# Supplementary material for: The steroid hormone estriol (E3) regulates epigenetic programming of fetal mouse brain and reproductive tract
Source: BMC Biol. 2022 May 2;20:93. doi: 10.1186/s12915-022-01293-4 (PMC9059368; doi:10.1186/s12915-022-01293-4)
Supplement: Supplementary file 2 — Additional file 2: Table S1. PCR primers. Table S2. The genes with altered expression patterns in the female offspring uteri after prenatal exposure to estriol (E3 v.s CT). Table S3. A The hypomethylated genes in the female offspring uteri after prenatal exposure to estriol (E3 vs CT). B The hypermethylated genes in the female offspring uteri after prenatal exposure to estriol (E3 vs CT). Table S4. The genes with altered E2 responsiveness in the female offspring uteri after prenatal exposure to estriol (E3-E2 vs CT-E2). Table S5. The potential binding proteins with Flag-ERα, Flag-ERβ in Ishikawa cells by Multi-Dimensional Protein Identification Technology (MudPIT). Table S6. The genes that are bound by the ERα-SUZ12 and ERβ-SUZ12 protein complex in Ishikawa cells. The Re-ChIP results show that E3 treatment influences binding of ER-SUZ12 complex to their target genes in Ishikawa cells. Table S7. The genes with altered expression patterns (≥ 1.5 or ≤ -1.5-fold change) in the female offspring cortex and hippocampus after prenatal exposure to estriol (E3 vs CT). Table S8. The top 3000 CpG sites in the female offspring prefrontal cortex after prenatal exposure to estriol (E3 vs CT). Table S9 The genes that are bound by the ERα-DNMT1, ERβ-DNMT1, ERα-SUZ12 and ERβ-SUZ12 protein complex in SY5Y cells. By a Re-ChIP assay, we identified 2391 DNA promotor sites that were bound by both ERα and DNMT1 simultaneously, 53 sites were bound by both ERβ and DNMT1; 253 sites were bound by both ERα and SUZ12, and 260 sites were bound by both ERβ and SUZ12, after E3 treatment. Table S10. A) The top 2000 hypermethylated differential CpG sites in the female offspring hippocampus after prenatal exposure to estriol (E3 vs CT). B) The top 2000 hypomethylated differential CpG sites in the female offspring hippocampus after prenatal exposure to estriol (E3 vs CT). [file 12915_2022_1293_MOESM2_ESM.zip › Supplemental Table 10 (2).xls]

## Sheet: Hyper Top2000
chrom	chromstart	chromend	strand	promoter	exon	intron	CpG island	969 meth_ratio	969 total number of reads	901 meth_ratio	901 total number of reads	meth diff	pvalue	classification
chr8	107975308	107975309	-					1	53	0	12	1	2.483e-13	stronglyHypermeth
chr15	16309486	16309487	-					1	39	0	14	1	4.16e-13	stronglyHypermeth
chr7	73200532	73200533	+					1	71	0	10	1	5.324e-13	stronglyHypermeth
chr5	136836702	136836703	+		Col26a1			1	24	0	20	1	5.678e-13	stronglyHypermeth
chr4	34031574	34031575	-			Spaca1		1	34	0	15	1	6.347e-13	stronglyHypermeth
chr5	81508095	81508096	-			Lphn3		1	57	0	15	1	7.408e-13	stronglyHypermeth
chr1	91656704	91656705	+					1	47	0	12	1	8.933e-13	stronglyHypermeth
chr3	129904111	129904112	-			Casp6		1	36	0	20	1	9.178e-13	stronglyHypermeth
chr4	135115490	135115491	+					1	18	0	26	1	9.713e-13	stronglyHypermeth
chr1	158956612	158956613	-	Pappa2	Pappa2			1	30	0	16	1	1.009e-12	stronglyHypermeth
chr8	33834391	33834392	+		Rbpms			1	50	0	20	1	1.444e-12	stronglyHypermeth
chr6	87117765	87117766	-					1	35	0	14	1	1.481e-12	stronglyHypermeth
chr6	34379483	34379484	-					1	44	0	12	1	1.791e-12	stronglyHypermeth
chr19	42762042	42762043	-			Hps1		1	44	0	12	1	1.791e-12	stronglyHypermeth
chr19	8420287	8420288	-					1	62	0	10	1	1.865e-12	stronglyHypermeth
chr5	129229267	129229268	+					1	62	0	10	1	1.865e-12	stronglyHypermeth
chr8	91823370	91823371	+					1	31	0	15	1	1.954e-12	stronglyHypermeth
chr6	82473215	82473216	+			Tacr1		1	34	0	20	1	2.119e-12	stronglyHypermeth
chr18	67949512	67949513	+			Ldlrad4		1	50	0	11	1	2.392e-12	stronglyHypermeth
chr17	45177019	45177020	-					1	80	0	12	1	2.649e-12	stronglyHypermeth
chr10	83612845	83612846	-		Appl2			1	18	0	24	1	2.827e-12	stronglyHypermeth
chr15	84384284	84384285	-		1810041L15Rik			1	42	0	12	1	2.915e-12	stronglyHypermeth
chr12	104487346	104487347	-					1	58	0	10	1	3.439e-12	stronglyHypermeth
chr17	6440692	6440693	+		Tmem181b-ps			1	41	0	17	1	3.533e-12	stronglyHypermeth
chr8	51862920	51862921	-					1	56	0	14	1	4.062e-12	stronglyHypermeth
chr13	19599027	19599028	+			Epdr1		1	32	0	14	1	4.169e-12	stronglyHypermeth
chr13	105224789	105224790	-			Rnf180		1	32	0	14	1	4.169e-12	stronglyHypermeth
chr17	6707474	6707475	-			Sytl3		1	32	0	14	1	4.169e-12	stronglyHypermeth
chr2	151283363	151283364	+					1	28	0	25	1	4.4e-12	stronglyHypermeth
chr2	155816029	155816030	-		Mmp24			1	40	0	12	1	4.845e-12	stronglyHypermeth
chr17	4988881	4988882	+					1	35	0	13	1	5.183e-12	stronglyHypermeth
chr8	34978865	34978866	+					1	55	0	10	1	5.586e-12	stronglyHypermeth
chr8	34978878	34978879	+					1	55	0	10	1	5.586e-12	stronglyHypermeth
chrX	102307599	102307600	-			Hdac8		1	16	0	26	1	6.006e-12	stronglyHypermeth
chr1	183993364	183993365	-					1	66	0	16	1	6.192e-12	stronglyHypermeth
chr10	128005819	128005820	-			Hsd17b6		1	54	0	26	1	6.235e-12	stronglyHypermeth
chr12	60470698	60470699	+					1	34	0	13	1	7.108e-12	stronglyHypermeth
chr19	20384038	20384039	+			Anxa1		1	72	0	12	1	7.655e-12	stronglyHypermeth
chr6	98726142	98726143	+					1	38	0	12	1	8.237e-12	stronglyHypermeth
chr11	101333847	101333848	+			Aoc3		1	30	0	14	1	8.699e-12	stronglyHypermeth
chr5	135100716	135100717	-					1	30	0	14	1	8.699e-12	stronglyHypermeth
chr4	151287898	151287899	-			Camta1		1	22	0	18	1	8.82e-12	stronglyHypermeth
chr11	6357808	6357809	+		Ogdh			1	25	0	16	1	9.701e-12	stronglyHypermeth
chr17	41079246	41079247	-					1	43	0	11	1	1.045e-11	stronglyHypermeth
chr11	107975314	107975315	-			Prkca		1	51	0	10	1	1.109e-11	stronglyHypermeth
chr10	124649676	124649677	+					1	41	0	16	1	1.135e-11	stronglyHypermeth
chrX	79239522	79239523	+					1	69	0	12	1	1.172e-11	stronglyHypermeth
chr15	58548326	58548327	-					1	50	0	10	1	1.326e-11	stronglyHypermeth
chr8	22543124	22543125	-			Slc20a2		1	40	0	16	1	1.539e-11	stronglyHypermeth
chr8	14961131	14961132	+		Arhgef10			1	40	0	26	1	1.568e-11	stronglyHypermeth
chr15	52271544	52271545	+					1	24	0	16	1	1.591e-11	stronglyHypermeth
chr18	62752480	62752481	-		2700046A07Rik			1	28	0	14	1	1.892e-11	stronglyHypermeth
chr13	7605068	7605069	-					1	48	0	10	1	1.916e-11	stronglyHypermeth
chr1	131129688	131129689	-		Dyrk3		Y	1	31	0	13	1	1.926e-11	stronglyHypermeth
chrX	81434769	81434770	+			4930595M18Rik		1	45	0	19	1	1.951e-11	stronglyHypermeth
chr14	72202162	72202163	+					1	17	0	22	1	1.96e-11	stronglyHypermeth
chr3	100704413	100704414	-					1	22	0	17	1	1.96e-11	stronglyHypermeth
chr15	3944974	3944975	+					1	47	0	10	1	2.316e-11	stronglyHypermeth
chr17	5509108	5509109	-			Zdhhc14		1	53	0	17	1	2.39e-11	stronglyHypermeth
chr17	43223147	43223148	+					1	23	0	16	1	2.652e-11	stronglyHypermeth
chr17	85028615	85028616	-	Slc3a1	Slc3a1			1	23	0	16	1	2.652e-11	stronglyHypermeth
chr15	96236294	96236295	+					1	39	0	11	1	2.677e-11	stronglyHypermeth
chrX	167154975	167154976	-					1	39	0	11	1	2.677e-11	stronglyHypermeth
chr11	37114110	37114111	-					1	39	0	11	1	2.677e-11	stronglyHypermeth
chr10	127856929	127856930	-		Rdh19			1	64	0	22	1	2.774e-11	stronglyHypermeth
chr5	140620887	140620888	+		Ttyh3			1	42	0	15	1	2.861e-11	stronglyHypermeth
chr3	116970157	116970158	-			4930455H04Rik		1	18	0	20	1	2.978e-11	stronglyHypermeth
chr13	25028778	25028779	-					1	28	0	20	1	3.352e-11	stronglyHypermeth
chr8	91823371	91823372	-					1	33	0	12	1	3.477e-11	stronglyHypermeth
chr11	112392329	112392330	+					1	85	0	16	1	3.486e-11	stronglyHypermeth
chr11	59259459	59259460	+			Wnt3a		1	66	0	42	1	3.573e-11	stronglyHypermeth
chr14	82537350	82537351	+					1	24	0	24	1	3.579e-11	stronglyHypermeth
chr17	74793102	74793103	-			Ttc27		1	38	0	26	1	3.684e-11	stronglyHypermeth
chr11	37114109	37114110	+					1	38	0	26	1	3.684e-11	stronglyHypermeth
chr13	58005547	58005548	-			Klhl3		1	70	0	8	1	4.265e-11	stronglyHypermeth
chr7	19337652	19337653	-					1	26	0	14	1	4.309e-11	stronglyHypermeth
chr8	34740368	34740369	-					1	46	0	18	1	4.42e-11	stronglyHypermeth
chr3	154258901	154258902	-			Slc44a5		1	37	0	11	1	4.426e-11	stronglyHypermeth
chr11	64397609	64397610	-					1	32	0	12	1	4.741e-11	stronglyHypermeth
chr8	106760835	106760836	+			Tango6		1	32	0	12	1	4.741e-11	stronglyHypermeth
chr2	11698159	11698160	+					1	32	0	26	1	4.823e-11	stronglyHypermeth
chr3	67413011	67413012	+					1	54	0	20	1	4.847e-11	stronglyHypermeth
chr2	169453097	169453098	+					1	43	0	10	1	5.128e-11	stronglyHypermeth
chr11	51299107	51299108	+			Col23a1		1	68	0	8	1	5.303e-11	stronglyHypermeth
chr9	115250847	115250848	-		Stt3b			1	19	0	18	1	5.658e-11	stronglyHypermeth
chr15	89651161	89651162	-					1	42	0	34	1	5.659e-11	stronglyHypermeth
chr18	53796058	53796059	-					1	36	0	11	1	5.741e-11	stronglyHypermeth
chr6	23108500	23108501	+			Aass		1	52	0	9	1	5.766e-11	stronglyHypermeth
chr1	117636843	117636844	+					1	28	0	34	1	6.053e-11	stronglyHypermeth
chr2	58459855	58459856	+			Acvr1		1	20	0	17	1	6.287e-11	stronglyHypermeth
chr2	74133101	74133102	-					1	42	0	10	1	6.321e-11	stronglyHypermeth
chr5	35962529	35962530	-			Afap1		1	42	0	10	1	6.321e-11	stronglyHypermeth
chr13	62214453	62214454	-					1	58	0	12	1	6.551e-11	stronglyHypermeth
chr2	173546074	173546075	+					1	39	0	15	1	6.771e-11	stronglyHypermeth
chr10	78372970	78372971	-					1	18	0	30	1	7.401e-11	stronglyHypermeth
chr6	133084680	133084681	+					1	65	0	8	1	7.439e-11	stronglyHypermeth
chr6	87455247	87455248	+					1	49	0	13	1	7.679e-11	stronglyHypermeth
chr14	47158699	47158700	-			Gch1		1	41	0	10	1	7.826e-11	stronglyHypermeth
chr1	36300356	36300357	-					1	69	0	14	1	8.109e-11	stronglyHypermeth
chr15	100484504	100484505	+		Csrnp2			1	30	0	12	1	9.043e-11	stronglyHypermeth
chr6	98935537	98935538	-			Foxp1		1	30	0	12	1	9.043e-11	stronglyHypermeth
chr11	102659876	102659877	+					1	12	0	30	1	9.043e-11	stronglyHypermeth
chr18	67455037	67455038	+					1	38	0	15	1	9.135e-11	stronglyHypermeth
chr10	124853203	124853204	+					1	49	0	9	1	9.391e-11	stronglyHypermeth
chr11	6242550	6242551	+					1	40	0	10	1	9.735e-11	stronglyHypermeth
chr5	114937104	114937105	+		Oasl1			1	40	0	10	1	9.735e-11	stronglyHypermeth
chr5	114937108	114937109	+		Oasl1			1	40	0	10	1	9.735e-11	stronglyHypermeth
chr17	45560517	45560518	+		Nfkbie			1	24	0	22	1	1.02e-10	stronglyHypermeth
chr12	111336075	111336076	-		Cdc42bpb			1	24	0	14	1	1.034e-10	stronglyHypermeth
chr17	46720677	46720678	-			Pex6		1	62	0	8	1	1.059e-10	stronglyHypermeth
chr1	127546807	127546808	-			Tmem163		1	29	0	12	1	1.266e-10	stronglyHypermeth
chr13	77577016	77577017	-			2210408I21Rik		1	29	0	12	1	1.266e-10	stronglyHypermeth
chr15	19995275	19995276	+					1	47	0	9	1	1.32e-10	stronglyHypermeth
chr9	101924773	101924774	-			Ephb1		1	47	0	9	1	1.32e-10	stronglyHypermeth
chr9	48474264	48474265	-			Rexo2		1	60	0	8	1	1.353e-10	stronglyHypermeth
chr1	191476209	191476210	-					1	20	0	16	1	1.368e-10	stronglyHypermeth
chr3	68616153	68616154	-			Schip1,Gm21949		1	38	0	10	1	1.529e-10	stronglyHypermeth
chr13	20115639	20115640	-			Elmo1		1	38	0	10	1	1.529e-10	stronglyHypermeth
chr13	24489113	24489114	+					1	38	0	10	1	1.529e-10	stronglyHypermeth
chr9	44273599	44273600	+		Abcg4			1	32	0	11	1	1.739e-10	stronglyHypermeth
chr2	66107007	66107008	-		Galnt3			1	58	0	8	1	1.741e-10	stronglyHypermeth
chr11	119254235	119254236	+			Ccdc40		1	25	0	13	1	1.847e-10	stronglyHypermeth
chr3	91649704	91649705	+					1	57	0	8	1	1.981e-10	stronglyHypermeth
chr19	27048251	27048252	+					1	57	0	8	1	1.981e-10	stronglyHypermeth
chr7	118741468	118741469	-			9030624J02Rik		1	18	0	18	1	2.204e-10	stronglyHypermeth
chr4	46591043	46591044	+			Coro2a		1	19	0	16	1	2.463e-10	stronglyHypermeth
chr1	133726600	133726601	-			Atp2b4		1	19	0	16	1	2.463e-10	stronglyHypermeth
chr7	18192694	18192695	+					1	27	0	12	1	2.557e-10	stronglyHypermeth
chr7	140907115	140907116	-		BC024386			1	27	0	12	1	2.557e-10	stronglyHypermeth
chr12	76978899	76978900	-					1	55	0	8	1	2.582e-10	stronglyHypermeth
chr1	189582226	189582227	+					1	22	0	14	1	2.634e-10	stronglyHypermeth
chr11	82518456	82518457	+					1	54	0	8	1	2.958e-10	stronglyHypermeth
chr15	73044250	73044251	+			Trappc9		1	52	0	8	1	3.908e-10	stronglyHypermeth
chr19	42701184	42701185	+					1	52	0	8	1	3.908e-10	stronglyHypermeth
chr16	65506171	65506172	-					1	41	0	9	1	3.991e-10	stronglyHypermeth
chr4	43960249	43960250	-			Glipr2		1	34	0	10	1	4.03e-10	stronglyHypermeth
chr15	96877980	96877981	+					1	34	0	10	1	4.03e-10	stronglyHypermeth
chr7	79690985	79690986	+		Ticrr			1	34	0	10	1	4.03e-10	stronglyHypermeth
chr5	32652715	32652716	+			Yes1		1	34	0	10	1	4.03e-10	stronglyHypermeth
chr16	42835667	42835668	+			4932412D23Rik		1	29	0	11	1	4.326e-10	stronglyHypermeth
chr6	115321703	115321704	-					1	23	0	13	1	4.328e-10	stronglyHypermeth
chr4	7759600	7759601	-					1	18	0	16	1	4.537e-10	stronglyHypermeth
chrX	106331525	106331526	+					1	33	0	10	1	5.216e-10	stronglyHypermeth
chr5	117346156	117346157	-			Vsig10		1	50	0	8	1	5.217e-10	stronglyHypermeth
chr12	79810363	79810364	+			Rad51b		1	19	0	15	1	5.388e-10	stronglyHypermeth
chr16	89981807	89981808	+					1	28	0	11	1	5.966e-10	stronglyHypermeth
chr15	72340416	72340417	-					1	98	0	6	1	6.59e-10	stronglyHypermeth
chr1	86239096	86239097	-			Armc9		1	32	0	10	1	6.796e-10	stronglyHypermeth
chr15	96877995	96877996	+					1	32	0	10	1	6.796e-10	stronglyHypermeth
chr17	11941804	11941805	+			Park2		1	32	0	10	1	6.796e-10	stronglyHypermeth
chr11	69850327	69850328	-			Plscr3		1	32	0	10	1	6.796e-10	stronglyHypermeth
chr15	93983499	93983500	-					1	48	0	8	1	7.04e-10	stronglyHypermeth
chr19	20384039	20384040	-			Anxa1		1	48	0	8	1	7.04e-10	stronglyHypermeth
chr4	90226911	90226912	+					1	20	0	14	1	7.184e-10	stronglyHypermeth
chr15	72207829	72207830	+					1	20	0	14	1	7.184e-10	stronglyHypermeth
chr16	94683897	94683898	+			Dyrk1a		1	38	0	9	1	7.339e-10	stronglyHypermeth
chr11	98827485	98827486	+			Casc3		1	38	0	9	1	7.339e-10	stronglyHypermeth
chr12	91637384	91637385	+		Ston2			1	24	0	12	1	7.989e-10	stronglyHypermeth
chr5	123653929	123653930	+		Clip1			1	47	0	8	1	8.213e-10	stronglyHypermeth
chr2	154710910	154710911	-					1	16	0	17	1	8.57e-10	stronglyHypermeth
chr14	33956023	33956024	-		Rbp3			1	31	0	10	1	8.92e-10	stronglyHypermeth
chr6	141348755	141348756	-			Pde3a		1	31	0	10	1	8.92e-10	stronglyHypermeth
chr2	112000931	112000932	+					1	46	0	8	1	9.611e-10	stronglyHypermeth
chr5	105812855	105812856	+		Lrrc8d			1	46	0	8	1	9.611e-10	stronglyHypermeth
chr4	141531306	141531307	+			Spen		1	36	0	9	1	1.128e-09	stronglyHypermeth
chr11	76234887	76234888	+			Glod4		1	45	0	8	1	1.128e-09	stronglyHypermeth
chr1	38994925	38994926	-		Pdcl3			1	30	0	10	1	1.18e-09	stronglyHypermeth
chr1	185448852	185448853	+		Gm2061			1	30	0	10	1	1.18e-09	stronglyHypermeth
chr14	12600558	12600559	-			Cadps		1	30	0	10	1	1.18e-09	stronglyHypermeth
chr14	114098861	114098862	-					1	30	0	10	1	1.18e-09	stronglyHypermeth
chr17	44272686	44272687	+			Clic5		1	30	0	10	1	1.18e-09	stronglyHypermeth
chr11	102847986	102847987	-		Eftud2			1	30	0	10	1	1.18e-09	stronglyHypermeth
chr1	151431675	151431676	+			Trmt1l		1	19	0	14	1	1.221e-09	stronglyHypermeth
chr7	3057680	3057681	-					1	44	0	8	1	1.329e-09	stronglyHypermeth
chr6	58675147	58675148	-			Abcg2		1	34	0	9	1	1.773e-09	stronglyHypermeth
chr15	76067373	76067374	-		Scrib			1	22	0	12	1	1.824e-09	stronglyHypermeth
chr17	5150013	5150014	+			Arid1b		1	22	0	12	1	1.824e-09	stronglyHypermeth
chr2	75593674	75593675	-					1	22	0	12	1	1.824e-09	stronglyHypermeth
chr12	13791352	13791353	+					1	22	0	12	1	1.824e-09	stronglyHypermeth
chr8	91686809	91686810	+					1	22	0	12	1	1.824e-09	stronglyHypermeth
chr15	100685255	100685256	-			Cela1		1	42	0	8	1	1.863e-09	stronglyHypermeth
chr3	22481996	22481997	-					1	42	0	8	1	1.863e-09	stronglyHypermeth
chr2	155653525	155653526	-		Trpc4ap			1	42	0	8	1	1.863e-09	stronglyHypermeth
chr8	35279123	35279124	+					1	55	0	7	1	2.033e-09	stronglyHypermeth
chr4	84196411	84196412	-					1	28	0	10	1	2.115e-09	stronglyHypermeth
chr15	7443266	7443267	+					1	28	0	10	1	2.115e-09	stronglyHypermeth
chr7	80649744	80649745	+			Crtc3		1	28	0	10	1	2.115e-09	stronglyHypermeth
chr3	108408191	108408192	+			Celsr2		1	28	0	10	1	2.115e-09	stronglyHypermeth
chr17	27288236	27288237	-					1	28	0	10	1	2.115e-09	stronglyHypermeth
chr2	76791605	76791606	+		Ttn			1	28	0	10	1	2.115e-09	stronglyHypermeth
chr5	36863907	36863908	+					1	28	0	10	1	2.115e-09	stronglyHypermeth
chr16	58540377	58540378	-					1	18	0	14	1	2.121e-09	stronglyHypermeth
chr19	59352897	59352898	-					1	18	0	14	1	2.121e-09	stronglyHypermeth
chr19	26381025	26381026	+					1	80	0	6	1	2.127e-09	stronglyHypermeth
chr14	36698316	36698317	+					1	33	0	9	1	2.243e-09	stronglyHypermeth
chr7	41589811	41589812	-					1	33	0	9	1	2.243e-09	stronglyHypermeth
chr3	65718030	65718031	+			Lekr1		1	33	0	9	1	2.243e-09	stronglyHypermeth
chr10	117550000	117550001	-					1	24	0	11	1	2.397e-09	stronglyHypermeth
chrX	159835918	159835919	+			Sh3kbp1		1	24	0	11	1	2.397e-09	stronglyHypermeth
chr8	33151268	33151269	+					1	24	0	11	1	2.397e-09	stronglyHypermeth
chr11	31392368	31392369	-					1	21	0	12	1	2.818e-09	stronglyHypermeth
chr5	146343591	146343592	-					1	21	0	12	1	2.818e-09	stronglyHypermeth
chr17	25722836	25722837	+			Chtf18		1	32	0	9	1	2.854e-09	stronglyHypermeth
chr3	89088363	89088364	+			Rusc1		1	27	0	10	1	2.871e-09	stronglyHypermeth
chr10	117977479	117977480	+					1	27	0	10	1	2.871e-09	stronglyHypermeth
chr8	108844557	108844558	-			Zfhx3		1	27	0	10	1	2.871e-09	stronglyHypermeth
chr12	112174256	112174257	+		Kif26a			1	19	0	13	1	2.879e-09	stronglyHypermeth
chr16	38415435	38415436	-		Pla1a			1	31	0	9	1	3.657e-09	stronglyHypermeth
chr13	78298958	78298959	+					1	31	0	9	1	3.657e-09	stronglyHypermeth
chr4	126587202	126587203	+			Clspn		1	38	0	8	1	3.832e-09	stronglyHypermeth
chr17	47000675	47000676	-		Ubr2			1	38	0	8	1	3.832e-09	stronglyHypermeth
chr5	143993308	143993309	+			Ccz1		1	38	0	8	1	3.832e-09	stronglyHypermeth
chr8	22278275	22278276	+					1	72	0	6	1	3.893e-09	stronglyHypermeth
chr16	8165164	8165165	-					1	26	0	10	1	3.934e-09	stronglyHypermeth
chr6	143591015	143591016	-					1	71	0	6	1	4.218e-09	stronglyHypermeth
chr4	23633314	23633315	-					1	49	0	7	1	4.312e-09	stronglyHypermeth
chr4	45920814	45920815	+			E230008N13Rik		1	20	0	12	1	4.429e-09	stronglyHypermeth
chr1	153745025	153745026	+		Rgs16			1	20	0	12	1	4.429e-09	stronglyHypermeth
chr18	77793522	77793523	-					1	20	0	12	1	4.429e-09	stronglyHypermeth
chr11	103731030	103731031	+		Wnt9b			1	37	0	8	1	4.639e-09	stronglyHypermeth
chr15	35987776	35987777	+					1	30	0	9	1	4.719e-09	stronglyHypermeth
chr6	31545786	31545787	-			Podxl		1	30	0	9	1	4.719e-09	stronglyHypermeth
chr17	71706544	71706545	+			Fam179a		1	30	0	9	1	4.719e-09	stronglyHypermeth
chr19	57353510	57353511	-			B230217O12Rik		1	30	0	9	1	4.719e-09	stronglyHypermeth
chr8	70618011	70618012	-		Lrrc25			1	30	0	9	1	4.719e-09	stronglyHypermeth
chr9	58747898	58747899	-					1	18	0	13	1	4.848e-09	stronglyHypermeth
chr17	29340807	29340808	-		Mtch1			1	13	0	18	1	4.848e-09	stronglyHypermeth
chr6	115321649	115321650	-					1	22	0	11	1	5.167e-09	stronglyHypermeth
chr6	115321657	115321658	-					1	22	0	11	1	5.167e-09	stronglyHypermeth
chr2	92972716	92972717	-					1	22	0	11	1	5.167e-09	stronglyHypermeth
chr4	145167470	145167471	+		Vps13d			1	25	0	10	1	5.447e-09	stronglyHypermeth
chr8	33834421	33834422	+		Rbpms			1	25	0	10	1	5.447e-09	stronglyHypermeth
chr15	89528740	89528741	+			Shank3		1	36	0	8	1	5.642e-09	stronglyHypermeth
chr3	9072849	9072850	+					1	36	0	8	1	5.642e-09	stronglyHypermeth
chr17	12263135	12263136	-			Map3k4		1	36	0	8	1	5.642e-09	stronglyHypermeth
chr2	163858289	163858290	+		Kcnk15		Y	1	36	0	8	1	5.642e-09	stronglyHypermeth
chr5	114945479	114945480	-			2210016L21Rik		1	36	0	8	1	5.642e-09	stronglyHypermeth
chr8	65861726	65861727	-			March1		1	36	0	8	1	5.642e-09	stronglyHypermeth
chr4	151983431	151983432	-			Thap3		1	67	0	6	1	5.874e-09	stronglyHypermeth
chr1	34302428	34302429	-			Dst		1	29	0	9	1	6.135e-09	stronglyHypermeth
chr14	55506158	55506159	-			Lrrc16b		1	29	0	9	1	6.135e-09	stronglyHypermeth
chr13	37932016	37932017	+		Rreb1	Rreb1		1	29	0	9	1	6.135e-09	stronglyHypermeth
chr17	29260557	29260558	-			Ppil1		1	29	0	9	1	6.135e-09	stronglyHypermeth
chr17	66335582	66335583	-					1	29	0	9	1	6.135e-09	stronglyHypermeth
chr14	100005013	100005014	+			Klf12		1	16	0	14	1	6.877e-09	stronglyHypermeth
chr5	18734975	18734976	+					1	16	0	14	1	6.877e-09	stronglyHypermeth
chr6	117575781	117575782	-					1	35	0	8	1	6.896e-09	stronglyHypermeth
chrX	75997957	75997958	-					1	35	0	8	1	6.896e-09	stronglyHypermeth
chr15	44990687	44990688	-					1	19	0	12	1	7.086e-09	stronglyHypermeth
chr19	5659663	5659664	-		Sipa1			1	19	0	12	1	7.086e-09	stronglyHypermeth
chr14	30431316	30431317	+			Cacna1d		1	24	0	10	1	7.626e-09	stronglyHypermeth
chr6	125302382	125302383	-					1	24	0	10	1	7.626e-09	stronglyHypermeth
chr6	125302384	125302385	-					1	24	0	10	1	7.626e-09	stronglyHypermeth
chr6	126752862	126752863	-					1	10	0	24	1	7.626e-09	stronglyHypermeth
chr7	25131448	25131449	+			Pou2f2		1	24	0	10	1	7.626e-09	stronglyHypermeth
chr2	4836538	4836539	-					1	24	0	10	1	7.626e-09	stronglyHypermeth
chr5	30116351	30116352	-		Gareml			1	64	0	6	1	7.627e-09	stronglyHypermeth
chr1	87070845	87070846	-					1	21	0	11	1	7.75e-09	stronglyHypermeth
chr10	14100404	14100405	-			Hivep2		1	21	0	11	1	7.75e-09	stronglyHypermeth
chr9	58234556	58234557	-		Pml			1	21	0	11	1	7.75e-09	stronglyHypermeth
chr11	79012964	79012965	-					1	21	0	11	1	7.75e-09	stronglyHypermeth
chr17	44364792	44364793	-					1	17	0	13	1	8.35e-09	stronglyHypermeth
chr17	71706545	71706546	-			Fam179a		1	13	0	17	1	8.35e-09	stronglyHypermeth
chr1	74631601	74631602	+		Stk36			1	34	0	8	1	8.472e-09	stronglyHypermeth
chr10	40939731	40939732	+					1	34	0	8	1	8.472e-09	stronglyHypermeth
chr2	165744606	165744607	+			Eya2		1	34	0	8	1	8.472e-09	stronglyHypermeth
chr19	28911701	28911702	-		Slc1a1			1	34	0	8	1	8.472e-09	stronglyHypermeth
chr9	65547769	65547770	-					1	44	0	7	1	8.637e-09	stronglyHypermeth
chr16	23968402	23968403	+		Bcl6			1	61	0	6	1	1.002e-08	stronglyHypermeth
chr1	183993334	183993335	-					1	33	0	8	1	1.047e-08	stronglyHypermeth
chr11	32990212	32990213	-					1	33	0	8	1	1.047e-08	stronglyHypermeth
chr14	118895985	118895986	-			Dzip1		1	27	0	9	1	1.062e-08	stronglyHypermeth
chr16	5165724	5165725	-		Sec14l5			1	27	0	9	1	1.062e-08	stronglyHypermeth
chr3	121513729	121513730	-		Slc44a3			1	27	0	9	1	1.062e-08	stronglyHypermeth
chr10	117947803	117947804	+		4933411E08Rik			1	27	0	9	1	1.062e-08	stronglyHypermeth
chr4	88174767	88174768	-		Focad			1	23	0	10	1	1.08e-08	stronglyHypermeth
chr13	8227790	8227791	+			Adarb2		1	23	0	10	1	1.08e-08	stronglyHypermeth
chr3	79562468	79562469	-			Fnip2		1	18	0	12	1	1.156e-08	stronglyHypermeth
chr17	11088059	11088060	-			Park2		1	18	0	12	1	1.156e-08	stronglyHypermeth
chr17	64861947	64861948	+					1	18	0	12	1	1.156e-08	stronglyHypermeth
chr2	121551147	121551148	-			Frmd5		1	18	0	12	1	1.156e-08	stronglyHypermeth
chr11	6355885	6355886	-		Ogdh			1	18	0	12	1	1.156e-08	stronglyHypermeth
chr11	46136205	46136206	-			Adam19		1	18	0	12	1	1.156e-08	stronglyHypermeth
chr17	8822542	8822543	-			Pde10a		1	42	0	7	1	1.164e-08	stronglyHypermeth
chr4	11861340	11861341	+					1	20	0	11	1	1.181e-08	stronglyHypermeth
chr1	20979473	20979474	+		Efhc1			1	32	0	8	1	1.3e-08	stronglyHypermeth
chr14	51366522	51366523	-					1	32	0	8	1	1.3e-08	stronglyHypermeth
chr10	79865960	79865961	+		BC005764	Bc1		1	32	0	8	1	1.3e-08	stronglyHypermeth
chr8	91261026	91261027	+		Rpgrip1l			1	32	0	8	1	1.3e-08	stronglyHypermeth
chr1	93153060	93153061	-		2310007B03Rik			1	58	0	6	1	1.334e-08	stronglyHypermeth
chr8	43342370	43342371	-					1	26	0	9	1	1.416e-08	stronglyHypermeth
chr7	136855128	136855129	+					1	57	0	6	1	1.472e-08	stronglyHypermeth
chr18	62842021	62842022	+					1	16	0	13	1	1.474e-08	stronglyHypermeth
chr4	148395335	148395336	+					1	22	0	10	1	1.55e-08	stronglyHypermeth
chr1	15361555	15361556	-			Kcnb2		1	22	0	10	1	1.55e-08	stronglyHypermeth
chr14	44676639	44676640	+					1	22	0	10	1	1.55e-08	stronglyHypermeth
chr6	34379482	34379483	+					1	22	0	10	1	1.55e-08	stronglyHypermeth
chr7	139217164	139217165	-			Lrrc27		1	10	0	22	1	1.55e-08	stronglyHypermeth
chr3	123533329	123533330	-			Ndst3		1	22	0	10	1	1.55e-08	stronglyHypermeth
chr8	61647131	61647132	+			Palld		1	40	0	7	1	1.59e-08	stronglyHypermeth
chr7	66091772	66091773	-					1	31	0	8	1	1.625e-08	stronglyHypermeth
chr10	42735176	42735177	+					1	31	0	8	1	1.625e-08	stronglyHypermeth
chr10	96915409	96915410	+					1	31	0	8	1	1.625e-08	stronglyHypermeth
chr16	92363307	92363308	+					1	19	0	11	1	1.831e-08	stronglyHypermeth
chr6	98932741	98932742	-			Foxp1		1	11	0	19	1	1.831e-08	stronglyHypermeth
chr9	43250946	43250947	-					1	25	0	9	1	1.907e-08	stronglyHypermeth
chr2	126608966	126608967	-			Hdc		1	25	0	9	1	1.907e-08	stronglyHypermeth
chr4	84022346	84022347	-					1	17	0	12	1	1.927e-08	stronglyHypermeth
chr15	27492348	27492349	-			Ank		1	12	0	17	1	1.927e-08	stronglyHypermeth
chr2	150980018	150980019	-		Ninl			1	17	0	12	1	1.927e-08	stronglyHypermeth
chr5	126972464	126972465	+					1	17	0	12	1	1.927e-08	stronglyHypermeth
chr9	88999142	88999143	+					1	54	0	6	1	1.997e-08	stronglyHypermeth
chr4	141517119	141517120	-		Spen			1	8	0	30	1	2.045e-08	stronglyHypermeth
chr8	83641674	83641675	+					1	30	0	8	1	2.045e-08	stronglyHypermeth
chr14	62947467	62947468	-			Wdfy2		1	21	0	10	1	2.255e-08	stronglyHypermeth
chr6	135193395	135193396	+		Gm19434			1	21	0	10	1	2.255e-08	stronglyHypermeth
chr3	152949580	152949581	+			St6galnac5		1	21	0	10	1	2.255e-08	stronglyHypermeth
chr14	30430974	30430975	-			Cacna1d		1	52	0	6	1	2.471e-08	stronglyHypermeth
chr6	88819191	88819192	+			Mgll		1	52	0	6	1	2.471e-08	stronglyHypermeth
chr11	68282347	68282348	+			Ntn1		1	52	0	6	1	2.471e-08	stronglyHypermeth
chr4	115830836	115830837	-			Mob3c		1	29	0	8	1	2.59e-08	stronglyHypermeth
chr6	31545723	31545724	-			Podxl		1	29	0	8	1	2.59e-08	stronglyHypermeth
chr18	64826103	64826104	+					1	24	0	9	1	2.593e-08	stronglyHypermeth
chr6	84442485	84442486	-					1	24	0	9	1	2.593e-08	stronglyHypermeth
chr11	80337413	80337414	-			Rhbdl3		1	24	0	9	1	2.593e-08	stronglyHypermeth
chrX	58403077	58403078	+					1	37	0	7	1	2.61e-08	stronglyHypermeth
chr15	75995830	75995831	+		Mapk15			1	15	0	13	1	2.671e-08	stronglyHypermeth
chr13	51442804	51442805	+		Shc3			1	15	0	13	1	2.671e-08	stronglyHypermeth
chr17	37106070	37106071	-					1	13	0	15	1	2.671e-08	stronglyHypermeth
chr5	53938887	53938888	+					1	81	0	5	1	2.871e-08	stronglyHypermeth
chr2	31050097	31050098	-			Fnbp1		1	18	0	11	1	2.89e-08	stronglyHypermeth
chr5	106636483	106636484	-		Zfp644			1	18	0	11	1	2.89e-08	stronglyHypermeth
chr8	124750529	124750530	-			Fam89a		1	18	0	11	1	2.89e-08	stronglyHypermeth
chr7	17769917	17769918	-					1	50	0	6	1	3.08e-08	stronglyHypermeth
chr4	126868762	126868763	+		Zmym4	AU040320		1	28	0	8	1	3.305e-08	stronglyHypermeth
chr1	30646462	30646463	-					1	28	0	8	1	3.305e-08	stronglyHypermeth
chr1	152083821	152083822	+			1700025G04Rik		1	28	0	8	1	3.305e-08	stronglyHypermeth
chr15	74932310	74932311	-					1	28	0	8	1	3.305e-08	stronglyHypermeth
chr12	79917683	79917684	+					1	28	0	8	1	3.305e-08	stronglyHypermeth
chr1	91751511	91751512	-					1	20	0	10	1	3.328e-08	stronglyHypermeth
chr14	77169183	77169184	+			Enox1		1	20	0	10	1	3.328e-08	stronglyHypermeth
chr7	100354794	100354795	-		Ppme1			1	20	0	10	1	3.328e-08	stronglyHypermeth
chr10	41694359	41694360	+					1	20	0	10	1	3.328e-08	stronglyHypermeth
chr10	62393514	62393515	-			Hkdc1		1	10	0	20	1	3.328e-08	stronglyHypermeth
chr9	47367564	47367565	+					1	20	0	10	1	3.328e-08	stronglyHypermeth
chr11	59249866	59249867	-		Wnt3a		Y	1	20	0	10	1	3.328e-08	stronglyHypermeth
chr19	45121695	45121696	+					1	20	0	10	1	3.328e-08	stronglyHypermeth
chr6	124719402	124719403	+					1	49	0	6	1	3.45e-08	stronglyHypermeth
chr12	70080986	70080987	+			Nin		1	23	0	9	1	3.565e-08	stronglyHypermeth
chr6	112703108	112703109	-					1	35	0	7	1	3.707e-08	stronglyHypermeth
chrX	73574795	73574796	-					1	35	0	7	1	3.707e-08	stronglyHypermeth
chr17	14891659	14891660	-		Wdr27			1	48	0	6	1	3.872e-08	stronglyHypermeth
chr17	67799090	67799091	+		Lama1			1	48	0	6	1	3.872e-08	stronglyHypermeth
chr5	77141572	77141573	-					1	48	0	6	1	3.872e-08	stronglyHypermeth
chr1	101210632	101210633	+					1	27	0	8	1	4.249e-08	stronglyHypermeth
chr5	98268540	98268541	+			Fgf5		1	27	0	8	1	4.249e-08	stronglyHypermeth
chr5	115180820	115180821	-		Cabp1			1	27	0	8	1	4.249e-08	stronglyHypermeth
chr2	168758420	168758421	-			Sall4		1	47	0	6	1	4.356e-08	stronglyHypermeth
chr4	17192078	17192079	+					1	34	0	7	1	4.448e-08	stronglyHypermeth
chr10	32851307	32851308	-			Nkain2		1	17	0	11	1	4.657e-08	stronglyHypermeth
chr10	115084530	115084531	-			Tph2		1	17	0	11	1	4.657e-08	stronglyHypermeth
chr6	53909225	53909226	+			Cpvl		1	46	0	6	1	4.912e-08	stronglyHypermeth
chr7	98122125	98122126	-		Capn5			1	46	0	6	1	4.912e-08	stronglyHypermeth
chr3	69528528	69528529	+			Ppm1l		1	46	0	6	1	4.912e-08	stronglyHypermeth
chr13	27652485	27652486	+					1	46	0	6	1	4.912e-08	stronglyHypermeth
chr11	106824702	106824703	+		Smurf2			1	46	0	6	1	4.912e-08	stronglyHypermeth
chr12	110489738	110489739	+			Ppp2r5c		1	46	0	6	1	4.912e-08	stronglyHypermeth
chr8	113089916	113089917	-			Gm10280		1	46	0	6	1	4.912e-08	stronglyHypermeth
chr2	126890073	126890074	-					1	22	0	9	1	4.96e-08	stronglyHypermeth
chr15	102369687	102369688	-					1	19	0	10	1	4.993e-08	stronglyHypermeth
chr3	66446955	66446956	-					1	19	0	10	1	4.993e-08	stronglyHypermeth
chr8	13595854	13595855	+		Rasa3			1	19	0	10	1	4.993e-08	stronglyHypermeth
chr5	106636482	106636483	+		Zfp644			1	33	0	7	1	5.364e-08	stronglyHypermeth
chr4	56740743	56740744	+	Actl7b	Actl7b		Y	1	26	0	8	1	5.508e-08	stronglyHypermeth
chr1	71603767	71603768	+		Fn1	Fn1		1	26	0	8	1	5.508e-08	stronglyHypermeth
chr14	77904383	77904384	-	Epsti1	Epsti1			1	26	0	8	1	5.508e-08	stronglyHypermeth
chr15	75974843	75974844	-		Zfp707		Y	1	26	0	8	1	5.508e-08	stronglyHypermeth
chr3	41555639	41555640	-	Phf17				1	26	0	8	1	5.508e-08	stronglyHypermeth
chr3	77259065	77259066	-					1	26	0	8	1	5.508e-08	stronglyHypermeth
chr10	20133459	20133460	-			Map3k5		1	26	0	8	1	5.508e-08	stronglyHypermeth
chr10	83728533	83728534	+			1500009L16Rik		1	26	0	8	1	5.508e-08	stronglyHypermeth
chr5	75299596	75299597	+					1	26	0	8	1	5.508e-08	stronglyHypermeth
chr9	65547812	65547813	-					1	44	0	6	1	6.293e-08	stronglyHypermeth
chr13	54646168	54646169	+			Faf2		1	32	0	7	1	6.502e-08	stronglyHypermeth
chr6	142456412	142456413	-		Gys2			1	21	0	9	1	6.99e-08	stronglyHypermeth
chr16	48180857	48180858	+					1	43	0	6	1	7.151e-08	stronglyHypermeth
chr9	79819182	79819183	+		Filip1			1	43	0	6	1	7.151e-08	stronglyHypermeth
chr6	29753568	29753569	-		Smo			1	25	0	8	1	7.202e-08	stronglyHypermeth
chr11	3897285	3897286	+		Dusp18			1	25	0	8	1	7.202e-08	stronglyHypermeth
chr11	98378044	98378045	+			Stard3		1	25	0	8	1	7.202e-08	stronglyHypermeth
chr12	73494455	73494456	-					1	25	0	8	1	7.202e-08	stronglyHypermeth
chr18	13846601	13846602	-		Zfp521			1	10	0	18	1	7.62e-08	stronglyHypermeth
chr7	79319036	79319037	-			Abhd2		1	18	0	10	1	7.62e-08	stronglyHypermeth
chr7	99500982	99500983	-					1	18	0	10	1	7.62e-08	stronglyHypermeth
chr10	42131079	42131080	+					1	18	0	10	1	7.62e-08	stronglyHypermeth
chr17	28878589	28878590	+			Pnpla1		1	18	0	10	1	7.62e-08	stronglyHypermeth
chr17	47410942	47410943	-					1	18	0	10	1	7.62e-08	stronglyHypermeth
chrX	91315307	91315308	-					1	18	0	10	1	7.62e-08	stronglyHypermeth
chr2	138468457	138468458	+					1	18	0	10	1	7.62e-08	stronglyHypermeth
chr12	70579654	70579655	+			Mir4660		1	10	0	18	1	7.62e-08	stronglyHypermeth
chr5	50943667	50943668	-					1	18	0	10	1	7.62e-08	stronglyHypermeth
chr15	68925090	68925091	+					1	11	0	16	1	7.67e-08	stronglyHypermeth
chr19	56304524	56304525	-			Habp2		1	16	0	11	1	7.67e-08	stronglyHypermeth
chr15	33867587	33867588	+					1	42	0	6	1	8.149e-08	stronglyHypermeth
chr6	145722034	145722035	+					1	42	0	6	1	8.149e-08	stronglyHypermeth
chr7	81093372	81093373	+		Alpk3			1	42	0	6	1	8.149e-08	stronglyHypermeth
chr3	108482422	108482423	+		5330417C22Rik			1	42	0	6	1	8.149e-08	stronglyHypermeth
chr9	69748599	69748600	-					1	42	0	6	1	8.149e-08	stronglyHypermeth
chr4	12113931	12113932	+					1	24	0	8	1	9.507e-08	stronglyHypermeth
chr4	126626108	126626109	-					1	24	0	8	1	9.507e-08	stronglyHypermeth
chr6	34486374	34486375	-			Bpgm		1	24	0	8	1	9.507e-08	stronglyHypermeth
chr7	5031713	5031714	+		Zfp865		Y	1	24	0	8	1	9.507e-08	stronglyHypermeth
chr7	29045675	29045676	+		Ryr1			1	24	0	8	1	9.507e-08	stronglyHypermeth
chr3	28559383	28559384	+			Tnik		1	24	0	8	1	9.507e-08	stronglyHypermeth
chr2	5795277	5795278	-			Cdc123		1	24	0	8	1	9.507e-08	stronglyHypermeth
chr19	28981629	28981630	-					1	24	0	8	1	9.507e-08	stronglyHypermeth
chr19	41021483	41021484	-					1	24	0	8	1	9.507e-08	stronglyHypermeth
chr19	44591173	44591174	-					1	24	0	8	1	9.507e-08	stronglyHypermeth
chr5	122313638	122313639	+		Pptc7			1	24	0	8	1	9.507e-08	stronglyHypermeth
chr10	89590472	89590473	-			Slc17a8		1	30	0	7	1	9.713e-08	stronglyHypermeth
chr2	117047096	117047097	+					1	30	0	7	1	9.713e-08	stronglyHypermeth
chr6	136044079	136044080	-		Grin2b			1	20	0	9	1	9.985e-08	stronglyHypermeth
chr13	74029741	74029742	+			Tppp		1	20	0	9	1	9.985e-08	stronglyHypermeth
chr17	80445481	80445482	+		Sos1			1	20	0	9	1	9.985e-08	stronglyHypermeth
chr2	31801204	31801205	+		Abl1			1	20	0	9	1	9.985e-08	stronglyHypermeth
chr4	34234242	34234243	+					1	14	0	12	1	1.035e-07	stronglyHypermeth
chr1	152796637	152796638	-					1	14	0	12	1	1.035e-07	stronglyHypermeth
chr18	34362857	34362858	-			Reep5		1	14	0	12	1	1.035e-07	stronglyHypermeth
chr14	65235195	65235196	-		Fzd3			1	14	0	12	1	1.035e-07	stronglyHypermeth
chr15	101352093	101352094	-			Krt80		1	14	0	12	1	1.035e-07	stronglyHypermeth
chr2	171754127	171754128	+					1	14	0	12	1	1.035e-07	stronglyHypermeth
chr5	136274967	136274968	+		Cux1	Cux1	Y	1	14	0	12	1	1.035e-07	stronglyHypermeth
chrX	159379374	159379375	+			Eif1ax		1	40	0	6	1	1.068e-07	stronglyHypermeth
chr5	72216650	72216651	+			Atp10d		1	40	0	6	1	1.068e-07	stronglyHypermeth
chr7	88719428	88719429	-					1	17	0	10	1	1.185e-07	stronglyHypermeth
chr9	120589641	120589642	+					1	17	0	10	1	1.185e-07	stronglyHypermeth
chr17	61021616	61021617	+					1	17	0	10	1	1.185e-07	stronglyHypermeth
chr4	154839336	154839337	-					1	29	0	7	1	1.198e-07	stronglyHypermeth
chr16	94146805	94146806	+			Hlcs		1	29	0	7	1	1.198e-07	stronglyHypermeth
chr6	60201621	60201622	-					1	29	0	7	1	1.198e-07	stronglyHypermeth
chr11	114485880	114485881	+			Mir466n		1	29	0	7	1	1.198e-07	stronglyHypermeth
chr19	46708334	46708335	+	As3mt		As3mt		1	29	0	7	1	1.198e-07	stronglyHypermeth
chr8	118689119	118689120	-			Cdh13		1	29	0	7	1	1.198e-07	stronglyHypermeth
chr6	118183643	118183644	-			Ret		1	39	0	6	1	1.228e-07	stronglyHypermeth
chr10	126757615	126757616	-					1	39	0	6	1	1.228e-07	stronglyHypermeth
chr6	143031571	143031572	+		C2cd5			1	23	0	8	1	1.268e-07	stronglyHypermeth
chr7	27516677	27516678	-		Prx			1	23	0	8	1	1.268e-07	stronglyHypermeth
chr7	140853528	140853529	+		Bet1l			1	23	0	8	1	1.268e-07	stronglyHypermeth
chr14	21884605	21884606	+					1	15	0	11	1	1.294e-07	stronglyHypermeth
chr1	180572240	180572241	-			Parp1		1	38	0	6	1	1.417e-07	stronglyHypermeth
chr6	99466403	99466404	-					1	38	0	6	1	1.417e-07	stronglyHypermeth
chr10	121620486	121620487	-			Xpot		1	38	0	6	1	1.417e-07	stronglyHypermeth
chr13	112490634	112490635	+		Il6st			1	38	0	6	1	1.417e-07	stronglyHypermeth
chr9	120018893	120018894	-		Xirp1			1	38	0	6	1	1.417e-07	stronglyHypermeth
chr8	117281138	117281139	+			Cmip		1	38	0	6	1	1.417e-07	stronglyHypermeth
chr3	90151154	90151155	-		Nup210l			1	58	0	5	1	1.423e-07	stronglyHypermeth
chr18	73723073	73723074	-					1	19	0	9	1	1.448e-07	stronglyHypermeth
chr6	139789398	139789399	+			Pik3c2g		1	19	0	9	1	1.448e-07	stronglyHypermeth
chr17	24531989	24531990	+			Rab26		1	19	0	9	1	1.448e-07	stronglyHypermeth
chr2	152323930	152323931	+			Rbck1		1	28	0	7	1	1.487e-07	stronglyHypermeth
chr11	52007642	52007643	-			Cdkl3		1	28	0	7	1	1.487e-07	stronglyHypermeth
chr11	106375054	106375055	+	2310007L24Rik		2310007L24Rik		1	28	0	7	1	1.487e-07	stronglyHypermeth
chr11	44563931	44563932	-		Rnf145			1	57	0	5	1	1.545e-07	stronglyHypermeth
chr4	51873367	51873368	+					1	37	0	6	1	1.64e-07	stronglyHypermeth
chr13	29671380	29671381	-			Cdkal1		1	37	0	6	1	1.64e-07	stronglyHypermeth
chr11	14264862	14264863	-					1	37	0	6	1	1.64e-07	stronglyHypermeth
chr14	45566175	45566176	+					1	22	0	8	1	1.709e-07	stronglyHypermeth
chr14	67371117	67371118	-			4930438E09Rik,Ebf2		1	22	0	8	1	1.709e-07	stronglyHypermeth
chr15	78680547	78680548	-			Elfn2		1	22	0	8	1	1.709e-07	stronglyHypermeth
chr7	44992377	44992378	+			Gm15545,Bcl2l12		1	22	0	8	1	1.709e-07	stronglyHypermeth
chr9	45517666	45517667	-			Dscaml1		1	22	0	8	1	1.709e-07	stronglyHypermeth
chr9	106661595	106661596	+			Tex264		1	22	0	8	1	1.709e-07	stronglyHypermeth
chr17	44724807	44724808	+		Runx2			1	22	0	8	1	1.709e-07	stronglyHypermeth
chr17	57255140	57255141	-		Trip10			1	22	0	8	1	1.709e-07	stronglyHypermeth
chrX	10605946	10605947	+					1	22	0	8	1	1.709e-07	stronglyHypermeth
chrX	90207819	90207820	-					1	22	0	8	1	1.709e-07	stronglyHypermeth
chr18	12525114	12525115	-		Lama3			1	27	0	7	1	1.859e-07	stronglyHypermeth
chr6	26102533	26102534	+					1	27	0	7	1	1.859e-07	stronglyHypermeth
chr7	7253187	7253188	-			Vmn2r29		1	27	0	7	1	1.859e-07	stronglyHypermeth
chr1	92943420	92943421	-		Capn10	9430060I03Rik		1	10	0	16	1	1.883e-07	stronglyHypermeth
chr1	162787614	162787615	-					1	16	0	10	1	1.883e-07	stronglyHypermeth
chr16	44060285	44060286	+					1	16	0	10	1	1.883e-07	stronglyHypermeth
chr13	92682831	92682832	-		Serinc5			1	16	0	10	1	1.883e-07	stronglyHypermeth
chr4	138030034	138030035	-			Eif4g3		1	36	0	6	1	1.906e-07	stronglyHypermeth
chr10	127553442	127553443	+		Lrp1			1	36	0	6	1	1.906e-07	stronglyHypermeth
chr13	56653666	56653667	+					1	36	0	6	1	1.906e-07	stronglyHypermeth
chr2	6038585	6038586	-			Upf2		1	36	0	6	1	1.906e-07	stronglyHypermeth
chr2	76786694	76786695	-		Ttn			1	36	0	6	1	1.906e-07	stronglyHypermeth
chr13	110974539	110974540	+					1	13	0	12	1	1.923e-07	stronglyHypermeth
chr12	105074373	105074374	-					1	13	0	12	1	1.923e-07	stronglyHypermeth
chr8	123131578	123131579	-			Cpne7		1	13	0	13	1	1.923e-07	stronglyHypermeth
chr10	39498140	39498141	+			Fyn		1	18	0	9	1	2.134e-07	stronglyHypermeth
chr11	70042609	70042610	-		Dlg4			1	18	0	9	1	2.134e-07	stronglyHypermeth
chr12	118714260	118714261	+					1	35	0	6	1	2.224e-07	stronglyHypermeth
chr1	34307398	34307399	-		Dst			1	14	0	11	1	2.243e-07	stronglyHypermeth
chr1	34307409	34307410	-		Dst			1	14	0	11	1	2.243e-07	stronglyHypermeth
chr1	34307412	34307413	-		Dst			1	14	0	11	1	2.243e-07	stronglyHypermeth
chr15	101352098	101352099	-			Krt80		1	14	0	11	1	2.243e-07	stronglyHypermeth
chr13	45566824	45566825	+		Atxn1			1	14	0	11	1	2.243e-07	stronglyHypermeth
chr11	80337412	80337413	+			Rhbdl3		1	14	0	11	1	2.243e-07	stronglyHypermeth
chr11	118829375	118829376	-			Rbfox3		1	11	0	14	1	2.243e-07	stronglyHypermeth
chr12	82092204	82092205	+					1	11	0	14	1	2.243e-07	stronglyHypermeth
chr5	87027110	87027111	-					1	14	0	11	1	2.243e-07	stronglyHypermeth
chr18	15277935	15277936	-					1	21	0	8	1	2.33e-07	stronglyHypermeth
chr14	59565817	59565818	+			Cdadc1		1	21	0	8	1	2.33e-07	stronglyHypermeth
chr12	111299441	111299442	+		Cdc42bpb		Y	1	21	0	8	1	2.33e-07	stronglyHypermeth
chr14	105253009	105253010	+					1	26	0	7	1	2.341e-07	stronglyHypermeth
chr13	55741008	55741009	+			Pcbd2		1	26	0	7	1	2.341e-07	stronglyHypermeth
chr2	169840359	169840360	-			Tshz2		1	26	0	7	1	2.341e-07	stronglyHypermeth
chr2	169840362	169840363	-			Tshz2		1	26	0	7	1	2.341e-07	stronglyHypermeth
chr2	169840393	169840394	-			Tshz2		1	26	0	7	1	2.341e-07	stronglyHypermeth
chr11	96917306	96917307	-	Cdk5rap3				1	26	0	7	1	2.341e-07	stronglyHypermeth
chr5	123371166	123371167	+		Bcl7a		Y	1	26	0	7	1	2.341e-07	stronglyHypermeth
chr8	27790619	27790620	-					1	26	0	7	1	2.341e-07	stronglyHypermeth
chr4	150721176	150721177	-					1	34	0	6	1	2.605e-07	stronglyHypermeth
chr18	41932665	41932666	+		Prelid2			1	34	0	6	1	2.605e-07	stronglyHypermeth
chr15	80704992	80704993	-					1	34	0	6	1	2.605e-07	stronglyHypermeth
chr15	84519504	84519505	-					1	34	0	6	1	2.605e-07	stronglyHypermeth
chr3	89150067	89150068	+			Hcn3		1	34	0	6	1	2.605e-07	stronglyHypermeth
chr10	70946552	70946553	-		Bicc1			1	34	0	6	1	2.605e-07	stronglyHypermeth
chr2	15127586	15127587	-					1	34	0	6	1	2.605e-07	stronglyHypermeth
chr5	138978541	138978542	-			Pdgfa		1	34	0	6	1	2.605e-07	stronglyHypermeth
chr5	145885831	145885832	+					1	34	0	6	1	2.605e-07	stronglyHypermeth
chr7	130817961	130817962	+			Btbd16		1	50	0	5	1	2.875e-07	stronglyHypermeth
chr18	74634531	74634532	-		Myo5b			1	25	0	7	1	2.971e-07	stronglyHypermeth
chr3	126487243	126487244	-					1	25	0	7	1	2.971e-07	stronglyHypermeth
chr11	68291658	68291659	-			Ntn1		1	25	0	7	1	2.971e-07	stronglyHypermeth
chr5	105678247	105678248	-					1	25	0	7	1	2.971e-07	stronglyHypermeth
chr6	38356989	38356990	+					1	15	0	10	1	3.059e-07	stronglyHypermeth
chr7	7130505	7130506	-					1	15	0	10	1	3.059e-07	stronglyHypermeth
chr7	112801802	112801803	+			Tead1		1	15	0	10	1	3.059e-07	stronglyHypermeth
chr10	121299994	121299995	+			Tbc1d30		1	10	0	15	1	3.059e-07	stronglyHypermeth
chr10	73678584	73678585	-					1	15	0	10	1	3.059e-07	stronglyHypermeth
chr2	167104823	167104824	+		Kcnb1		Y	1	15	0	10	1	3.059e-07	stronglyHypermeth
chr8	36328541	36328542	+					1	15	0	10	1	3.059e-07	stronglyHypermeth
chr1	171128036	171128037	+					1	33	0	6	1	3.065e-07	stronglyHypermeth
chr10	25392068	25392069	-			Epb4.1l2		1	33	0	6	1	3.065e-07	stronglyHypermeth
chr11	83828461	83828462	-					1	33	0	6	1	3.065e-07	stronglyHypermeth
chr5	25163612	25163613	-					1	33	0	6	1	3.065e-07	stronglyHypermeth
chr1	77221080	77221081	+					1	49	0	5	1	3.162e-07	stronglyHypermeth
chr16	29962073	29962074	-			Gm1968		1	49	0	5	1	3.162e-07	stronglyHypermeth
chr11	115239674	115239675	-			Tmem104		1	49	0	5	1	3.162e-07	stronglyHypermeth
chr13	38533680	38533681	-					1	17	0	9	1	3.2e-07	stronglyHypermeth
chr13	109887517	109887518	+			Pde4d		1	17	0	9	1	3.2e-07	stronglyHypermeth
chr4	141025167	141025168	+			Crocc		1	20	0	8	1	3.217e-07	stronglyHypermeth
chr14	55023120	55023121	+		Ngdn			1	20	0	8	1	3.217e-07	stronglyHypermeth
chr5	102892645	102892646	+		Arhgap24			1	20	0	8	1	3.217e-07	stronglyHypermeth
chr5	112957102	112957103	+			Adrbk2		1	20	0	8	1	3.217e-07	stronglyHypermeth
chr4	148706702	148706703	+					1	48	0	5	1	3.485e-07	stronglyHypermeth
chr1	120781542	120781543	+					1	32	0	6	1	3.622e-07	stronglyHypermeth
chr1	160147584	160147585	-		Tnn			1	32	0	6	1	3.622e-07	stronglyHypermeth
chr15	12472518	12472519	+			Pdzd2		1	32	0	6	1	3.622e-07	stronglyHypermeth
chr6	22257152	22257153	+					1	32	0	6	1	3.622e-07	stronglyHypermeth
chr9	65100617	65100618	+	Igdcc4				1	32	0	6	1	3.622e-07	stronglyHypermeth
chr17	24728531	24728532	+	Rpl3l		Rpl3l		1	32	0	6	1	3.622e-07	stronglyHypermeth
chr17	84931340	84931341	-			1110020A21Rik		1	32	0	6	1	3.622e-07	stronglyHypermeth
chr2	58950120	58950121	-			Ccdc148		1	32	0	6	1	3.622e-07	stronglyHypermeth
chr12	101884674	101884675	-		Trip11			1	32	0	6	1	3.622e-07	stronglyHypermeth
chr4	34250221	34250222	+					1	24	0	7	1	3.803e-07	stronglyHypermeth
chr18	89333600	89333601	+			Dok6		1	24	0	7	1	3.803e-07	stronglyHypermeth
chr6	134181587	134181588	-			Etv6		1	24	0	7	1	3.803e-07	stronglyHypermeth
chr5	41970507	41970508	+					1	24	0	7	1	3.803e-07	stronglyHypermeth
chr8	88256516	88256517	+			Papd5		1	24	0	7	1	3.803e-07	stronglyHypermeth
chr8	95325967	95325968	-					1	24	0	7	1	3.803e-07	stronglyHypermeth
chr7	30355989	30355990	-		Lrfn3		Y	1	13	0	11	1	4.006e-07	stronglyHypermeth
chr5	66890314	66890315	+			Limch1		1	13	0	11	1	4.006e-07	stronglyHypermeth
chr5	81644970	81644971	+			Lphn3		1	11	0	13	1	4.006e-07	stronglyHypermeth
chr5	134502719	134502720	-		Clip2			1	11	0	13	1	4.006e-07	stronglyHypermeth
chr4	120234620	120234621	+					1	31	0	6	1	4.301e-07	stronglyHypermeth
chr6	90473093	90473094	+			Klf15		1	31	0	6	1	4.301e-07	stronglyHypermeth
chr9	98856597	98856598	-	Gm6406	Gm6406		Y	1	31	0	6	1	4.301e-07	stronglyHypermeth
chr11	4680816	4680817	+			Ascc2		1	31	0	6	1	4.301e-07	stronglyHypermeth
chr12	101884530	101884531	-		Trip11			1	31	0	6	1	4.301e-07	stronglyHypermeth
chr4	136693903	136693904	-		Ephb2		Y	1	19	0	8	1	4.504e-07	stronglyHypermeth
chr3	89597592	89597593	-			Kcnn3		1	19	0	8	1	4.504e-07	stronglyHypermeth
chr10	41694477	41694478	+					1	19	0	8	1	4.504e-07	stronglyHypermeth
chr9	21526542	21526543	-	AB124611		AB124611		1	19	0	8	1	4.504e-07	stronglyHypermeth
chr2	92980640	92980641	-		Prdm11			1	19	0	8	1	4.504e-07	stronglyHypermeth
chr11	106773650	106773651	+		Polg2			1	19	0	8	1	4.504e-07	stronglyHypermeth
chr12	58314309	58314310	-					1	19	0	8	1	4.504e-07	stronglyHypermeth
chr8	120608530	120608531	-					1	19	0	8	1	4.504e-07	stronglyHypermeth
chr16	41939147	41939148	+			Lsamp		1	16	0	9	1	4.895e-07	stronglyHypermeth
chr2	91485808	91485809	+		Lrp4			1	16	0	9	1	4.895e-07	stronglyHypermeth
chr2	91485826	91485827	+		Lrp4			1	16	0	9	1	4.895e-07	stronglyHypermeth
chr2	91485829	91485830	+		Lrp4			1	16	0	9	1	4.895e-07	stronglyHypermeth
chr2	138986427	138986428	+					1	16	0	9	1	4.895e-07	stronglyHypermeth
chr5	138652056	138652057	-					1	16	0	9	1	4.895e-07	stronglyHypermeth
chr4	152319281	152319282	-	Rnf207				1	23	0	7	1	4.912e-07	stronglyHypermeth
chr3	54737781	54737782	+			Alg5		1	23	0	7	1	4.912e-07	stronglyHypermeth
chr13	47135902	47135903	-			Rnf144b		1	23	0	7	1	4.912e-07	stronglyHypermeth
chr17	28131996	28131997	+					1	23	0	7	1	4.912e-07	stronglyHypermeth
chr11	44398599	44398600	+					1	23	0	7	1	4.912e-07	stronglyHypermeth
chr19	45039475	45039476	-			Pdzd7		1	23	0	7	1	4.912e-07	stronglyHypermeth
chr16	89872312	89872313	+			Tiam1		1	14	0	10	1	5.099e-07	stronglyHypermeth
chr7	36393112	36393113	+					1	10	0	14	1	5.099e-07	stronglyHypermeth
chr7	35570477	35570478	-					1	14	0	10	1	5.099e-07	stronglyHypermeth
chr3	6627226	6627227	+					1	14	0	10	1	5.099e-07	stronglyHypermeth
chr13	112652364	112652365	+	Ddx4			Y	1	14	0	10	1	5.099e-07	stronglyHypermeth
chr9	15007756	15007757	+		Panx1			1	14	0	10	1	5.099e-07	stronglyHypermeth
chr12	17633445	17633446	+					1	10	0	14	1	5.099e-07	stronglyHypermeth
chr12	19143736	19143737	-					1	10	0	14	1	5.099e-07	stronglyHypermeth
chr5	123529939	123529940	+		Vps33a			1	14	0	10	1	5.099e-07	stronglyHypermeth
chr8	121790515	121790516	+		Jph3			1	14	0	10	1	5.099e-07	stronglyHypermeth
chr14	21884642	21884643	+					1	30	0	6	1	5.134e-07	stronglyHypermeth
chr15	59333512	59333513	+			E430025E21Rik		1	30	0	6	1	5.134e-07	stronglyHypermeth
chr7	11365967	11365968	+					1	30	0	6	1	5.134e-07	stronglyHypermeth
chr17	64432596	64432597	+					1	30	0	6	1	5.134e-07	stronglyHypermeth
chrX	83009764	83009765	-			Dmd		1	30	0	6	1	5.134e-07	stronglyHypermeth
chr2	14938916	14938917	-			Cacnb2		1	30	0	6	1	5.134e-07	stronglyHypermeth
chr2	152083440	152083441	+			Scrt2		1	30	0	6	1	5.134e-07	stronglyHypermeth
chr4	124905425	124905426	-			Epha10		1	29	0	6	1	6.161e-07	stronglyHypermeth
chr4	151554323	151554324	+			Camta1		1	29	0	6	1	6.161e-07	stronglyHypermeth
chr18	69479798	69479799	+			Tcf4		1	29	0	6	1	6.161e-07	stronglyHypermeth
chr18	69479828	69479829	+			Tcf4		1	29	0	6	1	6.161e-07	stronglyHypermeth
chr7	64353715	64353716	-		Fan1			1	29	0	6	1	6.161e-07	stronglyHypermeth
chr13	62214445	62214446	-					1	29	0	6	1	6.161e-07	stronglyHypermeth
chr2	168634696	168634697	+		Atp9a			1	29	0	6	1	6.161e-07	stronglyHypermeth
chr8	77501382	77501383	-			Arhgap10		1	29	0	6	1	6.161e-07	stronglyHypermeth
chr1	96494816	96494817	-					1	18	0	8	1	6.401e-07	stronglyHypermeth
chr14	113306112	113306113	+					1	18	0	8	1	6.401e-07	stronglyHypermeth
chr16	92392099	92392100	-		Rcan1			1	18	0	8	1	6.401e-07	stronglyHypermeth
chr7	73323562	73323563	+			A730056A06Rik		1	18	0	8	1	6.401e-07	stronglyHypermeth
chr10	29373525	29373526	-					1	18	0	8	1	6.401e-07	stronglyHypermeth
chr13	75548133	75548134	+					1	18	0	8	1	6.401e-07	stronglyHypermeth
chr13	93566077	93566078	-					1	18	0	8	1	6.401e-07	stronglyHypermeth
chr17	6707529	6707530	-			Sytl3		1	18	0	8	1	6.401e-07	stronglyHypermeth
chr12	117234455	117234456	-			Ptprn2		1	18	0	8	1	6.401e-07	stronglyHypermeth
chr5	3806511	3806512	+		Krit1			1	18	0	8	1	6.401e-07	stronglyHypermeth
chr5	32146236	32146237	+			Fosl2		1	18	0	8	1	6.401e-07	stronglyHypermeth
chr5	32146344	32146345	+			Fosl2		1	18	0	8	1	6.401e-07	stronglyHypermeth
chr8	63885580	63885581	-					1	18	0	8	1	6.401e-07	stronglyHypermeth
chr8	119346850	119346851	-			Hsbp1		1	18	0	8	1	6.401e-07	stronglyHypermeth
chr15	93003171	93003172	-					1	22	0	7	1	6.407e-07	stronglyHypermeth
chr7	45431986	45431987	-			Ruvbl2		1	22	0	7	1	6.407e-07	stronglyHypermeth
chr7	67988048	67988049	+			Igf1r		1	22	0	7	1	6.407e-07	stronglyHypermeth
chr7	67988070	67988071	+			Igf1r		1	22	0	7	1	6.407e-07	stronglyHypermeth
chr7	67988164	67988165	+			Igf1r		1	22	0	7	1	6.407e-07	stronglyHypermeth
chr7	67988171	67988172	+			Igf1r		1	22	0	7	1	6.407e-07	stronglyHypermeth
chr3	52580930	52580931	+					1	22	0	7	1	6.407e-07	stronglyHypermeth
chr19	38255017	38255018	-					1	22	0	7	1	6.407e-07	stronglyHypermeth
chr2	63606995	63606996	+					1	42	0	5	1	6.519e-07	stronglyHypermeth
chr4	97987977	97987978	+			Nfia		1	41	0	5	1	7.295e-07	stronglyHypermeth
chr16	43973537	43973538	-		Zdhhc23			1	12	0	11	1	7.396e-07	stronglyHypermeth
chr16	43973664	43973665	-		Zdhhc23			1	12	0	11	1	7.396e-07	stronglyHypermeth
chr6	148127888	148127889	+			Far2		1	12	0	11	1	7.396e-07	stronglyHypermeth
chr7	102659332	102659333	+	Olfr555	Olfr555			1	12	0	11	1	7.396e-07	stronglyHypermeth
chr7	113613082	113613083	-					1	12	0	12	1	7.396e-07	stronglyHypermeth
chr3	101367486	101367487	+					1	12	0	12	1	7.396e-07	stronglyHypermeth
chrX	104200837	104200838	-	C77370	C77370		Y	1	12	0	11	1	7.396e-07	stronglyHypermeth
chr2	71856296	71856297	+		Itga6			1	12	0	12	1	7.396e-07	stronglyHypermeth
chr19	53538230	53538231	-			Dusp5		1	12	0	12	1	7.396e-07	stronglyHypermeth
chr5	5627750	5627751	-			A330021E22Rik		1	11	0	12	1	7.396e-07	stronglyHypermeth
chr5	36237286	36237287	+			Sorcs2		1	12	0	12	1	7.396e-07	stronglyHypermeth
chr8	112123587	112123588	+					1	12	0	12	1	7.396e-07	stronglyHypermeth
chr4	90226912	90226913	-					1	28	0	6	1	7.435e-07	stronglyHypermeth
chr4	102487372	102487373	-		Pde4b			1	28	0	6	1	7.435e-07	stronglyHypermeth
chr4	126100363	126100364	-					1	28	0	6	1	7.435e-07	stronglyHypermeth
chr1	86180691	86180692	-			Armc9		1	28	0	6	1	7.435e-07	stronglyHypermeth
chr1	109089090	109089091	+					1	28	0	6	1	7.435e-07	stronglyHypermeth
chr15	38281231	38281232	+					1	28	0	6	1	7.435e-07	stronglyHypermeth
chr3	50901591	50901592	+					1	28	0	6	1	7.435e-07	stronglyHypermeth
chr3	132795602	132795603	-			Tbck		1	28	0	6	1	7.435e-07	stronglyHypermeth
chr9	49086950	49086951	+					1	28	0	6	1	7.435e-07	stronglyHypermeth
chr2	34136594	34136595	+					1	28	0	6	1	7.435e-07	stronglyHypermeth
chr2	34136720	34136721	+					1	28	0	6	1	7.435e-07	stronglyHypermeth
chr2	34136749	34136750	+					1	28	0	6	1	7.435e-07	stronglyHypermeth
chr12	98334442	98334443	+					1	28	0	6	1	7.435e-07	stronglyHypermeth
chr12	98334477	98334478	+					1	28	0	6	1	7.435e-07	stronglyHypermeth
chr5	33044217	33044218	+					1	28	0	6	1	7.435e-07	stronglyHypermeth
chr5	137186890	137186891	-					1	28	0	6	1	7.435e-07	stronglyHypermeth
chr14	31708020	31708021	+		Ankrd28			1	15	0	9	1	7.648e-07	stronglyHypermeth
chr14	65061500	65061501	+			Extl3		1	15	0	9	1	7.648e-07	stronglyHypermeth
chr10	8249353	8249354	+			Ust		1	15	0	9	1	7.648e-07	stronglyHypermeth
chr10	112717633	112717634	-					1	15	0	9	1	7.648e-07	stronglyHypermeth
chr12	117170120	117170121	+			Ptprn2		1	15	0	9	1	7.648e-07	stronglyHypermeth
chr5	27088582	27088583	+			Dpp6		1	15	0	9	1	7.648e-07	stronglyHypermeth
chr5	75597805	75597806	-			Kit		1	15	0	9	1	7.648e-07	stronglyHypermeth
chr16	93585205	93585206	-		Setd4			1	40	0	5	1	8.185e-07	stronglyHypermeth
chr3	146490552	146490553	-			Spata1		1	40	0	5	1	8.185e-07	stronglyHypermeth
chr12	30321758	30321759	-			Sntg2		1	40	0	5	1	8.185e-07	stronglyHypermeth
chr1	92827607	92827608	+					1	21	0	7	1	8.446e-07	stronglyHypermeth
chr14	63152451	63152452	+		Fdft1			1	21	0	7	1	8.446e-07	stronglyHypermeth
chr16	94212372	94212373	-			Hlcs		1	21	0	7	1	8.446e-07	stronglyHypermeth
chr9	112956096	112956097	-					1	21	0	7	1	8.446e-07	stronglyHypermeth
chrX	135519575	135519576	-					1	21	0	7	1	8.446e-07	stronglyHypermeth
chr2	166139538	166139539	+			Sulf2		1	21	0	7	1	8.446e-07	stronglyHypermeth
chr2	166139579	166139580	+			Sulf2		1	21	0	7	1	8.446e-07	stronglyHypermeth
chr5	31077552	31077553	+			Cad		1	21	0	7	1	8.446e-07	stronglyHypermeth
chr5	137064516	137064517	+			Serpine1		1	21	0	7	1	8.446e-07	stronglyHypermeth
chr14	66341585	66341586	+					1	13	0	10	1	8.741e-07	stronglyHypermeth
chr15	46529878	46529879	+					1	13	0	10	1	8.741e-07	stronglyHypermeth
chr13	72066259	72066260	+					1	13	0	10	1	8.741e-07	stronglyHypermeth
chr17	66359307	66359308	+			Soga2		1	13	0	10	1	8.741e-07	stronglyHypermeth
chr4	138387965	138387966	+					1	27	0	6	1	9.029e-07	stronglyHypermeth
chr1	109401636	109401637	+					1	27	0	6	1	9.029e-07	stronglyHypermeth
chr10	41152325	41152326	-					1	27	0	6	1	9.029e-07	stronglyHypermeth
chr13	83683056	83683057	+					1	27	0	6	1	9.029e-07	stronglyHypermeth
chr9	43803652	43803653	+		Pvrl1		Y	1	27	0	6	1	9.029e-07	stronglyHypermeth
chr9	43803693	43803694	+		Pvrl1		Y	1	27	0	6	1	9.029e-07	stronglyHypermeth
chr9	111996382	111996383	-					1	27	0	6	1	9.029e-07	stronglyHypermeth
chr12	96338943	96338944	+					1	27	0	6	1	9.029e-07	stronglyHypermeth
chr8	9173739	9173740	+					1	27	0	6	1	9.029e-07	stronglyHypermeth
chr8	120027461	120027462	+			Crispld2		1	27	0	6	1	9.029e-07	stronglyHypermeth
chr18	36284660	36284661	+			Pura		1	39	0	5	1	9.208e-07	stronglyHypermeth
chr2	7894186	7894187	+					1	39	0	5	1	9.208e-07	stronglyHypermeth
chr14	77921202	77921203	+			Epsti1		1	17	0	8	1	9.246e-07	stronglyHypermeth
chr16	55391880	55391881	-					1	17	0	8	1	9.246e-07	stronglyHypermeth
chr13	117372833	117372834	+					1	17	0	8	1	9.246e-07	stronglyHypermeth
chr9	43920703	43920704	+					1	17	0	8	1	9.246e-07	stronglyHypermeth
chr17	15688877	15688878	-					1	17	0	8	1	9.246e-07	stronglyHypermeth
chr2	25391843	25391844	-					1	17	0	8	1	9.246e-07	stronglyHypermeth
chr8	36025288	36025289	+					1	17	0	8	1	9.246e-07	stronglyHypermeth
chr10	66772945	66772946	-					1	38	0	5	1	1.039e-06	stronglyHypermeth
chr4	63921922	63921923	-					1	26	0	6	1	1.104e-06	stronglyHypermeth
chr4	117787752	117787753	-					1	26	0	6	1	1.104e-06	stronglyHypermeth
chr4	140791234	140791235	+		Padi3			1	26	0	6	1	1.104e-06	stronglyHypermeth
chr4	154473904	154473905	-			Prdm16		1	26	0	6	1	1.104e-06	stronglyHypermeth
chr18	34537908	34537909	-					1	26	0	6	1	1.104e-06	stronglyHypermeth
chr15	79726579	79726580	+		Sun2			1	26	0	6	1	1.104e-06	stronglyHypermeth
chr15	93873092	93873093	+					1	26	0	6	1	1.104e-06	stronglyHypermeth
chr6	137161044	137161045	-			Rerg		1	26	0	6	1	1.104e-06	stronglyHypermeth
chr3	91127105	91127106	+					1	26	0	6	1	1.104e-06	stronglyHypermeth
chr10	111595522	111595523	-					1	26	0	6	1	1.104e-06	stronglyHypermeth
chr9	72724529	72724530	-			Nedd4		1	26	0	6	1	1.104e-06	stronglyHypermeth
chr2	60415598	60415599	-					1	26	0	6	1	1.104e-06	stronglyHypermeth
chr8	122767053	122767054	-					1	26	0	6	1	1.104e-06	stronglyHypermeth
chr15	80117484	80117485	-		Syngr1			1	20	0	7	1	1.126e-06	stronglyHypermeth
chr3	51684988	51684989	+					1	20	0	7	1	1.126e-06	stronglyHypermeth
chr9	43803694	43803695	-		Pvrl1		Y	1	20	0	7	1	1.126e-06	stronglyHypermeth
chr5	98348097	98348098	+			1700007G11Rik		1	20	0	7	1	1.126e-06	stronglyHypermeth
chr15	74461041	74461042	+					1	37	0	5	1	1.176e-06	stronglyHypermeth
chr7	19250017	19250018	-					1	37	0	5	1	1.176e-06	stronglyHypermeth
chr12	91840857	91840858	+			Sel1l		1	37	0	5	1	1.176e-06	stronglyHypermeth
chr5	6086646	6086647	-					1	37	0	5	1	1.176e-06	stronglyHypermeth
chr6	50822120	50822121	+					1	14	0	9	1	1.224e-06	stronglyHypermeth
chr9	89187520	89187521	-					1	14	0	9	1	1.224e-06	stronglyHypermeth
chr17	25383131	25383132	-		Cacna1h			1	14	0	9	1	1.224e-06	stronglyHypermeth
chrX	102307692	102307693	-		Hdac8			1	9	0	14	1	1.224e-06	stronglyHypermeth
chr2	18001944	18001945	-					1	14	0	9	1	1.224e-06	stronglyHypermeth
chr2	91470727	91470728	-			Lrp4		1	14	0	9	1	1.224e-06	stronglyHypermeth
chr5	115336781	115336782	-			Gatc		1	9	0	14	1	1.224e-06	stronglyHypermeth
chr7	139641036	139641037	-					1	36	0	5	1	1.334e-06	stronglyHypermeth
chr9	105979427	105979428	-					1	36	0	5	1	1.334e-06	stronglyHypermeth
chr5	116770168	116770169	-					1	36	0	5	1	1.334e-06	stronglyHypermeth
chr4	140761141	140761142	+			Padi4		1	25	0	6	1	1.358e-06	stronglyHypermeth
chr1	39407078	39407079	-			Tbc1d8		1	25	0	6	1	1.358e-06	stronglyHypermeth
chr6	116414100	116414101	+			Alox5		1	25	0	6	1	1.358e-06	stronglyHypermeth
chr2	47538406	47538407	-					1	25	0	6	1	1.358e-06	stronglyHypermeth
chr2	181198483	181198484	+		Ptk6			1	25	0	6	1	1.358e-06	stronglyHypermeth
chr11	69827037	69827038	+		Nlgn2			1	25	0	6	1	1.358e-06	stronglyHypermeth
chr11	97830840	97830841	-			Lasp1		1	25	0	6	1	1.358e-06	stronglyHypermeth
chr11	114253801	114253802	+					1	25	0	6	1	1.358e-06	stronglyHypermeth
chr12	73490174	73490175	+					1	25	0	6	1	1.358e-06	stronglyHypermeth
chr12	73490207	73490208	+					1	25	0	6	1	1.358e-06	stronglyHypermeth
chr12	73490231	73490232	+					1	25	0	6	1	1.358e-06	stronglyHypermeth
chr12	84645496	84645497	-			Vrtn		1	25	0	6	1	1.358e-06	stronglyHypermeth
chr5	117294304	117294305	+					1	25	0	6	1	1.358e-06	stronglyHypermeth
chr8	4245765	4245766	-		Map2k7			1	25	0	6	1	1.358e-06	stronglyHypermeth
chr4	32698789	32698790	+		Mdn1			1	16	0	8	1	1.36e-06	stronglyHypermeth
chr4	64516704	64516705	+					1	16	0	8	1	1.36e-06	stronglyHypermeth
chr4	140879491	140879492	-					1	16	0	8	1	1.36e-06	stronglyHypermeth
chr4	149614158	149614159	-		Clstn1			1	16	0	8	1	1.36e-06	stronglyHypermeth
chr4	149614163	149614164	-		Clstn1			1	16	0	8	1	1.36e-06	stronglyHypermeth
chr1	181782475	181782476	+					1	16	0	8	1	1.36e-06	stronglyHypermeth
chr1	181782490	181782491	+					1	16	0	8	1	1.36e-06	stronglyHypermeth
chr1	181782504	181782505	+					1	16	0	8	1	1.36e-06	stronglyHypermeth
chr1	181782508	181782509	+					1	16	0	8	1	1.36e-06	stronglyHypermeth
chr1	181782516	181782517	+					1	16	0	8	1	1.36e-06	stronglyHypermeth
chr1	181782518	181782519	+					1	16	0	8	1	1.36e-06	stronglyHypermeth
chr1	183249795	183249796	+					1	16	0	8	1	1.36e-06	stronglyHypermeth
chr18	12350220	12350221	-			Lama3		1	16	0	8	1	1.36e-06	stronglyHypermeth
chr18	38197838	38197839	+		Pcdh1		Y	1	8	0	16	1	1.36e-06	stronglyHypermeth
chr18	66259547	66259548	+			Ccbe1		1	16	0	8	1	1.36e-06	stronglyHypermeth
chr15	64045546	64045547	-			Fam49b		1	16	0	8	1	1.36e-06	stronglyHypermeth
chr6	107300903	107300904	-					1	16	0	8	1	1.36e-06	stronglyHypermeth
chr7	30748061	30748062	-					1	16	0	8	1	1.36e-06	stronglyHypermeth
chr3	41325676	41325677	-					1	16	0	8	1	1.36e-06	stronglyHypermeth
chr13	60208902	60208903	-		Gm5084			1	16	0	8	1	1.36e-06	stronglyHypermeth
chr17	24606174	24606175	+			Tsc2		1	16	0	8	1	1.36e-06	stronglyHypermeth
chr17	34074912	34074913	+					1	16	0	8	1	1.36e-06	stronglyHypermeth
chrX	99804176	99804177	-					1	16	0	8	1	1.36e-06	stronglyHypermeth
chr2	34814570	34814571	+			Fbxw2		1	16	0	8	1	1.36e-06	stronglyHypermeth
chr2	180101281	180101282	-		Hrh3			1	16	0	8	1	1.36e-06	stronglyHypermeth
chr2	180101299	180101300	-		Hrh3			1	16	0	8	1	1.36e-06	stronglyHypermeth
chr5	33998320	33998321	-			Nat8l		1	16	0	8	1	1.36e-06	stronglyHypermeth
chr4	110700946	110700947	-			Agbl4		1	19	0	7	1	1.52e-06	stronglyHypermeth
chr4	137393603	137393604	-					1	19	0	7	1	1.52e-06	stronglyHypermeth
chr4	140804759	140804760	+			Padi3		1	19	0	7	1	1.52e-06	stronglyHypermeth
chr1	163325507	163325508	+					1	35	0	5	1	1.52e-06	stronglyHypermeth
chr16	55908656	55908657	+			Cep97		1	19	0	7	1	1.52e-06	stronglyHypermeth
chr6	91269091	91269092	+		Fbln2			1	35	0	5	1	1.52e-06	stronglyHypermeth
chr7	36723217	36723218	+			Tshz3		1	35	0	5	1	1.52e-06	stronglyHypermeth
chr7	36723438	36723439	+			Tshz3		1	35	0	5	1	1.52e-06	stronglyHypermeth
chr3	102428056	102428057	+					1	19	0	7	1	1.52e-06	stronglyHypermeth
chr3	112006778	112006779	-			Gm6602		1	19	0	7	1	1.52e-06	stronglyHypermeth
chr13	105574658	105574659	-					1	19	0	7	1	1.52e-06	stronglyHypermeth
chr9	119532843	119532844	+			Scn5a		1	19	0	7	1	1.52e-06	stronglyHypermeth
chr17	46717612	46717613	+			Pex6		1	19	0	7	1	1.52e-06	stronglyHypermeth
chr2	32053648	32053649	-		Nup214			1	19	0	7	1	1.52e-06	stronglyHypermeth
chr2	88476795	88476796	+					1	19	0	7	1	1.52e-06	stronglyHypermeth
chr12	19254703	19254704	+					1	19	0	7	1	1.52e-06	stronglyHypermeth
chr12	86547785	86547786	+					1	19	0	7	1	1.52e-06	stronglyHypermeth
chr19	6294382	6294383	+		Ehd1			1	19	0	7	1	1.52e-06	stronglyHypermeth
chr19	24134299	24134300	+			Tjp2		1	19	0	7	1	1.52e-06	stronglyHypermeth
chr19	46633280	46633281	+			Wbp1l		1	19	0	7	1	1.52e-06	stronglyHypermeth
chr8	13017206	13017207	+			Mcf2l		1	35	0	5	1	1.52e-06	stronglyHypermeth
chr4	140021321	140021322	+					1	10	0	12	1	1.546e-06	stronglyHypermeth
chr1	42282900	42282901	-					1	12	0	10	1	1.546e-06	stronglyHypermeth
chr1	61700776	61700777	+			Pard3b		1	12	0	10	1	1.546e-06	stronglyHypermeth
chr1	143027247	143027248	+					1	12	0	10	1	1.546e-06	stronglyHypermeth
chr6	78716398	78716399	-					1	12	0	10	1	1.546e-06	stronglyHypermeth
chr10	24659466	24659467	-			Enpp1		1	10	0	12	1	1.546e-06	stronglyHypermeth
chr10	43538675	43538676	+			1700021F05Rik		1	10	0	12	1	1.546e-06	stronglyHypermeth
chr10	120873288	120873289	+			Msrb3		1	10	0	12	1	1.546e-06	stronglyHypermeth
chr13	101061684	101061685	+					1	12	0	10	1	1.546e-06	stronglyHypermeth
chr9	118102194	118102195	+			Cmc1		1	10	0	12	1	1.546e-06	stronglyHypermeth
chr2	4983672	4983673	-			Ucma		1	10	0	12	1	1.546e-06	stronglyHypermeth
chr2	71805262	71805263	+			Itga6		1	10	0	12	1	1.546e-06	stronglyHypermeth
chr2	71805396	71805397	+			Itga6		1	10	0	12	1	1.546e-06	stronglyHypermeth
chr2	91480446	91480447	-		Lrp4			1	10	0	12	1	1.546e-06	stronglyHypermeth
chr2	91480475	91480476	-		Lrp4			1	10	0	12	1	1.546e-06	stronglyHypermeth
chr12	100301503	100301504	-		Ttc7b			1	12	0	10	1	1.546e-06	stronglyHypermeth
chr5	113850570	113850571	+			Coro1c		1	12	0	10	1	1.546e-06	stronglyHypermeth
chr5	123372406	123372407	+		Bcl7a			1	12	0	10	1	1.546e-06	stronglyHypermeth
chr5	138996826	138996827	-					1	12	0	10	1	1.546e-06	stronglyHypermeth
chr4	154593163	154593164	-			Prdm16		1	24	0	6	1	1.684e-06	stronglyHypermeth
chr18	65306646	65306647	-		Alpk2			1	24	0	6	1	1.684e-06	stronglyHypermeth
chr14	94864467	94864468	-					1	24	0	6	1	1.684e-06	stronglyHypermeth
chr15	81778907	81778908	+			Zc3h7b		1	24	0	6	1	1.684e-06	stronglyHypermeth
chr16	20572803	20572804	-					1	24	0	6	1	1.684e-06	stronglyHypermeth
chr6	28930872	28930873	+					1	24	0	6	1	1.684e-06	stronglyHypermeth
chr7	19817423	19817424	-			Bcl3		1	24	0	6	1	1.684e-06	stronglyHypermeth
chr10	68371241	68371242	-					1	24	0	6	1	1.684e-06	stronglyHypermeth
chr13	47447832	47447833	-					1	24	0	6	1	1.684e-06	stronglyHypermeth
chr9	66970720	66970721	-		Lactb			1	24	0	6	1	1.684e-06	stronglyHypermeth
chr9	97001944	97001945	-			Spsb4		1	24	0	6	1	1.684e-06	stronglyHypermeth
chrX	7810375	7810376	+		Gripap1			1	24	0	6	1	1.684e-06	stronglyHypermeth
chr2	32754584	32754585	-		Sh2d3c			1	24	0	6	1	1.684e-06	stronglyHypermeth
chr2	104144199	104144200	+		D430041D05Rik			1	24	0	6	1	1.684e-06	stronglyHypermeth
chr12	13043247	13043248	+					1	24	0	6	1	1.684e-06	stronglyHypermeth
chr12	112663437	112663438	-			Akt1		1	24	0	6	1	1.684e-06	stronglyHypermeth
chr5	118999446	118999447	+					1	6	0	24	1	1.684e-06	stronglyHypermeth
chr5	104410682	104410683	+					1	24	0	6	1	1.684e-06	stronglyHypermeth
chr5	117228167	117228168	+			Taok3		1	24	0	6	1	1.684e-06	stronglyHypermeth
chr8	5635028	5635029	+					1	24	0	6	1	1.684e-06	stronglyHypermeth
chr15	20202062	20202063	+					1	34	0	5	1	1.737e-06	stronglyHypermeth
chr6	120984440	120984441	-			Mical3		1	34	0	5	1	1.737e-06	stronglyHypermeth
chr9	37011098	37011099	-			Pknox2		1	34	0	5	1	1.737e-06	stronglyHypermeth
chr2	147936094	147936095	-					1	34	0	5	1	1.737e-06	stronglyHypermeth
chr6	113454159	113454160	-					1	33	0	5	1	1.992e-06	stronglyHypermeth
chr3	41169951	41169952	-					1	33	0	5	1	1.992e-06	stronglyHypermeth
chr3	41169966	41169967	-					1	33	0	5	1	1.992e-06	stronglyHypermeth
chr2	25343461	25343462	-			Man1b1		1	33	0	5	1	1.992e-06	stronglyHypermeth
chr5	80416906	80416907	+					1	33	0	5	1	1.992e-06	stronglyHypermeth
chr4	152378020	152378021	-			Chd5		1	13	0	9	1	2.01e-06	stronglyHypermeth
chr1	132114891	132114892	+		Cdk18			1	13	0	9	1	2.01e-06	stronglyHypermeth
chr1	188866626	188866627	+			Ush2a		1	9	0	13	1	2.01e-06	stronglyHypermeth
chr1	188866635	188866636	+			Ush2a		1	9	0	13	1	2.01e-06	stronglyHypermeth
chr14	122204058	122204059	-			Clybl		1	13	0	9	1	2.01e-06	stronglyHypermeth
chr15	59712455	59712456	-					1	13	0	9	1	2.01e-06	stronglyHypermeth
chr15	59712551	59712552	-					1	13	0	9	1	2.01e-06	stronglyHypermeth
chr15	59712614	59712615	-					1	13	0	9	1	2.01e-06	stronglyHypermeth
chr15	79142146	79142147	-	Polr2f,1700088E04Rik		Polr2f		1	13	0	9	1	2.01e-06	stronglyHypermeth
chr13	93806328	93806329	-			Arsb		1	13	0	9	1	2.01e-06	stronglyHypermeth
chr9	110629077	110629078	+			Nbeal2		1	13	0	9	1	2.01e-06	stronglyHypermeth
chr5	141039537	141039538	-					1	13	0	9	1	2.01e-06	stronglyHypermeth
chr4	153852821	153852822	-					1	15	0	8	1	2.04e-06	stronglyHypermeth
chr1	34929534	34929535	-					1	15	0	8	1	2.04e-06	stronglyHypermeth
chr1	73835873	73835874	+			6030407O03Rik		1	15	0	8	1	2.04e-06	stronglyHypermeth
chr18	34823705	34823706	+		Kdm3b			1	15	0	8	1	2.04e-06	stronglyHypermeth
chr15	16300602	16300603	-					1	15	0	8	1	2.04e-06	stronglyHypermeth
chr3	142651084	142651085	+					1	15	0	8	1	2.04e-06	stronglyHypermeth
chr10	80098621	80098622	-			Sbno2,Bc1		1	15	0	8	1	2.04e-06	stronglyHypermeth
chrX	146489203	146489204	+					1	15	0	8	1	2.04e-06	stronglyHypermeth
chr2	167839571	167839572	-					1	8	0	15	1	2.04e-06	stronglyHypermeth
chr10	93709377	93709378	+			Ntn4		1	18	0	7	1	2.08e-06	stronglyHypermeth
chr9	105860283	105860284	+			Col6a5		1	18	0	7	1	2.08e-06	stronglyHypermeth
chrX	32572234	32572235	-					1	18	0	7	1	2.08e-06	stronglyHypermeth
chr12	17522418	17522419	+					1	18	0	7	1	2.08e-06	stronglyHypermeth
chr8	105717122	105717123	-		Gfod2			1	18	0	7	1	2.08e-06	stronglyHypermeth
chr18	38590508	38590509	+		Spry4			1	23	0	6	1	2.105e-06	stronglyHypermeth
chr18	58155688	58155689	-			Fbn2		1	23	0	6	1	2.105e-06	stronglyHypermeth
chr18	75329850	75329851	+					1	23	0	6	1	2.105e-06	stronglyHypermeth
chr15	83921248	83921249	-			Efcab6		1	23	0	6	1	2.105e-06	stronglyHypermeth
chr15	85615181	85615182	+					1	23	0	6	1	2.105e-06	stronglyHypermeth
chr6	7671389	7671390	+					1	23	0	6	1	2.105e-06	stronglyHypermeth
chr2	76917330	76917331	-			Ttn		1	23	0	6	1	2.105e-06	stronglyHypermeth
chr19	31059462	31059463	-			Prkg1		1	23	0	6	1	2.105e-06	stronglyHypermeth
chr5	72177093	72177094	-					1	23	0	6	1	2.105e-06	stronglyHypermeth
chr5	125876920	125876921	+					1	23	0	6	1	2.105e-06	stronglyHypermeth
chr8	96031067	96031068	+					1	23	0	6	1	2.105e-06	stronglyHypermeth
chr7	15906899	15906900	+					1	32	0	5	1	2.294e-06	stronglyHypermeth
chr10	107412224	107412225	-			Lin7a		1	32	0	5	1	2.294e-06	stronglyHypermeth
chr4	43984432	43984433	+	Ccin	Ccin			1	31	0	5	1	2.653e-06	stronglyHypermeth
chr3	91295157	91295158	-					1	31	0	5	1	2.653e-06	stronglyHypermeth
chr10	41951737	41951738	+		Armc2			1	31	0	5	1	2.653e-06	stronglyHypermeth
chr17	69387636	69387637	+		Zbtb14		Y	1	31	0	5	1	2.653e-06	stronglyHypermeth
chr2	52287904	52287905	+			Neb		1	31	0	5	1	2.653e-06	stronglyHypermeth
chr11	114592183	114592184	-			Mir466n		1	31	0	5	1	2.653e-06	stronglyHypermeth
chr19	21592242	21592243	-					1	31	0	5	1	2.653e-06	stronglyHypermeth
chr4	117576415	117576416	+			Eri3		1	22	0	6	1	2.654e-06	stronglyHypermeth
chr4	134669736	134669737	+			Man1c1		1	22	0	6	1	2.654e-06	stronglyHypermeth
chr4	135266118	135266119	+			Clic4		1	22	0	6	1	2.654e-06	stronglyHypermeth
chr1	33687263	33687264	+					1	22	0	6	1	2.654e-06	stronglyHypermeth
chr18	84077658	84077659	-			Tshz1		1	22	0	6	1	2.654e-06	stronglyHypermeth
chr15	38113654	38113655	+					1	22	0	6	1	2.654e-06	stronglyHypermeth
chr3	52616609	52616610	+					1	22	0	6	1	2.654e-06	stronglyHypermeth
chr9	110440864	110440865	-			Klhl18		1	22	0	6	1	2.654e-06	stronglyHypermeth
chrX	17945394	17945395	+					1	22	0	6	1	2.654e-06	stronglyHypermeth
chr2	170324491	170324492	-					1	6	0	22	1	2.654e-06	stronglyHypermeth
chr11	100490890	100490891	-			Acly		1	22	0	6	1	2.654e-06	stronglyHypermeth
chr12	99741965	99741966	+			Efcab11		1	22	0	6	1	2.654e-06	stronglyHypermeth
chr12	104576403	104576404	-					1	22	0	6	1	2.654e-06	stronglyHypermeth
chr12	104576405	104576406	-					1	22	0	6	1	2.654e-06	stronglyHypermeth
chr5	37448668	37448669	+		Stk32b			1	22	0	6	1	2.654e-06	stronglyHypermeth
chr5	138807893	138807894	+			Fam20c		1	22	0	6	1	2.654e-06	stronglyHypermeth
chr8	47193055	47193056	-		Stox2			1	22	0	6	1	2.654e-06	stronglyHypermeth
chr8	65599274	65599275	-					1	22	0	6	1	2.654e-06	stronglyHypermeth
chr8	122892016	122892017	-		Ankrd11			1	22	0	6	1	2.654e-06	stronglyHypermeth
chr4	83599711	83599712	-			Ccdc171		1	11	0	11	1	2.835e-06	stronglyHypermeth
chr4	138259104	138259105	-		Sh2d5			1	11	0	11	1	2.835e-06	stronglyHypermeth
chr1	34307466	34307467	-		Dst			1	11	0	10	1	2.835e-06	stronglyHypermeth
chr14	121264726	121264727	-			Farp1		1	11	0	11	1	2.835e-06	stronglyHypermeth
chr15	79647601	79647602	+			Fam227a		1	11	0	10	1	2.835e-06	stronglyHypermeth
chr17	32197603	32197604	+		Brd4			1	11	0	10	1	2.835e-06	stronglyHypermeth
chr2	158893348	158893349	-					1	11	0	10	1	2.835e-06	stronglyHypermeth
chr5	77500858	77500859	+					1	11	0	10	1	2.835e-06	stronglyHypermeth
chr8	11377890	11377891	-			Col4a2		1	11	0	10	1	2.835e-06	stronglyHypermeth
chr4	35009341	35009342	-			Mob3b		1	17	0	7	1	2.889e-06	stronglyHypermeth
chr14	92732604	92732605	+					1	17	0	7	1	2.889e-06	stronglyHypermeth
chr10	117038675	117038676	+					1	17	0	7	1	2.889e-06	stronglyHypermeth
chrX	121150672	121150673	+					1	17	0	7	1	2.889e-06	stronglyHypermeth
chrX	123078470	123078471	+					1	17	0	7	1	2.889e-06	stronglyHypermeth
chr2	48812531	48812532	+					1	17	0	7	1	2.889e-06	stronglyHypermeth
chr4	78496679	78496680	+					1	30	0	5	1	3.08e-06	stronglyHypermeth
chr4	144802142	144802143	-					1	30	0	5	1	3.08e-06	stronglyHypermeth
chr1	190464741	190464742	-					1	30	0	5	1	3.08e-06	stronglyHypermeth
chr10	119634517	119634518	-			Grip1		1	30	0	5	1	3.08e-06	stronglyHypermeth
chr13	49256504	49256505	+					1	30	0	5	1	3.08e-06	stronglyHypermeth
chr12	73067546	73067547	-					1	30	0	5	1	3.08e-06	stronglyHypermeth
chr4	67867719	67867720	+					1	14	0	8	1	3.127e-06	stronglyHypermeth
chr4	93415801	93415802	+					1	14	0	8	1	3.127e-06	stronglyHypermeth
chr4	119480396	119480397	+			Rimkla		1	14	0	8	1	3.127e-06	stronglyHypermeth
chr1	75423829	75423830	+		Speg			1	14	0	8	1	3.127e-06	stronglyHypermeth
chr15	78801855	78801856	+			Card10		1	14	0	8	1	3.127e-06	stronglyHypermeth
chr16	31111306	31111307	-			Acap2,Mir1195		1	14	0	8	1	3.127e-06	stronglyHypermeth
chr16	50421078	50421079	+			Bbx		1	14	0	8	1	3.127e-06	stronglyHypermeth
chr6	115523771	115523772	+					1	14	0	8	1	3.127e-06	stronglyHypermeth
chr10	26930840	26930841	+					1	14	0	8	1	3.127e-06	stronglyHypermeth
chr10	26930885	26930886	+					1	14	0	8	1	3.127e-06	stronglyHypermeth
chr17	15120693	15120694	-					1	14	0	8	1	3.127e-06	stronglyHypermeth
chr11	62867150	62867151	-			Fbxw10		1	14	0	8	1	3.127e-06	stronglyHypermeth
chr19	34745897	34745898	+			Slc16a12		1	14	0	8	1	3.127e-06	stronglyHypermeth
chr5	146432295	146432296	+			Wasf3		1	8	0	14	1	3.127e-06	stronglyHypermeth
chr5	146432299	146432300	+			Wasf3		1	8	0	14	1	3.127e-06	stronglyHypermeth
chr5	146432355	146432356	+			Wasf3		1	8	0	14	1	3.127e-06	stronglyHypermeth
chr5	147833494	147833495	+					1	14	0	8	1	3.127e-06	stronglyHypermeth
chr8	93963488	93963489	-		Gnao1			1	8	0	14	1	3.127e-06	stronglyHypermeth
chr1	29979142	29979143	+					1	21	0	6	1	3.378e-06	stronglyHypermeth
chr16	92690896	92690897	-			Runx1		1	21	0	6	1	3.378e-06	stronglyHypermeth
chr6	17398388	17398389	+					1	21	0	6	1	3.378e-06	stronglyHypermeth
chr6	133843153	133843154	+					1	21	0	6	1	3.378e-06	stronglyHypermeth
chr6	134248443	134248444	+		Etv6			1	21	0	6	1	3.378e-06	stronglyHypermeth
chr7	88988191	88988192	+					1	21	0	6	1	3.378e-06	stronglyHypermeth
chr10	67582495	67582496	+					1	21	0	6	1	3.378e-06	stronglyHypermeth
chr9	96995878	96995879	-		Spsb4		Y	1	21	0	6	1	3.378e-06	stronglyHypermeth
chr11	100875890	100875891	+			Stat5a		1	21	0	6	1	3.378e-06	stronglyHypermeth
chr5	32827949	32827950	-		Prr14l			1	21	0	6	1	3.378e-06	stronglyHypermeth
chr5	115541214	115541215	-			Pxn		1	21	0	6	1	3.378e-06	stronglyHypermeth
chr1	182751568	182751569	-					1	12	0	9	1	3.402e-06	stronglyHypermeth
chr16	18480762	18480763	-					1	9	0	12	1	3.402e-06	stronglyHypermeth
chr7	128294610	128294611	-			BC017158		1	12	0	9	1	3.402e-06	stronglyHypermeth
chr3	152846432	152846433	+		St6galnac5			1	9	0	12	1	3.402e-06	stronglyHypermeth
chr18	34764835	34764836	-			Fam53c		1	29	0	5	1	3.594e-06	stronglyHypermeth
chr7	79560274	79560275	-					1	29	0	5	1	3.594e-06	stronglyHypermeth
chr9	108965165	108965166	-		Col7a1			1	29	0	5	1	3.594e-06	stronglyHypermeth
chr2	11722888	11722889	-			Il15ra		1	29	0	5	1	3.594e-06	stronglyHypermeth
chr2	37290097	37290098	-					1	29	0	5	1	3.594e-06	stronglyHypermeth
chr2	179614372	179614373	-			Cdh4		1	29	0	5	1	3.594e-06	stronglyHypermeth
chr12	109094280	109094281	+					1	29	0	5	1	3.594e-06	stronglyHypermeth
chr19	3604261	3604262	-			Lrp5		1	29	0	5	1	3.594e-06	stronglyHypermeth
chr1	181782467	181782468	+					1	16	0	7	1	4.079e-06	stronglyHypermeth
chr15	19290510	19290511	-					1	16	0	7	1	4.079e-06	stronglyHypermeth
chr10	62835886	62835887	-			Tet1		1	16	0	7	1	4.079e-06	stronglyHypermeth
chr9	121470306	121470307	-			Trak1		1	16	0	7	1	4.079e-06	stronglyHypermeth
chr11	67028549	67028550	-			Tmem220		1	16	0	7	1	4.079e-06	stronglyHypermeth
chr5	51686846	51686847	+					1	16	0	7	1	4.079e-06	stronglyHypermeth
chr8	122163554	122163555	-					1	16	0	7	1	4.079e-06	stronglyHypermeth
chr1	155627379	155627380	+			Acbd6		1	28	0	5	1	4.213e-06	stronglyHypermeth
chr15	58006901	58006902	-			Fam83a		1	28	0	5	1	4.213e-06	stronglyHypermeth
chr15	65963975	65963976	-			Hhla1		1	28	0	5	1	4.213e-06	stronglyHypermeth
chr15	75778709	75778710	-			Zc3h3		1	28	0	5	1	4.213e-06	stronglyHypermeth
chr6	138103406	138103407	+					1	28	0	5	1	4.213e-06	stronglyHypermeth
chr7	141614060	141614061	+	Gm16982		Ap2a2		1	28	0	5	1	4.213e-06	stronglyHypermeth
chr9	100206383	100206384	-					1	28	0	5	1	4.213e-06	stronglyHypermeth
chrX	24238039	24238040	+					1	28	0	5	1	4.213e-06	stronglyHypermeth
chr2	49677515	49677516	+			Kif5c		1	28	0	5	1	4.213e-06	stronglyHypermeth
chr11	88337830	88337831	-					1	28	0	5	1	4.213e-06	stronglyHypermeth
chr11	113699071	113699072	-			Cpsf4l		1	28	0	5	1	4.213e-06	stronglyHypermeth
chr4	24909970	24909971	+					1	20	0	6	1	4.343e-06	stronglyHypermeth
chr4	46194126	46194127	-			Xpa		1	20	0	6	1	4.343e-06	stronglyHypermeth
chr1	49329051	49329052	+					1	20	0	6	1	4.343e-06	stronglyHypermeth
chr18	65165449	65165450	-			Nedd4l		1	20	0	6	1	4.343e-06	stronglyHypermeth
chr18	74558367	74558368	+			Myo5b		1	20	0	6	1	4.343e-06	stronglyHypermeth
chr14	60691497	60691498	+		Spata13			1	20	0	6	1	4.343e-06	stronglyHypermeth
chr15	73756804	73756805	-		Ptp4a3			1	20	0	6	1	4.343e-06	stronglyHypermeth
chr15	76059689	76059690	-		Scrib			1	20	0	6	1	4.343e-06	stronglyHypermeth
chr6	96778001	96778002	+					1	20	0	6	1	4.343e-06	stronglyHypermeth
chr7	45689863	45689864	+			Sec1,Ntn5		1	20	0	6	1	4.343e-06	stronglyHypermeth
chr3	34043742	34043743	-			Fxr1		1	20	0	6	1	4.343e-06	stronglyHypermeth
chr9	43803647	43803648	-		Pvrl1		Y	1	20	0	6	1	4.343e-06	stronglyHypermeth
chr9	103605763	103605764	+			Tmem108		1	20	0	6	1	4.343e-06	stronglyHypermeth
chr17	72257836	72257837	-			Alk		1	20	0	6	1	4.343e-06	stronglyHypermeth
chr12	73675940	73675941	-			Prkch		1	20	0	6	1	4.343e-06	stronglyHypermeth
chr5	21666261	21666262	-			Napepld		1	20	0	6	1	4.343e-06	stronglyHypermeth
chr5	30584598	30584599	+			Gm9899		1	20	0	6	1	4.343e-06	stronglyHypermeth
chr5	121592189	121592190	-			Aldh2		1	20	0	6	1	4.343e-06	stronglyHypermeth
chr8	13542195	13542196	-					1	20	0	6	1	4.343e-06	stronglyHypermeth
chr8	84223228	84223229	+		Zswim4			1	20	0	6	1	4.343e-06	stronglyHypermeth
chr8	84223233	84223234	+		Zswim4			1	20	0	6	1	4.343e-06	stronglyHypermeth
chr8	84223240	84223241	+		Zswim4			1	20	0	6	1	4.343e-06	stronglyHypermeth
chr4	40519062	40519063	-			4933428C19Rik		1	13	0	8	1	4.914e-06	stronglyHypermeth
chr4	143394339	143394340	-	Pramel1			Y	1	13	0	8	1	4.914e-06	stronglyHypermeth
chr18	34823693	34823694	+		Kdm3b			1	13	0	8	1	4.914e-06	stronglyHypermeth
chr10	116903117	116903118	-					1	13	0	8	1	4.914e-06	stronglyHypermeth
chr13	41978120	41978121	+					1	13	0	8	1	4.914e-06	stronglyHypermeth
chr17	23818730	23818731	+		Srrm2			1	13	0	8	1	4.914e-06	stronglyHypermeth
chr17	27249750	27249751	+					1	13	0	8	1	4.914e-06	stronglyHypermeth
chr11	82435830	82435831	-			Tmem132e		1	13	0	8	1	4.914e-06	stronglyHypermeth
chr11	102760017	102760018	-					1	13	0	8	1	4.914e-06	stronglyHypermeth
chr19	60800412	60800413	+					1	13	0	8	1	4.914e-06	stronglyHypermeth
chr8	121033768	121033769	-					1	13	0	8	1	4.914e-06	stronglyHypermeth
chr4	52644331	52644332	+					1	27	0	5	1	4.966e-06	stronglyHypermeth
chr14	118044692	118044693	-			Dct		1	27	0	5	1	4.966e-06	stronglyHypermeth
chr3	39277366	39277367	+					1	27	0	5	1	4.966e-06	stronglyHypermeth
chr13	80710732	80710733	-					1	27	0	5	1	4.966e-06	stronglyHypermeth
chr17	29933024	29933025	+					1	27	0	5	1	4.966e-06	stronglyHypermeth
chr11	77726178	77726179	+	Cryba1				1	27	0	5	1	4.966e-06	stronglyHypermeth
chr12	83611901	83611902	+					1	27	0	5	1	4.966e-06	stronglyHypermeth
chr12	88430604	88430605	+			Adck1		1	27	0	5	1	4.966e-06	stronglyHypermeth
chr19	3287753	3287754	+		Mrpl21			1	27	0	5	1	4.966e-06	stronglyHypermeth
chr19	31512120	31512121	+			Prkg1		1	27	0	5	1	4.966e-06	stronglyHypermeth
chr18	53557358	53557359	-			Prdm6		1	19	0	6	1	5.647e-06	stronglyHypermeth
chr15	96013449	96013450	-					1	19	0	6	1	5.647e-06	stronglyHypermeth
chr16	30433623	30433624	+			Mir1195		1	19	0	6	1	5.647e-06	stronglyHypermeth
chr6	37280774	37280775	+			Dgki		1	19	0	6	1	5.647e-06	stronglyHypermeth
chr3	71123735	71123736	-					1	19	0	6	1	5.647e-06	stronglyHypermeth
chr3	101800823	101800824	+					1	19	0	6	1	5.647e-06	stronglyHypermeth
chr10	83426048	83426049	+					1	19	0	6	1	5.647e-06	stronglyHypermeth
chr10	116326211	116326212	+			Ptprb		1	19	0	6	1	5.647e-06	stronglyHypermeth
chrX	103614853	103614854	+			Ftx	Y	1	19	0	6	1	5.647e-06	stronglyHypermeth
chr11	3251228	3251229	-			Mir3470a,Drg1		1	19	0	6	1	5.647e-06	stronglyHypermeth
chr12	91097948	91097949	-			Cep128		1	19	0	6	1	5.647e-06	stronglyHypermeth
chr5	73121447	73121448	+			Fryl		1	19	0	6	1	5.647e-06	stronglyHypermeth
chr15	94523168	94523169	-		Pus7l			1	15	0	7	1	5.864e-06	stronglyHypermeth
chr7	45289091	45289092	+					1	7	0	15	1	5.864e-06	stronglyHypermeth
chr9	21355768	21355769	+					1	15	0	7	1	5.864e-06	stronglyHypermeth
chr9	43350630	43350631	+					1	15	0	7	1	5.864e-06	stronglyHypermeth
chr17	83556646	83556647	+					1	15	0	7	1	5.864e-06	stronglyHypermeth
chr17	86013884	86013885	-			Srbd1		1	15	0	7	1	5.864e-06	stronglyHypermeth
chr17	86013917	86013918	-			Srbd1		1	15	0	7	1	5.864e-06	stronglyHypermeth
chr17	86014039	86014040	-			Srbd1		1	15	0	7	1	5.864e-06	stronglyHypermeth
chr17	86014076	86014077	-			Srbd1		1	15	0	7	1	5.864e-06	stronglyHypermeth
chr2	91057925	91057926	-			Psmc3		1	15	0	7	1	5.864e-06	stronglyHypermeth
chr2	146179476	146179477	-					1	15	0	7	1	5.864e-06	stronglyHypermeth
chr8	119804226	119804227	+					1	15	0	7	1	5.864e-06	stronglyHypermeth
chr4	135038210	135038211	+					1	26	0	5	1	5.885e-06	stronglyHypermeth
chr4	139258303	139258304	+			Capzb		1	26	0	5	1	5.885e-06	stronglyHypermeth
chr4	147874871	147874872	-		Mfn2			1	26	0	5	1	5.885e-06	stronglyHypermeth
chr1	17490491	17490492	+					1	26	0	5	1	5.885e-06	stronglyHypermeth
chr1	78635817	78635818	-					1	26	0	5	1	5.885e-06	stronglyHypermeth
chr18	69291190	69291191	+					1	26	0	5	1	5.885e-06	stronglyHypermeth
chr18	74278720	74278721	-			Mbd1		1	26	0	5	1	5.885e-06	stronglyHypermeth
chr14	67513664	67513665	-					1	26	0	5	1	5.885e-06	stronglyHypermeth
chr10	20410574	20410575	+			Pde7b		1	26	0	5	1	5.885e-06	stronglyHypermeth
chr10	37074840	37074841	-					1	26	0	5	1	5.885e-06	stronglyHypermeth
chr10	81154425	81154426	-			Pias4		1	26	0	5	1	5.885e-06	stronglyHypermeth
chr13	43430625	43430626	-			Ranbp9		1	26	0	5	1	5.885e-06	stronglyHypermeth
chr9	43027019	43027020	-			Arhgef12		1	26	0	5	1	5.885e-06	stronglyHypermeth
chr9	120912666	120912667	-					1	26	0	5	1	5.885e-06	stronglyHypermeth
chr11	5870251	5870252	+		Aebp1			1	26	0	5	1	5.885e-06	stronglyHypermeth
chr11	98973715	98973716	+		Rara			1	26	0	5	1	5.885e-06	stronglyHypermeth
chr19	18856262	18856263	+		Trpm6			1	26	0	5	1	5.885e-06	stronglyHypermeth
chr5	104018633	104018634	-			Hsd17b11		1	26	0	5	1	5.885e-06	stronglyHypermeth
chr5	146261145	146261146	+			Cdk8		1	26	0	5	1	5.885e-06	stronglyHypermeth
chr1	167054758	167054759	-			Fam78b		1	9	0	11	1	5.954e-06	stronglyHypermeth
chr14	19035798	19035799	-					1	11	0	9	1	5.954e-06	stronglyHypermeth
chr14	59321414	59321415	-			Phf11b		1	11	0	9	1	5.954e-06	stronglyHypermeth
chr16	56058289	56058290	-					1	11	0	9	1	5.954e-06	stronglyHypermeth
chr16	90043540	90043541	+					1	11	0	9	1	5.954e-06	stronglyHypermeth
chr7	63815586	63815587	-					1	11	0	9	1	5.954e-06	stronglyHypermeth
chr3	38715172	38715173	-					1	11	0	9	1	5.954e-06	stronglyHypermeth
chr10	75717636	75717637	+		Cabin1			1	11	0	9	1	5.954e-06	stronglyHypermeth
chrX	105752368	105752369	+					1	11	0	9	1	5.954e-06	stronglyHypermeth
chrX	105752381	105752382	+					1	11	0	9	1	5.954e-06	stronglyHypermeth
chrX	105752425	105752426	+					1	11	0	9	1	5.954e-06	stronglyHypermeth
chr2	167060130	167060131	+		Znfx1			1	9	0	11	1	5.954e-06	stronglyHypermeth
chr1	94024481	94024482	-		Neu4			1	25	0	5	1	7.017e-06	stronglyHypermeth
chr16	33206409	33206410	-			Osbpl11		1	25	0	5	1	7.017e-06	stronglyHypermeth
chr6	28993862	28993863	+					1	25	0	5	1	7.017e-06	stronglyHypermeth
chr6	122641030	122641031	-					1	25	0	5	1	7.017e-06	stronglyHypermeth
chr6	134235194	134235195	+			Etv6		1	25	0	5	1	7.017e-06	stronglyHypermeth
chr7	127767577	127767578	+		Fbxl19			1	25	0	5	1	7.017e-06	stronglyHypermeth
chr13	94014145	94014146	+					1	25	0	5	1	7.017e-06	stronglyHypermeth
chr13	94014219	94014220	+					1	25	0	5	1	7.017e-06	stronglyHypermeth
chr9	36157316	36157317	-					1	25	0	5	1	7.017e-06	stronglyHypermeth
chr9	36961655	36961656	-			Pknox2		1	25	0	5	1	7.017e-06	stronglyHypermeth
chr9	43027084	43027085	-			Arhgef12		1	25	0	5	1	7.017e-06	stronglyHypermeth
chr2	4526212	4526213	-			Frmd4a		1	25	0	5	1	7.017e-06	stronglyHypermeth
chr2	163858290	163858291	-		Kcnk15		Y	1	25	0	5	1	7.017e-06	stronglyHypermeth
chr11	118720182	118720183	-			Rbfox3		1	25	0	5	1	7.017e-06	stronglyHypermeth
chr19	5347976	5347977	+		Cst6			1	25	0	5	1	7.017e-06	stronglyHypermeth
chr4	43895361	43895362	+			Reck		1	18	0	6	1	7.43e-06	stronglyHypermeth
chr4	132836463	132836464	-			Ppp1r8		1	18	0	6	1	7.43e-06	stronglyHypermeth
chr4	141459577	141459578	-			Zbtb17		1	18	0	6	1	7.43e-06	stronglyHypermeth
chr18	57589281	57589282	-			1700011I03Rik		1	18	0	6	1	7.43e-06	stronglyHypermeth
chr18	61299081	61299082	-			Ppargc1b		1	18	0	6	1	7.43e-06	stronglyHypermeth
chr18	61299112	61299113	-			Ppargc1b		1	18	0	6	1	7.43e-06	stronglyHypermeth
chr14	78042193	78042194	-					1	18	0	6	1	7.43e-06	stronglyHypermeth
chr14	82629273	82629274	+					1	6	0	18	1	7.43e-06	stronglyHypermeth
chr14	101759794	101759795	+			Lmo7		1	18	0	6	1	7.43e-06	stronglyHypermeth
chr15	76192141	76192142	-			Plec		1	18	0	6	1	7.43e-06	stronglyHypermeth
chr6	8770508	8770509	+			Ica1		1	18	0	6	1	7.43e-06	stronglyHypermeth
chr6	29994936	29994937	-					1	18	0	6	1	7.43e-06	stronglyHypermeth
chr10	117904175	117904176	+					1	18	0	6	1	7.43e-06	stronglyHypermeth
chr9	99180649	99180650	-					1	18	0	6	1	7.43e-06	stronglyHypermeth
chr9	109091782	109091783	-		Ccdc51			1	18	0	6	1	7.43e-06	stronglyHypermeth
chr2	179750140	179750141	+			Cdh4		1	6	0	18	1	7.43e-06	stronglyHypermeth
chr11	6170885	6170886	+			Nudcd3		1	18	0	6	1	7.43e-06	stronglyHypermeth
chr11	34418301	34418302	-			Dock2,Fam196b		1	18	0	6	1	7.43e-06	stronglyHypermeth
chr11	98388583	98388584	+					1	18	0	6	1	7.43e-06	stronglyHypermeth
chr11	103389909	103389910	-			Plekhm1		1	18	0	6	1	7.43e-06	stronglyHypermeth
chr11	119256382	119256383	+			Ccdc40		1	18	0	6	1	7.43e-06	stronglyHypermeth
chr8	47566941	47566942	+					1	18	0	6	1	7.43e-06	stronglyHypermeth
chr4	14614845	14614846	-			Slc26a7		1	12	0	8	1	7.938e-06	stronglyHypermeth
chr4	117877017	117877018	-			B4galt2		1	12	0	8	1	7.938e-06	stronglyHypermeth
chr4	138425897	138425898	+					1	12	0	8	1	7.938e-06	stronglyHypermeth
chr18	73735198	73735199	-		Elac1			1	8	0	12	1	7.938e-06	stronglyHypermeth
chr14	55787939	55787940	-	Ripk3	Ripk3			1	12	0	8	1	7.938e-06	stronglyHypermeth
chr16	31471223	31471224	-					1	12	0	8	1	7.938e-06	stronglyHypermeth
chr6	124940452	124940453	-					1	12	0	8	1	7.938e-06	stronglyHypermeth
chr6	125596108	125596109	-			Vwf		1	12	0	8	1	7.938e-06	stronglyHypermeth
chr6	127331004	127331005	+					1	12	0	8	1	7.938e-06	stronglyHypermeth
chr3	9939536	9939537	+					1	12	0	8	1	7.938e-06	stronglyHypermeth
chr10	79819534	79819535	+		Palm	Bc1	Y	1	12	0	8	1	7.938e-06	stronglyHypermeth
chr10	83027240	83027241	+			Chst11		1	8	0	12	1	7.938e-06	stronglyHypermeth
chr17	5488462	5488463	+					1	12	0	8	1	7.938e-06	stronglyHypermeth
chr2	161212703	161212704	+					1	12	0	8	1	7.938e-06	stronglyHypermeth
chr11	46084269	46084270	-			Adam19		1	12	0	8	1	7.938e-06	stronglyHypermeth
chr11	46084276	46084277	-			Adam19		1	12	0	8	1	7.938e-06	stronglyHypermeth
chr11	82234912	82234913	-					1	8	0	12	1	7.938e-06	stronglyHypermeth
chr11	115583117	115583118	-			Nup85		1	12	0	8	1	7.938e-06	stronglyHypermeth
chr12	83551442	83551443	-			Zfyve1		1	12	0	8	1	7.938e-06	stronglyHypermeth
chr5	58939644	58939645	-					1	12	0	8	1	7.938e-06	stronglyHypermeth
chr4	135146088	135146089	+			Runx3		1	24	0	5	1	8.421e-06	stronglyHypermeth
chr7	131470466	131470467	+					1	24	0	5	1	8.421e-06	stronglyHypermeth
chr3	121506977	121506978	-			Slc44a3		1	24	0	5	1	8.421e-06	stronglyHypermeth
chrX	166680228	166680229	+			Gm1720		1	24	0	5	1	8.421e-06	stronglyHypermeth
chr2	49677545	49677546	+			Kif5c		1	24	0	5	1	8.421e-06	stronglyHypermeth
chr2	81589276	81589277	-					1	24	0	5	1	8.421e-06	stronglyHypermeth
chr5	30272274	30272275	-		Ept1			1	24	0	5	1	8.421e-06	stronglyHypermeth
chr5	33733861	33733862	+		Fgfr3			1	24	0	5	1	8.421e-06	stronglyHypermeth
chr8	92773204	92773205	-					1	24	0	5	1	8.421e-06	stronglyHypermeth
chr8	92773211	92773212	-					1	24	0	5	1	8.421e-06	stronglyHypermeth
chr8	108175512	108175513	-					1	24	0	5	1	8.421e-06	stronglyHypermeth
chr1	177672892	177672893	+					1	14	0	7	1	8.6e-06	stronglyHypermeth
chr14	51989052	51989053	+	Gm16617	Arhgef40			1	14	0	7	1	8.6e-06	stronglyHypermeth
chr14	101759812	101759813	+			Lmo7		1	14	0	7	1	8.6e-06	stronglyHypermeth
chr16	36209251	36209252	+					1	14	0	7	1	8.6e-06	stronglyHypermeth
chr6	100074289	100074290	+					1	14	0	7	1	8.6e-06	stronglyHypermeth
chr7	45084305	45084306	-			Rcn3		1	14	0	7	1	8.6e-06	stronglyHypermeth
chr3	87086525	87086526	+		Kirrel			1	14	0	7	1	8.6e-06	stronglyHypermeth
chr3	97333536	97333537	+					1	14	0	7	1	8.6e-06	stronglyHypermeth
chr10	8656475	8656476	+					1	14	0	7	1	8.6e-06	stronglyHypermeth
chr9	99254007	99254008	-			Cep70		1	14	0	7	1	8.6e-06	stronglyHypermeth
chr2	92973693	92973694	+					1	14	0	7	1	8.6e-06	stronglyHypermeth
chr2	92973701	92973702	+					1	14	0	7	1	8.6e-06	stronglyHypermeth
chr2	119990029	119990030	+			Mapkbp1		1	14	0	7	1	8.6e-06	stronglyHypermeth
chr11	116254367	116254368	-		Srp68			1	14	0	7	1	8.6e-06	stronglyHypermeth
chr5	35532988	35532989	-					1	14	0	7	1	8.6e-06	stronglyHypermeth
chr5	107027775	107027776	-					1	14	0	7	1	8.6e-06	stronglyHypermeth
chr5	126741455	126741456	-					1	14	0	7	1	8.6e-06	stronglyHypermeth
chr4	100029220	100029221	-					1	17	0	6	1	9.906e-06	stronglyHypermeth
chr4	152647488	152647489	+					1	17	0	6	1	9.906e-06	stronglyHypermeth
chr16	10385471	10385472	+			Tekt5		1	17	0	6	1	9.906e-06	stronglyHypermeth
chr16	10385499	10385500	+			Tekt5		1	17	0	6	1	9.906e-06	stronglyHypermeth
chr16	22526061	22526062	+			Dgkg		1	17	0	6	1	9.906e-06	stronglyHypermeth
chr6	140098081	140098082	-					1	17	0	6	1	9.906e-06	stronglyHypermeth
chr7	98344949	98344950	+					1	17	0	6	1	9.906e-06	stronglyHypermeth
chr10	23646221	23646222	-					1	17	0	6	1	9.906e-06	stronglyHypermeth
chr10	118527644	118527645	-					1	17	0	6	1	9.906e-06	stronglyHypermeth
chr17	46539366	46539367	-		Cul9			1	17	0	6	1	9.906e-06	stronglyHypermeth
chr17	85664381	85664382	-					1	17	0	6	1	9.906e-06	stronglyHypermeth
chr2	87201605	87201606	+					1	17	0	6	1	9.906e-06	stronglyHypermeth
chr11	95779692	95779693	-					1	17	0	6	1	9.906e-06	stronglyHypermeth
chr12	44013124	44013125	+					1	17	0	6	1	9.906e-06	stronglyHypermeth
chr12	59324489	59324490	-					1	17	0	6	1	9.906e-06	stronglyHypermeth
chr12	103892446	103892447	-					1	17	0	6	1	9.906e-06	stronglyHypermeth
chr12	105241005	105241006	+					1	17	0	6	1	9.906e-06	stronglyHypermeth
chr12	111247386	111247387	-			Traf3		1	17	0	6	1	9.906e-06	stronglyHypermeth
chr5	116374886	116374887	-					1	17	0	6	1	9.906e-06	stronglyHypermeth
chr5	147164462	147164463	+					1	17	0	6	1	9.906e-06	stronglyHypermeth
chr8	14962471	14962472	-			Arhgef10		1	17	0	6	1	9.906e-06	stronglyHypermeth
chr4	132961739	132961740	-					1	23	0	5	1	1.018e-05	stronglyHypermeth
chr1	101671952	101671953	+					1	23	0	5	1	1.018e-05	stronglyHypermeth
chr1	136106443	136106444	+		Cacna1s			1	23	0	5	1	1.018e-05	stronglyHypermeth
chr18	3047051	3047052	-					1	23	0	5	1	1.018e-05	stronglyHypermeth
chr15	19153139	19153140	+					1	23	0	5	1	1.018e-05	stronglyHypermeth
chr15	72057015	72057016	+					1	23	0	5	1	1.018e-05	stronglyHypermeth
chr15	99685629	99685630	+			Asic1		1	23	0	5	1	1.018e-05	stronglyHypermeth
chr15	102219358	102219359	+			Itgb7		1	23	0	5	1	1.018e-05	stronglyHypermeth
chr6	57148742	57148743	-					1	23	0	5	1	1.018e-05	stronglyHypermeth
chr3	51587476	51587477	-					1	23	0	5	1	1.018e-05	stronglyHypermeth
chr3	142531310	142531311	+	Gbp7		Gbp7		1	23	0	5	1	1.018e-05	stronglyHypermeth
chr2	49873125	49873126	+			Lypd6b		1	23	0	5	1	1.018e-05	stronglyHypermeth
chr2	130658671	130658672	-		Ddrgk1			1	23	0	5	1	1.018e-05	stronglyHypermeth
chr2	130658674	130658675	-		Ddrgk1			1	23	0	5	1	1.018e-05	stronglyHypermeth
chr12	76505606	76505607	-					1	23	0	5	1	1.018e-05	stronglyHypermeth
chr12	89254777	89254778	+		Nrxn3			1	23	0	5	1	1.018e-05	stronglyHypermeth
chr5	125291023	125291024	-			Scarb1		1	23	0	5	1	1.018e-05	stronglyHypermeth
chr4	40209848	40209849	+			Ddx58		1	10	0	9	1	1.083e-05	stronglyHypermeth
chr4	124518051	124518052	-					1	9	0	10	1	1.083e-05	stronglyHypermeth
chr1	191476266	191476267	-					1	10	0	9	1	1.083e-05	stronglyHypermeth
chr18	73592874	73592875	+					1	10	0	10	1	1.083e-05	stronglyHypermeth
chr16	30030029	30030030	-			9030404E10Rik		1	9	0	10	1	1.083e-05	stronglyHypermeth
chr6	120101703	120101704	+			Ninj2		1	10	0	9	1	1.083e-05	stronglyHypermeth
chr7	23357470	23357471	-			Nlrp4e		1	10	0	10	1	1.083e-05	stronglyHypermeth
chr7	23357537	23357538	-			Nlrp4e		1	10	0	10	1	1.083e-05	stronglyHypermeth
chr7	28832116	28832117	+		Ech1			1	10	0	9	1	1.083e-05	stronglyHypermeth
chr7	28832141	28832142	+		Ech1			1	10	0	9	1	1.083e-05	stronglyHypermeth
chr7	142368801	142368802	+			Ifitm10		1	10	0	9	1	1.083e-05	stronglyHypermeth
chr7	142368839	142368840	+			Ifitm10		1	10	0	9	1	1.083e-05	stronglyHypermeth
chr7	100549270	100549271	+		Mrpl48			1	9	0	10	1	1.083e-05	stronglyHypermeth
chr3	102866743	102866744	-			Sycp1		1	10	0	10	1	1.083e-05	stronglyHypermeth
chr3	109061817	109061818	+					1	10	0	9	1	1.083e-05	stronglyHypermeth
chr10	79977021	79977022	-		Grin3b	Bc1	Y	1	10	0	10	1	1.083e-05	stronglyHypermeth
chr10	79977033	79977034	-		Grin3b	Bc1	Y	1	10	0	10	1	1.083e-05	stronglyHypermeth
chr10	79976991	79976992	-		Grin3b	Bc1	Y	1	9	0	10	1	1.083e-05	stronglyHypermeth
chr17	91088092	91088093	+		Nrxn1		Y	1	10	0	10	1	1.083e-05	stronglyHypermeth
chr17	91088110	91088111	+		Nrxn1		Y	1	10	0	10	1	1.083e-05	stronglyHypermeth
chr2	61811787	61811788	-		Tbr1		Y	1	10	0	10	1	1.083e-05	stronglyHypermeth
chr2	119294939	119294940	+			Vps18		1	10	0	9	1	1.083e-05	stronglyHypermeth
chr11	103931021	103931022	-			Nsf		1	10	0	10	1	1.083e-05	stronglyHypermeth
chr11	96484315	96484316	+			Skap1		1	10	0	9	1	1.083e-05	stronglyHypermeth
chr12	73612700	73612701	+			Prkch		1	10	0	9	1	1.083e-05	stronglyHypermeth
chr19	22897761	22897762	-		Trpm3			1	10	0	10	1	1.083e-05	stronglyHypermeth
chr5	120202755	120202756	+					1	10	0	10	1	1.083e-05	stronglyHypermeth
chr5	137637631	137637632	-		Lrch4,Gm20605			1	10	0	9	1	1.083e-05	stronglyHypermeth
chr8	92743863	92743864	-					1	10	0	10	1	1.083e-05	stronglyHypermeth
chr8	119920736	119920737	+			Usp10		1	9	0	10	1	1.083e-05	stronglyHypermeth
chr4	117380297	117380298	-			Rnf220		1	5	0	22	1	1.239e-05	stronglyHypermeth
chr1	12321415	12321416	+					1	22	0	5	1	1.239e-05	stronglyHypermeth
chr14	118781557	118781558	-					1	22	0	5	1	1.239e-05	stronglyHypermeth
chr14	118781561	118781562	-					1	22	0	5	1	1.239e-05	stronglyHypermeth
chr14	118781585	118781586	-					1	22	0	5	1	1.239e-05	stronglyHypermeth
chr15	100479815	100479816	+		Csrnp2			1	22	0	5	1	1.239e-05	stronglyHypermeth
chr7	23694546	23694547	+					1	22	0	5	1	1.239e-05	stronglyHypermeth
chr7	37215878	37215879	-					1	22	0	5	1	1.239e-05	stronglyHypermeth
chr3	44400755	44400756	+					1	22	0	5	1	1.239e-05	stronglyHypermeth
chr3	87702367	87702368	+			Arhgef11		1	22	0	5	1	1.239e-05	stronglyHypermeth
chr3	129130554	129130555	-					1	22	0	5	1	1.239e-05	stronglyHypermeth
chr2	111122664	111122665	+					1	22	0	5	1	1.239e-05	stronglyHypermeth
chr11	5482848	5482849	-					1	22	0	5	1	1.239e-05	stronglyHypermeth
chr11	114485868	114485869	+			Mir466n		1	22	0	5	1	1.239e-05	stronglyHypermeth
chr12	110714466	110714467	+					1	22	0	5	1	1.239e-05	stronglyHypermeth
chr5	5383426	5383427	-					1	22	0	5	1	1.239e-05	stronglyHypermeth
chr4	141747152	141747153	-	Agmat		Agmat		1	13	0	7	1	1.29e-05	stronglyHypermeth
chr1	35890324	35890325	+					1	13	0	7	1	1.29e-05	stronglyHypermeth
chr1	161613976	161613977	-					1	13	0	7	1	1.29e-05	stronglyHypermeth
chr15	16493748	16493749	+					1	13	0	7	1	1.29e-05	stronglyHypermeth
chr6	26319236	26319237	+					1	13	0	7	1	1.29e-05	stronglyHypermeth
chr3	50289300	50289301	+					1	13	0	7	1	1.29e-05	stronglyHypermeth
chr3	97333385	97333386	+					1	13	0	7	1	1.29e-05	stronglyHypermeth
chr3	97333390	97333391	+					1	13	0	7	1	1.29e-05	stronglyHypermeth
chr3	99216653	99216654	+		Wars2			1	13	0	7	1	1.29e-05	stronglyHypermeth
chr10	85786507	85786508	-					1	13	0	7	1	1.29e-05	stronglyHypermeth
chr17	65350611	65350612	+			Tmem232		1	13	0	7	1	1.29e-05	stronglyHypermeth
chr17	70762496	70762497	+			Dlgap1		1	13	0	7	1	1.29e-05	stronglyHypermeth
chr17	70762500	70762501	+			Dlgap1		1	13	0	7	1	1.29e-05	stronglyHypermeth
chr2	26948441	26948442	+			Gm711		1	13	0	7	1	1.29e-05	stronglyHypermeth
chr12	71318033	71318034	-		Dact1		Y	1	7	0	13	1	1.29e-05	stronglyHypermeth
chr8	106786325	106786326	-			Tango6		1	13	0	7	1	1.29e-05	stronglyHypermeth
chr4	54296319	54296320	-					1	11	0	8	1	1.323e-05	stronglyHypermeth
chr4	150125305	150125306	-			Slc2a5		1	8	0	11	1	1.323e-05	stronglyHypermeth
chr1	31492363	31492364	+					1	11	0	8	1	1.323e-05	stronglyHypermeth
chr18	38824195	38824196	+					1	11	0	8	1	1.323e-05	stronglyHypermeth
chr18	83672945	83672946	+					1	8	0	11	1	1.323e-05	stronglyHypermeth
chr18	86876242	86876243	-					1	11	0	8	1	1.323e-05	stronglyHypermeth
chr14	62036947	62036948	+					1	11	0	8	1	1.323e-05	stronglyHypermeth
chr10	62248441	62248442	-					1	11	0	8	1	1.323e-05	stronglyHypermeth
chr10	75717625	75717626	+		Cabin1			1	11	0	8	1	1.323e-05	stronglyHypermeth
chr10	111394326	111394327	-					1	11	0	8	1	1.323e-05	stronglyHypermeth
chr13	24151490	24151491	-			Lrrc16a		1	8	0	11	1	1.323e-05	stronglyHypermeth
chrX	81635513	81635514	+					1	8	0	11	1	1.323e-05	stronglyHypermeth
chr5	38285990	38285991	-			Otop1		1	11	0	8	1	1.323e-05	stronglyHypermeth
chr5	67463909	67463910	+	C330024D21Rik	C330024D21Rik			1	11	0	8	1	1.323e-05	stronglyHypermeth
chr5	77380572	77380573	+			Igfbp7		1	11	0	8	1	1.323e-05	stronglyHypermeth
chr5	77380574	77380575	+			Igfbp7		1	11	0	8	1	1.323e-05	stronglyHypermeth
chr5	77380577	77380578	+			Igfbp7		1	11	0	8	1	1.323e-05	stronglyHypermeth
chr5	135733760	135733761	-			Por	Y	1	8	0	11	1	1.323e-05	stronglyHypermeth
chr8	8013024	8013025	-					1	11	0	8	1	1.323e-05	stronglyHypermeth
chr8	8307696	8307697	-					1	11	0	8	1	1.323e-05	stronglyHypermeth
chr1	178005901	178005902	-			Gm16432		1	16	0	6	1	1.34e-05	stronglyHypermeth
chr18	74346447	74346448	-			Ccdc11		1	16	0	6	1	1.34e-05	stronglyHypermeth
chr18	74887021	74887022	+					1	16	0	6	1	1.34e-05	stronglyHypermeth
chr18	81798019	81798020	-					1	16	0	6	1	1.34e-05	stronglyHypermeth
chr15	89528741	89528742	-			Shank3		1	16	0	6	1	1.34e-05	stronglyHypermeth
chr16	48630124	48630125	-			Morc1		1	16	0	6	1	1.34e-05	stronglyHypermeth
chr16	93589543	93589544	+			Setd4		1	16	0	6	1	1.34e-05	stronglyHypermeth
chr6	100854036	100854037	+			Ppp4r2		1	16	0	6	1	1.34e-05	stronglyHypermeth
chr7	4549782	4549783	-			Ptprh		1	16	0	6	1	1.34e-05	stronglyHypermeth
chr7	25540704	25540705	+	Ceacam2		4732471J01Rik		1	16	0	6	1	1.34e-05	stronglyHypermeth
chr7	25844856	25844857	+					1	16	0	6	1	1.34e-05	stronglyHypermeth
chr7	136811280	136811281	+					1	16	0	6	1	1.34e-05	stronglyHypermeth
chr7	140907130	140907131	-		BC024386			1	16	0	6	1	1.34e-05	stronglyHypermeth
chr13	42418471	42418472	-					1	16	0	6	1	1.34e-05	stronglyHypermeth
chr17	24392703	24392704	-			Abca3		1	16	0	6	1	1.34e-05	stronglyHypermeth
chr17	27737142	27737143	+					1	16	0	6	1	1.34e-05	stronglyHypermeth
chr17	31380094	31380095	-					1	16	0	6	1	1.34e-05	stronglyHypermeth
chr2	57674598	57674599	+					1	16	0	6	1	1.34e-05	stronglyHypermeth
chr2	153189036	153189037	+		Tm9sf4			1	16	0	6	1	1.34e-05	stronglyHypermeth
chr2	162359751	162359752	-			Ptprt		1	16	0	6	1	1.34e-05	stronglyHypermeth
chr2	165820614	165820615	+		Zmynd8			1	16	0	6	1	1.34e-05	stronglyHypermeth
chr11	68528612	68528613	-			Pik3r6		1	16	0	6	1	1.34e-05	stronglyHypermeth
chr11	70663317	70663318	-					1	16	0	6	1	1.34e-05	stronglyHypermeth
chr11	77133342	77133343	-			Efcab5		1	16	0	6	1	1.34e-05	stronglyHypermeth
chr11	107110882	107110883	+		Bptf			1	16	0	6	1	1.34e-05	stronglyHypermeth
chr12	12278971	12278972	+			Fam49a		1	16	0	6	1	1.34e-05	stronglyHypermeth
chr19	5685651	5685652	+		Pcnxl3			1	16	0	6	1	1.34e-05	stronglyHypermeth
chr19	39657167	39657168	+					1	16	0	6	1	1.34e-05	stronglyHypermeth
chr19	43830569	43830570	-			Abcc2		1	16	0	6	1	1.34e-05	stronglyHypermeth
chr5	21404939	21404940	+			Ccdc146		1	16	0	6	1	1.34e-05	stronglyHypermeth
chr5	115112283	115112284	+		Acads			1	16	0	6	1	1.34e-05	stronglyHypermeth
chr8	36103813	36103814	+		D8Ertd82e			1	16	0	6	1	1.34e-05	stronglyHypermeth
chr4	56687422	56687423	+					1	21	0	5	1	1.52e-05	stronglyHypermeth
chr4	106959590	106959591	-			Ssbp3		1	21	0	5	1	1.52e-05	stronglyHypermeth
chr1	183124699	183124700	-			Disp1		1	21	0	5	1	1.52e-05	stronglyHypermeth
chr14	34956969	34956970	-			Grid1		1	21	0	5	1	1.52e-05	stronglyHypermeth
chr14	119170042	119170043	-			Hs6st3		1	21	0	5	1	1.52e-05	stronglyHypermeth
chr15	10128432	10128433	-					1	21	0	5	1	1.52e-05	stronglyHypermeth
chr15	14852944	14852945	+					1	21	0	5	1	1.52e-05	stronglyHypermeth
chr15	45933707	45933708	-					1	21	0	5	1	1.52e-05	stronglyHypermeth
chr15	67696595	67696596	-					1	21	0	5	1	1.52e-05	stronglyHypermeth
chr7	64457784	64457785	-					1	21	0	5	1	1.52e-05	stronglyHypermeth
chr3	33585272	33585273	-					1	21	0	5	1	1.52e-05	stronglyHypermeth
chr3	141211409	141211410	+	Pdha2	Pdha2		Y	1	21	0	5	1	1.52e-05	stronglyHypermeth
chr9	72131425	72131426	-					1	21	0	5	1	1.52e-05	stronglyHypermeth
chr17	71986289	71986290	+			Alk		1	21	0	5	1	1.52e-05	stronglyHypermeth
chrX	100457868	100457869	+					1	21	0	5	1	1.52e-05	stronglyHypermeth
chr2	5028189	5028190	-			Optn		1	21	0	5	1	1.52e-05	stronglyHypermeth
chr2	116450729	116450730	-					1	21	0	5	1	1.52e-05	stronglyHypermeth
chr2	180185788	180185789	+			Lama5		1	21	0	5	1	1.52e-05	stronglyHypermeth
chr11	81418239	81418240	+			Asic2		1	21	0	5	1	1.52e-05	stronglyHypermeth
chr11	81418254	81418255	+			Asic2		1	21	0	5	1	1.52e-05	stronglyHypermeth
chr11	82562273	82562274	+					1	21	0	5	1	1.52e-05	stronglyHypermeth
chr12	109876936	109876937	-					1	21	0	5	1	1.52e-05	stronglyHypermeth
chr5	129505111	129505112	-			Sfswap		1	21	0	5	1	1.52e-05	stronglyHypermeth
chr4	107463362	107463363	-			Glis1		1	15	0	6	1	1.843e-05	stronglyHypermeth
chr1	60238424	60238425	+			Nbeal1		1	15	0	6	1	1.843e-05	stronglyHypermeth
chr18	35427537	35427538	+			Sil1		1	15	0	6	1	1.843e-05	stronglyHypermeth
chr18	60832733	60832734	-		Tcof1			1	15	0	6	1	1.843e-05	stronglyHypermeth
chr6	18770832	18770833	+					1	15	0	6	1	1.843e-05	stronglyHypermeth
chr6	23394715	23394716	-			Cadps2		1	15	0	6	1	1.843e-05	stronglyHypermeth
chr6	148355266	148355267	+	Rps4y2	Rps4y2	Tmtc1	Y	1	15	0	6	1	1.843e-05	stronglyHypermeth
chr10	61867160	61867161	+			Col13a1		1	15	0	6	1	1.843e-05	stronglyHypermeth
chr10	80550620	80550621	+		Rexo1			1	15	0	6	1	1.843e-05	stronglyHypermeth
chr13	10954528	10954529	+					1	15	0	6	1	1.843e-05	stronglyHypermeth
chr13	102089459	102089460	+					1	15	0	6	1	1.843e-05	stronglyHypermeth
chr9	43683374	43683375	+					1	15	0	6	1	1.843e-05	stronglyHypermeth
chr9	45752256	45752257	-		Dscaml1			1	15	0	6	1	1.843e-05	stronglyHypermeth
chr17	75850232	75850233	-					1	15	0	6	1	1.843e-05	stronglyHypermeth
chr12	84345372	84345373	+		Fam161b			1	15	0	6	1	1.843e-05	stronglyHypermeth
chr5	110843629	110843630	-			Chek2		1	15	0	6	1	1.843e-05	stronglyHypermeth
chr5	143900489	143900490	-			Eif2ak1		1	15	0	6	1	1.843e-05	stronglyHypermeth
chr4	133601208	133601209	-	Sfn	Sfn			1	5	0	20	1	1.882e-05	stronglyHypermeth
chr4	62312486	62312487	+			Fkbp15		1	20	0	5	1	1.882e-05	stronglyHypermeth
chr14	34957048	34957049	-			Grid1		1	20	0	5	1	1.882e-05	stronglyHypermeth
chr16	20542491	20542492	+			Ap2m1		1	20	0	5	1	1.882e-05	stronglyHypermeth
chr16	29542828	29542829	+			Atp13a4		1	20	0	5	1	1.882e-05	stronglyHypermeth
chr16	85870084	85870085	+		Adamts5			1	20	0	5	1	1.882e-05	stronglyHypermeth
chr2	69766319	69766320	-			Ccdc173		1	20	0	5	1	1.882e-05	stronglyHypermeth
chr2	157011945	157011946	+		9830001H06Rik			1	20	0	5	1	1.882e-05	stronglyHypermeth
chr2	165463784	165463785	-			Slc13a3		1	20	0	5	1	1.882e-05	stronglyHypermeth
chr11	90346150	90346151	-			Hlf		1	20	0	5	1	1.882e-05	stronglyHypermeth
chr12	72444841	72444842	+			Lrrc9		1	20	0	5	1	1.882e-05	stronglyHypermeth
chr8	9403045	9403046	-			Fam155a		1	20	0	5	1	1.882e-05	stronglyHypermeth
chr8	13931870	13931871	-			Fbxo25		1	20	0	5	1	1.882e-05	stronglyHypermeth
chr1	37948735	37948736	-			Lyg1		1	12	0	7	1	1.985e-05	stronglyHypermeth
chr1	37948794	37948795	-			Lyg1		1	12	0	7	1	1.985e-05	stronglyHypermeth
chr18	68566393	68566394	-					1	12	0	7	1	1.985e-05	stronglyHypermeth
chr18	78235866	78235867	+			Slc14a2		1	12	0	7	1	1.985e-05	stronglyHypermeth
chr15	49788487	49788488	+					1	12	0	7	1	1.985e-05	stronglyHypermeth
chr15	63351703	63351704	-					1	12	0	7	1	1.985e-05	stronglyHypermeth
chr15	81689879	81689880	-			Chadl		1	12	0	7	1	1.985e-05	stronglyHypermeth
chr16	30015544	30015545	+			4632428C04Rik		1	12	0	7	1	1.985e-05	stronglyHypermeth
chr16	59566532	59566533	+					1	12	0	7	1	1.985e-05	stronglyHypermeth
chr6	30538321	30538322	+					1	12	0	7	1	1.985e-05	stronglyHypermeth
chr6	30538392	30538393	+					1	12	0	7	1	1.985e-05	stronglyHypermeth
chr13	100770517	100770518	+			Cenph		1	12	0	7	1	1.985e-05	stronglyHypermeth
chr9	58751248	58751249	-					1	12	0	7	1	1.985e-05	stronglyHypermeth
chr9	107304295	107304296	-					1	12	0	7	1	1.985e-05	stronglyHypermeth
chr2	179488993	179488994	-			Cdh4		1	12	0	7	1	1.985e-05	stronglyHypermeth
chr11	71075522	71075523	+					1	12	0	7	1	1.985e-05	stronglyHypermeth
chr19	6342455	6342456	-			Map4k2		1	7	0	12	1	1.985e-05	stronglyHypermeth
chr5	45463403	45463404	-			Clrn2		1	12	0	7	1	1.985e-05	stronglyHypermeth
chr5	49625425	49625426	-					1	12	0	7	1	1.985e-05	stronglyHypermeth
chr5	120554935	120554936	-			Tpcn1		1	12	0	7	1	1.985e-05	stronglyHypermeth
chr5	145751769	145751770	-					1	12	0	7	1	1.985e-05	stronglyHypermeth
chr5	150124914	150124915	-					1	12	0	7	1	1.985e-05	stronglyHypermeth
chr4	152378003	152378004	-			Chd5		1	10	0	8	1	2.285e-05	stronglyHypermeth
chr4	135421172	135421173	+			Rcan3		1	8	0	10	1	2.285e-05	stronglyHypermeth
chr1	190694991	190694992	+					1	10	0	8	1	2.285e-05	stronglyHypermeth
chr18	33864465	33864466	-			Epb4.1l4a		1	10	0	8	1	2.285e-05	stronglyHypermeth
chr18	87953643	87953644	+					1	10	0	8	1	2.285e-05	stronglyHypermeth
chr15	45908180	45908181	-					1	8	0	10	1	2.285e-05	stronglyHypermeth
chr16	31877163	31877164	-					1	10	0	8	1	2.285e-05	stronglyHypermeth
chr16	85390067	85390068	-					1	10	0	8	1	2.285e-05	stronglyHypermeth
chr7	59738262	59738263	+					1	8	0	10	1	2.285e-05	stronglyHypermeth
chr3	49281322	49281323	+					1	8	0	10	1	2.285e-05	stronglyHypermeth
chr10	72111599	72111600	-					1	10	0	8	1	2.285e-05	stronglyHypermeth
chr10	99337796	99337797	-					1	10	0	8	1	2.285e-05	stronglyHypermeth
chr10	127950924	127950925	-					1	10	0	8	1	2.285e-05	stronglyHypermeth
chr9	99430508	99430509	-			Mras		1	8	0	10	1	2.285e-05	stronglyHypermeth
chr17	6931009	6931010	+			Rsph3b		1	10	0	8	1	2.285e-05	stronglyHypermeth
chrX	146402195	146402196	-					1	10	0	8	1	2.285e-05	stronglyHypermeth
chr11	118333427	118333428	+		BC100451	Timp2		1	8	0	10	1	2.285e-05	stronglyHypermeth
chr11	118996162	118996163	-					1	8	0	10	1	2.285e-05	stronglyHypermeth
chr12	81167617	81167618	+		Smoc1			1	10	0	8	1	2.285e-05	stronglyHypermeth
chr5	90649153	90649154	-					1	10	0	8	1	2.285e-05	stronglyHypermeth
chr5	117525176	117525177	-			Ksr2		1	8	0	10	1	2.285e-05	stronglyHypermeth
chr8	8066440	8066441	+					1	10	0	8	1	2.285e-05	stronglyHypermeth
chr8	127549278	127549279	+			Pard3		1	10	0	8	1	2.285e-05	stronglyHypermeth
chr8	15917475	15917476	-			Csmd1		1	8	0	10	1	2.285e-05	stronglyHypermeth
chr4	117749944	117749945	-					1	19	0	5	1	2.353e-05	stronglyHypermeth
chr1	87068216	87068217	+					1	19	0	5	1	2.353e-05	stronglyHypermeth
chr18	81786439	81786440	+					1	19	0	5	1	2.353e-05	stronglyHypermeth
chr15	37336159	37336160	+			Grhl2		1	19	0	5	1	2.353e-05	stronglyHypermeth
chr16	40272630	40272631	-					1	19	0	5	1	2.353e-05	stronglyHypermeth
chr7	142665588	142665589	+			Igf2as		1	19	0	5	1	2.353e-05	stronglyHypermeth
chr3	12280007	12280008	+					1	19	0	5	1	2.353e-05	stronglyHypermeth
chr3	94686182	94686183	-					1	19	0	5	1	2.353e-05	stronglyHypermeth
chr3	97475064	97475065	-					1	19	0	5	1	2.353e-05	stronglyHypermeth
chr9	99600069	99600070	+					1	19	0	5	1	2.353e-05	stronglyHypermeth
chr17	25688772	25688773	+					1	19	0	5	1	2.353e-05	stronglyHypermeth
chr17	25688966	25688967	+					1	19	0	5	1	2.353e-05	stronglyHypermeth
chr17	33138583	33138584	-		Morc2b			1	19	0	5	1	2.353e-05	stronglyHypermeth
chr17	46479001	46479002	-		Ttbk1			1	19	0	5	1	2.353e-05	stronglyHypermeth
chr2	73403836	73403837	+					1	19	0	5	1	2.353e-05	stronglyHypermeth
chr12	100115755	100115756	+			Psmc1		1	19	0	5	1	2.353e-05	stronglyHypermeth
chr5	80127168	80127169	+					1	19	0	5	1	2.353e-05	stronglyHypermeth
chr5	144240140	144240141	-					1	19	0	5	1	2.353e-05	stronglyHypermeth
chr4	22162180	22162181	-					1	14	0	6	1	2.58e-05	stronglyHypermeth
chr4	75068960	75068961	+					1	14	0	6	1	2.58e-05	stronglyHypermeth
chr4	141735842	141735843	-					1	14	0	6	1	2.58e-05	stronglyHypermeth
chr4	154405369	154405370	+			Prdm16		1	14	0	6	1	2.58e-05	stronglyHypermeth
chr1	138120051	138120052	-		Ptprc	Ptprc		1	14	0	6	1	2.58e-05	stronglyHypermeth
chr18	61035970	61035971	-	Cdx1	Cdx1		Y	1	6	0	14	1	2.58e-05	stronglyHypermeth
chr14	22074302	22074303	-			1700112E06Rik		1	14	0	6	1	2.58e-05	stronglyHypermeth
chr16	26954553	26954554	-					1	14	0	6	1	2.58e-05	stronglyHypermeth
chr16	29954094	29954095	-					1	14	0	6	1	2.58e-05	stronglyHypermeth
chr7	105435151	105435152	+		Cckbr		Y	1	14	0	6	1	2.58e-05	stronglyHypermeth
chr10	3985572	3985573	-		Mthfd1l			1	14	0	6	1	2.58e-05	stronglyHypermeth
chr13	40894938	40894939	-			Gcnt2		1	14	0	6	1	2.58e-05	stronglyHypermeth
chr13	93000506	93000507	+					1	14	0	6	1	2.58e-05	stronglyHypermeth
chr9	99668285	99668286	-		Dzip1l			1	6	0	14	1	2.58e-05	stronglyHypermeth
chr17	27887420	27887421	+		Uhrf1bp1		Y	1	14	0	6	1	2.58e-05	stronglyHypermeth
chr17	38576921	38576922	-					1	14	0	6	1	2.58e-05	stronglyHypermeth
chr17	47468559	47468560	-		AI661453		Y	1	14	0	6	1	2.58e-05	stronglyHypermeth
chrX	96287912	96287913	+			Vsig4		1	14	0	6	1	2.58e-05	stronglyHypermeth
chrX	143773277	143773278	-			Pak3		1	14	0	6	1	2.58e-05	stronglyHypermeth
chr2	90536289	90536290	-			Ptprj		1	14	0	6	1	2.58e-05	stronglyHypermeth
chr2	93524361	93524362	+					1	14	0	6	1	2.58e-05	stronglyHypermeth
chr2	133629865	133629866	-					1	14	0	6	1	2.58e-05	stronglyHypermeth
chr2	133629898	133629899	-					1	14	0	6	1	2.58e-05	stronglyHypermeth
chr2	173546075	173546076	-					1	14	0	6	1	2.58e-05	stronglyHypermeth
chr11	3925937	3925938	-			Tcn2		1	14	0	6	1	2.58e-05	stronglyHypermeth
chr12	111263718	111263719	-		Traf3			1	14	0	6	1	2.58e-05	stronglyHypermeth
chr5	27530067	27530068	-			Dpp6		1	14	0	6	1	2.58e-05	stronglyHypermeth
chr5	147991221	147991222	-			Mtus2		1	6	0	14	1	2.58e-05	stronglyHypermeth
chr5	149609307	149609308	-			Wdr95		1	14	0	6	1	2.58e-05	stronglyHypermeth
chr8	48343158	48343159	+			Tenm3		1	14	0	6	1	2.58e-05	stronglyHypermeth
chr8	109114614	109114615	+					1	14	0	6	1	2.58e-05	stronglyHypermeth
chr8	119288927	119288928	+			Cdh13		1	14	0	6	1	2.58e-05	stronglyHypermeth
chr4	152561034	152561035	-			Nphp4		1	18	0	5	1	2.972e-05	stronglyHypermeth
chr1	24844462	24844463	+					1	18	0	5	1	2.972e-05	stronglyHypermeth
chr1	65313781	65313782	+			Pth2r		1	18	0	5	1	2.972e-05	stronglyHypermeth
chr1	71687131	71687132	-					1	18	0	5	1	2.972e-05	stronglyHypermeth
chr1	120557931	120557932	-					1	18	0	5	1	2.972e-05	stronglyHypermeth
chr18	75827358	75827359	+			Zbtb7c		1	18	0	5	1	2.972e-05	stronglyHypermeth
chr15	69235094	69235095	-					1	18	0	5	1	2.972e-05	stronglyHypermeth
chr3	101963694	101963695	-					1	18	0	5	1	2.972e-05	stronglyHypermeth
chr10	5937947	5937948	-					1	18	0	5	1	2.972e-05	stronglyHypermeth
chr10	7781695	7781696	+	Ginm1				1	18	0	5	1	2.972e-05	stronglyHypermeth
chr10	74243360	74243361	+			Pcdh15		1	18	0	5	1	2.972e-05	stronglyHypermeth
chr10	77477468	77477469	-					1	18	0	5	1	2.972e-05	stronglyHypermeth
chr10	81100226	81100227	-					1	18	0	5	1	2.972e-05	stronglyHypermeth
chr9	69369524	69369525	+			Rora		1	18	0	5	1	2.972e-05	stronglyHypermeth
chr9	69369594	69369595	+			Rora		1	18	0	5	1	2.972e-05	stronglyHypermeth
chr9	95657533	95657534	-			Pcolce2		1	18	0	5	1	2.972e-05	stronglyHypermeth
chr9	99600151	99600152	+					1	18	0	5	1	2.972e-05	stronglyHypermeth
chr9	99600183	99600184	+					1	18	0	5	1	2.972e-05	stronglyHypermeth
chrX	49259517	49259518	-			Enox2		1	18	0	5	1	2.972e-05	stronglyHypermeth
chrX	49906034	49906035	+					1	18	0	5	1	2.972e-05	stronglyHypermeth
chrX	169243254	169243255	+			Arhgap6		1	18	0	5	1	2.972e-05	stronglyHypermeth
chr5	120074922	120074923	-					1	18	0	5	1	2.972e-05	stronglyHypermeth
chr8	18612676	18612677	+			Mcph1		1	18	0	5	1	2.972e-05	stronglyHypermeth
chr8	91409650	91409651	+		Fto			1	18	0	5	1	2.972e-05	stronglyHypermeth
chr8	92178163	92178164	-					1	18	0	5	1	2.972e-05	stronglyHypermeth
chr4	46637366	46637367	+			Tbc1d2		1	7	0	11	1	3.142e-05	stronglyHypermeth
chr6	31917371	31917372	+					1	11	0	7	1	3.142e-05	stronglyHypermeth
chr6	51775232	51775233	+					1	11	0	7	1	3.142e-05	stronglyHypermeth
chr7	19152050	19152051	-			Snrpd2		1	11	0	7	1	3.142e-05	stronglyHypermeth
chr7	126414894	126414895	+	Cd19				1	11	0	7	1	3.142e-05	stronglyHypermeth
chr7	132491872	132491873	+					1	7	0	11	1	3.142e-05	stronglyHypermeth
chr7	139727551	139727552	-					1	7	0	11	1	3.142e-05	stronglyHypermeth
chr10	83820088	83820089	+					1	11	0	7	1	3.142e-05	stronglyHypermeth
chr10	84120583	84120584	-					1	11	0	7	1	3.142e-05	stronglyHypermeth
chr10	119202909	119202910	-		Cand1			1	11	0	7	1	3.142e-05	stronglyHypermeth
chr17	43577566	43577567	+			Pla2g7		1	11	0	7	1	3.142e-05	stronglyHypermeth
chrX	77957426	77957427	-					1	11	0	7	1	3.142e-05	stronglyHypermeth
chrX	100775717	100775718	+			Dlg3		1	11	0	7	1	3.142e-05	stronglyHypermeth
chr2	65652761	65652762	-					1	11	0	7	1	3.142e-05	stronglyHypermeth
chr2	71520508	71520509	+			Metap1d		1	7	0	11	1	3.142e-05	stronglyHypermeth
chr2	181505676	181505677	-			Tpd52l2		1	11	0	7	1	3.142e-05	stronglyHypermeth
chr11	19983778	19983779	-			Spred2		1	11	0	7	1	3.142e-05	stronglyHypermeth
chr11	78167492	78167493	+		Nek8			1	11	0	7	1	3.142e-05	stronglyHypermeth
chr11	88919858	88919859	+			4930405P13Rik		1	11	0	7	1	3.142e-05	stronglyHypermeth
chr5	121818511	121818512	-		Sh2b3			1	11	0	7	1	3.142e-05	stronglyHypermeth
chr5	147925981	147925982	+					1	11	0	7	1	3.142e-05	stronglyHypermeth
chr8	125087245	125087246	-			Disc1		1	11	0	7	1	3.142e-05	stronglyHypermeth
chr4	31234211	31234212	+					1	13	0	6	1	3.686e-05	stronglyHypermeth
chr1	74384768	74384769	+		Slc11a1			1	13	0	6	1	3.686e-05	stronglyHypermeth
chr1	153140032	153140033	+			Lamc2		1	13	0	6	1	3.686e-05	stronglyHypermeth
chr1	153140049	153140050	+			Lamc2		1	13	0	6	1	3.686e-05	stronglyHypermeth
chr14	105875563	105875564	-					1	13	0	6	1	3.686e-05	stronglyHypermeth
chr16	92001082	92001083	-					1	13	0	6	1	3.686e-05	stronglyHypermeth
chr7	25081391	25081392	-		Zfp574		Y	1	13	0	6	1	3.686e-05	stronglyHypermeth
chr10	7191559	7191560	-			Cnksr3		1	13	0	6	1	3.686e-05	stronglyHypermeth
chr10	52683587	52683588	+					1	13	0	6	1	3.686e-05	stronglyHypermeth
chr13	114197070	114197071	+					1	13	0	6	1	3.686e-05	stronglyHypermeth
chr9	6510834	6510835	+					1	13	0	6	1	3.686e-05	stronglyHypermeth
chr17	32335034	32335035	-			Akap8l		1	13	0	6	1	3.686e-05	stronglyHypermeth
chr11	13356670	13356671	+					1	13	0	6	1	3.686e-05	stronglyHypermeth
chr11	49957522	49957523	+			Rasgef1c		1	13	0	6	1	3.686e-05	stronglyHypermeth
chr11	56263668	56263669	+					1	13	0	6	1	3.686e-05	stronglyHypermeth
chr11	101949708	101949709	+					1	13	0	6	1	3.686e-05	stronglyHypermeth
chr12	71269209	71269210	+					1	13	0	6	1	3.686e-05	stronglyHypermeth
chr19	5498215	5498216	+		Snx32			1	6	0	13	1	3.686e-05	stronglyHypermeth
chr8	124078539	124078540	-					1	13	0	6	1	3.686e-05	stronglyHypermeth
chr4	3217692	3217693	-					1	17	0	5	1	3.797e-05	stronglyHypermeth
chr4	126077171	126077172	+			Oscp1		1	17	0	5	1	3.797e-05	stronglyHypermeth
chr1	105140411	105140412	+					1	17	0	5	1	3.797e-05	stronglyHypermeth
chr1	165701651	165701652	+			Rcsd1		1	17	0	5	1	3.797e-05	stronglyHypermeth
chr15	79225549	79225550	-					1	17	0	5	1	3.797e-05	stronglyHypermeth
chr6	71964769	71964770	+		Polr1a			1	17	0	5	1	3.797e-05	stronglyHypermeth
chr6	124822676	124822677	-		Usp5			1	17	0	5	1	3.797e-05	stronglyHypermeth
chr3	87895213	87895214	-					1	17	0	5	1	3.797e-05	stronglyHypermeth
chr10	50253616	50253617	+					1	17	0	5	1	3.797e-05	stronglyHypermeth
chr9	55232515	55232516	+			Nrg4		1	17	0	5	1	3.797e-05	stronglyHypermeth
chr9	94080464	94080465	-					1	17	0	5	1	3.797e-05	stronglyHypermeth
chr9	115458128	115458129	-					1	17	0	5	1	3.797e-05	stronglyHypermeth
chr17	26219078	26219079	+			Itfg3		1	17	0	5	1	3.797e-05	stronglyHypermeth
chr17	84105718	84105719	-					1	17	0	5	1	3.797e-05	stronglyHypermeth
chr2	134202666	134202667	-					1	17	0	5	1	3.797e-05	stronglyHypermeth
chr2	173935187	173935188	-					1	17	0	5	1	3.797e-05	stronglyHypermeth
chr11	77642375	77642376	+					1	17	0	5	1	3.797e-05	stronglyHypermeth
chr11	97146692	97146693	+			Tbkbp1		1	17	0	5	1	3.797e-05	stronglyHypermeth
chr12	76893398	76893399	+			Fntb		1	17	0	5	1	3.797e-05	stronglyHypermeth
chr12	85989188	85989189	-			Ttll5		1	17	0	5	1	3.797e-05	stronglyHypermeth
chr8	69820775	69820776	+		Gmip			1	17	0	5	1	3.797e-05	stronglyHypermeth
chr8	100788553	100788554	-					1	17	0	5	1	3.797e-05	stronglyHypermeth
chr4	118291929	118291930	+	Ptprf				1	9	0	8	1	4.114e-05	stronglyHypermeth
chr4	150644174	150644175	+		Slc45a1			1	9	0	9	1	4.114e-05	stronglyHypermeth
chr1	21217222	21217223	+					1	9	0	8	1	4.114e-05	stronglyHypermeth
chr1	71999687	71999688	-			4933417E11Rik		1	9	0	8	1	4.114e-05	stronglyHypermeth
chr18	34342417	34342418	+					1	9	0	8	1	4.114e-05	stronglyHypermeth
chr18	84659573	84659574	+					1	8	0	9	1	4.114e-05	stronglyHypermeth
chr14	30097628	30097629	-			Cacna1d		1	9	0	9	1	4.114e-05	stronglyHypermeth
chr14	98673421	98673422	-					1	9	0	9	1	4.114e-05	stronglyHypermeth
chr15	82347500	82347501	+			1500032L24Rik		1	9	0	8	1	4.114e-05	stronglyHypermeth
chr16	33920129	33920130	-		Itgb5			1	9	0	8	1	4.114e-05	stronglyHypermeth
chr16	56058176	56058177	-					1	9	0	8	1	4.114e-05	stronglyHypermeth
chr6	36726771	36726772	+			Ptn		1	9	0	8	1	4.114e-05	stronglyHypermeth
chr3	22735242	22735243	+					1	9	0	8	1	4.114e-05	stronglyHypermeth
chr10	21278432	21278433	+					1	8	0	9	1	4.114e-05	stronglyHypermeth
chr17	14337760	14337761	-		Smoc2			1	9	0	8	1	4.114e-05	stronglyHypermeth
chrX	68796127	68796128	+			Fmr1nb		1	9	0	8	1	4.114e-05	stronglyHypermeth
chr11	77172509	77172510	-			Efcab5		1	9	0	9	1	4.114e-05	stronglyHypermeth
chr12	74307540	74307541	-					1	9	0	8	1	4.114e-05	stronglyHypermeth
chr12	101621323	101621324	+			Catsperb		1	9	0	8	1	4.114e-05	stronglyHypermeth
chr5	28858196	28858197	+					1	9	0	8	1	4.114e-05	stronglyHypermeth
chr5	37105187	37105188	-			Jakmip1		1	9	0	8	1	4.114e-05	stronglyHypermeth
chr5	37105197	37105198	-			Jakmip1		1	9	0	8	1	4.114e-05	stronglyHypermeth
chr5	82376824	82376825	+					1	9	0	8	1	4.114e-05	stronglyHypermeth
chr5	70121388	70121389	-					1	9	0	9	1	4.114e-05	stronglyHypermeth
chr8	14998212	14998213	-			Arhgef10		1	9	0	8	1	4.114e-05	stronglyHypermeth
chr8	88987297	88987298	-					1	9	0	8	1	4.114e-05	stronglyHypermeth
chr8	123875485	123875486	+					1	9	0	9	1	4.114e-05	stronglyHypermeth
chr4	98841800	98841801	-					1	16	0	5	1	4.914e-05	stronglyHypermeth
chr4	106578269	106578270	+		Dhcr24			1	16	0	5	1	4.914e-05	stronglyHypermeth
chr1	55362762	55362763	-	Boll		Boll	Y	1	16	0	5	1	4.914e-05	stronglyHypermeth
chr18	82581717	82581718	-			Mbp		1	16	0	5	1	4.914e-05	stronglyHypermeth
chr14	7728514	7728515	+					1	16	0	5	1	4.914e-05	stronglyHypermeth
chr14	119262901	119262902	-			Hs6st3		1	16	0	5	1	4.914e-05	stronglyHypermeth
chr15	81693054	81693055	-		Chadl			1	16	0	5	1	4.914e-05	stronglyHypermeth
chr15	83089882	83089883	+					1	16	0	5	1	4.914e-05	stronglyHypermeth
chr15	100799841	100799842	-			Slc4a8		1	16	0	5	1	4.914e-05	stronglyHypermeth
chr16	8420904	8420905	+			Cldn26		1	16	0	5	1	4.914e-05	stronglyHypermeth
chr16	88376781	88376782	-					1	16	0	5	1	4.914e-05	stronglyHypermeth
chr6	91360595	91360596	+					1	16	0	5	1	4.914e-05	stronglyHypermeth
chr6	113492478	113492479	+			Creld1		1	16	0	5	1	4.914e-05	stronglyHypermeth
chr7	52367180	52367181	+					1	16	0	5	1	4.914e-05	stronglyHypermeth
chr7	116035700	116035701	-			Sox6		1	16	0	5	1	4.914e-05	stronglyHypermeth
chr10	42326502	42326503	-			Lace1		1	16	0	5	1	4.914e-05	stronglyHypermeth
chr13	56687437	56687438	-					1	16	0	5	1	4.914e-05	stronglyHypermeth
chr9	88652157	88652158	+					1	16	0	5	1	4.914e-05	stronglyHypermeth
chr9	114987420	114987421	-					1	16	0	5	1	4.914e-05	stronglyHypermeth
chr17	25722787	25722788	+			Chtf18		1	16	0	5	1	4.914e-05	stronglyHypermeth
chr17	27650817	27650818	+					1	16	0	5	1	4.914e-05	stronglyHypermeth
chr17	30758779	30758780	+			Dnahc8		1	16	0	5	1	4.914e-05	stronglyHypermeth
chr2	60798305	60798306	-			Rbms1		1	16	0	5	1	4.914e-05	stronglyHypermeth
chr2	84728363	84728364	+					1	16	0	5	1	4.914e-05	stronglyHypermeth
chr2	146116258	146116259	-					1	16	0	5	1	4.914e-05	stronglyHypermeth
chr11	69223616	69223617	-		Gucy2e			1	16	0	5	1	4.914e-05	stronglyHypermeth
chr11	73238488	73238489	+	Trpv1	Trpv1			1	16	0	5	1	4.914e-05	stronglyHypermeth
chr19	8947428	8947429	+		Mta2			1	16	0	5	1	4.914e-05	stronglyHypermeth
chr19	59161435	59161436	-					1	16	0	5	1	4.914e-05	stronglyHypermeth
chr5	34325130	34325131	+					1	16	0	5	1	4.914e-05	stronglyHypermeth
chr5	63941252	63941253	-			Rell1		1	16	0	5	1	4.914e-05	stronglyHypermeth
chr5	135733634	135733635	-		Por		Y	1	16	0	5	1	4.914e-05	stronglyHypermeth
chr8	122286399	122286400	-			Zfpm1		1	16	0	5	1	4.914e-05	stronglyHypermeth
chr4	64017926	64017927	-		Tnc			1	10	0	7	1	5.142e-05	stronglyHypermeth
chr4	90226820	90226821	+					1	10	0	7	1	5.142e-05	stronglyHypermeth
chr4	90226852	90226853	+					1	10	0	7	1	5.142e-05	stronglyHypermeth
chr18	30308630	30308631	-			Pik3c3		1	10	0	7	1	5.142e-05	stronglyHypermeth
chr6	91942564	91942565	-		4930590J08Rik			1	10	0	7	1	5.142e-05	stronglyHypermeth
chr7	72762134	72762135	-					1	10	0	7	1	5.142e-05	stronglyHypermeth
chr3	83949059	83949060	+			D930015E06Rik		1	10	0	7	1	5.142e-05	stronglyHypermeth
chr3	132901051	132901052	+			Npnt		1	10	0	7	1	5.142e-05	stronglyHypermeth
chr10	128198952	128198953	+			Gls2		1	10	0	7	1	5.142e-05	stronglyHypermeth
chr13	104281606	104281607	-					1	10	0	7	1	5.142e-05	stronglyHypermeth
chr9	98674062	98674063	-					1	10	0	7	1	5.142e-05	stronglyHypermeth
chr9	118764859	118764860	-			Itga9		1	10	0	7	1	5.142e-05	stronglyHypermeth
chrX	48517034	48517035	+					1	10	0	7	1	5.142e-05	stronglyHypermeth
chrX	33056867	33056868	-	Gm2837	Gm2837			1	7	0	10	1	5.142e-05	stronglyHypermeth
chr11	116232758	116232759	+			Evpl	Y	1	10	0	7	1	5.142e-05	stronglyHypermeth
chr11	121157026	121157027	-					1	10	0	7	1	5.142e-05	stronglyHypermeth
chr5	107027864	107027865	-					1	10	0	7	1	5.142e-05	stronglyHypermeth
chr8	93629107	93629108	-					1	10	0	7	1	5.142e-05	stronglyHypermeth
chr8	93629275	93629276	-					1	10	0	7	1	5.142e-05	stronglyHypermeth
chr8	120281377	120281378	+					1	10	0	7	1	5.142e-05	stronglyHypermeth
chr4	107411669	107411670	-			Tmem48		1	12	0	6	1	5.387e-05	stronglyHypermeth
chr4	147550921	147550922	-					1	12	0	6	1	5.387e-05	stronglyHypermeth
chr4	154123782	154123783	-			Trp73		1	12	0	6	1	5.387e-05	stronglyHypermeth
chr1	127488236	127488237	-					1	12	0	6	1	5.387e-05	stronglyHypermeth
chr1	172078259	172078260	-			Ncstn		1	6	0	12	1	5.387e-05	stronglyHypermeth
chr18	60821647	60821648	+		Tcof1			1	12	0	6	1	5.387e-05	stronglyHypermeth
chr18	77604209	77604210	-					1	6	0	12	1	5.387e-05	stronglyHypermeth
chr15	15995193	15995194	+					1	12	0	6	1	5.387e-05	stronglyHypermeth
chr15	36797194	36797195	+	Ywhaz				1	6	0	12	1	5.387e-05	stronglyHypermeth
chr15	99233971	99233972	+		Kcnh3			1	6	0	12	1	5.387e-05	stronglyHypermeth
chr16	5564790	5564791	+					1	12	0	6	1	5.387e-05	stronglyHypermeth
chr16	87776854	87776855	+					1	12	0	6	1	5.387e-05	stronglyHypermeth
chr16	92001138	92001139	-					1	12	0	6	1	5.387e-05	stronglyHypermeth
chr6	94020035	94020036	+			Magi1		1	12	0	6	1	5.387e-05	stronglyHypermeth
chr6	145459908	145459909	+					1	12	0	6	1	5.387e-05	stronglyHypermeth
chr7	27145938	27145939	+					1	12	0	6	1	5.387e-05	stronglyHypermeth
chr7	27145975	27145976	+					1	12	0	6	1	5.387e-05	stronglyHypermeth
chr7	59173381	59173382	+					1	12	0	6	1	5.387e-05	stronglyHypermeth
chr7	99318676	99318677	-		Map6	Map6		1	12	0	6	1	5.387e-05	stronglyHypermeth
chr7	144474579	144474580	+					1	12	0	6	1	5.387e-05	stronglyHypermeth
chr3	23596644	23596645	-					1	12	0	6	1	5.387e-05	stronglyHypermeth
chr3	83871769	83871770	-					1	12	0	6	1	5.387e-05	stronglyHypermeth
chr3	142763065	142763066	+					1	6	0	12	1	5.387e-05	stronglyHypermeth
chr10	54478909	54478910	-					1	12	0	6	1	5.387e-05	stronglyHypermeth
chr10	68475127	68475128	+			1700040L02Rik		1	12	0	6	1	5.387e-05	stronglyHypermeth
chr10	120364104	120364105	-		Hmga2			1	6	0	12	1	5.387e-05	stronglyHypermeth
chr13	49379208	49379209	-		Bicd2			1	12	0	6	1	5.387e-05	stronglyHypermeth
chr13	52865115	52865116	-			Auh		1	12	0	6	1	5.387e-05	stronglyHypermeth
chr13	104830928	104830929	+			Srek1ip1		1	12	0	6	1	5.387e-05	stronglyHypermeth
chr13	113844833	113844834	+			Arl15		1	12	0	6	1	5.387e-05	stronglyHypermeth
chr13	118652452	118652453	+					1	12	0	6	1	5.387e-05	stronglyHypermeth
chr9	21857124	21857125	+					1	12	0	6	1	5.387e-05	stronglyHypermeth
chr17	78655589	78655590	+		Strn			1	12	0	6	1	5.387e-05	stronglyHypermeth
chr2	17097913	17097914	-					1	6	0	12	1	5.387e-05	stronglyHypermeth
chr2	20744075	20744076	-		Etl4			1	12	0	6	1	5.387e-05	stronglyHypermeth
chr2	167893765	167893766	+					1	12	0	6	1	5.387e-05	stronglyHypermeth
chr2	168139991	168139992	+					1	12	0	6	1	5.387e-05	stronglyHypermeth
chr11	8492997	8492998	+		Tns3			1	12	0	6	1	5.387e-05	stronglyHypermeth
chr11	19580077	19580078	+					1	12	0	6	1	5.387e-05	stronglyHypermeth
chr11	97955476	97955477	+		Plxdc1			1	6	0	12	1	5.387e-05	stronglyHypermeth
chr12	61580470	61580471	-			Lrfn5		1	12	0	6	1	5.387e-05	stronglyHypermeth
chr12	110877380	110877381	-			Cinp		1	12	0	6	1	5.387e-05	stronglyHypermeth
chr19	45638200	45638201	+			Fbxw4		1	12	0	6	1	5.387e-05	stronglyHypermeth
chr5	76850338	76850339	-			C530008M17Rik		1	12	0	6	1	5.387e-05	stronglyHypermeth
chr5	111421086	111421087	+		Mn1			1	6	0	12	1	5.387e-05	stronglyHypermeth
chr5	111421124	111421125	+		Mn1			1	6	0	12	1	5.387e-05	stronglyHypermeth
chr5	111421133	111421134	+		Mn1			1	6	0	12	1	5.387e-05	stronglyHypermeth
chr5	122756528	122756529	-			Camkk2		1	12	0	6	1	5.387e-05	stronglyHypermeth
chr5	130840815	130840816	-					1	12	0	6	1	5.387e-05	stronglyHypermeth
chr5	139255814	139255815	+			Get4		1	12	0	6	1	5.387e-05	stronglyHypermeth
chr5	139255835	139255836	+			Get4		1	12	0	6	1	5.387e-05	stronglyHypermeth
chr8	24603800	24603801	-			Adam18		1	12	0	6	1	5.387e-05	stronglyHypermeth
chr8	24603832	24603833	-			Adam18		1	12	0	6	1	5.387e-05	stronglyHypermeth
chr8	70111951	70111952	-		Ncan		Y	1	6	0	12	1	5.387e-05	stronglyHypermeth
chr8	70111956	70111957	-		Ncan		Y	1	6	0	12	1	5.387e-05	stronglyHypermeth
chr8	70111968	70111969	-		Ncan		Y	1	6	0	12	1	5.387e-05	stronglyHypermeth
chr8	70111981	70111982	-		Ncan		Y	1	6	0	12	1	5.387e-05	stronglyHypermeth
chr8	70711187	70711188	-					1	12	0	6	1	5.387e-05	stronglyHypermeth
chr8	105461646	105461647	+			Lrrc36		1	12	0	6	1	5.387e-05	stronglyHypermeth
chr4	120176606	120176607	+					1	15	0	5	1	6.45e-05	stronglyHypermeth
chr1	86233061	86233062	+			Armc9		1	15	0	5	1	6.45e-05	stronglyHypermeth
chr1	86630493	86630494	-					1	15	0	5	1	6.45e-05	stronglyHypermeth
chr15	72513419	72513420	-			Kcnk9		1	15	0	5	1	6.45e-05	stronglyHypermeth
chr16	17579672	17579673	+					1	15	0	5	1	6.45e-05	stronglyHypermeth
chr16	87946639	87946640	-		Grik1			1	15	0	5	1	6.45e-05	stronglyHypermeth
chr16	96316236	96316237	+		B3galt5			1	15	0	5	1	6.45e-05	stronglyHypermeth
chr6	4130126	4130127	-					1	15	0	5	1	6.45e-05	stronglyHypermeth
chr6	6183991	6183992	-			Slc25a13		1	15	0	5	1	6.45e-05	stronglyHypermeth
chr6	85478711	85478712	-			Fbxo41		1	15	0	5	1	6.45e-05	stronglyHypermeth
chr6	87215466	87215467	+			Antxr1		1	15	0	5	1	6.45e-05	stronglyHypermeth
chr6	128167722	128167723	-					1	15	0	5	1	6.45e-05	stronglyHypermeth
chr7	30418111	30418112	-		Hcst			1	15	0	5	1	6.45e-05	stronglyHypermeth
chr10	61300192	61300193	-		Prf1			1	15	0	5	1	6.45e-05	stronglyHypermeth
chr10	119801150	119801151	-			Grip1		1	15	0	5	1	6.45e-05	stronglyHypermeth
chr9	50362469	50362470	+					1	15	0	5	1	6.45e-05	stronglyHypermeth
chr9	115457967	115457968	-					1	15	0	5	1	6.45e-05	stronglyHypermeth
chrX	8575379	8575380	+					1	15	0	5	1	6.45e-05	stronglyHypermeth
chrX	111972206	111972207	-					1	15	0	5	1	6.45e-05	stronglyHypermeth
chr2	84239211	84239212	-					1	15	0	5	1	6.45e-05	stronglyHypermeth
chr2	125661398	125661399	-			Shc4		1	15	0	5	1	6.45e-05	stronglyHypermeth
chr11	97837283	97837284	-		Lasp1			1	15	0	5	1	6.45e-05	stronglyHypermeth
chr11	116340512	116340513	-			Rnf157		1	15	0	5	1	6.45e-05	stronglyHypermeth
chr12	116031762	116031763	-					1	15	0	5	1	6.45e-05	stronglyHypermeth
chr5	136808055	136808056	+			Col26a1		1	15	0	5	1	6.45e-05	stronglyHypermeth
chr5	138261642	138261643	+		BC037034			1	15	0	5	1	6.45e-05	stronglyHypermeth
chr5	138261650	138261651	+		BC037034			1	15	0	5	1	6.45e-05	stronglyHypermeth
chr8	4235010	4235011	-		Lrrc8e			1	15	0	5	1	6.45e-05	stronglyHypermeth
chr4	108969454	108969455	+			8030443G20Rik		1	11	0	6	1	8.08e-05	stronglyHypermeth
chr4	154869636	154869637	+	Mmel1	Mmel1			1	11	0	6	1	8.08e-05	stronglyHypermeth
chr1	27979242	27979243	+					1	11	0	6	1	8.08e-05	stronglyHypermeth
chr1	127488141	127488142	-					1	11	0	6	1	8.08e-05	stronglyHypermeth
chr18	44577325	44577326	+			Mcc		1	11	0	6	1	8.08e-05	stronglyHypermeth
chr15	58477124	58477125	+					1	11	0	6	1	8.08e-05	stronglyHypermeth
chr15	79482917	79482918	-					1	11	0	6	1	8.08e-05	stronglyHypermeth
chr6	86048746	86048747	-			Add2		1	6	0	11	1	8.08e-05	stronglyHypermeth
chr6	124745114	124745115	+		Atn1			1	11	0	6	1	8.08e-05	stronglyHypermeth
chr7	78985448	78985449	+					1	11	0	6	1	8.08e-05	stronglyHypermeth
chr7	128253770	128253771	+					1	11	0	6	1	8.08e-05	stronglyHypermeth
chr7	130013879	130013880	-					1	11	0	6	1	8.08e-05	stronglyHypermeth
chr10	77479129	77479130	+					1	11	0	6	1	8.08e-05	stronglyHypermeth
chr10	127191510	127191511	-		Dtx3			1	6	0	11	1	8.08e-05	stronglyHypermeth
chr9	47338767	47338768	-					1	11	0	6	1	8.08e-05	stronglyHypermeth
chr9	96827949	96827950	-			Acpl2		1	11	0	6	1	8.08e-05	stronglyHypermeth
chrX	76250454	76250455	-					1	11	0	6	1	8.08e-05	stronglyHypermeth
chr2	156808743	156808744	-					1	11	0	6	1	8.08e-05	stronglyHypermeth
chr2	171589202	171589203	+					1	11	0	6	1	8.08e-05	stronglyHypermeth
chr2	171589214	171589215	+					1	11	0	6	1	8.08e-05	stronglyHypermeth
chr11	65226802	65226803	+			Myocd		1	11	0	6	1	8.08e-05	stronglyHypermeth
chr11	65226809	65226810	+			Myocd		1	11	0	6	1	8.08e-05	stronglyHypermeth
chr11	72147368	72147369	+					1	11	0	6	1	8.08e-05	stronglyHypermeth
chr11	105359931	105359932	-					1	11	0	6	1	8.08e-05	stronglyHypermeth
chr12	72601461	72601462	+					1	11	0	6	1	8.08e-05	stronglyHypermeth
chr12	72601615	72601616	+					1	11	0	6	1	8.08e-05	stronglyHypermeth
chr8	5841191	5841192	-					1	11	0	6	1	8.08e-05	stronglyHypermeth
chr8	82550466	82550467	+					1	11	0	6	1	8.08e-05	stronglyHypermeth
chr4	84196443	84196444	-					1	14	0	5	1	8.6e-05	stronglyHypermeth
chr4	95163494	95163495	+					1	14	0	5	1	8.6e-05	stronglyHypermeth
chr4	148149462	148149463	-		Fbxo6			1	14	0	5	1	8.6e-05	stronglyHypermeth
chr1	61068486	61068487	-					1	14	0	5	1	8.6e-05	stronglyHypermeth
chr1	89661630	89661631	+			Agap1		1	14	0	5	1	8.6e-05	stronglyHypermeth
chr1	93408795	93408796	-		Hdlbp			1	14	0	5	1	8.6e-05	stronglyHypermeth
chr1	183117265	183117266	+			Disp1		1	14	0	5	1	8.6e-05	stronglyHypermeth
chr1	183117388	183117389	+			Disp1		1	14	0	5	1	8.6e-05	stronglyHypermeth
chr18	13173192	13173193	-					1	5	0	14	1	8.6e-05	stronglyHypermeth
chr18	36239705	36239706	+					1	14	0	5	1	8.6e-05	stronglyHypermeth
chr18	36947609	36947610	+		Pcdha3	Pcdha2,Pcdha1	Y	1	14	0	5	1	8.6e-05	stronglyHypermeth
chr18	37565254	37565255	-			Pcdha4-g		1	14	0	5	1	8.6e-05	stronglyHypermeth
chr18	79365929	79365930	+					1	14	0	5	1	8.6e-05	stronglyHypermeth
chr16	55866340	55866341	+		Nxpe3			1	14	0	5	1	8.6e-05	stronglyHypermeth
chr6	101594461	101594462	+					1	14	0	5	1	8.6e-05	stronglyHypermeth
chr6	101594471	101594472	+					1	14	0	5	1	8.6e-05	stronglyHypermeth
chr6	122393179	122393180	-					1	14	0	5	1	8.6e-05	stronglyHypermeth
chr7	15920140	15920141	-			Sepw1		1	14	0	5	1	8.6e-05	stronglyHypermeth
chr7	128545601	128545602	+		Bag3			1	14	0	5	1	8.6e-05	stronglyHypermeth
chr10	81972769	81972770	-					1	14	0	5	1	8.6e-05	stronglyHypermeth
chr10	121570609	121570610	-			Tbk1		1	14	0	5	1	8.6e-05	stronglyHypermeth
chr9	116176744	116176745	-					1	14	0	5	1	8.6e-05	stronglyHypermeth
chr17	56130168	56130169	-			Sema6b		1	14	0	5	1	8.6e-05	stronglyHypermeth
chr17	67920072	67920073	-			Arhgap28		1	14	0	5	1	8.6e-05	stronglyHypermeth
chr17	69754942	69754943	-					1	14	0	5	1	8.6e-05	stronglyHypermeth
chr17	72249980	72249981	-			Alk		1	14	0	5	1	8.6e-05	stronglyHypermeth
chr17	86816718	86816719	-			Epas1		1	14	0	5	1	8.6e-05	stronglyHypermeth
chr2	170538251	170538252	-					1	14	0	5	1	8.6e-05	stronglyHypermeth
chr11	82912140	82912141	+	Unc45b		Unc45b		1	14	0	5	1	8.6e-05	stronglyHypermeth
chr11	87575646	87575647	+					1	14	0	5	1	8.6e-05	stronglyHypermeth
chr8	8014792	8014793	+					1	5	0	14	1	8.6e-05	stronglyHypermeth
chr8	123447193	123447194	+			Def8		1	14	0	5	1	8.6e-05	stronglyHypermeth
chr8	126318909	126318910	+			Slc35f3		1	14	0	5	1	8.6e-05	stronglyHypermeth
chr4	14087535	14087536	+					1	9	0	7	1	8.741e-05	stronglyHypermeth
chr4	117839359	117839360	+			Slc6a9		1	9	0	7	1	8.741e-05	stronglyHypermeth
chr4	150879225	150879226	+					1	9	0	7	1	8.741e-05	stronglyHypermeth
chr1	37371267	37371268	-			Inpp4a		1	7	0	9	1	8.741e-05	stronglyHypermeth
chr1	153872015	153872016	+					1	9	0	7	1	8.741e-05	stronglyHypermeth
chr14	25465199	25465200	-			Zmiz1		1	9	0	7	1	8.741e-05	stronglyHypermeth
chr14	103572311	103572312	+			Scel		1	9	0	7	1	8.741e-05	stronglyHypermeth
chr15	9542560	9542561	-					1	9	0	7	1	8.741e-05	stronglyHypermeth
chr15	36285745	36285746	+					1	9	0	7	1	8.741e-05	stronglyHypermeth
chr15	36285878	36285879	+					1	9	0	7	1	8.741e-05	stronglyHypermeth
chr16	31878290	31878291	+	Mfi2				1	9	0	7	1	8.741e-05	stronglyHypermeth
chr6	113318628	113318629	-		Brpf1			1	7	0	9	1	8.741e-05	stronglyHypermeth
chr9	44698039	44698040	+		Phldb1			1	9	0	7	1	8.741e-05	stronglyHypermeth
chr9	119515973	119515974	+		Scn5a			1	9	0	7	1	8.741e-05	stronglyHypermeth
chr9	121454398	121454399	+		Trak1		Y	1	9	0	7	1	8.741e-05	stronglyHypermeth
chr17	30379634	30379635	+			Btbd9		1	7	0	9	1	8.741e-05	stronglyHypermeth
chr17	46608011	46608012	+			Ptk7		1	9	0	7	1	8.741e-05	stronglyHypermeth
chr17	48396211	48396212	+			Nfya		1	7	0	9	1	8.741e-05	stronglyHypermeth
chr17	56477318	56477319	-	Ptprs				1	9	0	7	1	8.741e-05	stronglyHypermeth
chr17	56477327	56477328	-	Ptprs				1	9	0	7	1	8.741e-05	stronglyHypermeth
chr2	93144409	93144410	-					1	7	0	9	1	8.741e-05	stronglyHypermeth
chr11	46071693	46071694	+			Adam19		1	7	0	9	1	8.741e-05	stronglyHypermeth
chr11	120695835	120695836	-			Aspscr1		1	7	0	9	1	8.741e-05	stronglyHypermeth
chr19	39534694	39534695	-			Cyp2c39		1	9	0	7	1	8.741e-05	stronglyHypermeth
chr19	44021583	44021584	-		Cyp2c44			1	7	0	9	1	8.741e-05	stronglyHypermeth
chr19	59352909	59352910	-					1	9	0	7	1	8.741e-05	stronglyHypermeth
chr5	112051284	112051285	+					1	9	0	7	1	8.741e-05	stronglyHypermeth
chr5	114682748	114682749	+			Gltp		1	9	0	7	1	8.741e-05	stronglyHypermeth
chr5	149230692	149230693	+					1	9	0	7	1	8.741e-05	stronglyHypermeth
chr8	78303529	78303530	-			Ttc29		1	9	0	7	1	8.741e-05	stronglyHypermeth
chr4	141991809	141991810	+			Fhad1		1	5	0	13	1	0.0001167	stronglyHypermeth
chr4	32865000	32865001	-			Ankrd6		1	13	0	5	1	0.0001167	stronglyHypermeth
chr4	60038408	60038409	+					1	13	0	5	1	0.0001167	stronglyHypermeth
chr4	136290712	136290713	-		Zfp46		Y	1	13	0	5	1	0.0001167	stronglyHypermeth
chr4	149351540	149351541	-		Ube4b			1	13	0	5	1	0.0001167	stronglyHypermeth
chr4	152123587	152123588	+			Espn		1	13	0	5	1	0.0001167	stronglyHypermeth
chr18	83073180	83073181	-					1	13	0	5	1	0.0001167	stronglyHypermeth
chr14	52205618	52205619	+		Chd8			1	13	0	5	1	0.0001167	stronglyHypermeth
chr15	74897012	74897013	-					1	13	0	5	1	0.0001167	stronglyHypermeth
chr15	76245771	76245772	-					1	13	0	5	1	0.0001167	stronglyHypermeth
chr15	76367786	76367787	+					1	13	0	5	1	0.0001167	stronglyHypermeth
chr15	96906695	96906696	-					1	13	0	5	1	0.0001167	stronglyHypermeth
chr6	81917369	81917370	-					1	13	0	5	1	0.0001167	stronglyHypermeth
chr6	111270070	111270071	+			Grm7		1	13	0	5	1	0.0001167	stronglyHypermeth
chr7	31488379	31488380	+					1	13	0	5	1	0.0001167	stronglyHypermeth
chr3	54899516	54899517	-		Sertm1		Y	1	13	0	5	1	0.0001167	stronglyHypermeth
chr3	54899569	54899570	-		Sertm1		Y	1	13	0	5	1	0.0001167	stronglyHypermeth
chr3	99412275	99412276	+					1	13	0	5	1	0.0001167	stronglyHypermeth
chr3	122307065	122307066	-					1	13	0	5	1	0.0001167	stronglyHypermeth
chr10	56388656	56388657	-		Gja1			1	13	0	5	1	0.0001167	stronglyHypermeth
chr10	63264057	63264058	-		Herc4			1	13	0	5	1	0.0001167	stronglyHypermeth
chr10	129378322	129378323	-					1	13	0	5	1	0.0001167	stronglyHypermeth
chr13	59698947	59698948	-					1	13	0	5	1	0.0001167	stronglyHypermeth
chr9	21066055	21066056	+		Zglp1			1	13	0	5	1	0.0001167	stronglyHypermeth
chr9	21066265	21066266	+	Zglp1	Zglp1			1	13	0	5	1	0.0001167	stronglyHypermeth
chr9	120735601	120735602	+					1	13	0	5	1	0.0001167	stronglyHypermeth
chrX	63067051	63067052	+					1	13	0	5	1	0.0001167	stronglyHypermeth
chrX	66129349	66129350	+					1	13	0	5	1	0.0001167	stronglyHypermeth
chrX	117321646	117321647	-					1	13	0	5	1	0.0001167	stronglyHypermeth
chr2	81157532	81157533	+					1	13	0	5	1	0.0001167	stronglyHypermeth
chr2	108471083	108471084	-					1	13	0	5	1	0.0001167	stronglyHypermeth
chr2	133513635	133513636	+					1	13	0	5	1	0.0001167	stronglyHypermeth
chr11	107886904	107886905	-			Cacng5		1	13	0	5	1	0.0001167	stronglyHypermeth
chr19	7402859	7402860	+					1	13	0	5	1	0.0001167	stronglyHypermeth
chr5	120180000	120180001	+			Rbm19		1	13	0	5	1	0.0001167	stronglyHypermeth
chr8	35099132	35099133	+					1	13	0	5	1	0.0001167	stronglyHypermeth
chr8	72750210	72750211	-		Sin3b		Y	1	13	0	5	1	0.0001167	stronglyHypermeth
chr8	72750217	72750218	-		Sin3b		Y	1	13	0	5	1	0.0001167	stronglyHypermeth
chr8	72750253	72750254	-		Sin3b			1	13	0	5	1	0.0001167	stronglyHypermeth
chr8	118090366	118090367	+					1	13	0	5	1	0.0001167	stronglyHypermeth
chr4	21587972	21587973	+					1	10	0	6	1	0.0001249	stronglyHypermeth
chr4	33187912	33187913	-			Pm20d2		1	10	0	6	1	0.0001249	stronglyHypermeth
chr4	138302898	138302899	+					1	6	0	10	1	0.0001249	stronglyHypermeth
chr4	151156209	151156210	+			Camta1		1	10	0	6	1	0.0001249	stronglyHypermeth
chr1	27160083	27160084	-					1	10	0	6	1	0.0001249	stronglyHypermeth
chr1	136734470	136734471	-					1	10	0	6	1	0.0001249	stronglyHypermeth
chr1	180403908	180403909	-			Itpkb		1	10	0	6	1	0.0001249	stronglyHypermeth
chr1	180403935	180403936	-			Itpkb		1	10	0	6	1	0.0001249	stronglyHypermeth
chr18	82743355	82743356	+					1	10	0	6	1	0.0001249	stronglyHypermeth
chr14	7716608	7716609	-					1	6	0	10	1	0.0001249	stronglyHypermeth
chr15	51530603	51530604	+					1	10	0	6	1	0.0001249	stronglyHypermeth
chr15	74747062	74747063	-	2300005B03Rik				1	6	0	10	1	0.0001249	stronglyHypermeth
chr15	80626324	80626325	+			Grap2		1	10	0	6	1	0.0001249	stronglyHypermeth
chr15	85014467	85014468	+					1	10	0	6	1	0.0001249	stronglyHypermeth
chr15	100579914	100579915	-		Pou6f1			1	10	0	6	1	0.0001249	stronglyHypermeth
chr16	5575025	5575026	+					1	10	0	6	1	0.0001249	stronglyHypermeth
chr6	79512072	79512073	+					1	10	0	6	1	0.0001249	stronglyHypermeth
chr6	94654263	94654264	+			Lrig1		1	10	0	6	1	0.0001249	stronglyHypermeth
chr7	34408250	34408251	-					1	10	0	6	1	0.0001249	stronglyHypermeth
chr7	100325958	100325959	+					1	10	0	6	1	0.0001249	stronglyHypermeth
chr7	130717591	130717592	+			Tacc2		1	10	0	6	1	0.0001249	stronglyHypermeth
chr7	130717594	130717595	+			Tacc2		1	10	0	6	1	0.0001249	stronglyHypermeth
chr3	89168810	89168811	-		Clk2		Y	1	10	0	6	1	0.0001249	stronglyHypermeth
chr10	69861584	69861585	-			Ank3		1	10	0	6	1	0.0001249	stronglyHypermeth
chr10	84230484	84230485	+					1	10	0	6	1	0.0001249	stronglyHypermeth
chr13	14386917	14386918	-			Hecw1		1	10	0	6	1	0.0001249	stronglyHypermeth
chr13	47296473	47296474	-					1	10	0	6	1	0.0001249	stronglyHypermeth
chr13	105038145	105038146	-			Rgs7bp		1	10	0	6	1	0.0001249	stronglyHypermeth
chr13	116705819	116705820	+				Y	1	6	0	10	1	0.0001249	stronglyHypermeth
chr9	70383956	70383957	+		Myo1e			1	10	0	6	1	0.0001249	stronglyHypermeth
chr9	70804730	70804731	+			Lipc		1	10	0	6	1	0.0001249	stronglyHypermeth
chr9	102301821	102301822	-			Ephb1		1	10	0	6	1	0.0001249	stronglyHypermeth
chr9	102301843	102301844	-			Ephb1		1	10	0	6	1	0.0001249	stronglyHypermeth
chr17	27021015	27021016	+		Bak1	Ggnbp1		1	10	0	6	1	0.0001249	stronglyHypermeth
chr17	39253521	39253522	+					1	10	0	6	1	0.0001249	stronglyHypermeth
chr17	85379635	85379636	-			Camkmt		1	10	0	6	1	0.0001249	stronglyHypermeth
chrX	3318513	3318514	-					1	10	0	6	1	0.0001249	stronglyHypermeth
chrX	102693904	102693905	+					1	6	0	10	1	0.0001249	stronglyHypermeth
chrX	102693922	102693923	+					1	6	0	10	1	0.0001249	stronglyHypermeth
chrX	104200905	104200906	-	C77370	C77370		Y	1	10	0	6	1	0.0001249	stronglyHypermeth
chr2	163453744	163453745	+		Gdap1l1			1	10	0	6	1	0.0001249	stronglyHypermeth
chr11	61631720	61631721	+					1	10	0	6	1	0.0001249	stronglyHypermeth
chr11	69657929	69657930	+			Mpdu1		1	10	0	6	1	0.0001249	stronglyHypermeth
chr11	104168847	104168848	-			Crhr1		1	10	0	6	1	0.0001249	stronglyHypermeth
chr11	120031633	120031634	-			Aatk		1	10	0	6	1	0.0001249	stronglyHypermeth
chr12	82097048	82097049	+					1	10	0	6	1	0.0001249	stronglyHypermeth
chr12	108861371	108861372	+		Wars			1	10	0	6	1	0.0001249	stronglyHypermeth
chr5	38207248	38207249	-			Zbtb49		1	6	0	10	1	0.0001249	stronglyHypermeth
chr5	38207307	38207308	-			Zbtb49		1	6	0	10	1	0.0001249	stronglyHypermeth
chr5	66851325	66851326	-			Limch1		1	10	0	6	1	0.0001249	stronglyHypermeth
chr5	110655716	110655717	+			Ddx51		1	10	0	6	1	0.0001249	stronglyHypermeth
chr5	142715241	142715242	-			Slc29a4		1	10	0	6	1	0.0001249	stronglyHypermeth
chr5	148647736	148647737	-					1	10	0	6	1	0.0001249	stronglyHypermeth
chr8	95511482	95511483	-					1	10	0	6	1	0.0001249	stronglyHypermeth
chr8	109733003	109733004	+		Atxn1l			1	10	0	6	1	0.0001249	stronglyHypermeth
chr8	122269891	122269892	-					1	10	0	6	1	0.0001249	stronglyHypermeth
chr4	133064374	133064375	-		Ahdc1			1	8	0	8	1	0.0001554	stronglyHypermeth
chr4	132427030	132427031	+					1	7	0	8	1	0.0001554	stronglyHypermeth
chr1	92687446	92687447	-					1	8	0	8	1	0.0001554	stronglyHypermeth
chr1	147189520	147189521	+					1	8	0	7	1	0.0001554	stronglyHypermeth
chr1	190419723	190419724	+					1	7	0	8	1	0.0001554	stronglyHypermeth
chr14	68826428	68826429	+					1	8	0	8	1	0.0001554	stronglyHypermeth
chr14	120405238	120405239	+			Mbnl2		1	8	0	8	1	0.0001554	stronglyHypermeth
chr16	30260794	30260795	-		Cpn2			1	8	0	8	1	0.0001554	stronglyHypermeth
chr6	108234944	108234945	-			Itpr1		1	8	0	8	1	0.0001554	stronglyHypermeth
chr6	17568669	17568670	-			Met		1	8	0	7	1	0.0001554	stronglyHypermeth
chr7	30975351	30975352	+			Fam187b		1	8	0	8	1	0.0001554	stronglyHypermeth
chr7	82727314	82727315	-			Eftud1		1	8	0	8	1	0.0001554	stronglyHypermeth
chr7	6189755	6189756	-		Zfp444		Y	1	8	0	7	1	0.0001554	stronglyHypermeth
chr7	6189782	6189783	-		Zfp444		Y	1	8	0	7	1	0.0001554	stronglyHypermeth
chr7	27217104	27217105	+		Itpkc			1	7	0	8	1	0.0001554	stronglyHypermeth
chr7	66298273	66298274	+			Lrrk1		1	7	0	8	1	0.0001554	stronglyHypermeth
chr7	66298306	66298307	+			Lrrk1		1	7	0	8	1	0.0001554	stronglyHypermeth
chr7	115446935	115446936	-					1	8	0	7	1	0.0001554	stronglyHypermeth
chr3	80791750	80791751	+			Gria2		1	8	0	7	1	0.0001554	stronglyHypermeth
chr3	121663703	121663704	-					1	7	0	8	1	0.0001554	stronglyHypermeth
chr3	131069652	131069653	+					1	8	0	7	1	0.0001554	stronglyHypermeth
chr3	134145300	134145301	-					1	7	0	8	1	0.0001554	stronglyHypermeth
chr10	20478470	20478471	+			Pde7b		1	8	0	8	1	0.0001554	stronglyHypermeth
chr10	20478502	20478503	+			Pde7b		1	8	0	8	1	0.0001554	stronglyHypermeth
chr10	80999659	80999660	-			Gng7		1	8	0	8	1	0.0001554	stronglyHypermeth
chr10	94417014	94417015	-					1	8	0	7	1	0.0001554	stronglyHypermeth
chr13	24770208	24770209	-					1	8	0	7	1	0.0001554	stronglyHypermeth
chr9	108579817	108579818	+		P4htm			1	8	0	8	1	0.0001554	stronglyHypermeth
chr9	108580053	108580054	+		P4htm			1	8	0	8	1	0.0001554	stronglyHypermeth
chr9	86562904	86562905	-			Pgm3		1	7	0	8	1	0.0001554	stronglyHypermeth
chr9	99392233	99392234	+			Mras		1	8	0	7	1	0.0001554	stronglyHypermeth
chr9	99450821	99450822	-					1	8	0	7	1	0.0001554	stronglyHypermeth
chr9	119515962	119515963	+		Scn5a			1	8	0	7	1	0.0001554	stronglyHypermeth
chr17	12044737	12044738	-			Park2		1	7	0	8	1	0.0001554	stronglyHypermeth
chr17	47786170	47786171	+	Tfeb	Tfeb			1	7	0	8	1	0.0001554	stronglyHypermeth
chr17	48033806	48033807	+					1	7	0	8	1	0.0001554	stronglyHypermeth
chr17	48033832	48033833	+					1	7	0	8	1	0.0001554	stronglyHypermeth
chr17	48034007	48034008	+					1	7	0	8	1	0.0001554	stronglyHypermeth
chr17	67939870	67939871	-			Arhgap28		1	8	0	7	1	0.0001554	stronglyHypermeth
chr17	80675584	80675585	-			Map4k3		1	8	0	7	1	0.0001554	stronglyHypermeth
chrX	147770432	147770433	-					1	8	0	8	1	0.0001554	stronglyHypermeth
chr2	19798035	19798036	-					1	8	0	8	1	0.0001554	stronglyHypermeth
chr2	26440683	26440684	+		Sec16a			1	8	0	8	1	0.0001554	stronglyHypermeth
chr2	65994734	65994735	-			Csrnp3		1	8	0	7	1	0.0001554	stronglyHypermeth
chr2	74017885	74017886	-					1	7	0	8	1	0.0001554	stronglyHypermeth
chr2	116109299	116109300	-					1	7	0	8	1	0.0001554	stronglyHypermeth
chr11	54233156	54233157	-					1	8	0	8	1	0.0001554	stronglyHypermeth
chr11	117655901	117655902	-			Tnrc6c	Y	1	8	0	8	1	0.0001554	stronglyHypermeth
chr11	32209795	32209796	+		Rhbdf1			1	7	0	8	1	0.0001554	stronglyHypermeth
chr11	96616435	96616436	-			Skap1		1	7	0	8	1	0.0001554	stronglyHypermeth
chr12	76467505	76467506	+					1	7	0	8	1	0.0001554	stronglyHypermeth
chr12	115993376	115993377	+					1	8	0	7	1	0.0001554	stronglyHypermeth
chr5	7857410	7857411	-					1	8	0	8	1	0.0001554	stronglyHypermeth
chr5	143878631	143878632	+			Eif2ak1		1	8	0	8	1	0.0001554	stronglyHypermeth
chr5	18735027	18735028	+					1	8	0	7	1	0.0001554	stronglyHypermeth
chr5	18735029	18735030	+					1	8	0	7	1	0.0001554	stronglyHypermeth
chr5	18735031	18735032	+					1	8	0	7	1	0.0001554	stronglyHypermeth
chr5	124121334	124121335	-		Pitpnm2		Y	1	7	0	8	1	0.0001554	stronglyHypermeth
chr5	143251730	143251731	-		Zfp316			1	7	0	8	1	0.0001554	stronglyHypermeth
chr8	95864989	95864990	+		Got2			1	8	0	8	1	0.0001554	stronglyHypermeth
chr8	114264188	114264189	+			Vat1l		1	8	0	7	1	0.0001554	stronglyHypermeth
chr8	125237251	125237252	+			Disc1		1	8	0	7	1	0.0001554	stronglyHypermeth
chr4	20856173	20856174	-					1	12	0	5	1	0.0001616	stronglyHypermeth
chr4	40242911	40242912	-					1	12	0	5	1	0.0001616	stronglyHypermeth
chr4	40243133	40243134	-					1	12	0	5	1	0.0001616	stronglyHypermeth
chr4	136392014	136392015	-					1	12	0	5	1	0.0001616	stronglyHypermeth
chr18	52062325	52062326	+					1	12	0	5	1	0.0001616	stronglyHypermeth
chr14	77933304	77933305	-			Epsti1		1	5	0	12	1	0.0001616	stronglyHypermeth
chr15	93691428	93691429	+					1	5	0	12	1	0.0001616	stronglyHypermeth
chr15	76704663	76704664	+			Recql4		1	12	0	5	1	0.0001616	stronglyHypermeth
chr15	76704676	76704677	+			Recql4		1	12	0	5	1	0.0001616	stronglyHypermeth
chr16	77917245	77917246	+					1	12	0	5	1	0.0001616	stronglyHypermeth
chr6	78872421	78872422	-					1	12	0	5	1	0.0001616	stronglyHypermeth
chr6	78872560	78872561	-					1	12	0	5	1	0.0001616	stronglyHypermeth
[truncated: 1 more rows]

## Sheet: Hypo Top2000
chrom	chromstart	chromend	strand	promoter	exon	intron	CpG island	969 meth_ratio	969 total number of reads	901 meth_ratio	901 total number of reads	meth diff	pvalue	classification
chr8	88796414	88796415	+					0	34	1	16	-1	2.031e-13	stronglyHypometh
chr7	77289607	77289608	-					0	52	1	12	-1	3.045e-13	stronglyHypometh
chr1	183696976	183696977	+					0	162	1	10	-1	3.389e-13	stronglyHypometh
chrX	158894181	158894182	-					0	32	1	16	-1	4.435e-13	stronglyHypometh
chr13	94587571	94587572	-					0	59	1	11	-1	4.621e-13	stronglyHypometh
chr13	4609005	4609006	-	Akr1e1		Akr1e1		0	50	1	12	-1	4.629e-13	stronglyHypometh
chr15	55907057	55907058	-	Sntb1			Y	0	50	1	12	-1	4.629e-13	stronglyHypometh
chr1	177795635	177795636	-	Adss		Adss		0	50	1	12	-1	4.629e-13	stronglyHypometh
chr4	148850491	148850492	-			Casz1		0	71	1	10	-1	5.324e-13	stronglyHypometh
chr13	94069713	94069714	+			Lhfpl2		0	52	1	16	-1	5.668e-13	stronglyHypometh
chr14	30353469	30353470	+	Cacna1d	Cacna1d	Cacna1d		0	24	1	20	-1	5.678e-13	stronglyHypometh
chr1	20990727	20990728	+		Efhc1			0	70	1	10	-1	6.074e-13	stronglyHypometh
chrX	152887023	152887024	-					0	66	1	14	-1	6.133e-13	stronglyHypometh
chr2	154723269	154723270	+					0	42	1	18	-1	8.184e-13	stronglyHypometh
chr5	24998920	24998921	+			Prkag2		0	47	1	12	-1	8.933e-13	stronglyHypometh
chr5	135023514	135023515	-	Stx1a			Y	0	32	1	22	-1	9.033e-13	stronglyHypometh
chr6	42245931	42245932	+	Gstk1				0	33	1	15	-1	9.147e-13	stronglyHypometh
chr17	43534909	43534910	-		Ankrd66			0	23	1	20	-1	1.041e-12	stronglyHypometh
chr3	88000836	88000837	+	Bcan				0	66	1	10	-1	1.048e-12	stronglyHypometh
chr17	34837927	34837928	-	Dom3z	Dom3z			0	36	1	14	-1	1.066e-12	stronglyHypometh
chr13	59294610	59294611	+					0	64	1	10	-1	1.392e-12	stronglyHypometh
chr19	22923666	22923667	+			Trpm3		0	45	1	12	-1	1.414e-12	stronglyHypometh
chr13	60083450	60083451	-			A530065N20Rik		0	35	1	14	-1	1.481e-12	stronglyHypometh
chr18	71121437	71121438	-					0	39	1	13	-1	1.575e-12	stronglyHypometh
chr3	146221254	146221255	+	Lpar3		Lpar3	Y	0	59	1	18	-1	1.607e-12	stronglyHypometh
chr18	89919830	89919831	-					0	44	1	12	-1	1.791e-12	stronglyHypometh
chr9	98919112	98919113	-					0	68	1	20	-1	1.873e-12	stronglyHypometh
chr15	94718239	94718240	+			Tmem117		0	47	1	16	-1	2.055e-12	stronglyHypometh
chr9	119733453	119733454	+					0	92	1	20	-1	2.097e-12	stronglyHypometh
chr16	87649059	87649060	-					0	23	1	19	-1	2.238e-12	stronglyHypometh
chr1	132473061	132473062	-					0	28	1	16	-1	2.4e-12	stronglyHypometh
chr14	12884724	12884725	+					0	128	1	10	-1	2.591e-12	stronglyHypometh
chr5	106831312	106831313	-					0	46	1	16	-1	2.696e-12	stronglyHypometh
chr8	111338110	111338111	-	Mlkl			Y	0	46	1	16	-1	2.696e-12	stronglyHypometh
chr9	37696584	37696585	+					0	24	1	18	-1	2.827e-12	stronglyHypometh
chrX	156347261	156347262	+					0	66	1	20	-1	2.874e-12	stronglyHypometh
chr3	30524834	30524835	-					0	30	1	15	-1	2.9e-12	stronglyHypometh
chr15	94711311	94711312	-			Tmem117		0	66	1	13	-1	3.255e-12	stronglyHypometh
chr17	14243083	14243084	+					0	50	1	15	-1	3.621e-12	stronglyHypometh
chr13	17943922	17943923	+	Rala		Rala	Y	0	56	1	14	-1	4.062e-12	stronglyHypometh
chr2	116312673	116312674	-					0	32	1	14	-1	4.169e-12	stronglyHypometh
chr13	94587526	94587527	-					0	59	1	21	-1	4.316e-12	stronglyHypometh
chr7	35457021	35457022	+		Slc7a9			0	44	1	16	-1	4.712e-12	stronglyHypometh
chr16	87528939	87528940	-					0	56	1	10	-1	4.74e-12	stronglyHypometh
chr11	49928907	49928908	+			Rasgef1c		0	40	1	12	-1	4.845e-12	stronglyHypometh
chr8	92187641	92187642	-					0	60	1	17	-1	4.928e-12	stronglyHypometh
chr10	120646934	120646935	+					0	46	1	11	-1	5.42e-12	stronglyHypometh
chr17	44928673	44928674	-			Supt3		0	74	1	12	-1	5.814e-12	stronglyHypometh
chr7	105787431	105787432	+	Dchs1	Dchs1		Y	0	28	1	22	-1	6.952e-12	stronglyHypometh
chr3	30524804	30524805	+					0	60	1	28	-1	7.48e-12	stronglyHypometh
chr11	7497990	7497991	+					0	42	1	16	-1	8.417e-12	stronglyHypometh
chr13	59069595	59069596	-			Ntrk2		0	54	1	30	-1	8.488e-12	stronglyHypometh
chr10	88885928	88885929	+	Slc5a8			Y	0	30	1	14	-1	8.699e-12	stronglyHypometh
chr9	89089217	89089218	+			Trim43b		0	14	1	30	-1	8.699e-12	stronglyHypometh
chr3	30524833	30524834	+					0	30	1	14	-1	8.699e-12	stronglyHypometh
chr1	176325115	176325116	+					0	74	1	18	-1	9.077e-12	stronglyHypometh
chr11	54955015	54955016	-			Tnip1		0	147	1	18	-1	9.446e-12	stronglyHypometh
chr11	108644595	108644596	+			Cep112		0	35	1	18	-1	9.765e-12	stronglyHypometh
chr6	81923943	81923944	+	Gcfc2		Gcfc2	Y	0	46	1	15	-1	9.796e-12	stronglyHypometh
chr5	81022608	81022609	-			Lphn3		0	70	1	12	-1	1.015e-11	stronglyHypometh
chr8	57241578	57241579	+					0	34	1	24	-1	1.213e-11	stronglyHypometh
chr17	45166829	45166830	+					0	30	1	20	-1	1.275e-11	stronglyHypometh
chr19	15066351	15066352	+					0	29	1	14	-1	1.276e-11	stronglyHypometh
chr3	66011851	66011852	+					0	50	1	10	-1	1.326e-11	stronglyHypometh
chr13	60175626	60175627	-		Gas1			0	50	1	10	-1	1.326e-11	stronglyHypometh
chr2	69494806	69494807	+			Lrp2		0	68	1	12	-1	1.356e-11	stronglyHypometh
chr12	87147117	87147118	+	Pomt2,Gstz1		Pomt2	Y	0	61	1	9	-1	1.538e-11	stronglyHypometh
chr10	8527110	8527111	+					0	40	1	16	-1	1.539e-11	stronglyHypometh
chr4	142720139	142720140	-					0	26	1	15	-1	1.576e-11	stronglyHypometh
chrX	163909536	163909537	-	Ap1s2		Ap1s2	Y	0	24	1	16	-1	1.591e-11	stronglyHypometh
chr11	99357674	99357675	-					0	24	1	16	-1	1.591e-11	stronglyHypometh
chr12	112739413	112739414	-		Cep170b			0	24	1	16	-1	1.591e-11	stronglyHypometh
chr16	43113017	43113018	-					0	57	1	28	-1	1.841e-11	stronglyHypometh
chr2	32757386	32757387	-	Tor2a	Tor2a		Y	0	78	1	8	-1	1.885e-11	stronglyHypometh
chr15	55181073	55181074	-			Deptor		0	28	1	14	-1	1.892e-11	stronglyHypometh
chr1	74041208	74041209	+			Tns1		0	28	1	14	-1	1.892e-11	stronglyHypometh
chr9	120228859	120228860	-					0	82	1	32	-1	1.908e-11	stronglyHypometh
chr9	89066657	89066658	+				Y	0	64	1	12	-1	2.479e-11	stronglyHypometh
chr8	54157521	54157522	+			Vegfc		0	64	1	12	-1	2.479e-11	stronglyHypometh
chr7	35457022	35457023	-		Slc7a9			0	77	1	14	-1	2.503e-11	stronglyHypometh
chr13	59168738	59168739	-					0	73	1	27	-1	2.692e-11	stronglyHypometh
chr2	75589648	75589649	-					0	46	1	10	-1	2.808e-11	stronglyHypometh
chr2	115603168	115603169	-			BC052040		0	32	1	18	-1	3.196e-11	stronglyHypometh
chr9	120168877	120168878	+		Mobp	Mobp		0	38	1	26	-1	3.684e-11	stronglyHypometh
chr1	176131618	176131619	+			Pld5		0	29	1	13	-1	3.919e-11	stronglyHypometh
chr16	43113068	43113069	-					0	29	1	13	-1	3.919e-11	stronglyHypometh
chr17	83810240	83810241	-			Mta3		0	34	1	17	-1	3.92e-11	stronglyHypometh
chr2	113758725	113758726	+	Grem1			Y	0	44	1	10	-1	4.179e-11	stronglyHypometh
chr8	27228674	27228675	+	Adrb3	Adrb3			0	44	1	10	-1	4.179e-11	stronglyHypometh
chr4	130163452	130163453	-					0	44	1	10	-1	4.179e-11	stronglyHypometh
chr10	14140292	14140293	-			Hivep2		0	54	1	9	-1	4.225e-11	stronglyHypometh
chr1	155742220	155742221	+	Lhx4			Y	0	70	1	8	-1	4.265e-11	stronglyHypometh
chr1	155742222	155742223	+	Lhx4			Y	0	70	1	8	-1	4.265e-11	stronglyHypometh
chr1	155742261	155742262	+	Lhx4			Y	0	70	1	8	-1	4.265e-11	stronglyHypometh
chr1	155742265	155742266	+	Lhx4			Y	0	70	1	8	-1	4.265e-11	stronglyHypometh
chr1	155742270	155742271	+	Lhx4			Y	0	70	1	8	-1	4.265e-11	stronglyHypometh
chr17	86906089	86906090	-					0	70	1	8	-1	4.265e-11	stronglyHypometh
chr1	151893614	151893615	+			1700025G04Rik		0	99	1	40	-1	4.331e-11	stronglyHypometh
chr4	152494827	152494828	+			Nphp4		0	22	1	16	-1	4.496e-11	stronglyHypometh
chr17	45336111	45336112	+					0	67	1	21	-1	4.673e-11	stronglyHypometh
chr15	101047127	101047128	+				Y	0	32	1	12	-1	4.741e-11	stronglyHypometh
chr16	87358133	87358134	+			N6amt1		0	32	1	12	-1	4.741e-11	stronglyHypometh
chr4	151549274	151549275	+			Camta1		0	40	1	15	-1	5.051e-11	stronglyHypometh
chrX	59134121	59134122	-	Fgf13	Fgf13		Y	0	39	1	20	-1	5.066e-11	stronglyHypometh
chr11	35906979	35906980	-			Wwc1		0	43	1	10	-1	5.128e-11	stronglyHypometh
chr19	45045770	45045771	+	Pdzd7	Pdzd7			0	72	1	14	-1	5.147e-11	stronglyHypometh
chr6	113428354	113428355	-			Cidec		0	87	1	24	-1	5.16e-11	stronglyHypometh
chr2	34785257	34785258	-			Rabepk		0	68	1	8	-1	5.303e-11	stronglyHypometh
chr3	131110348	131110349	+	Lef1	Lef1		Y	0	68	1	8	-1	5.303e-11	stronglyHypometh
chr1	90834669	90834670	-			Col6a3		0	65	1	52	-1	5.385e-11	stronglyHypometh
chr6	133763002	133763003	+					0	26	1	23	-1	5.483e-11	stronglyHypometh
chr13	58274407	58274408	-	Gkap1			Y	0	28	1	13	-1	5.675e-11	stronglyHypometh
chr5	115327334	115327335	+	Srsf9	Srsf9		Y	0	89	1	10	-1	5.719e-11	stronglyHypometh
chr1	9848702	9848703	+	Sgk3		Sgk3		0	52	1	9	-1	5.766e-11	stronglyHypometh
chr11	102774254	102774255	+			Adam11	Y	0	67	1	8	-1	5.927e-11	stronglyHypometh
chr17	43535076	43535077	-		Ankrd66			0	67	1	8	-1	5.927e-11	stronglyHypometh
chr3	30528571	30528572	-					0	25	1	14	-1	6.629e-11	stronglyHypometh
chr12	109098546	109098547	+					0	25	1	14	-1	6.629e-11	stronglyHypometh
chr16	87267307	87267308	-					0	70	1	14	-1	6.955e-11	stronglyHypometh
chr3	58416088	58416089	+	Tsc22d2	Tsc22d2		Y	0	30	1	18	-1	7.401e-11	stronglyHypometh
chr19	30214448	30214449	+					0	16	1	21	-1	7.767e-11	stronglyHypometh
chr5	147274776	147274777	-		Pdx1		Y	0	57	1	12	-1	7.771e-11	stronglyHypometh
chr14	11723611	11723612	+			Ptprg		0	57	1	12	-1	7.771e-11	stronglyHypometh
chr17	45561202	45561203	+			Nfkbie		0	57	1	12	-1	7.771e-11	stronglyHypometh
chr1	20990728	20990729	-		Efhc1			0	61	1	33	-1	7.81e-11	stronglyHypometh
chr3	10331295	10331296	-	Impa1		Impa1	Y	0	64	1	8	-1	8.355e-11	stronglyHypometh
chr6	22875912	22875913	+	Ptprz1		Ptprz1	Y	0	85	1	10	-1	8.422e-11	stronglyHypometh
chr14	85870296	85870297	+					0	30	1	12	-1	9.043e-11	stronglyHypometh
chr19	42504781	42504782	-					0	20	1	26	-1	9.29e-11	stronglyHypometh
chr14	58813656	58813657	-					0	26	1	20	-1	9.29e-11	stronglyHypometh
chr4	47474056	47474057	+	Alg2,Sec61b	Alg2		Y	0	48	1	13	-1	9.518e-11	stronglyHypometh
chrX	12090388	12090389	+			Bcor	Y	0	24	1	14	-1	1.034e-10	stronglyHypometh
chrX	12090397	12090398	+			Bcor	Y	0	24	1	14	-1	1.034e-10	stronglyHypometh
chr6	147003853	147003854	+			Ppfibp1		0	24	1	14	-1	1.034e-10	stronglyHypometh
chr4	11569256	11569257	+			Rad54b		0	62	1	8	-1	1.059e-10	stronglyHypometh
chr11	108540375	108540376	-			Cep112		0	85	1	7	-1	1.141e-10	stronglyHypometh
chr10	109759085	109759086	-			Nav3		0	19	1	17	-1	1.163e-10	stronglyHypometh
chr13	9529676	9529677	-			Dip2c		0	26	1	13	-1	1.231e-10	stronglyHypometh
chr5	112763762	112763763	-			Myo18b		0	47	1	9	-1	1.32e-10	stronglyHypometh
chr19	8713615	8713616	+	Slc3a2	Slc3a2		Y	0	16	1	20	-1	1.368e-10	stronglyHypometh
chr8	121436848	121436849	+					0	58	1	8	-1	1.741e-10	stronglyHypometh
chr17	46554804	46554805	+			Srf		0	58	1	8	-1	1.741e-10	stronglyHypometh
chr19	7417339	7417340	-	2700081O15Rik			Y	0	28	1	12	-1	1.79e-10	stronglyHypometh
chr19	8757286	8757287	+	Nxf1		Nxf1	Y	0	28	1	12	-1	1.79e-10	stronglyHypometh
chr5	112962204	112962205	+			Adrbk2		0	28	1	12	-1	1.79e-10	stronglyHypometh
chr13	54738183	54738184	-		Gprin1		Y	0	28	1	12	-1	1.79e-10	stronglyHypometh
chr11	5241431	5241432	+			Kremen1		0	15	1	21	-1	1.796e-10	stronglyHypometh
chr12	76795335	76795336	+	Gpx2	Gpx2			0	25	1	13	-1	1.847e-10	stronglyHypometh
chr13	59997023	59997024	+					0	79	1	7	-1	1.861e-10	stronglyHypometh
chr10	8252627	8252628	+			Ust		0	44	1	9	-1	2.257e-10	stronglyHypometh
chr14	12263227	12263228	+					0	56	1	8	-1	2.259e-10	stronglyHypometh
chr14	12263246	12263247	+					0	56	1	8	-1	2.259e-10	stronglyHypometh
chr1	166758118	166758119	+					0	56	1	8	-1	2.259e-10	stronglyHypometh
chr16	29188632	29188633	-					0	31	1	11	-1	2.336e-10	stronglyHypometh
chr11	69847477	69847478	-	Plscr3	Plscr3			0	27	1	12	-1	2.557e-10	stronglyHypometh
chr15	94578410	94578411	-		Twf1			0	22	1	14	-1	2.634e-10	stronglyHypometh
chr3	144193523	144193524	-			Lmo4		0	54	1	8	-1	2.958e-10	stronglyHypometh
chr17	13564690	13564691	-					0	54	1	8	-1	2.958e-10	stronglyHypometh
chr11	94677087	94677088	+	Xylt2		Xylt2	Y	0	53	1	8	-1	3.396e-10	stronglyHypometh
chr19	20263827	20263828	-					0	109	1	6	-1	3.554e-10	stronglyHypometh
chr5	113491027	113491028	+				Y	0	34	1	10	-1	4.03e-10	stronglyHypometh
chr8	83389968	83389969	-	Clgn	Clgn		Y	0	34	1	10	-1	4.03e-10	stronglyHypometh
chr17	27138828	27138829	-					0	34	1	10	-1	4.03e-10	stronglyHypometh
chr4	50700450	50700451	+					0	34	1	10	-1	4.03e-10	stronglyHypometh
chr6	127944019	127944020	-			Tspan11		0	29	1	11	-1	4.326e-10	stronglyHypometh
chr10	105572804	105572805	-			Tmtc2		0	29	1	11	-1	4.326e-10	stronglyHypometh
chr17	45101353	45101354	+			Supt3		0	51	1	8	-1	4.51e-10	stronglyHypometh
chr9	72111144	72111145	-	Tcf12	Tcf12	Tcf12	Y	0	18	1	16	-1	4.537e-10	stronglyHypometh
chr1	152613356	152613357	-			Rgl1		0	16	1	18	-1	4.537e-10	stronglyHypometh
chr4	114908017	114908018	-	Foxd2	Foxd2		Y	0	18	1	16	-1	4.537e-10	stronglyHypometh
chr10	81294465	81294466	+			Pip5k1c		0	33	1	10	-1	5.216e-10	stronglyHypometh
chr3	144052893	144052894	-					0	33	1	10	-1	5.216e-10	stronglyHypometh
chr7	139187991	139187992	+	Stk32c		Stk32c	Y	0	50	1	8	-1	5.217e-10	stronglyHypometh
chr9	123851761	123851762	-	Fyco1		Fyco1	Y	0	19	1	15	-1	5.388e-10	stronglyHypometh
chr5	37831334	37831335	+					0	25	1	12	-1	5.398e-10	stronglyHypometh
chr8	92287178	92287179	+					0	49	1	8	-1	6.052e-10	stronglyHypometh
chr9	49066430	49066431	+			Zw10		0	22	1	13	-1	6.774e-10	stronglyHypometh
chr15	80711709	80711710	-	Tnrc6b		Tnrc6b	Y	0	32	1	10	-1	6.796e-10	stronglyHypometh
chr10	9246424	9246425	-					0	48	1	8	-1	7.04e-10	stronglyHypometh
chr18	65815040	65815041	-			Sec11c		0	48	1	8	-1	7.04e-10	stronglyHypometh
chr3	90079686	90079687	+	Tpm3	Tpm3	Tpm3	Y	0	96	1	6	-1	7.426e-10	stronglyHypometh
chr4	59626508	59626509	+	E130308A19Rik		E130308A19Rik	Y	0	27	1	11	-1	8.31e-10	stronglyHypometh
chr13	95628127	95628128	-			Iqgap2		0	31	1	10	-1	8.92e-10	stronglyHypometh
chr15	6958508	6958509	+					0	31	1	10	-1	8.92e-10	stronglyHypometh
chr15	6958545	6958546	+					0	31	1	10	-1	8.92e-10	stronglyHypometh
chr14	58813655	58813656	+					0	15	1	18	-1	9.642e-10	stronglyHypometh
chr13	71312877	71312878	+					0	18	1	15	-1	9.642e-10	stronglyHypometh
chr19	27506907	27506908	+					0	45	1	8	-1	1.128e-09	stronglyHypometh
chr10	6867912	6867913	+			Oprm1		0	30	1	10	-1	1.18e-09	stronglyHypometh
chr11	69007885	69007886	+	Pfas		Pfas		0	30	1	10	-1	1.18e-09	stronglyHypometh
chr13	94359198	94359199	+	Ap3b1,Gm9776	Ap3b1		Y	0	30	1	10	-1	1.18e-09	stronglyHypometh
chr5	113562551	113562552	+			Wscd2		0	23	1	12	-1	1.198e-09	stronglyHypometh
chr15	78406518	78406519	+	Mpst,Tst			Y	0	44	1	8	-1	1.329e-09	stronglyHypometh
chr17	34958038	34958039	-		Hspa1b		Y	0	44	1	8	-1	1.329e-09	stronglyHypometh
chr13	112927376	112927377	-	Skiv2l2,Dhx29	Skiv2l2		Y	0	84	1	6	-1	1.606e-09	stronglyHypometh
chr12	99407093	99407094	+			Foxn3		0	25	1	11	-1	1.664e-09	stronglyHypometh
chr12	99407134	99407135	+			Foxn3		0	25	1	11	-1	1.664e-09	stronglyHypometh
chr12	99407265	99407266	+			Foxn3		0	25	1	11	-1	1.664e-09	stronglyHypometh
chr14	8340369	8340370	+					0	20	1	13	-1	1.745e-09	stronglyHypometh
chr4	52017810	52017811	+			C630028M04Rik		0	34	1	9	-1	1.773e-09	stronglyHypometh
chr7	16460860	16460861	+		Npas1			0	22	1	12	-1	1.824e-09	stronglyHypometh
chr10	20154777	20154778	-			Map7		0	22	1	12	-1	1.824e-09	stronglyHypometh
chr2	118703336	118703337	+	Ankrd63	Ankrd63		Y	0	22	1	12	-1	1.824e-09	stronglyHypometh
chr5	113562410	113562411	+			Wscd2		0	22	1	12	-1	1.824e-09	stronglyHypometh
chr7	25781846	25781847	-			Axl		0	42	1	8	-1	1.863e-09	stronglyHypometh
chr7	25781857	25781858	-			Axl		0	42	1	8	-1	1.863e-09	stronglyHypometh
chr7	25781861	25781862	-			Axl		0	42	1	8	-1	1.863e-09	stronglyHypometh
chr2	84670789	84670790	+	2700094K13Rik			Y	0	42	1	8	-1	1.863e-09	stronglyHypometh
chr2	152122086	152122087	-					0	42	1	8	-1	1.863e-09	stronglyHypometh
chr5	24892743	24892744	+			Prkag2		0	42	1	8	-1	1.863e-09	stronglyHypometh
chr15	25815680	25815681	-					0	55	1	7	-1	2.033e-09	stronglyHypometh
chr11	98334458	98334459	-				Y	0	14	1	18	-1	2.121e-09	stronglyHypometh
chr11	98334472	98334473	-				Y	0	14	1	18	-1	2.121e-09	stronglyHypometh
chr11	98334475	98334476	-				Y	0	14	1	18	-1	2.121e-09	stronglyHypometh
chr2	174075288	174075289	+					0	14	1	18	-1	2.121e-09	stronglyHypometh
chr11	98774163	98774164	+			Nr1d1		0	33	1	9	-1	2.243e-09	stronglyHypometh
chr8	71562741	71562742	+		Nxnl1		Y	0	78	1	6	-1	2.46e-09	stronglyHypometh
chr7	43475918	43475919	+		Iglon5			0	40	1	8	-1	2.65e-09	stronglyHypometh
chr5	123683513	123683514	+	Clip1		Clip1	Y	0	40	1	8	-1	2.65e-09	stronglyHypometh
chr9	89910098	89910099	-	Rasgrf1	Rasgrf1		Y	0	40	1	8	-1	2.65e-09	stronglyHypometh
chr7	122969984	122969985	-	Rbbp6,4930413G21Rik	4930413G21Rik		Y	0	21	1	12	-1	2.818e-09	stronglyHypometh
chr13	38346318	38346319	+	Bmp6	Bmp6		Y	0	21	1	12	-1	2.818e-09	stronglyHypometh
chr19	24410949	24410950	-			Pip5k1b		0	32	1	9	-1	2.854e-09	stronglyHypometh
chr11	35619387	35619388	-			Slit3		0	27	1	10	-1	2.871e-09	stronglyHypometh
chr14	76340798	76340799	+					0	27	1	10	-1	2.871e-09	stronglyHypometh
chr1	134609151	134609152	-			Kdm5b		0	19	1	13	-1	2.879e-09	stronglyHypometh
chr1	89070332	89070333	-	Sh3bp4				0	15	1	16	-1	3.327e-09	stronglyHypometh
chr17	13564689	13564690	+					0	16	1	16	-1	3.327e-09	stronglyHypometh
chr5	109111341	109111342	+					0	31	1	9	-1	3.657e-09	stronglyHypometh
chr5	121948807	121948808	-			Cux2	Y	0	31	1	9	-1	3.657e-09	stronglyHypometh
chr11	98334442	98334443	-				Y	0	14	1	17	-1	3.771e-09	stronglyHypometh
chr12	119128384	119128385	+					0	14	1	17	-1	3.771e-09	stronglyHypometh
chr1	12836190	12836191	+		Sulf1			0	38	1	8	-1	3.832e-09	stronglyHypometh
chr4	11677354	11677355	+					0	38	1	8	-1	3.832e-09	stronglyHypometh
chr7	127573918	127573919	-	Phkg2	Phkg2			0	72	1	6	-1	3.893e-09	stronglyHypometh
chr8	88914170	88914171	+					0	26	1	10	-1	3.934e-09	stronglyHypometh
chr1	135283727	135283728	+	Rnpep	Rnpep		Y	0	26	1	10	-1	3.934e-09	stronglyHypometh
chr5	37823584	37823585	+	Msx1		Msx1		0	49	1	7	-1	4.312e-09	stronglyHypometh
chr8	72160734	72160735	-	Rab8a			Y	0	70	1	6	-1	4.574e-09	stronglyHypometh
chr19	55061733	55061734	-					0	48	1	7	-1	4.928e-09	stronglyHypometh
chr7	16858316	16858317	-			Prkd2		0	68	1	6	-1	5.398e-09	stronglyHypometh
chr4	140731129	140731130	+		Padi6			0	25	1	10	-1	5.447e-09	stronglyHypometh
chr5	28161934	28161935	+					0	36	1	8	-1	5.642e-09	stronglyHypometh
chr18	7005017	7005018	-	Mkx				0	36	1	8	-1	5.642e-09	stronglyHypometh
chr12	108792719	108792720	-	Yy1			Y	0	36	1	8	-1	5.642e-09	stronglyHypometh
chr19	4617432	4617433	+			Pcx		0	29	1	9	-1	6.135e-09	stronglyHypometh
chr11	57719484	57719485	+			Galnt10		0	29	1	9	-1	6.135e-09	stronglyHypometh
chr2	154734448	154734449	-					0	46	1	7	-1	6.487e-09	stronglyHypometh
chr19	5953817	5953818	-		Pola2			0	14	1	16	-1	6.877e-09	stronglyHypometh
chr11	98741992	98741993	+	Thra	Thra		Y	0	19	1	12	-1	7.086e-09	stronglyHypometh
chr2	127235304	127235305	+			Snrnp200		0	19	1	12	-1	7.086e-09	stronglyHypometh
chr3	33173562	33173563	+					0	12	1	19	-1	7.086e-09	stronglyHypometh
chr14	76332580	76332581	+					0	19	1	12	-1	7.086e-09	stronglyHypometh
chr2	168766064	168766065	-			Sall4	Y	0	24	1	10	-1	7.626e-09	stronglyHypometh
chr9	57836979	57836980	-				Y	0	24	1	10	-1	7.626e-09	stronglyHypometh
chr9	57836985	57836986	-				Y	0	24	1	10	-1	7.626e-09	stronglyHypometh
chr13	94197074	94197075	-					0	24	1	10	-1	7.626e-09	stronglyHypometh
chr15	19246448	19246449	-					0	24	1	10	-1	7.626e-09	stronglyHypometh
chr15	78843477	78843478	+	Cdc42ep1		Cdc42ep1		0	24	1	10	-1	7.626e-09	stronglyHypometh
chr1	90202919	90202920	+					0	24	1	10	-1	7.626e-09	stronglyHypometh
chr17	28575652	28575653	-	Lhfpl5			Y	0	64	1	6	-1	7.627e-09	stronglyHypometh
chr12	99407252	99407253	+			Foxn3		0	21	1	11	-1	7.75e-09	stronglyHypometh
chr1	114628225	114628226	+					0	17	1	13	-1	8.35e-09	stronglyHypometh
chr7	54915116	54915117	+			Luzp2		0	34	1	8	-1	8.472e-09	stronglyHypometh
chr5	104520936	104520937	-		BC005561			0	34	1	8	-1	8.472e-09	stronglyHypometh
chr1	37540918	37540919	+				Y	0	34	1	8	-1	8.472e-09	stronglyHypometh
chr5	25276097	25276098	+			Mll3		0	27	1	9	-1	1.062e-08	stronglyHypometh
chr16	45306854	45306855	+					0	27	1	9	-1	1.062e-08	stronglyHypometh
chr7	73618722	73618723	+				Y	0	23	1	10	-1	1.08e-08	stronglyHypometh
chr12	80132935	80132936	+	2310015A10Rik			Y	0	60	1	6	-1	1.101e-08	stronglyHypometh
chr14	91819228	91819229	-					0	12	1	18	-1	1.156e-08	stronglyHypometh
chr12	103976705	103976706	+					0	42	1	7	-1	1.164e-08	stronglyHypometh
chr2	154812642	154812643	+			Raly		0	20	1	11	-1	1.181e-08	stronglyHypometh
chr2	154812799	154812800	+			Raly		0	20	1	11	-1	1.181e-08	stronglyHypometh
chr1	74784529	74784530	-		Wnt6		Y	0	32	1	8	-1	1.3e-08	stronglyHypometh
chr9	117696691	117696692	+					0	58	1	6	-1	1.334e-08	stronglyHypometh
chr8	88627552	88627553	+		Snx20		Y	0	58	1	6	-1	1.334e-08	stronglyHypometh
chr6	127975374	127975375	-			Tspan9		0	26	1	9	-1	1.416e-08	stronglyHypometh
chr5	106836455	106836456	+					0	26	1	9	-1	1.416e-08	stronglyHypometh
chr17	43252976	43252977	+					0	22	1	10	-1	1.55e-08	stronglyHypometh
chrX	68679161	68679162	+	Fmr1,Gm10474		Fmr1	Y	0	31	1	8	-1	1.625e-08	stronglyHypometh
chr10	80349093	80349094	-	Adamtsl5		Bc1	Y	0	56	1	6	-1	1.627e-08	stronglyHypometh
chr4	130779916	130779917	-		Pum1			0	55	1	6	-1	1.801e-08	stronglyHypometh
chr1	165764062	165764063	+	Creg1	Creg1		Y	0	17	1	12	-1	1.927e-08	stronglyHypometh
chr17	66077222	66077223	-	Ankrd12			Y	0	30	1	8	-1	2.045e-08	stronglyHypometh
chr17	45357086	45357087	-					0	21	1	10	-1	2.255e-08	stronglyHypometh
chr19	3576023	3576024	+	Ppp6r3			Y	0	52	1	6	-1	2.471e-08	stronglyHypometh
chr19	3576044	3576045	+	Ppp6r3			Y	0	52	1	6	-1	2.471e-08	stronglyHypometh
chrX	139871131	139871132	+	Morc4	Morc4		Y	0	29	1	8	-1	2.59e-08	stronglyHypometh
chr11	57098119	57098120	+			Gria1		0	29	1	8	-1	2.59e-08	stronglyHypometh
chr13	22052888	22052889	-					0	29	1	8	-1	2.59e-08	stronglyHypometh
chr13	60176017	60176018	-		Gas1		Y	0	29	1	8	-1	2.59e-08	stronglyHypometh
chr1	183689050	183689051	-					0	29	1	8	-1	2.59e-08	stronglyHypometh
chr17	45577387	45577388	-					0	29	1	8	-1	2.59e-08	stronglyHypometh
chr14	108911470	108911471	+		Slitrk1		Y	0	24	1	9	-1	2.593e-08	stronglyHypometh
chr4	50700451	50700452	-					0	24	1	9	-1	2.593e-08	stronglyHypometh
chr11	119047890	119047891	+					0	37	1	7	-1	2.61e-08	stronglyHypometh
chr15	98173950	98173951	-					0	37	1	7	-1	2.61e-08	stronglyHypometh
chr13	64153426	64153427	+	Zfp367			Y	0	50	1	6	-1	3.08e-08	stronglyHypometh
chr12	68755195	68755196	-					0	36	1	7	-1	3.103e-08	stronglyHypometh
chrY	90743609	90743610	+				Y	0	12	1	16	-1	3.287e-08	stronglyHypometh
chr5	135375328	135375329	-		Nsun5			0	12	1	16	-1	3.287e-08	stronglyHypometh
chr18	73703325	73703326	+	Smad4		Smad4	Y	0	12	1	16	-1	3.287e-08	stronglyHypometh
chr7	121707268	121707269	+	Usp31			Y	0	28	1	8	-1	3.305e-08	stronglyHypometh
chr6	133763003	133763004	-					0	28	1	8	-1	3.305e-08	stronglyHypometh
chr5	143112928	143112929	+	Rnf216	Rnf216		Y	0	28	1	8	-1	3.305e-08	stronglyHypometh
chr5	143112933	143112934	+	Rnf216	Rnf216		Y	0	28	1	8	-1	3.305e-08	stronglyHypometh
chr18	23041436	23041437	-	Nol4	Nol4		Y	0	28	1	8	-1	3.305e-08	stronglyHypometh
chr8	61760038	61760039	+			Palld	Y	0	28	1	8	-1	3.305e-08	stronglyHypometh
chr12	108792409	108792410	+	Yy1			Y	0	28	1	8	-1	3.305e-08	stronglyHypometh
chr1	171499143	171499144	-					0	28	1	8	-1	3.305e-08	stronglyHypometh
chrX	99818298	99818299	-					0	20	1	10	-1	3.328e-08	stronglyHypometh
chr8	70779583	70779584	+		Mast3			0	20	1	10	-1	3.328e-08	stronglyHypometh
chr12	108005481	108005482	-					0	20	1	10	-1	3.328e-08	stronglyHypometh
chr17	56425507	56425508	-		Ptprs	Ptprs	Y	0	10	1	20	-1	3.328e-08	stronglyHypometh
chr4	125900673	125900674	+			2610028E06Rik		0	20	1	10	-1	3.328e-08	stronglyHypometh
chr6	69335769	69335770	-					0	35	1	7	-1	3.707e-08	stronglyHypometh
chr8	94086803	94086804	-			Bbs2		0	35	1	7	-1	3.707e-08	stronglyHypometh
chr5	109111215	109111216	-					0	48	1	6	-1	3.872e-08	stronglyHypometh
chrY	90743290	90743291	+				Y	0	5	1	75	-1	4.16e-08	stronglyHypometh
chrY	90743297	90743298	+				Y	0	5	1	75	-1	4.16e-08	stronglyHypometh
chr11	100860607	100860608	-	Stat5a		Stat5a	Y	0	27	1	8	-1	4.249e-08	stronglyHypometh
chr2	144215393	144215394	+					0	27	1	8	-1	4.249e-08	stronglyHypometh
chr1	60180290	60180291	+	Nbeal1			Y	0	47	1	6	-1	4.356e-08	stronglyHypometh
chr8	71383238	71383239	+					0	17	1	11	-1	4.657e-08	stronglyHypometh
chr10	24711857	24711858	-	Enpp1	Enpp1		Y	0	46	1	6	-1	4.912e-08	stronglyHypometh
chr10	24711869	24711870	-	Enpp1	Enpp1		Y	0	46	1	6	-1	4.912e-08	stronglyHypometh
chr2	118703190	118703191	+	Ankrd63	Ankrd63		Y	0	46	1	6	-1	4.912e-08	stronglyHypometh
chr2	25396068	25396069	+	Entpd2	Entpd2		Y	0	22	1	9	-1	4.96e-08	stronglyHypometh
chr2	90940589	90940590	+	Celf1	Celf1		Y	0	22	1	9	-1	4.96e-08	stronglyHypometh
chr9	53667557	53667558	+	Cul5			Y	0	22	1	9	-1	4.96e-08	stronglyHypometh
chr1	89751017	89751018	-			Agap1		0	22	1	9	-1	4.96e-08	stronglyHypometh
chr1	89751021	89751022	-			Agap1		0	22	1	9	-1	4.96e-08	stronglyHypometh
chr5	137645424	137645425	-	Irs3	Irs3		Y	0	14	1	14	-1	4.985e-08	stronglyHypometh
chrX	158777903	158777904	+					0	19	1	10	-1	4.993e-08	stronglyHypometh
chr4	89688398	89688399	-	Dmrta1	Dmrta1		Y	0	33	1	7	-1	5.364e-08	stronglyHypometh
chr9	103761437	103761438	+	Tmem108		Tmem108	Y	0	26	1	8	-1	5.508e-08	stronglyHypometh
chr15	93877309	93877310	-					0	26	1	8	-1	5.508e-08	stronglyHypometh
chr15	103000692	103000693	-					0	26	1	8	-1	5.508e-08	stronglyHypometh
chr17	39843590	39843591	+	Rn45s	Rn45s		Y	0	26	1	8	-1	5.508e-08	stronglyHypometh
chr19	60756702	60756703	+	Nanos1	Nanos1		Y	0	45	1	6	-1	5.553e-08	stronglyHypometh
chr10	24711852	24711853	-	Enpp1	Enpp1		Y	0	45	1	6	-1	5.553e-08	stronglyHypometh
chr10	123286189	123286190	+			Fam19a2		0	45	1	6	-1	5.553e-08	stronglyHypometh
chr11	60478619	60478620	-		Myo15	Myo15		0	15	1	12	-1	5.752e-08	stronglyHypometh
chr5	123172259	123172260	-		Hpd			0	15	1	12	-1	5.752e-08	stronglyHypometh
chr10	20154719	20154720	-			Map7		0	44	1	6	-1	6.293e-08	stronglyHypometh
chr5	114323388	114323389	+		Myo1h			0	44	1	6	-1	6.293e-08	stronglyHypometh
chr10	116301390	116301391	-	Ptprb	Ptprb		Y	0	43	1	6	-1	7.151e-08	stronglyHypometh
chr10	116301449	116301450	-	Ptprb	Ptprb		Y	0	43	1	6	-1	7.151e-08	stronglyHypometh
chr17	24470225	24470226	-	Pgp			Y	0	43	1	6	-1	7.151e-08	stronglyHypometh
chr10	83337393	83337394	+	Slc41a2		Slc41a2	Y	0	25	1	8	-1	7.202e-08	stronglyHypometh
chr8	92365437	92365438	-					0	25	1	8	-1	7.202e-08	stronglyHypometh
chr8	95887892	95887893	-	Got2		Got2		0	25	1	8	-1	7.202e-08	stronglyHypometh
chr7	19507942	19507943	-	Trappc6a,Bloc1s3		Bloc1s3		0	18	1	10	-1	7.62e-08	stronglyHypometh
chr2	54084884	54084885	+	Rprm	Rprm		Y	0	18	1	10	-1	7.62e-08	stronglyHypometh
chr18	20610214	20610215	-					0	10	1	18	-1	7.62e-08	stronglyHypometh
chr12	102877970	102877971	+	Btbd7		Btbd7	Y	0	18	1	10	-1	7.62e-08	stronglyHypometh
chrX	12090601	12090602	-			Bcor	Y	0	16	1	11	-1	7.67e-08	stronglyHypometh
chr11	76401479	76401480	-					0	16	1	11	-1	7.67e-08	stronglyHypometh
chr13	51566992	51566993	-	Shc3	Shc3		Y	0	31	1	7	-1	7.924e-08	stronglyHypometh
chr19	25608962	25608963	+					0	42	1	6	-1	8.149e-08	stronglyHypometh
chr6	55117809	55117810	+			Crhr2	Y	0	42	1	6	-1	8.149e-08	stronglyHypometh
chr12	81026955	81026956	-	Smoc1	Smoc1		Y	0	42	1	6	-1	8.149e-08	stronglyHypometh
chr8	119575244	119575245	+	Dnaaf1,Hsdl1	Dnaaf1		Y	0	41	1	6	-1	9.313e-08	stronglyHypometh
chr6	30131769	30131770	-			Nrf1		0	24	1	8	-1	9.507e-08	stronglyHypometh
chr2	154723270	154723271	-					0	24	1	8	-1	9.507e-08	stronglyHypometh
chr2	167597366	167597367	+				Y	0	24	1	8	-1	9.507e-08	stronglyHypometh
chr13	107889474	107889475	+	Zswim6	Zswim6		Y	0	24	1	8	-1	9.507e-08	stronglyHypometh
chr12	119128385	119128386	-					0	30	1	7	-1	9.713e-08	stronglyHypometh
chr1	184711547	184711548	+	4930488B22Rik				0	30	1	7	-1	9.713e-08	stronglyHypometh
chr1	184711556	184711557	+	4930488B22Rik				0	30	1	7	-1	9.713e-08	stronglyHypometh
chr4	150031630	150031631	+					0	30	1	7	-1	9.713e-08	stronglyHypometh
chr2	74201149	74201150	-					0	12	1	14	-1	1.035e-07	stronglyHypometh
chr2	145662684	145662685	+					0	14	1	12	-1	1.035e-07	stronglyHypometh
chr5	113578228	113578229	+			Wscd2		0	14	1	12	-1	1.035e-07	stronglyHypometh
chr14	21989408	21989409	-	Zfp503	Zfp503		Y	0	14	1	12	-1	1.035e-07	stronglyHypometh
chr14	25493423	25493424	-			Zmiz1		0	14	1	12	-1	1.035e-07	stronglyHypometh
chr11	115475661	115475662	-	Armc7			Y	0	40	1	6	-1	1.068e-07	stronglyHypometh
chr11	120516964	120516965	-					0	40	1	6	-1	1.068e-07	stronglyHypometh
chr3	95659143	95659144	+	Mcl1	Mcl1		Y	0	40	1	6	-1	1.068e-07	stronglyHypometh
chr13	34652405	34652406	+	Pxdc1	Pxdc1		Y	0	40	1	6	-1	1.068e-07	stronglyHypometh
chr17	56515641	56515642	-					0	40	1	6	-1	1.068e-07	stronglyHypometh
chr10	14281601	14281602	+					0	29	1	7	-1	1.198e-07	stronglyHypometh
chr11	120086904	120086905	-	Azi1			Y	0	39	1	6	-1	1.228e-07	stronglyHypometh
chr2	152674418	152674419	+			H13		0	39	1	6	-1	1.228e-07	stronglyHypometh
chr2	127356317	127356318	+			Astl		0	23	1	8	-1	1.268e-07	stronglyHypometh
chr13	73468079	73468080	-	Lpcat1		Lpcat1		0	23	1	8	-1	1.268e-07	stronglyHypometh
chr5	24734454	24734455	-					0	15	1	11	-1	1.294e-07	stronglyHypometh
chr5	129003764	129003765	+			Stx2		0	11	1	15	-1	1.294e-07	stronglyHypometh
chrX	7319188	7319189	-	Clcn5	Clcn5		Y	0	38	1	6	-1	1.417e-07	stronglyHypometh
chr2	4718579	4718580	+	Bend7		Bend7		0	38	1	6	-1	1.417e-07	stronglyHypometh
chr8	69790954	69790955	+	Atp13a1				0	19	1	9	-1	1.448e-07	stronglyHypometh
chr13	100612069	100612070	+		Marveld2	Marveld2		0	19	1	9	-1	1.448e-07	stronglyHypometh
chr13	100612074	100612075	+		Marveld2	Marveld2		0	19	1	9	-1	1.448e-07	stronglyHypometh
chr4	89310734	89310735	+	Cdkn2b	Cdkn2b		Y	0	28	1	7	-1	1.487e-07	stronglyHypometh
chr11	88371447	88371448	-			Msi2		0	22	1	8	-1	1.709e-07	stronglyHypometh
chr5	10162724	10162725	+					0	22	1	8	-1	1.709e-07	stronglyHypometh
chr8	84908493	84908494	+	Dnase2a				0	22	1	8	-1	1.709e-07	stronglyHypometh
chr15	89378613	89378614	+	Odf3b		Odf3b	Y	0	22	1	8	-1	1.709e-07	stronglyHypometh
chr6	133762961	133762962	-					0	27	1	7	-1	1.859e-07	stronglyHypometh
chr11	60175609	60175610	+			Rai1		0	27	1	7	-1	1.859e-07	stronglyHypometh
chr15	26484090	26484091	-					0	27	1	7	-1	1.859e-07	stronglyHypometh
chr1	132316484	132316485	+	Nuak2		Nuak2	Y	0	27	1	7	-1	1.859e-07	stronglyHypometh
chr17	23548773	23548774	-					0	27	1	7	-1	1.859e-07	stronglyHypometh
chr7	44839839	44839840	+		Nup62-il4i1,Il4i1		Y	0	16	1	10	-1	1.883e-07	stronglyHypometh
chr6	94699756	94699757	-	Lrig1	Lrig1		Y	0	16	1	10	-1	1.883e-07	stronglyHypometh
chr10	61296520	61296521	-					0	16	1	10	-1	1.883e-07	stronglyHypometh
chr15	102920931	102920932	-	Hoxc13				0	16	1	10	-1	1.883e-07	stronglyHypometh
chr15	102920946	102920947	-	Hoxc13				0	16	1	10	-1	1.883e-07	stronglyHypometh
chr1	112041890	112041891	-					0	10	1	16	-1	1.883e-07	stronglyHypometh
chr4	141247457	141247458	-		Arhgef19		Y	0	16	1	10	-1	1.883e-07	stronglyHypometh
chr5	35057146	35057147	-	Dok7		Dok7	Y	0	36	1	6	-1	1.906e-07	stronglyHypometh
chr3	89913647	89913648	+	Il6ra				0	36	1	6	-1	1.906e-07	stronglyHypometh
chr14	30825861	30825862	+	Tmem110	Tmem110		Y	0	36	1	6	-1	1.906e-07	stronglyHypometh
chr12	112674389	112674390	-	Akt1			Y	0	36	1	6	-1	1.906e-07	stronglyHypometh
chr11	109721349	109721350	+	Fam20a	Fam20a		Y	0	18	1	9	-1	2.134e-07	stronglyHypometh
chr11	109721465	109721466	+	Fam20a	Fam20a		Y	0	18	1	9	-1	2.134e-07	stronglyHypometh
chr9	44234021	44234022	-	Cbl	Cbl			0	18	1	9	-1	2.134e-07	stronglyHypometh
chr9	64122625	64122626	+			Lctl		0	35	1	6	-1	2.224e-07	stronglyHypometh
chr7	73391073	73391074	-			Rgma		0	14	1	11	-1	2.243e-07	stronglyHypometh
chr6	133838627	133838628	+					0	14	1	11	-1	2.243e-07	stronglyHypometh
chr5	137645381	137645382	-	Irs3	Irs3		Y	0	14	1	11	-1	2.243e-07	stronglyHypometh
chr2	74749953	74749954	+				Y	0	21	1	8	-1	2.33e-07	stronglyHypometh
chr18	74017900	74017901	+	D730045A05Rik		Mapk4		0	8	1	21	-1	2.33e-07	stronglyHypometh
chr17	56757514	56757515	+	Nrtn	Nrtn		Y	0	21	1	8	-1	2.33e-07	stronglyHypometh
chr2	154898884	154898885	+					0	26	1	7	-1	2.341e-07	stronglyHypometh
chr8	91712928	91712929	+					0	26	1	7	-1	2.341e-07	stronglyHypometh
chr8	91712954	91712955	+					0	26	1	7	-1	2.341e-07	stronglyHypometh
chr8	91713057	91713058	+					0	26	1	7	-1	2.341e-07	stronglyHypometh
chr19	3576053	3576054	+	Ppp6r3			Y	0	52	1	5	-1	2.388e-07	stronglyHypometh
chr11	116919611	116919612	+	Mgat5b		Mgat5b		0	34	1	6	-1	2.605e-07	stronglyHypometh
chr2	69494778	69494779	+			Lrp2		0	34	1	6	-1	2.605e-07	stronglyHypometh
chr2	127484432	127484433	-			Kcnip3		0	34	1	6	-1	2.605e-07	stronglyHypometh
chr5	104835078	104835079	+			Zfp951		0	34	1	6	-1	2.605e-07	stronglyHypometh
chr5	104835159	104835160	+			Zfp951		0	34	1	6	-1	2.605e-07	stronglyHypometh
chr5	104835168	104835169	+			Zfp951		0	34	1	6	-1	2.605e-07	stronglyHypometh
chr5	109204515	109204516	-					0	34	1	6	-1	2.605e-07	stronglyHypometh
chr8	11636503	11636504	+	Ankrd10			Y	0	34	1	6	-1	2.605e-07	stronglyHypometh
chr12	80132902	80132903	+	2310015A10Rik			Y	0	34	1	6	-1	2.605e-07	stronglyHypometh
chr15	35294004	35294005	-				Y	0	34	1	6	-1	2.605e-07	stronglyHypometh
chr17	35046275	35046276	+	Msh5	Msh5		Y	0	34	1	6	-1	2.605e-07	stronglyHypometh
chr13	71960138	71960139	+		Irx1		Y	0	50	1	5	-1	2.875e-07	stronglyHypometh
chr5	24514010	24514011	-			Gbx1		0	25	1	7	-1	2.971e-07	stronglyHypometh
chr3	80800472	80800473	+			Gria2		0	33	1	6	-1	3.065e-07	stronglyHypometh
chr3	80800509	80800510	+			Gria2		0	33	1	6	-1	3.065e-07	stronglyHypometh
chr6	112272836	112272837	+	Lmcd1				0	20	1	8	-1	3.217e-07	stronglyHypometh
chr8	22476591	22476592	+	Slc20a2,AI316807	AI316807		Y	0	20	1	8	-1	3.217e-07	stronglyHypometh
chr8	121115264	121115265	+	Foxc2				0	8	1	20	-1	3.217e-07	stronglyHypometh
chr17	83775901	83775902	-			Mta3		0	20	1	8	-1	3.217e-07	stronglyHypometh
chr16	90831883	90831884	+			Eva1c		0	20	1	8	-1	3.217e-07	stronglyHypometh
chr16	93585465	93585466	+			Setd4		0	20	1	8	-1	3.217e-07	stronglyHypometh
chr4	134924365	134924366	-	D4Wsu53e	D4Wsu53e		Y	0	20	1	8	-1	3.217e-07	stronglyHypometh
chr2	93955600	93955601	-					0	48	1	5	-1	3.485e-07	stronglyHypometh
chr10	8551573	8551574	+					0	32	1	6	-1	3.622e-07	stronglyHypometh
chr10	127211374	127211375	-	Pip4k2c	Pip4k2c		Y	0	32	1	6	-1	3.622e-07	stronglyHypometh
chr11	4874068	4874069	+	Nipsnap1	Nipsnap1			0	32	1	6	-1	3.622e-07	stronglyHypometh
chr2	148407310	148407311	-	Thbd	Thbd		Y	0	32	1	6	-1	3.622e-07	stronglyHypometh
chr9	26733777	26733778	-				Y	0	32	1	6	-1	3.622e-07	stronglyHypometh
chr1	4492364	4492365	+		Sox17		Y	0	32	1	6	-1	3.622e-07	stronglyHypometh
chr1	191317926	191317927	+	Nenf	Nenf		Y	0	32	1	6	-1	3.622e-07	stronglyHypometh
chr4	43982543	43982544	-	Ccin				0	32	1	6	-1	3.622e-07	stronglyHypometh
chr7	44489068	44489069	+					0	24	1	7	-1	3.803e-07	stronglyHypometh
chr13	94166271	94166272	+			Lhfpl2		0	47	1	5	-1	3.848e-07	stronglyHypometh
chr2	74727822	74727823	-			Hoxd4,Hoxd3		0	13	1	11	-1	4.006e-07	stronglyHypometh
chr7	12898015	12898016	+	Zscan22		Zscan22	Y	0	31	1	6	-1	4.301e-07	stronglyHypometh
chr2	180642610	180642611	-	Tcfl5	Tcfl5		Y	0	31	1	6	-1	4.301e-07	stronglyHypometh
chr2	180642650	180642651	-	Tcfl5	Tcfl5		Y	0	31	1	6	-1	4.301e-07	stronglyHypometh
chr15	75910634	75910635	-	Tigd5	Tigd5		Y	0	31	1	6	-1	4.301e-07	stronglyHypometh
chr19	53090423	53090424	-					0	19	1	8	-1	4.504e-07	stronglyHypometh
chr5	137584040	137584041	-		Tfr2			0	19	1	8	-1	4.504e-07	stronglyHypometh
chr15	19246447	19246448	+					0	19	1	8	-1	4.504e-07	stronglyHypometh
chr17	12639476	12639477	-					0	19	1	8	-1	4.504e-07	stronglyHypometh
chr16	45411961	45411962	-					0	19	1	8	-1	4.504e-07	stronglyHypometh
chr11	77488863	77488864	-	Ankrd13b		Ankrd13b		0	16	1	9	-1	4.895e-07	stronglyHypometh
chr5	112576888	112576889	+	Sez6l	Sez6l		Y	0	16	1	9	-1	4.895e-07	stronglyHypometh
chr5	104303293	104303294	-			Ibsp		0	23	1	7	-1	4.912e-07	stronglyHypometh
chr18	69462636	69462637	+			Tcf4		0	23	1	7	-1	4.912e-07	stronglyHypometh
chr8	58116153	58116154	+			Galntl6		0	7	1	23	-1	4.912e-07	stronglyHypometh
chr12	58512803	58512804	+					0	23	1	7	-1	4.912e-07	stronglyHypometh
chr1	86487665	86487666	+				Y	0	23	1	7	-1	4.912e-07	stronglyHypometh
chrX	42149756	42149757	-	Stag2		Stag2	Y	0	10	1	14	-1	5.099e-07	stronglyHypometh
chrX	68678668	68678669	-	Fmr1,Gm10474	Fmr1		Y	0	14	1	10	-1	5.099e-07	stronglyHypometh
chr11	113842994	113842995	-		Sdk2			0	10	1	14	-1	5.099e-07	stronglyHypometh
chr12	59040098	59040099	+					0	14	1	10	-1	5.099e-07	stronglyHypometh
chr12	59040137	59040138	+					0	14	1	10	-1	5.099e-07	stronglyHypometh
chr19	5568397	5568398	-	Ap5b1	Ap5b1		Y	0	30	1	6	-1	5.134e-07	stronglyHypometh
chr6	126165078	126165079	+	Ntf3		Ntf3		0	30	1	6	-1	5.134e-07	stronglyHypometh
chr11	57874992	57874993	-					0	30	1	6	-1	5.134e-07	stronglyHypometh
chr17	46009762	46009763	-					0	30	1	6	-1	5.134e-07	stronglyHypometh
chr16	11254203	11254204	-	Gspt1,Mir1945	Gspt1		Y	0	30	1	6	-1	5.134e-07	stronglyHypometh
chr4	59626639	59626640	+	E130308A19Rik		E130308A19Rik	Y	0	30	1	6	-1	5.134e-07	stronglyHypometh
chr4	99651172	99651173	-				Y	0	30	1	6	-1	5.134e-07	stronglyHypometh
chr4	151861156	151861157	-	Camta1		Camta1	Y	0	30	1	6	-1	5.134e-07	stronglyHypometh
chr4	151861169	151861170	-	Camta1		Camta1	Y	0	30	1	6	-1	5.134e-07	stronglyHypometh
chr10	8271249	8271250	+			Ust		0	44	1	5	-1	5.244e-07	stronglyHypometh
chr10	8271408	8271409	+			Ust		0	44	1	5	-1	5.244e-07	stronglyHypometh
chr4	9668413	9668414	+	Asph		Asph		0	44	1	5	-1	5.244e-07	stronglyHypometh
chr6	55118007	55118008	-			Crhr2	Y	0	29	1	6	-1	6.161e-07	stronglyHypometh
chr6	100483240	100483241	-					0	29	1	6	-1	6.161e-07	stronglyHypometh
chr11	56988078	56988079	+					0	29	1	6	-1	6.161e-07	stronglyHypometh
chr7	25248582	25248583	-			Erf		0	18	1	8	-1	6.401e-07	stronglyHypometh
chr2	158324525	158324526	+		Lbp			0	18	1	8	-1	6.401e-07	stronglyHypometh
chr17	34672078	34672079	+		Tnxb		Y	0	18	1	8	-1	6.401e-07	stronglyHypometh
chr17	71526911	71526912	-	Ndc80			Y	0	18	1	8	-1	6.401e-07	stronglyHypometh
chr14	12324101	12324102	-					0	22	1	7	-1	6.407e-07	stronglyHypometh
chr17	15375649	15375650	+	Dll1	Dll1		Y	0	22	1	7	-1	6.407e-07	stronglyHypometh
chr12	85898519	85898520	+			Ttll5		0	42	1	5	-1	6.519e-07	stronglyHypometh
chr4	135920687	135920688	+	Fuca1			Y	0	41	1	5	-1	7.295e-07	stronglyHypometh
chr7	25072686	25072687	-	Grik5				0	11	1	12	-1	7.396e-07	stronglyHypometh
chr7	25072785	25072786	-	Grik5			Y	0	11	1	12	-1	7.396e-07	stronglyHypometh
chr7	25072793	25072794	-	Grik5			Y	0	11	1	12	-1	7.396e-07	stronglyHypometh
chr7	25072813	25072814	-	Grik5			Y	0	11	1	12	-1	7.396e-07	stronglyHypometh
chr7	141221452	141221453	-	Mir210	Mir210			0	12	1	12	-1	7.396e-07	stronglyHypometh
chr3	93845645	93845646	+					0	12	1	12	-1	7.396e-07	stronglyHypometh
chr13	44729513	44729514	-					0	11	1	12	-1	7.396e-07	stronglyHypometh
chr13	44729521	44729522	-					0	11	1	12	-1	7.396e-07	stronglyHypometh
chr13	56104471	56104472	+		H2afy			0	12	1	11	-1	7.396e-07	stronglyHypometh
chr13	108316203	108316204	-	Depdc1b			Y	0	11	1	12	-1	7.396e-07	stronglyHypometh
chr15	6950545	6950546	+					0	12	1	12	-1	7.396e-07	stronglyHypometh
chr15	83161308	83161309	+			Cyb5r3		0	12	1	12	-1	7.396e-07	stronglyHypometh
chr17	33394228	33394229	-	Zfp101		Zfp101		0	11	1	12	-1	7.396e-07	stronglyHypometh
chr17	34630961	34630962	+		Prrt1		Y	0	12	1	12	-1	7.396e-07	stronglyHypometh
chr4	43662266	43662267	-			Fam221b		0	12	1	11	-1	7.396e-07	stronglyHypometh
chr19	5726222	5726223	-	Ehbp1l1	Ehbp1l1		Y	0	28	1	6	-1	7.435e-07	stronglyHypometh
chr19	5726228	5726229	-	Ehbp1l1	Ehbp1l1		Y	0	28	1	6	-1	7.435e-07	stronglyHypometh
chr7	129591991	129591992	+	Wdr11	Wdr11		Y	0	28	1	6	-1	7.435e-07	stronglyHypometh
chr6	116264338	116264339	-	Zfand4		Zfand4		0	28	1	6	-1	7.435e-07	stronglyHypometh
chr11	58168355	58168356	+	Gemin5	Gemin5		Y	0	28	1	6	-1	7.435e-07	stronglyHypometh
chr11	120949471	120949472	-	Slc16a3		Slc16a3	Y	0	28	1	6	-1	7.435e-07	stronglyHypometh
chr11	120949479	120949480	-	Slc16a3		Slc16a3	Y	0	28	1	6	-1	7.435e-07	stronglyHypometh
chr11	120949499	120949500	-	Slc16a3		Slc16a3	Y	0	28	1	6	-1	7.435e-07	stronglyHypometh
chr14	8214468	8214469	-	Kctd6		Kctd6	Y	0	28	1	6	-1	7.435e-07	stronglyHypometh
chr8	70523101	70523102	-	Kxd1	Kxd1		Y	0	28	1	6	-1	7.435e-07	stronglyHypometh
chr13	63565632	63565633	+	Ptch1			Y	0	28	1	6	-1	7.435e-07	stronglyHypometh
chr1	61391961	61391962	+			9530026F06Rik		0	28	1	6	-1	7.435e-07	stronglyHypometh
chr4	120252603	120252604	+					0	28	1	6	-1	7.435e-07	stronglyHypometh
chr2	124651252	124651253	+			Sema6d		0	15	1	9	-1	7.648e-07	stronglyHypometh
chr18	90416593	90416594	-					0	15	1	9	-1	7.648e-07	stronglyHypometh
chr14	16308639	16308640	-			Ngly1		0	15	1	9	-1	7.648e-07	stronglyHypometh
chr2	128897101	128897102	-					0	21	1	7	-1	8.446e-07	stronglyHypometh
chr4	134252019	134252020	-		Grrp1		Y	0	21	1	7	-1	8.446e-07	stronglyHypometh
chr4	134252136	134252137	-		Grrp1		Y	0	21	1	7	-1	8.446e-07	stronglyHypometh
chr7	72454478	72454479	+					0	10	1	13	-1	8.741e-07	stronglyHypometh
chr16	3589673	3589674	-					0	13	1	10	-1	8.741e-07	stronglyHypometh
chr8	23059037	23059038	+	Ank1		Ank1		0	27	1	6	-1	9.029e-07	stronglyHypometh
chr15	81585850	81585851	+	Ep300			Y	0	27	1	6	-1	9.029e-07	stronglyHypometh
chr12	75669025	75669026	+	Wdr89		Wdr89		0	39	1	5	-1	9.208e-07	stronglyHypometh
chr6	53832915	53832916	-					0	17	1	8	-1	9.246e-07	stronglyHypometh
chr11	7063414	7063415	+	Adcy1				0	17	1	8	-1	9.246e-07	stronglyHypometh
chr9	119402415	119402416	-	Acvr2b			Y	0	17	1	8	-1	9.246e-07	stronglyHypometh
chr13	94465366	94465367	+			Ap3b1		0	17	1	8	-1	9.246e-07	stronglyHypometh
chr1	172304256	172304257	-					0	17	1	8	-1	9.246e-07	stronglyHypometh
chr2	152293788	152293789	-	Tbc1d20			Y	0	38	1	5	-1	1.039e-06	stronglyHypometh
chr12	34288333	34288334	+			Hdac9		0	38	1	5	-1	1.039e-06	stronglyHypometh
chr10	120646886	120646887	+					0	26	1	6	-1	1.104e-06	stronglyHypometh
chr11	75165009	75165010	-		Hic1			0	26	1	6	-1	1.104e-06	stronglyHypometh
chr11	96065174	96065175	+	Ube2z	Ube2z		Y	0	26	1	6	-1	1.104e-06	stronglyHypometh
chr5	105450267	105450268	-			Lrrc8b		0	26	1	6	-1	1.104e-06	stronglyHypometh
chr3	40949903	40949904	-	Larp1b			Y	0	26	1	6	-1	1.104e-06	stronglyHypometh
chr14	118938482	118938483	-	Dnajc3		Dnajc3	Y	0	26	1	6	-1	1.104e-06	stronglyHypometh
chr12	107951088	107951089	-			Bcl11b		0	26	1	6	-1	1.104e-06	stronglyHypometh
chr13	47316291	47316292	-					0	26	1	6	-1	1.104e-06	stronglyHypometh
chr17	45560656	45560657	-			Nfkbie		0	26	1	6	-1	1.104e-06	stronglyHypometh
chr9	123259744	123259745	-		Tmem158		Y	0	20	1	7	-1	1.126e-06	stronglyHypometh
chr17	24650251	24650252	-	Slc9a3r2	Slc9a3r2		Y	0	20	1	7	-1	1.126e-06	stronglyHypometh
chr16	41388847	41388848	+					0	20	1	7	-1	1.126e-06	stronglyHypometh
chr4	118436573	118436574	-	Cdc20	Cdc20			0	20	1	7	-1	1.126e-06	stronglyHypometh
chr4	130371587	130371588	+			Snrnp40		0	7	1	20	-1	1.126e-06	stronglyHypometh
chr11	119157224	119157225	+			Tbc1d16		0	36	1	5	-1	1.334e-06	stronglyHypometh
chr8	122775869	122775870	+	Acsf3		Acsf3	Y	0	36	1	5	-1	1.334e-06	stronglyHypometh
chr19	43614748	43614749	-		Nkx2-3		Y	0	25	1	6	-1	1.358e-06	stronglyHypometh
chr2	33130321	33130322	-				Y	0	25	1	6	-1	1.358e-06	stronglyHypometh
chr2	33130324	33130325	-				Y	0	25	1	6	-1	1.358e-06	stronglyHypometh
chr2	33130326	33130327	-				Y	0	25	1	6	-1	1.358e-06	stronglyHypometh
chr2	33130332	33130333	-				Y	0	25	1	6	-1	1.358e-06	stronglyHypometh
chr9	101966025	101966026	-			Ephb1		0	25	1	6	-1	1.358e-06	stronglyHypometh
chr3	30457271	30457272	-			Mecom		0	25	1	6	-1	1.358e-06	stronglyHypometh
chr18	37742904	37742905	-	Pcdhgb6	Pcdhgb6	Pcdha4-g,Pcdhga8,Pcdhgb2,Pcdhgb1,Pcdhga9,Pcdhgb5,Pcdhgb4,Pcdhga2,Pcdhga3,Pcdhga1,Pcdhga6,Pcdhga7,Pcdhga4,Pcdhga5		0	25	1	6	-1	1.358e-06	stronglyHypometh
chr12	88723172	88723173	-					0	25	1	6	-1	1.358e-06	stronglyHypometh
chr1	24837497	24837498	+					0	25	1	6	-1	1.358e-06	stronglyHypometh
chr7	73375602	73375603	-	A730056A06Rik,Rgma	A730056A06Rik,Rgma		Y	0	16	1	8	-1	1.36e-06	stronglyHypometh
chr11	84526278	84526279	-	Lhx1,1500016L03Rik		1500016L03Rik		0	16	1	8	-1	1.36e-06	stronglyHypometh
chr2	38356857	38356858	-			Lhx2	Y	0	16	1	8	-1	1.36e-06	stronglyHypometh
chr5	35314259	35314260	-					0	16	1	8	-1	1.36e-06	stronglyHypometh
chr3	88241092	88241093	-				Y	0	8	1	16	-1	1.36e-06	stronglyHypometh
chr3	88241096	88241097	-				Y	0	8	1	16	-1	1.36e-06	stronglyHypometh
chr18	75821480	75821481	-			Zbtb7c		0	8	1	16	-1	1.36e-06	stronglyHypometh
chr14	11387368	11387369	+					0	16	1	8	-1	1.36e-06	stronglyHypometh
chr8	54301466	54301467	-					0	16	1	8	-1	1.36e-06	stronglyHypometh
chr8	54301556	54301557	-					0	16	1	8	-1	1.36e-06	stronglyHypometh
chr1	191026755	191026756	+	Mfsd7b		A230020J21Rik		0	16	1	8	-1	1.36e-06	stronglyHypometh
chr6	29347789	29347790	+	Calu				0	35	1	5	-1	1.52e-06	stronglyHypometh
chr5	107721909	107721910	+			Gfi1	Y	0	35	1	5	-1	1.52e-06	stronglyHypometh
chr5	107721973	107721974	+			Gfi1	Y	0	35	1	5	-1	1.52e-06	stronglyHypometh
chr5	113943039	113943040	+		Ssh1			0	19	1	7	-1	1.52e-06	stronglyHypometh
chr5	125131447	125131448	-			Ncor2		0	19	1	7	-1	1.52e-06	stronglyHypometh
chr5	149144158	149144159	-			5730422E09Rik		0	19	1	7	-1	1.52e-06	stronglyHypometh
chr14	69190841	69190842	+	Nkx3-1	Nkx3-1		Y	0	19	1	7	-1	1.52e-06	stronglyHypometh
chr16	17147942	17147943	-	Ydjc	Ydjc		Y	0	19	1	7	-1	1.52e-06	stronglyHypometh
chr4	141247444	141247445	+		Arhgef19		Y	0	19	1	7	-1	1.52e-06	stronglyHypometh
chr15	66577635	66577636	-	Phf20l1	Phf20l1		Y	0	12	1	10	-1	1.546e-06	stronglyHypometh
chr4	97629247	97629248	+			Nfia		0	12	1	10	-1	1.546e-06	stronglyHypometh
chr7	34716788	34716789	-			Chst8		0	24	1	6	-1	1.684e-06	stronglyHypometh
chr7	110614476	110614477	-	Sbf2		Sbf2	Y	0	24	1	6	-1	1.684e-06	stronglyHypometh
chr6	54485734	54485735	+		Wipf3			0	24	1	6	-1	1.684e-06	stronglyHypometh
chr10	80560539	80560540	+			Rexo1		0	24	1	6	-1	1.684e-06	stronglyHypometh
chr11	113619154	113619155	+				Y	0	24	1	6	-1	1.684e-06	stronglyHypometh
chr2	33130355	33130356	-				Y	0	24	1	6	-1	1.684e-06	stronglyHypometh
chr5	108313131	108313132	+	Pigg		Pigg		0	24	1	6	-1	1.684e-06	stronglyHypometh
chr5	142402076	142402077	-	Foxk1		Foxk1		0	24	1	6	-1	1.684e-06	stronglyHypometh
chr12	61523195	61523196	+				Y	0	24	1	6	-1	1.684e-06	stronglyHypometh
chr4	119492488	119492489	-	Rimkla	Rimkla		Y	0	24	1	6	-1	1.684e-06	stronglyHypometh
chr7	112225745	112225746	+	Mical2			Y	0	34	1	5	-1	1.737e-06	stronglyHypometh
chr5	35278854	35278855	-	Adra2c	Adra2c		Y	0	34	1	5	-1	1.737e-06	stronglyHypometh
chr17	25875625	25875626	-	0610011F06Rik	0610011F06Rik		Y	0	34	1	5	-1	1.737e-06	stronglyHypometh
chr19	20233888	20233889	-					0	33	1	5	-1	1.992e-06	stronglyHypometh
chr11	32278576	32278577	-					0	33	1	5	-1	1.992e-06	stronglyHypometh
chr3	88000798	88000799	+	Bcan				0	33	1	5	-1	1.992e-06	stronglyHypometh
chr3	88000802	88000803	+	Bcan				0	33	1	5	-1	1.992e-06	stronglyHypometh
chr8	95080534	95080535	-	Katnb1				0	33	1	5	-1	1.992e-06	stronglyHypometh
chr11	51286409	51286410	+					0	9	1	13	-1	2.01e-06	stronglyHypometh
chr9	73039892	73039893	+	2310009A05Rik,Pigb		2310009A05Rik	Y	0	13	1	9	-1	2.01e-06	stronglyHypometh
chr8	22508271	22508272	+			Slc20a2		0	9	1	13	-1	2.01e-06	stronglyHypometh
chr1	102301712	102301713	-					0	13	1	9	-1	2.01e-06	stronglyHypometh
chr5	4801520	4801521	+					0	15	1	8	-1	2.04e-06	stronglyHypometh
chr9	64253254	64253255	-	Map2k1	Map2k1		Y	0	15	1	8	-1	2.04e-06	stronglyHypometh
chr14	13398474	13398475	-			Synpr		0	15	1	8	-1	2.04e-06	stronglyHypometh
chr8	126971119	126971120	-	Rbm34			Y	0	15	1	8	-1	2.04e-06	stronglyHypometh
chr13	62932549	62932550	-					0	15	1	8	-1	2.04e-06	stronglyHypometh
chr1	163315182	163315183	-					0	15	1	8	-1	2.04e-06	stronglyHypometh
chr1	191026745	191026746	+	Mfsd7b		A230020J21Rik		0	15	1	8	-1	2.04e-06	stronglyHypometh
chr17	48603295	48603296	+					0	8	1	15	-1	2.04e-06	stronglyHypometh
chr17	80515577	80515578	-					0	15	1	8	-1	2.04e-06	stronglyHypometh
chr4	63377100	63377101	-			Akna		0	15	1	8	-1	2.04e-06	stronglyHypometh
chr2	154903926	154903927	+					0	18	1	7	-1	2.08e-06	stronglyHypometh
chr8	125909210	125909211	+					0	18	1	7	-1	2.08e-06	stronglyHypometh
chr4	128452563	128452564	+					0	18	1	7	-1	2.08e-06	stronglyHypometh
chr2	167311781	167311782	+			B4galt5		0	23	1	6	-1	2.105e-06	stronglyHypometh
chr17	66687044	66687045	-			Ptprm		0	23	1	6	-1	2.105e-06	stronglyHypometh
chr4	139430321	139430322	+		Ubr4			0	23	1	6	-1	2.105e-06	stronglyHypometh
chr11	116694405	116694406	+	St6galnac2		St6galnac2	Y	0	32	1	5	-1	2.294e-06	stronglyHypometh
chr18	56925106	56925107	+	March3		March3	Y	0	32	1	5	-1	2.294e-06	stronglyHypometh
chr17	80290023	80290024	+	Dhx57,Morn2		Dhx57	Y	0	32	1	5	-1	2.294e-06	stronglyHypometh
chr19	41264209	41264210	-	Tm9sf3			Y	0	31	1	5	-1	2.653e-06	stronglyHypometh
chr5	40727844	40727845	+					0	31	1	5	-1	2.653e-06	stronglyHypometh
chr3	144219323	144219324	+					0	31	1	5	-1	2.653e-06	stronglyHypometh
chr7	101321788	101321789	-	Stard10	Stard10		Y	0	22	1	6	-1	2.654e-06	stronglyHypometh
chr7	108714108	108714109	+	Olfr512	Olfr512			0	22	1	6	-1	2.654e-06	stronglyHypometh
chrX	18162850	18162851	-	Kdm6a	Kdm6a		Y	0	22	1	6	-1	2.654e-06	stronglyHypometh
chrX	18162852	18162853	-	Kdm6a	Kdm6a		Y	0	22	1	6	-1	2.654e-06	stronglyHypometh
chrX	18162865	18162866	-	Kdm6a	Kdm6a		Y	0	22	1	6	-1	2.654e-06	stronglyHypometh
chrX	18162871	18162872	-	Kdm6a	Kdm6a		Y	0	22	1	6	-1	2.654e-06	stronglyHypometh
chrX	18162878	18162879	-	Kdm6a	Kdm6a		Y	0	22	1	6	-1	2.654e-06	stronglyHypometh
chrX	18162880	18162881	-	Kdm6a	Kdm6a		Y	0	22	1	6	-1	2.654e-06	stronglyHypometh
chr6	145145926	145145927	+			Lrmp		0	22	1	6	-1	2.654e-06	stronglyHypometh
chr9	110131623	110131624	+	Smarcc1			Y	0	22	1	6	-1	2.654e-06	stronglyHypometh
chr9	110131626	110131627	+	Smarcc1			Y	0	22	1	6	-1	2.654e-06	stronglyHypometh
chr9	110131628	110131629	+	Smarcc1			Y	0	22	1	6	-1	2.654e-06	stronglyHypometh
chr3	129831265	129831266	-	Gar1	Gar1		Y	0	22	1	6	-1	2.654e-06	stronglyHypometh
chr14	48357370	48357371	+					0	22	1	6	-1	2.654e-06	stronglyHypometh
chr1	75388825	75388826	+		Speg		Y	0	22	1	6	-1	2.654e-06	stronglyHypometh
chr1	119064827	119064828	-					0	22	1	6	-1	2.654e-06	stronglyHypometh
chr1	132233782	132233783	+			Lemd1		0	11	1	10	-1	2.835e-06	stronglyHypometh
chr4	151137772	151137773	+			Camta1		0	10	1	11	-1	2.835e-06	stronglyHypometh
chr11	94931022	94931023	-					0	17	1	7	-1	2.889e-06	stronglyHypometh
chr11	116668641	116668642	-					0	17	1	7	-1	2.889e-06	stronglyHypometh
chr11	116668645	116668646	-					0	17	1	7	-1	2.889e-06	stronglyHypometh
chr11	116668784	116668785	-					0	17	1	7	-1	2.889e-06	stronglyHypometh
chr2	179974933	179974934	-			Taf4a		0	17	1	7	-1	2.889e-06	stronglyHypometh
chr16	32825606	32825607	-		1700021K19Rik			0	17	1	7	-1	2.889e-06	stronglyHypometh
chr4	148703107	148703108	+					0	17	1	7	-1	2.889e-06	stronglyHypometh
chr7	54915117	54915118	-			Luzp2		0	30	1	5	-1	3.08e-06	stronglyHypometh
chr15	58117623	58117624	+			Atad2		0	30	1	5	-1	3.08e-06	stronglyHypometh
chr4	43578635	43578636	-	Gba2,Rgp1	Gba2		Y	0	30	1	5	-1	3.08e-06	stronglyHypometh
chr7	112741887	112741888	+			Tead1		0	14	1	8	-1	3.127e-06	stronglyHypometh
chrX	158820462	158820463	+					0	14	1	8	-1	3.127e-06	stronglyHypometh
chr11	5058479	5058480	-	Rasl10a	Rasl10a	Gas2l1	Y	0	14	1	8	-1	3.127e-06	stronglyHypometh
chr2	151970805	151970806	+		Fam110a		Y	0	14	1	8	-1	3.127e-06	stronglyHypometh
chr5	143314206	143314207	+		E130309D02Rik			0	14	1	8	-1	3.127e-06	stronglyHypometh
chr5	143314262	143314263	+		E130309D02Rik			0	14	1	8	-1	3.127e-06	stronglyHypometh
chr5	143387849	143387850	-		Grid2ip			0	14	1	8	-1	3.127e-06	stronglyHypometh
chr9	119562602	119562603	-	Scn5a	Scn5a			0	14	1	8	-1	3.127e-06	stronglyHypometh
chr13	31811751	31811752	+				Y	0	14	1	8	-1	3.127e-06	stronglyHypometh
chr15	85482898	85482899	+					0	8	1	14	-1	3.127e-06	stronglyHypometh
chr1	184154774	184154775	-					0	14	1	8	-1	3.127e-06	stronglyHypometh
chr19	5388746	5388747	+	D330050I16Rik,Sart1	D330050I16Rik		Y	0	21	1	6	-1	3.378e-06	stronglyHypometh
chr11	120949432	120949433	-	Slc16a3		Slc16a3	Y	0	21	1	6	-1	3.378e-06	stronglyHypometh
chr11	120949470	120949471	+	Slc16a3		Slc16a3	Y	0	21	1	6	-1	3.378e-06	stronglyHypometh
chr2	91077965	91077966	-					0	21	1	6	-1	3.378e-06	stronglyHypometh
chr2	91077967	91077968	-					0	21	1	6	-1	3.378e-06	stronglyHypometh
chr5	25840882	25840883	+			Actr3b		0	21	1	6	-1	3.378e-06	stronglyHypometh
chr9	43571358	43571359	+					0	21	1	6	-1	3.378e-06	stronglyHypometh
chr1	40474358	40474359	+			Il18r1		0	21	1	6	-1	3.378e-06	stronglyHypometh
chrX	163909485	163909486	-	Ap1s2		Ap1s2	Y	0	12	1	9	-1	3.402e-06	stronglyHypometh
chrX	163909517	163909518	-	Ap1s2		Ap1s2	Y	0	12	1	9	-1	3.402e-06	stronglyHypometh
chrX	163909578	163909579	-	Ap1s2		Ap1s2	Y	0	12	1	9	-1	3.402e-06	stronglyHypometh
chrX	163909587	163909588	-	Ap1s2		Ap1s2	Y	0	12	1	9	-1	3.402e-06	stronglyHypometh
chr2	128897100	128897101	+					0	12	1	9	-1	3.402e-06	stronglyHypometh
chr12	109870517	109870518	-					0	12	1	9	-1	3.402e-06	stronglyHypometh
chr13	9556378	9556379	-			Dip2c		0	12	1	9	-1	3.402e-06	stronglyHypometh
chr15	82207166	82207167	+		AI848285		Y	0	12	1	9	-1	3.402e-06	stronglyHypometh
chr3	107194539	107194540	+		Kcna10			0	29	1	5	-1	3.594e-06	stronglyHypometh
chr8	58957511	58957512	-					0	29	1	5	-1	3.594e-06	stronglyHypometh
chr1	134061250	134061251	-					0	29	1	5	-1	3.594e-06	stronglyHypometh
chr17	27555290	27555291	+				Y	0	29	1	5	-1	3.594e-06	stronglyHypometh
chr19	4476990	4476991	-	Syt12	Syt12		Y	0	16	1	7	-1	4.079e-06	stronglyHypometh
chr6	70956957	70956958	+	Foxi3	Foxi3		Y	0	16	1	7	-1	4.079e-06	stronglyHypometh
chr1	176836223	176836224	+	Hmga2-ps1		Sdccag8		0	16	1	7	-1	4.079e-06	stronglyHypometh
chr11	115604873	115604874	-	Mrps7,Gga3	Mrps7			0	28	1	5	-1	4.213e-06	stronglyHypometh
chr2	71981411	71981412	-	Rapgef4		Rapgef4	Y	0	28	1	5	-1	4.213e-06	stronglyHypometh
chr12	40446935	40446936	+	Dock4		Dock4		0	28	1	5	-1	4.213e-06	stronglyHypometh
chr12	40446975	40446976	+	Dock4		Dock4		0	28	1	5	-1	4.213e-06	stronglyHypometh
chr12	40447053	40447054	+			Dock4		0	28	1	5	-1	4.213e-06	stronglyHypometh
chr13	86594045	86594046	-					0	28	1	5	-1	4.213e-06	stronglyHypometh
chr17	56120292	56120293	+		Lrg1		Y	0	28	1	5	-1	4.213e-06	stronglyHypometh
chr16	32246597	32246598	+	Fbxo45,Wdr53	Fbxo45		Y	0	28	1	5	-1	4.213e-06	stronglyHypometh
chr6	113891346	113891347	-	Atp2b2	Atp2b2	Atp2b2	Y	0	20	1	6	-1	4.343e-06	stronglyHypometh
chr10	99264572	99264573	-		Dusp6			0	20	1	6	-1	4.343e-06	stronglyHypometh
chr11	77467298	77467299	-		Coro6	Coro6	Y	0	20	1	6	-1	4.343e-06	stronglyHypometh
chr11	95121558	95121559	+			Dlx3	Y	0	20	1	6	-1	4.343e-06	stronglyHypometh
chr2	127482431	127482432	-	Kcnip3	Kcnip3	Kcnip3	Y	0	20	1	6	-1	4.343e-06	stronglyHypometh
chr5	124352547	124352548	-			Cdk2ap1		0	20	1	6	-1	4.343e-06	stronglyHypometh
chr5	135963094	135963095	-		Srcrb4d		Y	0	20	1	6	-1	4.343e-06	stronglyHypometh
chr9	55546558	55546559	-				Y	0	20	1	6	-1	4.343e-06	stronglyHypometh
chr9	110131566	110131567	+	Smarcc1				0	20	1	6	-1	4.343e-06	stronglyHypometh
chr14	33320107	33320108	-			Arhgap22	Y	0	20	1	6	-1	4.343e-06	stronglyHypometh
chr14	62259449	62259450	-					0	20	1	6	-1	4.343e-06	stronglyHypometh
chr8	93563800	93563801	-					0	20	1	6	-1	4.343e-06	stronglyHypometh
chr12	104751875	104751876	-	Dicer1	Dicer1		Y	0	20	1	6	-1	4.343e-06	stronglyHypometh
chr13	71958817	71958818	+			Irx1		0	20	1	6	-1	4.343e-06	stronglyHypometh
chr1	55086833	55086834	+		Hspd1			0	20	1	6	-1	4.343e-06	stronglyHypometh
chr17	28691177	28691178	+	Mapk14			Y	0	20	1	6	-1	4.343e-06	stronglyHypometh
chr17	45739507	45739508	-					0	20	1	6	-1	4.343e-06	stronglyHypometh
chr17	45739627	45739628	-					0	20	1	6	-1	4.343e-06	stronglyHypometh
chr17	45739663	45739664	-					0	20	1	6	-1	4.343e-06	stronglyHypometh
chr4	118290621	118290622	+	Ptprf		Ptprf	Y	0	20	1	6	-1	4.343e-06	stronglyHypometh
chr4	154025968	154025969	+	Smim1	Smim1			0	20	1	6	-1	4.343e-06	stronglyHypometh
chr2	151970814	151970815	+		Fam110a		Y	0	13	1	8	-1	4.914e-06	stronglyHypometh
chr5	106821039	106821040	-					0	8	1	13	-1	4.914e-06	stronglyHypometh
chr4	151368762	151368763	+			Camta1		0	13	1	8	-1	4.914e-06	stronglyHypometh
chr15	83350369	83350370	-	Arfgap3			Y	0	27	1	5	-1	4.966e-06	stronglyHypometh
chr15	83350485	83350486	-	Arfgap3			Y	0	27	1	5	-1	4.966e-06	stronglyHypometh
chr10	42635297	42635298	-					0	19	1	6	-1	5.647e-06	stronglyHypometh
chr10	119492710	119492711	+			Grip1		0	19	1	6	-1	5.647e-06	stronglyHypometh
chr10	123230779	123230780	-					0	19	1	6	-1	5.647e-06	stronglyHypometh
chr2	94302663	94302664	-			Ttc17		0	19	1	6	-1	5.647e-06	stronglyHypometh
chr5	24322107	24322108	+		Kcnh2			0	19	1	6	-1	5.647e-06	stronglyHypometh
chr3	30438328	30438329	-			Mecom		0	19	1	6	-1	5.647e-06	stronglyHypometh
chr4	70297482	70297483	+			Cdk5rap2		0	6	1	19	-1	5.647e-06	stronglyHypometh
chr11	16753419	16753420	-			Egfr		0	15	1	7	-1	5.864e-06	stronglyHypometh
chr11	16753424	16753425	-			Egfr		0	15	1	7	-1	5.864e-06	stronglyHypometh
chr9	21960550	21960551	-		Epor			0	7	1	15	-1	5.864e-06	stronglyHypometh
chr9	21960761	21960762	-		Epor			0	7	1	15	-1	5.864e-06	stronglyHypometh
chr12	56637638	56637639	+					0	15	1	7	-1	5.864e-06	stronglyHypometh
chr12	108005549	108005550	-					0	15	1	7	-1	5.864e-06	stronglyHypometh
chr15	61987100	61987101	+			Myc	Y	0	15	1	7	-1	5.864e-06	stronglyHypometh
chr1	90257758	90257759	+					0	15	1	7	-1	5.864e-06	stronglyHypometh
chr9	70679428	70679429	-	Adam10		Adam10	Y	0	26	1	5	-1	5.885e-06	stronglyHypometh
chr3	30359451	30359452	+			Mecom		0	26	1	5	-1	5.885e-06	stronglyHypometh
chr11	77488900	77488901	-	Ankrd13b		Ankrd13b		0	9	1	11	-1	5.954e-06	stronglyHypometh
chr11	77489088	77489089	-	Ankrd13b		Ankrd13b		0	9	1	11	-1	5.954e-06	stronglyHypometh
chr11	77489103	77489104	-	Ankrd13b		Ankrd13b		0	9	1	11	-1	5.954e-06	stronglyHypometh
chr17	13498156	13498157	-			2700054A10Rik		0	11	1	9	-1	5.954e-06	stronglyHypometh
chr7	143978242	143978243	+			Mir3470b	Y	0	25	1	5	-1	7.017e-06	stronglyHypometh
chr10	20266615	20266616	+			Map7		0	25	1	5	-1	7.017e-06	stronglyHypometh
chr10	20266628	20266629	+			Map7		0	25	1	5	-1	7.017e-06	stronglyHypometh
chr10	42274233	42274234	-			Foxo3		0	25	1	5	-1	7.017e-06	stronglyHypometh
chr2	150362745	150362746	-	3300002I08Rik	3300002I08Rik			0	25	1	5	-1	7.017e-06	stronglyHypometh
chr5	128601945	128601946	+	Fzd10	Fzd10		Y	0	25	1	5	-1	7.017e-06	stronglyHypometh
chr9	106369246	106369247	+	Dusp7	Dusp7		Y	0	25	1	5	-1	7.017e-06	stronglyHypometh
chr15	93898562	93898563	-					0	25	1	5	-1	7.017e-06	stronglyHypometh
chr17	75551689	75551690	+	Fam98a		Fam98a	Y	0	25	1	5	-1	7.017e-06	stronglyHypometh
chr4	51351330	51351331	+					0	25	1	5	-1	7.017e-06	stronglyHypometh
chrX	75723933	75723934	-				Y	0	18	1	6	-1	7.43e-06	stronglyHypometh
chr6	114968805	114968806	-				Y	0	18	1	6	-1	7.43e-06	stronglyHypometh
chr10	7160903	7160904	+			Cnksr3		0	18	1	6	-1	7.43e-06	stronglyHypometh
chr2	162661152	162661153	+	Ptprt,9430021M05Rik			Y	0	18	1	6	-1	7.43e-06	stronglyHypometh
chr5	76857761	76857762	+		C530008M17Rik		Y	0	18	1	6	-1	7.43e-06	stronglyHypometh
chr5	76857763	76857764	+		C530008M17Rik		Y	0	18	1	6	-1	7.43e-06	stronglyHypometh
chr18	36783501	36783502	-	Hars,Hars2		Hars2	Y	0	18	1	6	-1	7.43e-06	stronglyHypometh
chr14	87416380	87416381	+	Tdrd3			Y	0	18	1	6	-1	7.43e-06	stronglyHypometh
chr14	87416385	87416386	+	Tdrd3			Y	0	18	1	6	-1	7.43e-06	stronglyHypometh
chr8	9770115	9770116	+	Fam155a	Fam155a			0	18	1	6	-1	7.43e-06	stronglyHypometh
chr8	84559648	84559649	-		Cacna1a		Y	0	18	1	6	-1	7.43e-06	stronglyHypometh
chr1	12772622	12772623	-			Sulf1		0	18	1	6	-1	7.43e-06	stronglyHypometh
chr17	29428322	29428323	-					0	18	1	6	-1	7.43e-06	stronglyHypometh
chr17	57250856	57250857	-		Trip10			0	18	1	6	-1	7.43e-06	stronglyHypometh
chr4	114925873	114925874	-	Foxe3	Foxe3		Y	0	18	1	6	-1	7.43e-06	stronglyHypometh
chr4	121052695	121052696	-			Col9a2		0	18	1	6	-1	7.43e-06	stronglyHypometh
chr19	47580398	47580399	+	Slk		Slk	Y	0	12	1	8	-1	7.938e-06	stronglyHypometh
chrX	58030483	58030484	+	Zic3			Y	0	12	1	8	-1	7.938e-06	stronglyHypometh
chrX	152332375	152332376	-					0	12	1	8	-1	7.938e-06	stronglyHypometh
chr10	70449079	70449080	+			Fam13c		0	12	1	8	-1	7.938e-06	stronglyHypometh
chr2	76311087	76311088	-			Pde11a		0	8	1	12	-1	7.938e-06	stronglyHypometh
chr2	125782769	125782770	-	Secisbp2l	Secisbp2l		Y	0	12	1	8	-1	7.938e-06	stronglyHypometh
chr2	170488037	170488038	-		Cyp24a1			0	8	1	12	-1	7.938e-06	stronglyHypometh
chr9	123215764	123215765	-	Cdcp1		Cdcp1	Y	0	12	1	8	-1	7.938e-06	stronglyHypometh
chr9	123215781	123215782	-	Cdcp1		Cdcp1	Y	0	12	1	8	-1	7.938e-06	stronglyHypometh
chr9	123215783	123215784	-	Cdcp1		Cdcp1	Y	0	12	1	8	-1	7.938e-06	stronglyHypometh
chr14	76509184	76509185	-					0	8	1	12	-1	7.938e-06	stronglyHypometh
chr14	103099082	103099083	-	Fbxl3		Fbxl3	Y	0	12	1	8	-1	7.938e-06	stronglyHypometh
chr8	55462245	55462246	+					0	12	1	8	-1	7.938e-06	stronglyHypometh
chr13	59121188	59121189	-			Ntrk2		0	12	1	8	-1	7.938e-06	stronglyHypometh
chr15	64920978	64920979	-		Adcy8		Y	0	12	1	8	-1	7.938e-06	stronglyHypometh
chr15	64920986	64920987	-		Adcy8		Y	0	12	1	8	-1	7.938e-06	stronglyHypometh
chr15	79253729	79253730	-		Slc16a8			0	8	1	12	-1	7.938e-06	stronglyHypometh
chr17	34850230	34850231	-	Skiv2l,Nelfe			Y	0	12	1	8	-1	7.938e-06	stronglyHypometh
chr4	152494741	152494742	+			Nphp4		0	12	1	8	-1	7.938e-06	stronglyHypometh
chr4	152494760	152494761	+			Nphp4		0	12	1	8	-1	7.938e-06	stronglyHypometh
chr4	152494767	152494768	+			Nphp4		0	12	1	8	-1	7.938e-06	stronglyHypometh
chr4	152494771	152494772	+			Nphp4		0	12	1	8	-1	7.938e-06	stronglyHypometh
chr6	83142347	83142348	-			Rtkn	Y	0	24	1	5	-1	8.421e-06	stronglyHypometh
chr3	106547812	106547813	+	Dram2,Cept1			Y	0	24	1	5	-1	8.421e-06	stronglyHypometh
chr16	10545656	10545657	+	Clec16a		Clec16a	Y	0	24	1	5	-1	8.421e-06	stronglyHypometh
chr16	30873627	30873628	-			Mir1195		0	24	1	5	-1	8.421e-06	stronglyHypometh
chr4	40757787	40757788	-	Smu1	Smu1		Y	0	24	1	5	-1	8.421e-06	stronglyHypometh
chrX	162160070	162160071	+	Nhs				0	14	1	7	-1	8.6e-06	stronglyHypometh
chr2	132035543	132035544	-					0	14	1	7	-1	8.6e-06	stronglyHypometh
chr18	35972378	35972379	-			Psd2		0	14	1	7	-1	8.6e-06	stronglyHypometh
chr8	54301249	54301250	-					0	14	1	7	-1	8.6e-06	stronglyHypometh
chr16	32825435	32825436	-			1700021K19Rik		0	14	1	7	-1	8.6e-06	stronglyHypometh
chrX	111894738	111894739	-				Y	0	17	1	6	-1	9.906e-06	stronglyHypometh
chr2	109692877	109692878	-	Bdnf		Bdnf		0	17	1	6	-1	9.906e-06	stronglyHypometh
chr2	158706562	158706563	+			Ppp1r16b		0	17	1	6	-1	9.906e-06	stronglyHypometh
chr5	124352523	124352524	-			Cdk2ap1		0	17	1	6	-1	9.906e-06	stronglyHypometh
chr5	135688932	135688933	+	Por			Y	0	17	1	6	-1	9.906e-06	stronglyHypometh
chr8	31187342	31187343	-	Fut10	Fut10			0	17	1	6	-1	9.906e-06	stronglyHypometh
chr4	52017811	52017812	-			C630028M04Rik		0	17	1	6	-1	9.906e-06	stronglyHypometh
chr7	16727341	16727342	+					0	23	1	5	-1	1.018e-05	stronglyHypometh
chr6	83142410	83142411	-			Rtkn	Y	0	23	1	5	-1	1.018e-05	stronglyHypometh
chr11	103102212	103102213	+	Plcd3,Acbd4		Acbd4		0	23	1	5	-1	1.018e-05	stronglyHypometh
chr13	13862609	13862610	-					0	23	1	5	-1	1.018e-05	stronglyHypometh
chr17	27587533	27587534	+			Nudt3		0	23	1	5	-1	1.018e-05	stronglyHypometh
chr16	14163387	14163388	-	Nde1		Nde1	Y	0	23	1	5	-1	1.018e-05	stronglyHypometh
chr11	82237224	82237225	-					0	10	1	10	-1	1.083e-05	stronglyHypometh
chr11	79477152	79477153	-			Nf1		0	9	1	10	-1	1.083e-05	stronglyHypometh
chr11	88476228	88476229	-			Msi2		0	9	1	10	-1	1.083e-05	stronglyHypometh
chr2	131561409	131561410	-	Adra1d	Adra1d	Mir3098	Y	0	10	1	10	-1	1.083e-05	stronglyHypometh
chr5	124214925	124214926	-			Pitpnm2		0	10	1	10	-1	1.083e-05	stronglyHypometh
chr9	62535492	62535493	-			Coro2b		0	9	1	10	-1	1.083e-05	stronglyHypometh
chr13	6400324	6400325	+					0	9	1	10	-1	1.083e-05	stronglyHypometh
chr19	24900506	24900507	+	Foxd4	Foxd4		Y	0	22	1	5	-1	1.239e-05	stronglyHypometh
chr19	24900542	24900543	+	Foxd4	Foxd4		Y	0	22	1	5	-1	1.239e-05	stronglyHypometh
chr19	53529008	53529009	-	Dusp5			Y	0	22	1	5	-1	1.239e-05	stronglyHypometh
chrX	140665622	140665623	-				Y	0	22	1	5	-1	1.239e-05	stronglyHypometh
chr10	8656029	8656030	-					0	22	1	5	-1	1.239e-05	stronglyHypometh
chr2	167285418	167285419	+					0	22	1	5	-1	1.239e-05	stronglyHypometh
chr8	55068091	55068092	-					0	22	1	5	-1	1.239e-05	stronglyHypometh
chr12	84970671	84970672	-	Fcf1,1110018G07Rik	1110018G07Rik		Y	0	22	1	5	-1	1.239e-05	stronglyHypometh
chr15	19639690	19639691	+					0	22	1	5	-1	1.239e-05	stronglyHypometh
chr15	34837500	34837501	+	Kcns2	Kcns2		Y	0	22	1	5	-1	1.239e-05	stronglyHypometh
chr1	178318521	178318522	-	Cox20			Y	0	22	1	5	-1	1.239e-05	stronglyHypometh
chr17	56716633	56716634	+	Vmac	Vmac	Vmac	Y	0	22	1	5	-1	1.239e-05	stronglyHypometh
chr16	91730104	91730105	-	Itsn1		Itsn1	Y	0	22	1	5	-1	1.239e-05	stronglyHypometh
chrX	155837098	155837099	+					0	13	1	7	-1	1.29e-05	stronglyHypometh
chr11	58662132	58662133	-					0	13	1	7	-1	1.29e-05	stronglyHypometh
chr5	24426148	24426149	-	Slc4a2		Slc4a2		0	13	1	7	-1	1.29e-05	stronglyHypometh
chr9	49798793	49798794	-	Ncam1	Ncam1			0	13	1	7	-1	1.29e-05	stronglyHypometh
chr1	131910782	131910783	-	Nucks1		Nucks1	Y	0	13	1	7	-1	1.29e-05	stronglyHypometh
chr4	62286682	62286683	+	Slc31a2		Slc31a2	Y	0	13	1	7	-1	1.29e-05	stronglyHypometh
chr4	140736319	140736320	+			Padi6		0	13	1	7	-1	1.29e-05	stronglyHypometh
chr4	151834750	151834751	+			Camta1		0	7	1	13	-1	1.29e-05	stronglyHypometh
chr2	130365483	130365484	+		Ebf4			0	11	1	8	-1	1.323e-05	stronglyHypometh
chr2	144143263	144143264	-					0	8	1	11	-1	1.323e-05	stronglyHypometh
chr9	96428679	96428680	+					0	11	1	8	-1	1.323e-05	stronglyHypometh
chr3	105708027	105708028	+			Fam212b		0	11	1	8	-1	1.323e-05	stronglyHypometh
chr18	38239554	38239555	-			1700086O06Rik	Y	0	11	1	8	-1	1.323e-05	stronglyHypometh
chr12	105277824	105277825	-					0	11	1	8	-1	1.323e-05	stronglyHypometh
chr17	12639475	12639476	+					0	11	1	8	-1	1.323e-05	stronglyHypometh
chr19	53809846	53809847	-			Rbm20		0	16	1	6	-1	1.34e-05	stronglyHypometh
chrX	73673792	73673793	+	Slc6a8	Slc6a8		Y	0	16	1	6	-1	1.34e-05	stronglyHypometh
chrX	111894703	111894704	-				Y	0	16	1	6	-1	1.34e-05	stronglyHypometh
chrX	140278228	140278229	-				Y	0	16	1	6	-1	1.34e-05	stronglyHypometh
chrX	140278241	140278242	-				Y	0	16	1	6	-1	1.34e-05	stronglyHypometh
chrX	140278246	140278247	-				Y	0	16	1	6	-1	1.34e-05	stronglyHypometh
chrX	140278258	140278259	-				Y	0	16	1	6	-1	1.34e-05	stronglyHypometh
chrX	140278278	140278279	-				Y	0	16	1	6	-1	1.34e-05	stronglyHypometh
chrX	152144928	152144929	-	Iqsec2	Iqsec2		Y	0	16	1	6	-1	1.34e-05	stronglyHypometh
chrX	163958314	163958315	+	Zrsr2	Zrsr2		Y	0	16	1	6	-1	1.34e-05	stronglyHypometh
chr11	32729011	32729012	-			Fbxw11		0	16	1	6	-1	1.34e-05	stronglyHypometh
chr2	107083498	107083499	-					0	6	1	16	-1	1.34e-05	stronglyHypometh
chr2	120970676	120970677	-	Ubr1	Ubr1		Y	0	16	1	6	-1	1.34e-05	stronglyHypometh
chr5	125176508	125176509	-			Ncor2		0	16	1	6	-1	1.34e-05	stronglyHypometh
chr3	153692723	153692724	-			St6galnac3		0	16	1	6	-1	1.34e-05	stronglyHypometh
chr13	54949879	54949880	+	Unc5a		Unc5a	Y	0	16	1	6	-1	1.34e-05	stronglyHypometh
chr13	71959320	71959321	-		Irx1			0	16	1	6	-1	1.34e-05	stronglyHypometh
chr13	71959374	71959375	-		Irx1		Y	0	16	1	6	-1	1.34e-05	stronglyHypometh
chr13	71959396	71959397	-		Irx1		Y	0	16	1	6	-1	1.34e-05	stronglyHypometh
chr13	71959430	71959431	-		Irx1		Y	0	16	1	6	-1	1.34e-05	stronglyHypometh
chr13	71959478	71959479	-		Irx1		Y	0	16	1	6	-1	1.34e-05	stronglyHypometh
chr15	12824571	12824572	-	Drosha,6030458C11Rik	6030458C11Rik		Y	0	16	1	6	-1	1.34e-05	stronglyHypometh
chr1	135098578	135098579	+			Lgr6		0	16	1	6	-1	1.34e-05	stronglyHypometh
chr17	5151991	5151992	-			Arid1b		0	16	1	6	-1	1.34e-05	stronglyHypometh
chr17	5152004	5152005	-			Arid1b		0	16	1	6	-1	1.34e-05	stronglyHypometh
chr17	14543023	14543024	+					0	16	1	6	-1	1.34e-05	stronglyHypometh
chr17	28364869	28364870	-	Tulp1		Tulp1		0	16	1	6	-1	1.34e-05	stronglyHypometh
chr16	11063395	11063396	+					0	16	1	6	-1	1.34e-05	stronglyHypometh
chr4	50828877	50828878	-					0	6	1	16	-1	1.34e-05	stronglyHypometh
chr4	152326113	152326114	-	Rpl22		Rpl22	Y	0	16	1	6	-1	1.34e-05	stronglyHypometh
chr7	19160242	19160243	-			Gipr		0	21	1	5	-1	1.52e-05	stronglyHypometh
chr5	114691279	114691280	+	Gltp				0	21	1	5	-1	1.52e-05	stronglyHypometh
chr5	114691492	114691493	+	Gltp				0	21	1	5	-1	1.52e-05	stronglyHypometh
chr5	139659403	139659404	-					0	21	1	5	-1	1.52e-05	stronglyHypometh
chr9	56635818	56635819	-			Lingo1	Y	0	21	1	5	-1	1.52e-05	stronglyHypometh
chr14	31206668	31206669	-	Nisch	Nisch		Y	0	21	1	5	-1	1.52e-05	stronglyHypometh
chr13	59224101	59224102	+					0	21	1	5	-1	1.52e-05	stronglyHypometh
chr1	154638619	154638620	-			Cacna1e		0	21	1	5	-1	1.52e-05	stronglyHypometh
chr4	155869302	155869303	+	Cpsf3l,Gltpd1	Gltpd1		Y	0	21	1	5	-1	1.52e-05	stronglyHypometh
chr10	10018155	10018156	+					0	15	1	6	-1	1.843e-05	stronglyHypometh
chr2	24919611	24919612	-	Ehmt1			Y	0	15	1	6	-1	1.843e-05	stronglyHypometh
chr2	102851851	102851852	+			Cd44		0	15	1	6	-1	1.843e-05	stronglyHypometh
chr5	76822946	76822947	+					0	15	1	6	-1	1.843e-05	stronglyHypometh
chr5	76822969	76822970	+					0	15	1	6	-1	1.843e-05	stronglyHypometh
chr3	67096748	67096749	-			Rsrc1		0	15	1	6	-1	1.843e-05	stronglyHypometh
chr3	67096753	67096754	-			Rsrc1		0	15	1	6	-1	1.843e-05	stronglyHypometh
chr3	67096761	67096762	-			Rsrc1		0	15	1	6	-1	1.843e-05	stronglyHypometh
chr3	67096866	67096867	-			Rsrc1		0	15	1	6	-1	1.843e-05	stronglyHypometh
chr3	67096873	67096874	-			Rsrc1		0	15	1	6	-1	1.843e-05	stronglyHypometh
chr3	67096876	67096877	-			Rsrc1		0	15	1	6	-1	1.843e-05	stronglyHypometh
chr14	33924161	33924162	-	Gdf10	Gdf10			0	15	1	6	-1	1.843e-05	stronglyHypometh
chr8	84542341	84542342	+			Cacna1a		0	15	1	6	-1	1.843e-05	stronglyHypometh
chr13	15461923	15461924	+					0	15	1	6	-1	1.843e-05	stronglyHypometh
chr13	58980160	58980161	+			Ntrk2		0	15	1	6	-1	1.843e-05	stronglyHypometh
chr16	38347117	38347118	+	Cox17	Cox17		Y	0	15	1	6	-1	1.843e-05	stronglyHypometh
chr5	28161879	28161880	+					0	20	1	5	-1	1.882e-05	stronglyHypometh
chr5	28161919	28161920	+					0	20	1	5	-1	1.882e-05	stronglyHypometh
chr5	129046169	129046170	+					0	20	1	5	-1	1.882e-05	stronglyHypometh
chr5	129046177	129046178	+					0	20	1	5	-1	1.882e-05	stronglyHypometh
chr14	31001260	31001261	-	Spcs1,Glt8d1	Spcs1		Y	0	20	1	5	-1	1.882e-05	stronglyHypometh
chr8	109961726	109961727	-	Marveld3	Marveld3		Y	0	20	1	5	-1	1.882e-05	stronglyHypometh
chr13	31615127	31615128	+					0	20	1	5	-1	1.882e-05	stronglyHypometh
chr13	112025522	112025523	+					0	20	1	5	-1	1.882e-05	stronglyHypometh
chr1	59733076	59733077	-					0	20	1	5	-1	1.882e-05	stronglyHypometh
chr1	167340475	167340476	+					0	20	1	5	-1	1.882e-05	stronglyHypometh
chr17	45511618	45511619	+			Aars2		0	5	1	20	-1	1.882e-05	stronglyHypometh
chr17	47574286	47574287	-			Ccnd3		0	20	1	5	-1	1.882e-05	stronglyHypometh
chr17	47574451	47574452	-			Ccnd3		0	20	1	5	-1	1.882e-05	stronglyHypometh
chr4	123323057	123323058	+	Oxct2a	Oxct2a	Bmp8a	Y	0	20	1	5	-1	1.882e-05	stronglyHypometh
chrX	49493559	49493560	-			Arhgap36		0	12	1	7	-1	1.985e-05	stronglyHypometh
chr5	125131510	125131511	-			Ncor2		0	12	1	7	-1	1.985e-05	stronglyHypometh
chr5	147612314	147612315	-			Flt1		0	12	1	7	-1	1.985e-05	stronglyHypometh
chr9	98964054	98964055	+					0	12	1	7	-1	1.985e-05	stronglyHypometh
chr8	94935911	94935912	-			Gpr114		0	12	1	7	-1	1.985e-05	stronglyHypometh
chr12	102469807	102469808	+	Golga5		Golga5		0	12	1	7	-1	1.985e-05	stronglyHypometh
chr13	48694634	48694635	+					0	7	1	12	-1	1.985e-05	stronglyHypometh
chr13	97791771	97791772	+					0	12	1	7	-1	1.985e-05	stronglyHypometh
chr1	180814252	180814253	+	H3f3a			Y	0	12	1	7	-1	1.985e-05	stronglyHypometh
chr17	8341145	8341146	-	Prr18	Prr18		Y	0	7	1	12	-1	1.985e-05	stronglyHypometh
chr17	46032373	46032374	+	Vegfa	Vegfa		Y	0	12	1	7	-1	1.985e-05	stronglyHypometh
chr7	44852090	44852091	+			Akt1s1		0	8	1	10	-1	2.285e-05	stronglyHypometh
chrX	134585969	134585970	-	Rpl36a		Rpl36a	Y	0	10	1	8	-1	2.285e-05	stronglyHypometh
chr6	91617731	91617732	+					0	8	1	10	-1	2.285e-05	stronglyHypometh
chr11	59283245	59283246	+			Wnt3a		0	10	1	8	-1	2.285e-05	stronglyHypometh
chr11	97534872	97534873	+		Srcin1		Y	0	10	1	8	-1	2.285e-05	stronglyHypometh
chr11	97534885	97534886	+		Srcin1		Y	0	10	1	8	-1	2.285e-05	stronglyHypometh
chr11	97534893	97534894	+		Srcin1		Y	0	10	1	8	-1	2.285e-05	stronglyHypometh
chr11	75402491	75402492	+			Smyd4		0	8	1	10	-1	2.285e-05	stronglyHypometh
chr2	71873471	71873472	-	Pdk1	Pdk1		Y	0	8	1	10	-1	2.285e-05	stronglyHypometh
chr2	143305615	143305616	-					0	8	1	10	-1	2.285e-05	stronglyHypometh
chr3	51376782	51376783	-					0	8	1	10	-1	2.285e-05	stronglyHypometh
chr3	89688665	89688666	+					0	8	1	10	-1	2.285e-05	stronglyHypometh
chr14	100806229	100806230	+					0	10	1	8	-1	2.285e-05	stronglyHypometh
chr8	124192524	124192525	-					0	8	1	10	-1	2.285e-05	stronglyHypometh
chr13	6465870	6465871	-					0	10	1	8	-1	2.285e-05	stronglyHypometh
chr13	36117614	36117615	-	Fars2,Lyrm4	Fars2		Y	0	10	1	8	-1	2.285e-05	stronglyHypometh
chr15	83148979	83148980	+	Poldip3,Rnu12		Poldip3	Y	0	8	1	10	-1	2.285e-05	stronglyHypometh
chr1	163312242	163312243	+			Prrx1	Y	0	10	1	8	-1	2.285e-05	stronglyHypometh
chr17	87637010	87637011	-			Epcam	Y	0	10	1	8	-1	2.285e-05	stronglyHypometh
chr4	130895512	130895513	+					0	10	1	8	-1	2.285e-05	stronglyHypometh
chr4	153615416	153615417	-					0	10	1	8	-1	2.285e-05	stronglyHypometh
chr6	72788407	72788408	+	Tcf7l1		Tcf7l1	Y	0	19	1	5	-1	2.353e-05	stronglyHypometh
chr6	131708376	131708377	-					0	19	1	5	-1	2.353e-05	stronglyHypometh
chr10	61089342	61089343	-	Pcbd1	Pcbd1		Y	0	19	1	5	-1	2.353e-05	stronglyHypometh
chr11	49473752	49473753	-					0	19	1	5	-1	2.353e-05	stronglyHypometh
chr11	102605076	102605077	+	Fzd2	Fzd2		Y	0	19	1	5	-1	2.353e-05	stronglyHypometh
chr2	18672356	18672357	-	Commd3			Y	0	19	1	5	-1	2.353e-05	stronglyHypometh
chr5	28161990	28161991	+					0	19	1	5	-1	2.353e-05	stronglyHypometh
chr18	57879280	57879281	-	Slc12a2	Slc12a2		Y	0	19	1	5	-1	2.353e-05	stronglyHypometh
chr12	102524634	102524635	-					0	19	1	5	-1	2.353e-05	stronglyHypometh
chr4	121098059	121098060	+	Zmpste24	Zmpste24			0	19	1	5	-1	2.353e-05	stronglyHypometh
chr4	134995075	134995076	+					0	19	1	5	-1	2.353e-05	stronglyHypometh
chr7	105404432	105404433	-	Cnga4				0	14	1	6	-1	2.58e-05	stronglyHypometh
chrX	60892768	60892769	-	Sox3	Sox3		Y	0	14	1	6	-1	2.58e-05	stronglyHypometh
chrX	69360432	69360433	+	Aff2	Aff2			0	14	1	6	-1	2.58e-05	stronglyHypometh
chrX	75130731	75130732	+	Mpp1	Mpp1		Y	0	14	1	6	-1	2.58e-05	stronglyHypometh
chr10	6867913	6867914	-			Oprm1		0	14	1	6	-1	2.58e-05	stronglyHypometh
chr10	127081526	127081527	+			Agap2	Y	0	14	1	6	-1	2.58e-05	stronglyHypometh
chr2	157914839	157914840	+	Vstm2l	Vstm2l		Y	0	14	1	6	-1	2.58e-05	stronglyHypometh
chr5	143112651	143112652	+	Rnf216		Rnf216	Y	0	6	1	14	-1	2.58e-05	stronglyHypometh
chr3	53708918	53708919	-					0	6	1	14	-1	2.58e-05	stronglyHypometh
chr14	118306244	118306245	+					0	14	1	6	-1	2.58e-05	stronglyHypometh
chr14	118306274	118306275	+					0	14	1	6	-1	2.58e-05	stronglyHypometh
chr8	122335683	122335684	-		Zfpm1			0	6	1	14	-1	2.58e-05	stronglyHypometh
chr12	69220748	69220749	+			Pole2		0	14	1	6	-1	2.58e-05	stronglyHypometh
chr12	102579168	102579169	+		Itpk1			0	14	1	6	-1	2.58e-05	stronglyHypometh
chr13	43734531	43734532	-					0	14	1	6	-1	2.58e-05	stronglyHypometh
chr1	92831702	92831703	-	Gpc1	Gpc1		Y	0	14	1	6	-1	2.58e-05	stronglyHypometh
chr4	98840827	98840828	+					0	14	1	6	-1	2.58e-05	stronglyHypometh
chr7	24931596	24931597	-					0	18	1	5	-1	2.972e-05	stronglyHypometh
chr7	24931658	24931659	-					0	18	1	5	-1	2.972e-05	stronglyHypometh
chr6	121183652	121183653	-	Pex26				0	18	1	5	-1	2.972e-05	stronglyHypometh
chr9	116174833	116174834	+	Tgfbr2		Tgfbr2	Y	0	18	1	5	-1	2.972e-05	stronglyHypometh
chr8	9770168	9770169	+	Fam155a	Fam155a			0	18	1	5	-1	2.972e-05	stronglyHypometh
chr15	37234524	37234525	-			Grhl2		0	18	1	5	-1	2.972e-05	stronglyHypometh
chr2	33233896	33233897	+			Ralgps1,Angptl2		0	11	1	7	-1	3.142e-05	stronglyHypometh
chr2	36087440	36087441	+		Lhx6	Lhx6		0	11	1	7	-1	3.142e-05	stronglyHypometh
chr1	183146878	183146879	-			Disp1		0	7	1	11	-1	3.142e-05	stronglyHypometh
chr16	87408255	87408256	+			Ltn1		0	11	1	7	-1	3.142e-05	stronglyHypometh
chr4	49651421	49651422	+			Rnf20		0	11	1	7	-1	3.142e-05	stronglyHypometh
chr19	45234876	45234877	-	Lbx1		Lbx1	Y	0	13	1	6	-1	3.686e-05	stronglyHypometh
chr19	45234988	45234989	-	Lbx1	Lbx1		Y	0	13	1	6	-1	3.686e-05	stronglyHypometh
chr7	105553785	105553786	+	Smpd1				0	13	1	6	-1	3.686e-05	stronglyHypometh
chr7	115364577	115364578	-					0	13	1	6	-1	3.686e-05	stronglyHypometh
chrX	169066917	169066918	+			Arhgap6		0	6	1	13	-1	3.686e-05	stronglyHypometh
chr6	124809256	124809257	-	Spsb2	Spsb2			0	13	1	6	-1	3.686e-05	stronglyHypometh
chr6	124809261	124809262	-	Spsb2	Spsb2			0	13	1	6	-1	3.686e-05	stronglyHypometh
chr2	93957137	93957138	+	Gm13889			Y	0	13	1	6	-1	3.686e-05	stronglyHypometh
chr5	37831240	37831241	+					0	13	1	6	-1	3.686e-05	stronglyHypometh
chr5	37831249	37831250	+					0	13	1	6	-1	3.686e-05	stronglyHypometh
chr9	66158517	66158518	-	Dapk2		Dapk2		0	13	1	6	-1	3.686e-05	stronglyHypometh
chr8	70088308	70088309	-		Hapln4		Y	0	13	1	6	-1	3.686e-05	stronglyHypometh
chr8	87959178	87959179	-	Zfp423		Zfp423	Y	0	13	1	6	-1	3.686e-05	stronglyHypometh
chr15	89060098	89060099	+	Panx2	Panx2		Y	0	13	1	6	-1	3.686e-05	stronglyHypometh
chr1	50928051	50928052	-	Tmeff2	Tmeff2		Y	0	13	1	6	-1	3.686e-05	stronglyHypometh
chr1	56978536	56978537	+					0	13	1	6	-1	3.686e-05	stronglyHypometh
chr19	4602525	4602526	-		Pcx			0	17	1	5	-1	3.797e-05	stronglyHypometh
chr11	102605684	102605685	+		Fzd2		Y	0	17	1	5	-1	3.797e-05	stronglyHypometh
chr1	74807050	74807051	-					0	17	1	5	-1	3.797e-05	stronglyHypometh
chr4	139974812	139974813	-					0	17	1	5	-1	3.797e-05	stronglyHypometh
chr7	126537499	126537500	-					0	9	1	8	-1	4.114e-05	stronglyHypometh
chr10	127286477	127286478	-		Mbd6			0	9	1	9	-1	4.114e-05	stronglyHypometh
chr14	31979586	31979587	-					0	9	1	8	-1	4.114e-05	stronglyHypometh
chr13	66062835	66062836	+					0	9	1	9	-1	4.114e-05	stronglyHypometh
chr1	38966285	38966286	-					0	8	1	9	-1	4.114e-05	stronglyHypometh
chr17	71246538	71246539	-			Lpin2		0	9	1	8	-1	4.114e-05	stronglyHypometh
chr17	50047404	50047405	+		Rftn1			0	9	1	9	-1	4.114e-05	stronglyHypometh
chr17	50047572	50047573	+			Rftn1		0	9	1	9	-1	4.114e-05	stronglyHypometh
chr19	23141733	23141734	+	Klf9	Klf9		Y	0	16	1	5	-1	4.914e-05	stronglyHypometh
chr19	53326295	53326296	+			Mxi1		0	16	1	5	-1	4.914e-05	stronglyHypometh
chr7	90443452	90443453	-	Crebzf	Crebzf		Y	0	16	1	5	-1	4.914e-05	stronglyHypometh
chr11	79793490	79793491	+					0	16	1	5	-1	4.914e-05	stronglyHypometh
chr2	170496718	170496719	+	Cyp24a1,Pfdn4	Cyp24a1	Pfdn4	Y	0	16	1	5	-1	4.914e-05	stronglyHypometh
chr2	172042278	172042279	-		Cbln4		Y	0	16	1	5	-1	4.914e-05	stronglyHypometh
chr2	173307125	173307126	-					0	16	1	5	-1	4.914e-05	stronglyHypometh
chr5	41708276	41708277	+	Rab28			Y	0	16	1	5	-1	4.914e-05	stronglyHypometh
chr5	41708285	41708286	+	Rab28			Y	0	16	1	5	-1	4.914e-05	stronglyHypometh
chr5	105429925	105429926	+			Lrrc8b		0	16	1	5	-1	4.914e-05	stronglyHypometh
chr9	20746349	20746350	+					0	16	1	5	-1	4.914e-05	stronglyHypometh
chr8	61271365	61271366	+			Sh3rf1		0	16	1	5	-1	4.914e-05	stronglyHypometh
chr12	68945466	68945467	+					0	16	1	5	-1	4.914e-05	stronglyHypometh
chr13	95618405	95618406	+	F2r	F2r		Y	0	16	1	5	-1	4.914e-05	stronglyHypometh
chr16	57391450	57391451	+			Cmss1,Filip1l		0	5	1	16	-1	4.914e-05	stronglyHypometh
chr4	124595224	124595225	+					0	16	1	5	-1	4.914e-05	stronglyHypometh
chr4	124595236	124595237	+					0	16	1	5	-1	4.914e-05	stronglyHypometh
chr4	155235434	155235435	+					0	16	1	5	-1	4.914e-05	stronglyHypometh
chr19	46316022	46316023	+			Psd		0	10	1	7	-1	5.142e-05	stronglyHypometh
chr7	101061420	101061421	-					0	7	1	10	-1	5.142e-05	stronglyHypometh
chr6	53394188	53394189	+			9430076C15Rik		0	10	1	7	-1	5.142e-05	stronglyHypometh
chr10	71566554	71566555	-					0	10	1	7	-1	5.142e-05	stronglyHypometh
chr11	112870300	112870301	+					0	10	1	7	-1	5.142e-05	stronglyHypometh
chr18	56707884	56707885	-	Lmnb1	Lmnb1		Y	0	10	1	7	-1	5.142e-05	stronglyHypometh
chr8	84909304	84909305	+	Dnase2a	Dnase2a			0	10	1	7	-1	5.142e-05	stronglyHypometh
chr13	94358220	94358221	-	Ap3b1,Gm9776	Gm9776			0	10	1	7	-1	5.142e-05	stronglyHypometh
chr17	33938623	33938624	-					0	7	1	10	-1	5.142e-05	stronglyHypometh
chr19	28967933	28967934	+					0	12	1	6	-1	5.387e-05	stronglyHypometh
chr19	44837188	44837189	-		Pax2			0	12	1	6	-1	5.387e-05	stronglyHypometh
chr7	29155954	29155955	+	Fam98c	Fam98c		Y	0	12	1	6	-1	5.387e-05	stronglyHypometh
chrX	10518649	10518650	-			Tspan7		0	12	1	6	-1	5.387e-05	stronglyHypometh
chr6	51592812	51592813	-				Y	0	12	1	6	-1	5.387e-05	stronglyHypometh
chr6	148354597	148354598	-	Rps4y2		Tmtc1	Y	0	6	1	12	-1	5.387e-05	stronglyHypometh
chr10	45096452	45096453	+			Prep		0	12	1	6	-1	5.387e-05	stronglyHypometh
chr11	5263170	5263171	-					0	12	1	6	-1	5.387e-05	stronglyHypometh
chr11	54438645	54438646	-	Fnip1		Fnip1	Y	0	12	1	6	-1	5.387e-05	stronglyHypometh
chr11	61486981	61486982	+		Mfap4			0	12	1	6	-1	5.387e-05	stronglyHypometh
chr2	25425697	25425698	-		Fut7		Y	0	6	1	12	-1	5.387e-05	stronglyHypometh
chr2	52424783	52424784	+	Arl5a	Arl5a			0	12	1	6	-1	5.387e-05	stronglyHypometh
chr5	86172087	86172088	-	Uba6		Uba6		0	12	1	6	-1	5.387e-05	stronglyHypometh
chr5	86172124	86172125	-	Uba6		Uba6		0	12	1	6	-1	5.387e-05	stronglyHypometh
chr9	46232258	46232259	+					0	12	1	6	-1	5.387e-05	stronglyHypometh
chr9	66592863	66592864	-	Usp3	Usp3		Y	0	12	1	6	-1	5.387e-05	stronglyHypometh
chr9	118468637	118468638	-					0	12	1	6	-1	5.387e-05	stronglyHypometh
chr3	87810196	87810197	-		Insrr			0	12	1	6	-1	5.387e-05	stronglyHypometh
chr18	83351400	83351401	-					0	12	1	6	-1	5.387e-05	stronglyHypometh
chr8	12396353	12396354	+	Sox1	Sox1	Gm5607	Y	0	12	1	6	-1	5.387e-05	stronglyHypometh
chr8	41024284	41024285	+			Mtus1		0	12	1	6	-1	5.387e-05	stronglyHypometh
chr8	55391779	55391780	-					0	6	1	12	-1	5.387e-05	stronglyHypometh
chr8	85401623	85401624	+					0	6	1	12	-1	5.387e-05	stronglyHypometh
chr12	110418065	110418066	-					0	12	1	6	-1	5.387e-05	stronglyHypometh
chr15	100228262	100228263	-	Atf1		Atf1	Y	0	6	1	12	-1	5.387e-05	stronglyHypometh
chr15	101977485	101977486	-				Y	0	12	1	6	-1	5.387e-05	stronglyHypometh
chr1	184627594	184627595	-					0	12	1	6	-1	5.387e-05	stronglyHypometh
chr1	191126013	191126014	-				Y	0	12	1	6	-1	5.387e-05	stronglyHypometh
chr16	11063417	11063418	+					0	12	1	6	-1	5.387e-05	stronglyHypometh
chr4	139040027	139040028	-			Tmco4		0	12	1	6	-1	5.387e-05	stronglyHypometh
chr4	148711489	148711490	-					0	12	1	6	-1	5.387e-05	stronglyHypometh
chr7	80058047	80058048	+			Zfp710		0	15	1	5	-1	6.45e-05	stronglyHypometh
chr6	70791170	70791171	-			Rpia		0	15	1	5	-1	6.45e-05	stronglyHypometh
chr10	14270065	14270066	+					0	15	1	5	-1	6.45e-05	stronglyHypometh
chr11	113751101	113751102	+	Cdc42ep4	Cdc42ep4	Cdc42ep4	Y	0	15	1	5	-1	6.45e-05	stronglyHypometh
chr2	169112746	169112747	+					0	15	1	5	-1	6.45e-05	stronglyHypometh
chr3	104818111	104818112	-	Mov10	Mov10		Y	0	15	1	5	-1	6.45e-05	stronglyHypometh
chr14	30625579	30625580	+	Prkcd		Prkcd	Y	0	15	1	5	-1	6.45e-05	stronglyHypometh
chr14	37320022	37320023	-					0	15	1	5	-1	6.45e-05	stronglyHypometh
chr14	49173262	49173263	-		Naa30		Y	0	15	1	5	-1	6.45e-05	stronglyHypometh
chr8	90908462	90908463	+			Chd9	Y	0	15	1	5	-1	6.45e-05	stronglyHypometh
chr15	34306958	34306959	-	Matn2		Matn2	Y	0	15	1	5	-1	6.45e-05	stronglyHypometh
chr17	24488787	24488788	+	Caskin1	Caskin1		Y	0	15	1	5	-1	6.45e-05	stronglyHypometh
chr17	35050643	35050644	+	Clic1		Clic1		0	15	1	5	-1	6.45e-05	stronglyHypometh
chr4	98182228	98182229	-					0	15	1	5	-1	6.45e-05	stronglyHypometh
chr19	28967900	28967901	+					0	11	1	6	-1	8.08e-05	stronglyHypometh
chr19	28967906	28967907	+					0	11	1	6	-1	8.08e-05	stronglyHypometh
chr19	43753076	43753077	+	Cox15,Cutc	Cutc		Y	0	11	1	6	-1	8.08e-05	stronglyHypometh
chr19	43753079	43753080	+	Cox15,Cutc	Cutc		Y	0	11	1	6	-1	8.08e-05	stronglyHypometh
chr7	143459073	143459074	-			Cdkn1c	Y	0	11	1	6	-1	8.08e-05	stronglyHypometh
chr10	78905684	78905685	-					0	11	1	6	-1	8.08e-05	stronglyHypometh
chr11	102224855	102224856	+		Hdac5		Y	0	6	1	11	-1	8.08e-05	stronglyHypometh
chr11	116387563	116387564	-			Rnf157		0	11	1	6	-1	8.08e-05	stronglyHypometh
chr5	30951801	30951802	-		Preb	Abhd1		0	11	1	6	-1	8.08e-05	stronglyHypometh
chr13	119688099	119688100	+					0	11	1	6	-1	8.08e-05	stronglyHypometh
chr17	25791614	25791615	+	Fam173a	Fam173a			0	11	1	6	-1	8.08e-05	stronglyHypometh
chr17	43061285	43061286	-			Tnfrsf21		0	11	1	6	-1	8.08e-05	stronglyHypometh
chr4	49844943	49844944	-	Grin3a	Grin3a		Y	0	11	1	6	-1	8.08e-05	stronglyHypometh
chr4	148288998	148288999	-					0	6	1	11	-1	8.08e-05	stronglyHypometh
chr6	17636899	17636900	+	Capza2			Y	0	14	1	5	-1	8.6e-05	stronglyHypometh
chr6	145148061	145148062	-		Lrmp			0	14	1	5	-1	8.6e-05	stronglyHypometh
chr2	25211439	25211440	-	Nelfb	Nelfb		Y	0	14	1	5	-1	8.6e-05	stronglyHypometh
chr9	57836913	57836914	-				Y	0	14	1	5	-1	8.6e-05	stronglyHypometh
chr9	57836937	57836938	-				Y	0	14	1	5	-1	8.6e-05	stronglyHypometh
chr9	57837001	57837002	-				Y	0	14	1	5	-1	8.6e-05	stronglyHypometh
chr9	57837005	57837006	-				Y	0	14	1	5	-1	8.6e-05	stronglyHypometh
chr9	57837031	57837032	-				Y	0	14	1	5	-1	8.6e-05	stronglyHypometh
chr9	57837048	57837049	-				Y	0	14	1	5	-1	8.6e-05	stronglyHypometh
chr9	106281557	106281558	+	Poc1a		Poc1a		0	14	1	5	-1	8.6e-05	stronglyHypometh
chr3	144252316	144252317	-					0	14	1	5	-1	8.6e-05	stronglyHypometh
chr18	64551611	64551612	-			Atp8b1		0	14	1	5	-1	8.6e-05	stronglyHypometh
chr8	55435459	55435460	+					0	5	1	14	-1	8.6e-05	stronglyHypometh
chr8	105336823	105336824	+			Fhod1		0	5	1	14	-1	8.6e-05	stronglyHypometh
chr8	123042754	123042755	+	2810013P06Rik,Ankrd11	2810013P06Rik		Y	0	14	1	5	-1	8.6e-05	stronglyHypometh
chr1	61068493	61068494	-					0	14	1	5	-1	8.6e-05	stronglyHypometh
chr17	35050633	35050634	+	Clic1		Clic1		0	14	1	5	-1	8.6e-05	stronglyHypometh
chr17	83795802	83795803	+			Mta3		0	14	1	5	-1	8.6e-05	stronglyHypometh
chr16	87231124	87231125	+					0	14	1	5	-1	8.6e-05	stronglyHypometh
chr19	24275225	24275226	-			Fxn		0	9	1	7	-1	8.741e-05	stronglyHypometh
chr7	29247964	29247965	-	2200002D01Rik	2200002D01Rik			0	9	1	7	-1	8.741e-05	stronglyHypometh
chr2	127541153	127541154	-	Prom2	Prom2		Y	0	9	1	7	-1	8.741e-05	stronglyHypometh
chr2	167586231	167586232	+					0	7	1	9	-1	8.741e-05	stronglyHypometh
chr3	116423418	116423419	+	Cdc14a		Cdc14a	Y	0	9	1	7	-1	8.741e-05	stronglyHypometh
chr18	30267423	30267424	-					0	9	1	7	-1	8.741e-05	stronglyHypometh
chr18	30267439	30267440	-					0	9	1	7	-1	8.741e-05	stronglyHypometh
chr18	30267447	30267448	-					0	9	1	7	-1	8.741e-05	stronglyHypometh
chr18	30267453	30267454	-					0	9	1	7	-1	8.741e-05	stronglyHypometh
chr18	30267461	30267462	-					0	9	1	7	-1	8.741e-05	stronglyHypometh
chr18	30267590	30267591	-					0	9	1	7	-1	8.741e-05	stronglyHypometh
chr18	30267598	30267599	-					0	9	1	7	-1	8.741e-05	stronglyHypometh
chr18	30267601	30267602	-					0	9	1	7	-1	8.741e-05	stronglyHypometh
chr18	30267607	30267608	-					0	9	1	7	-1	8.741e-05	stronglyHypometh
chr18	30267612	30267613	-					0	9	1	7	-1	8.741e-05	stronglyHypometh
chr18	30267614	30267615	-					0	9	1	7	-1	8.741e-05	stronglyHypometh
chr18	30267616	30267617	-					0	9	1	7	-1	8.741e-05	stronglyHypometh
chr18	30267648	30267649	-					0	9	1	7	-1	8.741e-05	stronglyHypometh
chr18	30267678	30267679	-					0	9	1	7	-1	8.741e-05	stronglyHypometh
chr14	14317013	14317014	-					0	7	1	9	-1	8.741e-05	stronglyHypometh
chr12	84011241	84011242	+			Acot1		0	7	1	9	-1	8.741e-05	stronglyHypometh
chr12	84011453	84011454	+			Acot1		0	7	1	9	-1	8.741e-05	stronglyHypometh
chr13	45414257	45414258	-					0	7	1	9	-1	8.741e-05	stronglyHypometh
chr15	6773669	6773670	+			Rictor		0	7	1	9	-1	8.741e-05	stronglyHypometh
chr1	53297021	53297022	+	Pms1,Ormdl1			Y	0	9	1	7	-1	8.741e-05	stronglyHypometh
chr4	120827284	120827285	+			Nfyc		0	7	1	9	-1	8.741e-05	stronglyHypometh
chr7	87586704	87586705	-			Grm5		0	13	1	5	-1	0.0001167	stronglyHypometh
chrX	75690623	75690624	-					0	13	1	5	-1	0.0001167	stronglyHypometh
chrX	75690679	75690680	-					0	13	1	5	-1	0.0001167	stronglyHypometh
chr11	108644596	108644597	-			Cep112		0	13	1	5	-1	0.0001167	stronglyHypometh
chr11	119157269	119157270	+			Tbc1d16		0	13	1	5	-1	0.0001167	stronglyHypometh
chr2	70476280	70476281	-		Sp5		Y	0	13	1	5	-1	0.0001167	stronglyHypometh
chr2	92496911	92496912	+					0	13	1	5	-1	0.0001167	stronglyHypometh
chr2	93643632	93643633	-			Alx4	Y	0	13	1	5	-1	0.0001167	stronglyHypometh
chr9	74863129	74863130	-		Onecut1		Y	0	13	1	5	-1	0.0001167	stronglyHypometh
chr9	74863321	74863322	-		Onecut1		Y	0	13	1	5	-1	0.0001167	stronglyHypometh
chr3	129195225	129195226	+					0	13	1	5	-1	0.0001167	stronglyHypometh
chr14	45175493	45175494	-			Txndc16		0	13	1	5	-1	0.0001167	stronglyHypometh
chr12	12939634	12939635	-		Mycn			0	13	1	5	-1	0.0001167	stronglyHypometh
chr15	76900189	76900190	-	Commd5		Commd5		0	13	1	5	-1	0.0001167	stronglyHypometh
chr15	76900377	76900378	-	Commd5	Commd5			0	13	1	5	-1	0.0001167	stronglyHypometh
chr4	148556536	148556537	+			Mtor		0	5	1	13	-1	0.0001167	stronglyHypometh
chr19	10676597	10676598	-			Pga5		0	10	1	6	-1	0.0001249	stronglyHypometh
chr7	15872441	15872442	-	Crx		Crx		0	10	1	6	-1	0.0001249	stronglyHypometh
chr7	67950825	67950826	-				Y	0	10	1	6	-1	0.0001249	stronglyHypometh
chr7	112680750	112680751	+			Tead1		0	10	1	6	-1	0.0001249	stronglyHypometh
chr7	121734649	121734650	-	Scnn1g		Scnn1g	Y	0	10	1	6	-1	0.0001249	stronglyHypometh
chrX	12160081	12160082	+	2900008C10Rik,Bcor		2900008C10Rik,Bcor	Y	0	10	1	6	-1	0.0001249	stronglyHypometh
chrX	144094772	144094773	-					0	10	1	6	-1	0.0001249	stronglyHypometh
chr6	29768842	29768843	+	Ahcyl2	Ahcyl2		Y	0	10	1	6	-1	0.0001249	stronglyHypometh
chr6	114293499	114293500	-			Slc6a1		0	10	1	6	-1	0.0001249	stronglyHypometh
chr6	114293749	114293750	-			Slc6a1		0	10	1	6	-1	0.0001249	stronglyHypometh
chr6	140593003	140593004	-			Plekha5		0	10	1	6	-1	0.0001249	stronglyHypometh
chr6	145459856	145459857	+					0	10	1	6	-1	0.0001249	stronglyHypometh
chr10	76039271	76039272	+		Zfp280b			0	6	1	10	-1	0.0001249	stronglyHypometh
chr10	127177763	127177764	+			Slc26a10		0	10	1	6	-1	0.0001249	stronglyHypometh
chr11	78390005	78390006	+					0	6	1	10	-1	0.0001249	stronglyHypometh
chr2	14055491	14055492	-	Ptpla		Ptpla	Y	0	10	1	6	-1	0.0001249	stronglyHypometh
chr2	174433879	174433880	+			Ctsz		0	6	1	10	-1	0.0001249	stronglyHypometh
chr5	76822947	76822948	-					0	10	1	6	-1	0.0001249	stronglyHypometh
chr5	76822970	76822971	-					0	10	1	6	-1	0.0001249	stronglyHypometh
chr5	119563821	119563822	-					0	10	1	6	-1	0.0001249	stronglyHypometh
chr3	86920233	86920234	+	Dclk2	Dclk2		Y	0	10	1	6	-1	0.0001249	stronglyHypometh
chr18	61036051	61036052	-	Cdx1	Cdx1		Y	0	10	1	6	-1	0.0001249	stronglyHypometh
chr18	74064049	74064050	+	Mapk4		Mapk4	Y	0	10	1	6	-1	0.0001249	stronglyHypometh
chr8	57321130	57321131	+	Hand2	Hand2		Y	0	10	1	6	-1	0.0001249	stronglyHypometh
chr12	12842287	12842288	+					0	6	1	10	-1	0.0001249	stronglyHypometh
chr12	68945467	68945468	-					0	6	1	10	-1	0.0001249	stronglyHypometh
chr12	111039824	111039825	-	Rcor1	Rcor1		Y	0	10	1	6	-1	0.0001249	stronglyHypometh
chr17	83654940	83654941	+					0	10	1	6	-1	0.0001249	stronglyHypometh
chr4	32440750	32440751	+			Bach2		0	10	1	6	-1	0.0001249	stronglyHypometh
chr4	137494846	137494847	-			Hspg2		0	10	1	6	-1	0.0001249	stronglyHypometh
chr7	46398188	46398189	-		Kcnc1		Y	0	8	1	8	-1	0.0001554	stronglyHypometh
chr7	105762581	105762582	-		Dchs1		Y	0	8	1	8	-1	0.0001554	stronglyHypometh
chr7	137310058	137310059	+			Ebf3	Y	0	7	1	8	-1	0.0001554	stronglyHypometh
chrX	8892633	8892634	+	B630019K06Rik	B630019K06Rik		Y	0	8	1	8	-1	0.0001554	stronglyHypometh
chrX	8892645	8892646	+	B630019K06Rik	B630019K06Rik		Y	0	8	1	8	-1	0.0001554	stronglyHypometh
chrX	8892655	8892656	+	B630019K06Rik	B630019K06Rik		Y	0	8	1	8	-1	0.0001554	stronglyHypometh
chr10	41810462	41810463	+	Sesn1,Cep57l1			Y	0	8	1	8	-1	0.0001554	stronglyHypometh
chr10	60347203	60347204	-	4632428N05Rik		4632428N05Rik,Cdh23		0	8	1	7	-1	0.0001554	stronglyHypometh
chr10	71146103	71146104	+			Bicc1		0	7	1	8	-1	0.0001554	stronglyHypometh
chr10	122018878	122018879	-			Srgap1		0	7	1	8	-1	0.0001554	stronglyHypometh
chr11	69398336	69398337	+	Tmem88				0	8	1	8	-1	0.0001554	stronglyHypometh
chr11	82690857	82690858	+					0	8	1	7	-1	0.0001554	stronglyHypometh
chr11	115812397	115812398	-			Caskin2		0	7	1	8	-1	0.0001554	stronglyHypometh
chr11	115812433	115812434	-			Caskin2		0	7	1	8	-1	0.0001554	stronglyHypometh
chr2	164171879	164171880	+	Kcns1				0	8	1	7	-1	0.0001554	stronglyHypometh
chr2	164171901	164171902	+	Kcns1				0	8	1	7	-1	0.0001554	stronglyHypometh
chr5	25056889	25056890	-			Prkag2		0	8	1	8	-1	0.0001554	stronglyHypometh
chr18	30267496	30267497	-					0	8	1	7	-1	0.0001554	stronglyHypometh
chr18	77732677	77732678	+					0	7	1	8	-1	0.0001554	stronglyHypometh
chr14	118234608	118234609	+		Sox21		Y	0	8	1	7	-1	0.0001554	stronglyHypometh
chr8	25678327	25678328	-			Whsc1l1		0	7	1	8	-1	0.0001554	stronglyHypometh
chr12	29538744	29538745	-			Myt1l		0	8	1	8	-1	0.0001554	stronglyHypometh
chr17	12308025	12308026	-			Map3k4		0	7	1	8	-1	0.0001554	stronglyHypometh
chr17	24904811	24904812	-		Mapk8ip3			0	8	1	7	-1	0.0001554	stronglyHypometh
chr17	24904872	24904873	-			Mapk8ip3		0	8	1	7	-1	0.0001554	stronglyHypometh
chr17	24904994	24904995	-			Mapk8ip3		0	8	1	7	-1	0.0001554	stronglyHypometh
chr16	18629785	18629786	+	Sept5		Sept5	Y	0	8	1	8	-1	0.0001554	stronglyHypometh
chr4	47519149	47519150	+					0	7	1	8	-1	0.0001554	stronglyHypometh
chr4	119233264	119233265	+	Lepre1,AU022252	Lepre1		Y	0	7	1	8	-1	0.0001554	stronglyHypometh
chr4	148857870	148857871	+			Casz1		0	8	1	7	-1	0.0001554	stronglyHypometh
chr7	24587602	24587603	+	Zfp575,Ethe1	Zfp575,Ethe1		Y	0	12	1	5	-1	0.0001616	stronglyHypometh
chr7	25781392	25781393	+			Axl		0	12	1	5	-1	0.0001616	stronglyHypometh
chr7	37343127	37343128	-					0	12	1	5	-1	0.0001616	stronglyHypometh
chr7	37343157	37343158	-					0	12	1	5	-1	0.0001616	stronglyHypometh
chr7	37343316	37343317	-					0	12	1	5	-1	0.0001616	stronglyHypometh
chr11	33200718	33200719	+				Y	0	12	1	5	-1	0.0001616	stronglyHypometh
chr11	73030902	73030903	+			Camkk1		0	12	1	5	-1	0.0001616	stronglyHypometh
chr11	73030940	73030941	+			Camkk1		0	12	1	5	-1	0.0001616	stronglyHypometh
chr11	116437652	116437653	+			Gm7367,Ubald2		0	12	1	5	-1	0.0001616	stronglyHypometh
chr2	30285716	30285717	-	Nup188,Dolk	Dolk			0	12	1	5	-1	0.0001616	stronglyHypometh
chr2	171215426	171215427	+					0	12	1	5	-1	0.0001616	stronglyHypometh
chr5	104594559	104594560	+					0	12	1	5	-1	0.0001616	stronglyHypometh
chr5	113942339	113942340	+		Ssh1			0	12	1	5	-1	0.0001616	stronglyHypometh
chr5	129145566	129145567	+			Gpr133		0	12	1	5	-1	0.0001616	stronglyHypometh
chr9	58247586	58247587	-			Pml		0	5	1	12	-1	0.0001616	stronglyHypometh
chr9	57836942	57836943	-				Y	0	12	1	5	-1	0.0001616	stronglyHypometh
chr3	143016606	143016607	+					0	5	1	12	-1	0.0001616	stronglyHypometh
chr1	89751062	89751063	-			Agap1		0	12	1	5	-1	0.0001616	stronglyHypometh
chr17	85393855	85393856	-			Camkmt		0	5	1	12	-1	0.0001616	stronglyHypometh
chr4	126734507	126734508	+			Tfap2e		0	12	1	5	-1	0.0001616	stronglyHypometh
chr19	20324305	20324306	-					0	9	1	6	-1	0.0001998	stronglyHypometh
chr7	28732698	28732699	-		Fbxo17		Y	0	9	1	6	-1	0.0001998	stronglyHypometh
chr7	35001030	35001031	-			Pepd		0	6	1	9	-1	0.0001998	stronglyHypometh
chrX	77510730	77510731	-	Tbl1x			Y	0	9	1	6	-1	0.0001998	stronglyHypometh
chrX	77510780	77510781	-	Tbl1x			Y	0	9	1	6	-1	0.0001998	stronglyHypometh
chr6	121047165	121047166	-			Mical3		0	6	1	9	-1	0.0001998	stronglyHypometh
chr11	75402585	75402586	+			Smyd4		0	6	1	9	-1	0.0001998	stronglyHypometh
chr11	79660421	79660422	-			Rab11fip4	Y	0	9	1	6	-1	0.0001998	stronglyHypometh
chr2	164950471	164950472	-		Mmp9			0	9	1	6	-1	0.0001998	stronglyHypometh
chr2	174328535	174328536	-	Gnas		Gnas	Y	0	6	1	9	-1	0.0001998	stronglyHypometh
chr2	179484334	179484335	-			Cdh4		0	9	1	6	-1	0.0001998	stronglyHypometh
chr2	180214909	180214910	+			Lama5		0	9	1	6	-1	0.0001998	stronglyHypometh
chr5	100751787	100751788	+					0	9	1	6	-1	0.0001998	stronglyHypometh
chr1	61356150	61356151	+					0	9	1	6	-1	0.0001998	stronglyHypometh
chr1	84838977	84838978	-	Fbxo36,Trip12		Trip12	Y	0	9	1	6	-1	0.0001998	stronglyHypometh
chr1	118054868	118054869	+					0	9	1	6	-1	0.0001998	stronglyHypometh
chr1	189787024	189787025	-			Ptpn14		0	9	1	6	-1	0.0001998	stronglyHypometh
chr16	35660505	35660506	-		Sema5b		Y	0	9	1	6	-1	0.0001998	stronglyHypometh
chr7	84480454	84480455	+					0	11	1	5	-1	0.0002289	stronglyHypometh
chr7	90443487	90443488	-	Crebzf	Crebzf		Y	0	11	1	5	-1	0.0002289	stronglyHypometh
chrX	73072830	73072831	-					0	5	1	11	-1	0.0002289	stronglyHypometh
chr6	90232587	90232588	+					0	11	1	5	-1	0.0002289	stronglyHypometh
chr6	124932458	124932459	+		Mlf2			0	11	1	5	-1	0.0002289	stronglyHypometh
chr6	133958161	133958162	-					0	11	1	5	-1	0.0002289	stronglyHypometh
chr6	46909513	46909514	+			Cntnap2		0	5	1	11	-1	0.0002289	stronglyHypometh
chr11	96365894	96365895	+	Hoxb1	Hoxb1		Y	0	11	1	5	-1	0.0002289	stronglyHypometh
chr11	116437764	116437765	+			Gm7367,Ubald2		0	11	1	5	-1	0.0002289	stronglyHypometh
chr2	29252434	29252435	+	6530402F18Rik		6530402F18Rik	Y	0	11	1	5	-1	0.0002289	stronglyHypometh
chr2	29252437	29252438	+	6530402F18Rik		6530402F18Rik	Y	0	11	1	5	-1	0.0002289	stronglyHypometh
chr2	88512056	88512057	-					0	11	1	5	-1	0.0002289	stronglyHypometh
chr5	138755375	138755376	+	Fam20c	Fam20c		Y	0	11	1	5	-1	0.0002289	stronglyHypometh
chr9	115150699	115150700	+			Osbpl10		0	5	1	11	-1	0.0002289	stronglyHypometh
chr18	5592176	5592177	-	Gm10125,Zeb1	Gm10125	Zeb1	Y	0	11	1	5	-1	0.0002289	stronglyHypometh
chr4	16013696	16013697	+	Osgin2	Osgin2		Y	0	11	1	5	-1	0.0002289	stronglyHypometh
chr4	55515050	55515051	+				Y	0	11	1	5	-1	0.0002289	stronglyHypometh
chr19	5394354	5394355	+					0	6	1	8	-1	0.000333	stronglyHypometh
chr19	33068985	33068986	+					0	6	1	8	-1	0.000333	stronglyHypometh
chr19	42355832	42355833	+			Crtac1		0	8	1	6	-1	0.000333	stronglyHypometh
chr19	42355835	42355836	+			Crtac1		0	8	1	6	-1	0.000333	stronglyHypometh
chr7	34653755	34653756	+	Kctd15			Y	0	6	1	8	-1	0.000333	stronglyHypometh
chr7	34653771	34653772	+	Kctd15			Y	0	6	1	8	-1	0.000333	stronglyHypometh
chr7	34653782	34653783	+	Kctd15			Y	0	6	1	8	-1	0.000333	stronglyHypometh
chr7	67950910	67950911	-				Y	0	8	1	6	-1	0.000333	stronglyHypometh
chr7	116234495	116234496	-					0	8	1	6	-1	0.000333	stronglyHypometh
chr7	49347593	49347594	+			Nav2		0	5	1	10	-1	0.000333	stronglyHypometh
chr7	98937567	98937568	-			Uvrag		0	10	1	5	-1	0.000333	stronglyHypometh
chr7	141476107	141476108	+	Polr2l,Tspan4		Tspan4		0	10	1	5	-1	0.000333	stronglyHypometh
chrX	84480629	84480630	+			Dmd		0	6	1	8	-1	0.000333	stronglyHypometh
chrX	102178624	102178625	+				Y	0	8	1	6	-1	0.000333	stronglyHypometh
chrX	102178627	102178628	+				Y	0	8	1	6	-1	0.000333	stronglyHypometh
chrX	102178644	102178645	+				Y	0	8	1	6	-1	0.000333	stronglyHypometh
chrX	102178651	102178652	+				Y	0	8	1	6	-1	0.000333	stronglyHypometh
chrX	102178659	102178660	+				Y	0	8	1	6	-1	0.000333	stronglyHypometh
chrX	112162496	112162497	+					0	6	1	8	-1	0.000333	stronglyHypometh
chrX	140605832	140605833	+					0	6	1	8	-1	0.000333	stronglyHypometh
chrX	161908992	161908993	+			Nhs	Y	0	8	1	6	-1	0.000333	stronglyHypometh
chrX	161908997	161908998	+			Nhs	Y	0	8	1	6	-1	0.000333	stronglyHypometh
chr6	7983501	7983502	+					0	6	1	8	-1	0.000333	stronglyHypometh
chr6	7983530	7983531	+					0	6	1	8	-1	0.000333	stronglyHypometh
chr6	14898314	14898315	-					0	6	1	8	-1	0.000333	stronglyHypometh
chr6	125286004	125286005	-	Tuba3a	Tuba3a		Y	0	8	1	6	-1	0.000333	stronglyHypometh
chr10	43021180	43021181	+		Sobp		Y	0	6	1	8	-1	0.000333	stronglyHypometh
chr10	43021184	43021185	+		Sobp		Y	0	6	1	8	-1	0.000333	stronglyHypometh
chr10	70485606	70485607	-			Fam13c		0	8	1	6	-1	0.000333	stronglyHypometh
chr10	80702607	80702608	-	Mob3a,Izumo4			Y	0	8	1	6	-1	0.000333	stronglyHypometh
chr10	80702660	80702661	-	Mob3a,Izumo4			Y	0	8	1	6	-1	0.000333	stronglyHypometh
chr10	114801494	114801495	+	Trhde			Y	0	8	1	6	-1	0.000333	stronglyHypometh
chr10	114801510	114801511	+	Trhde			Y	0	8	1	6	-1	0.000333	stronglyHypometh
chr10	114801514	114801515	+	Trhde			Y	0	8	1	6	-1	0.000333	stronglyHypometh
chr10	114801516	114801517	+	Trhde			Y	0	8	1	6	-1	0.000333	stronglyHypometh
chr10	114801520	114801521	+	Trhde			Y	0	8	1	6	-1	0.000333	stronglyHypometh
chr10	114801527	114801528	+	Trhde			Y	0	8	1	6	-1	0.000333	stronglyHypometh
chr11	32923961	32923962	+					0	8	1	6	-1	0.000333	stronglyHypometh
chr11	43543082	43543083	+			Ccnjl		0	6	1	8	-1	0.000333	stronglyHypometh
chr11	78154343	78154344	-		Fam222b			0	8	1	6	-1	0.000333	stronglyHypometh
chr11	94988106	94988107	+					0	6	1	8	-1	0.000333	stronglyHypometh
chr11	104133997	104133998	+			Crhr1		0	8	1	6	-1	0.000333	stronglyHypometh
chr11	116110510	116110511	-	Trim47				0	6	1	8	-1	0.000333	stronglyHypometh
chr11	71759809	71759810	-		Wscd1			0	5	1	10	-1	0.000333	stronglyHypometh
chr11	78165473	78165474	+	Traf4	Traf4		Y	0	10	1	5	-1	0.000333	stronglyHypometh
chr2	29621267	29621268	+			Rapgef1		0	6	1	8	-1	0.000333	stronglyHypometh
chr2	29621293	29621294	+			Rapgef1		0	6	1	8	-1	0.000333	stronglyHypometh
chr2	164171918	164171919	+	Kcns1				0	8	1	6	-1	0.000333	stronglyHypometh
chr2	92496869	92496870	+					0	10	1	5	-1	0.000333	stronglyHypometh
chr2	170513830	170513831	+			Pfdn4		0	10	1	5	-1	0.000333	stronglyHypometh
chr5	65984657	65984658	+					0	8	1	6	-1	0.000333	stronglyHypometh
chr5	92604900	92604901	+		Stbd1			0	8	1	6	-1	0.000333	stronglyHypometh
chr5	114510232	114510233	-					0	6	1	8	-1	0.000333	stronglyHypometh
chr5	135187591	135187592	+	Baz1b	Baz1b		Y	0	6	1	8	-1	0.000333	stronglyHypometh
chr5	135375345	135375346	-		Nsun5			0	6	1	8	-1	0.000333	stronglyHypometh
chr5	100499977	100499978	+	Lin54		Lin54	Y	0	10	1	5	-1	0.000333	stronglyHypometh
chr9	19085017	19085018	+					0	6	1	8	-1	0.000333	stronglyHypometh
chr9	35189168	35189169	-		Tirap			0	8	1	6	-1	0.000333	stronglyHypometh
chr9	67043441	67043442	-	Tpm1		Tpm1		0	8	1	6	-1	0.000333	stronglyHypometh
chr9	110087883	110087884	+		Dhx30			0	6	1	8	-1	0.000333	stronglyHypometh
chr9	88438376	88438377	-	Snx14		Snx14		0	10	1	5	-1	0.000333	stronglyHypometh
chr9	88438403	88438404	-	Snx14		Snx14		0	10	1	5	-1	0.000333	stronglyHypometh
chr9	88438456	88438457	-	Snx14		Snx14		0	10	1	5	-1	0.000333	stronglyHypometh
chr9	88438467	88438468	-	Snx14		Snx14		0	10	1	5	-1	0.000333	stronglyHypometh
chr3	20480192	20480193	+					0	6	1	8	-1	0.000333	stronglyHypometh
chr3	30382512	30382513	-			Mecom		0	6	1	8	-1	0.000333	stronglyHypometh
chr3	90136764	90136765	+			Nup210l		0	6	1	8	-1	0.000333	stronglyHypometh
chr3	99252540	99252541	+					0	8	1	6	-1	0.000333	stronglyHypometh
chr3	99252785	99252786	+	Tbx15				0	8	1	6	-1	0.000333	stronglyHypometh
chr3	36689157	36689158	+			Trpc3		0	10	1	5	-1	0.000333	stronglyHypometh
chr18	24205908	24205909	+	Galnt1		Galnt1	Y	0	6	1	8	-1	0.000333	stronglyHypometh
chr18	77732490	77732491	+					0	6	1	8	-1	0.000333	stronglyHypometh
chr18	69344428	69344429	+	Tcf4			Y	0	10	1	5	-1	0.000333	stronglyHypometh
chr14	6775912	6775913	+					0	8	1	6	-1	0.000333	stronglyHypometh
chr14	99285297	99285298	+					0	6	1	8	-1	0.000333	stronglyHypometh
chr8	92476962	92476963	+					0	10	1	5	-1	0.000333	stronglyHypometh
chr12	33336942	33336943	-			Atxn7l1		0	5	1	10	-1	0.000333	stronglyHypometh
chr15	74423771	74423772	+					0	6	1	8	-1	0.000333	stronglyHypometh
chr15	99344274	99344275	+			Fmnl3		0	8	1	6	-1	0.000333	stronglyHypometh
chr1	130368914	130368915	+					0	8	1	6	-1	0.000333	stronglyHypometh
chr1	134718580	134718581	-			Syt2		0	8	1	6	-1	0.000333	stronglyHypometh
chr1	119648918	119648919	-	Epb4.1l5	Epb4.1l5		Y	0	10	1	5	-1	0.000333	stronglyHypometh
chr17	29024389	29024390	-					0	8	1	6	-1	0.000333	stronglyHypometh
chr17	45541379	45541380	+		Tcte1			0	8	1	6	-1	0.000333	stronglyHypometh
chr17	80061419	80061420	+	Hnrpll		Hnrpll	Y	0	8	1	6	-1	0.000333	stronglyHypometh
chr17	88246234	88246235	+					0	10	1	5	-1	0.000333	stronglyHypometh
chr16	8646121	8646122	-			Pmm2		0	8	1	6	-1	0.000333	stronglyHypometh
chr16	93781899	93781900	+			Dopey2		0	6	1	8	-1	0.000333	stronglyHypometh
chr4	123233703	123233704	-	Heyl	Heyl		Y	0	8	1	6	-1	0.000333	stronglyHypometh
chr4	138494512	138494513	-					0	6	1	8	-1	0.000333	stronglyHypometh
chr4	141034995	141034996	+			Crocc		0	8	1	6	-1	0.000333	stronglyHypometh
chr4	141035079	141035080	+			Crocc		0	8	1	6	-1	0.000333	stronglyHypometh
chr4	141035180	141035181	+		Crocc			0	8	1	6	-1	0.000333	stronglyHypometh
chr4	141035184	141035185	+		Crocc			0	8	1	6	-1	0.000333	stronglyHypometh
chr4	141035189	141035190	+		Crocc			0	8	1	6	-1	0.000333	stronglyHypometh
chr4	141364635	141364636	-					0	6	1	8	-1	0.000333	stronglyHypometh
chr4	141421554	141421555	+	Hspb7	Hspb7			0	5	1	10	-1	0.000333	stronglyHypometh
chr4	125900663	125900664	+			2610028E06Rik		0	10	1	5	-1	0.000333	stronglyHypometh
chr19	53326221	53326222	+			Mxi1		0	9	1	5	-1	0.0004995	stronglyHypometh
chr7	98937601	98937602	-			Uvrag		0	9	1	5	-1	0.0004995	stronglyHypometh
chr10	127497650	127497651	-			R3hdm2		0	5	1	9	-1	0.0004995	stronglyHypometh
chr10	127497688	127497689	-			R3hdm2		0	5	1	9	-1	0.0004995	stronglyHypometh
chr10	127497767	127497768	-			R3hdm2		0	5	1	9	-1	0.0004995	stronglyHypometh
chr11	93795449	93795450	-					0	5	1	9	-1	0.0004995	stronglyHypometh
chr11	76027797	76027798	+	Fam101b			Y	0	9	1	5	-1	0.0004995	stronglyHypometh
chr5	106468894	106468895	-					0	9	1	5	-1	0.0004995	stronglyHypometh
chr9	8901598	8901599	-		Pgr		Y	0	9	1	5	-1	0.0004995	stronglyHypometh
chr9	77303448	77303449	+			Mlip		0	9	1	5	-1	0.0004995	stronglyHypometh
chr3	95173187	95173188	-		Sema6c		Y	0	9	1	5	-1	0.0004995	stronglyHypometh
chr18	25568607	25568608	-			Celf4		0	5	1	9	-1	0.0004995	stronglyHypometh
chr18	38522051	38522052	+					0	9	1	5	-1	0.0004995	stronglyHypometh
chr14	46688133	46688134	+					0	9	1	5	-1	0.0004995	stronglyHypometh
chr14	109929144	109929145	-					0	9	1	5	-1	0.0004995	stronglyHypometh
chr8	71485613	71485614	+	Ano8		Ano8	Y	0	9	1	5	-1	0.0004995	stronglyHypometh
chr8	122231300	122231301	+					0	9	1	5	-1	0.0004995	stronglyHypometh
chr1	106171838	106171839	+	Gm20753,Phlpp1			Y	0	9	1	5	-1	0.0004995	stronglyHypometh
chr17	24658434	24658435	-	Npw			Y	0	9	1	5	-1	0.0004995	stronglyHypometh
chr17	41112844	41112845	-					0	9	1	5	-1	0.0004995	stronglyHypometh
chr4	72201849	72201850	-	Tle1,C630043F03Rik	C630043F03Rik			0	9	1	5	-1	0.0004995	stronglyHypometh
chr4	98923046	98923047	-	Usp1			Y	0	9	1	5	-1	0.0004995	stronglyHypometh
chr4	98923060	98923061	-	Usp1			Y	0	9	1	5	-1	0.0004995	stronglyHypometh
chr4	108848026	108848027	+	Kti12	Kti12	Txndc12	Y	0	9	1	5	-1	0.0004995	stronglyHypometh
chr4	148146686	148146687	-			Fbxo6		0	9	1	5	-1	0.0004995	stronglyHypometh
chr19	59169269	59169270	-	Vax1		Vax1	Y	0	6	1	7	-1	0.0005828	stronglyHypometh
chr7	45615319	45615320	+	Fgf21	Fgf21			0	7	1	7	-1	0.0005828	stronglyHypometh
chr7	49637982	49637983	-					0	6	1	7	-1	0.0005828	stronglyHypometh
chrX	57921566	57921567	+					0	7	1	6	-1	0.0005828	stronglyHypometh
chrX	57921574	57921575	+					0	7	1	6	-1	0.0005828	stronglyHypometh
chrX	99975442	99975443	+	Eda				0	7	1	6	-1	0.0005828	stronglyHypometh
chrX	99975452	99975453	+	Eda				0	7	1	6	-1	0.0005828	stronglyHypometh
chr10	122018910	122018911	-			Srgap1		0	7	1	7	-1	0.0005828	stronglyHypometh
chr10	18597438	18597439	-		D10Bwg1379e			0	7	1	6	-1	0.0005828	stronglyHypometh
chr10	78418249	78418250	-					0	7	1	6	-1	0.0005828	stronglyHypometh
chr11	112772051	112772052	-					0	7	1	7	-1	0.0005828	stronglyHypometh
chr11	51650602	51650603	-	D930048N14Rik,N4bp3		N4bp3	Y	0	7	1	6	-1	0.0005828	stronglyHypometh
chr11	78154402	78154403	-		Fam222b			0	7	1	6	-1	0.0005828	stronglyHypometh
chr11	83852755	83852756	-			Hnf1b		0	6	1	7	-1	0.0005828	stronglyHypometh
chr11	83852780	83852781	-			Hnf1b		0	6	1	7	-1	0.0005828	stronglyHypometh
chr11	83852918	83852919	-			Hnf1b		0	6	1	7	-1	0.0005828	stronglyHypometh
chr11	83852934	83852935	-			Hnf1b		0	6	1	7	-1	0.0005828	stronglyHypometh
chr11	83852937	83852938	-			Hnf1b		0	6	1	7	-1	0.0005828	stronglyHypometh
chr11	97170204	97170205	-			Kpnb1		0	7	1	6	-1	0.0005828	stronglyHypometh
chr11	115979155	115979156	-		Itgb4			0	7	1	6	-1	0.0005828	stronglyHypometh
chr11	120140459	120140460	-			Slc38a10		0	7	1	6	-1	0.0005828	stronglyHypometh
chr2	59771067	59771068	-			Tanc1		0	7	1	7	-1	0.0005828	stronglyHypometh
chr2	7506593	7506594	+					0	7	1	6	-1	0.0005828	stronglyHypometh
chr2	73445847	73445848	+			Wipf1		0	6	1	7	-1	0.0005828	stronglyHypometh
chr2	174328519	174328520	-	Gnas		Gnas	Y	0	6	1	7	-1	0.0005828	stronglyHypometh
chr5	24725192	24725193	-			Wdr86		0	6	1	7	-1	0.0005828	stronglyHypometh
chr5	96996862	96996863	-	Bmp2k				0	7	1	6	-1	0.0005828	stronglyHypometh
chr9	54335783	54335784	+		Gldn			0	7	1	7	-1	0.0005828	stronglyHypometh
chr9	15007915	15007916	-		Panx1			0	7	1	6	-1	0.0005828	stronglyHypometh
chr9	114907671	114907672	-			Gpd1l		0	6	1	7	-1	0.0005828	stronglyHypometh
chr3	87947642	87947643	+					0	6	1	7	-1	0.0005828	stronglyHypometh
chr18	28534063	28534064	-					0	7	1	7	-1	0.0005828	stronglyHypometh
chr14	70077845	70077846	+	Egr3		Egr3	Y	0	7	1	6	-1	0.0005828	stronglyHypometh
chr8	95150081	95150082	-					0	7	1	7	-1	0.0005828	stronglyHypometh
chr12	109052440	109052441	+			Begain	Y	0	7	1	7	-1	0.0005828	stronglyHypometh
chr12	109052542	109052543	+			Begain	Y	0	7	1	7	-1	0.0005828	stronglyHypometh
chr12	10868474	10868475	+					0	6	1	7	-1	0.0005828	stronglyHypometh
chr15	99512037	99512038	+			Faim2		0	7	1	7	-1	0.0005828	stronglyHypometh
chr1	151227570	151227571	-					0	6	1	7	-1	0.0005828	stronglyHypometh
chr1	153219729	153219730	+		Lamc1			0	7	1	6	-1	0.0005828	stronglyHypometh
chr17	12777182	12777183	-			Airn		0	6	1	7	-1	0.0005828	stronglyHypometh
chr17	34031520	34031521	+	Rxrb,Slc39a7	Slc39a7	Slc39a7	Y	0	7	1	6	-1	0.0005828	stronglyHypometh
chr16	34993986	34993987	-			Mylk		0	7	1	7	-1	0.0005828	stronglyHypometh
chr16	59599726	59599727	+					0	7	1	6	-1	0.0005828	stronglyHypometh
chr16	94623338	94623339	+			Dyrk1a		0	6	1	7	-1	0.0005828	stronglyHypometh
chr4	46138320	46138321	-	Tstd2,Ncbp1		Tstd2	Y	0	7	1	6	-1	0.0005828	stronglyHypometh
chr4	117288471	117288472	-			Rnf220		0	6	1	7	-1	0.0005828	stronglyHypometh
chr19	7070357	7070358	+			Macrod1	Y	0	5	1	8	-1	0.000777	stronglyHypometh
chr19	7070474	7070475	+			Macrod1	Y	0	5	1	8	-1	0.000777	stronglyHypometh
chr7	63951500	63951501	+					0	8	1	5	-1	0.000777	stronglyHypometh
chr6	38983422	38983423	+			Tbxas1		0	8	1	5	-1	0.000777	stronglyHypometh
chr6	83398229	83398230	-			Tet3		0	8	1	5	-1	0.000777	stronglyHypometh
chr6	113183164	113183165	-			Lhfpl4		0	8	1	5	-1	0.000777	stronglyHypometh
chr10	61572502	61572503	+			Lrrc20		0	5	1	8	-1	0.000777	stronglyHypometh
chr10	62283885	62283886	-			Hk1		0	5	1	8	-1	0.000777	stronglyHypometh
chr10	80341368	80341369	-		Adamtsl5	Bc1	Y	0	5	1	8	-1	0.000777	stronglyHypometh
chr10	80341372	80341373	-		Adamtsl5	Bc1	Y	0	5	1	8	-1	0.000777	stronglyHypometh
chr10	80341396	80341397	-		Adamtsl5	Bc1	Y	0	5	1	8	-1	0.000777	stronglyHypometh
chr10	80341403	80341404	-		Adamtsl5	Bc1	Y	0	5	1	8	-1	0.000777	stronglyHypometh
chr10	80341408	80341409	-		Adamtsl5	Bc1	Y	0	5	1	8	-1	0.000777	stronglyHypometh
chr10	80495031	80495032	-	Onecut3	Onecut3		Y	0	8	1	5	-1	0.000777	stronglyHypometh
chr2	131561422	131561423	-	Adra1d	Adra1d	Mir3098	Y	0	8	1	5	-1	0.000777	stronglyHypometh
chr5	131417225	131417226	-					0	5	1	8	-1	0.000777	stronglyHypometh
chr5	89092892	89092893	-			Slc4a4		0	8	1	5	-1	0.000777	stronglyHypometh
chr5	120405860	120405861	+					0	8	1	5	-1	0.000777	stronglyHypometh
chr5	147225523	147225524	+					0	8	1	5	-1	0.000777	stronglyHypometh
chr3	141467656	141467657	-			Unc5c		0	8	1	5	-1	0.000777	stronglyHypometh
chr18	38338890	38338891	-	Gnpda1		Gnpda1	Y	0	8	1	5	-1	0.000777	stronglyHypometh
chr18	78340121	78340122	-			Slc14a2		0	8	1	5	-1	0.000777	stronglyHypometh
chr14	46688317	46688318	+					0	8	1	5	-1	0.000777	stronglyHypometh
chr1	112041984	112041985	-					0	5	1	8	-1	0.000777	stronglyHypometh
chr17	6754893	6754894	+			Ezr		0	5	1	8	-1	0.000777	stronglyHypometh
chr17	29024304	29024305	-					0	8	1	5	-1	0.000777	stronglyHypometh
chr17	29024312	29024313	-					0	8	1	5	-1	0.000777	stronglyHypometh
chr16	18578453	18578454	-					0	8	1	5	-1	0.000777	stronglyHypometh
chr4	126463870	126463871	+			Ago1		0	5	1	8	-1	0.000777	stronglyHypometh
chr4	33038544	33038545	-			Ube2j1		0	8	1	5	-1	0.000777	stronglyHypometh
chr4	152779493	152779494	+					0	8	1	5	-1	0.000777	stronglyHypometh
chr4	152779560	152779561	+					0	8	1	5	-1	0.000777	stronglyHypometh
chr4	155469622	155469623	+	Tmem52		Tmem52		0	8	1	5	-1	0.000777	stronglyHypometh
chr19	8679258	8679259	+		Chrm1			0	7	1	5	-1	0.001263	stronglyHypometh
chr19	22553745	22553746	-			Trpm3		0	7	1	5	-1	0.001263	stronglyHypometh
chr19	53945058	53945059	+	Bbip1,Shoc2		Shoc2	Y	0	5	1	7	-1	0.001263	stronglyHypometh
chrX	68678696	68678697	-	Fmr1,Gm10474	Fmr1		Y	0	7	1	5	-1	0.001263	stronglyHypometh
chrX	133687849	133687850	-		Pcdh19		Y	0	7	1	5	-1	0.001263	stronglyHypometh
chr10	41292857	41292858	+			Fig4		0	7	1	5	-1	0.001263	stronglyHypometh
chr10	50406120	50406121	+					0	5	1	7	-1	0.001263	stronglyHypometh
chr10	80341444	80341445	-		Adamtsl5	Bc1	Y	0	5	1	7	-1	0.001263	stronglyHypometh
chr10	80792043	80792044	-			Dot1l		0	5	1	7	-1	0.001263	stronglyHypometh
chr11	3124648	3124649	+	Pisd-ps1		Pisd-ps1		0	7	1	5	-1	0.001263	stronglyHypometh
chr11	21569225	21569226	+			Mdh1		0	7	1	5	-1	0.001263	stronglyHypometh
chr11	35337791	35337792	+			Slit3		0	7	1	5	-1	0.001263	stronglyHypometh
chr11	103810634	103810635	+			Wnt3		0	5	1	7	-1	0.001263	stronglyHypometh
chr2	34031363	34031364	-					0	7	1	5	-1	0.001263	stronglyHypometh
chr2	144637805	144637806	+			Dtd1		0	7	1	5	-1	0.001263	stronglyHypometh
chr2	166212989	166212990	-					0	7	1	5	-1	0.001263	stronglyHypometh
chr2	173261788	173261789	+			Pmepa1		0	7	1	5	-1	0.001263	stronglyHypometh
chr5	75149981	75149982	-					0	7	1	5	-1	0.001263	stronglyHypometh
chr5	75150027	75150028	-					0	7	1	5	-1	0.001263	stronglyHypometh
chr5	90931351	90931352	-	Mthfd2l	Mthfd2l		Y	0	5	1	7	-1	0.001263	stronglyHypometh
chr5	109079186	109079187	-					0	5	1	7	-1	0.001263	stronglyHypometh
chr5	111439477	111439478	-			Mn1		0	5	1	7	-1	0.001263	stronglyHypometh
chr5	125026809	125026810	+		Ncor2		Y	0	7	1	5	-1	0.001263	stronglyHypometh
chr5	144557469	144557470	-		Nptx2			0	7	1	5	-1	0.001263	stronglyHypometh
chr9	40878100	40878101	+				Y	0	7	1	5	-1	0.001263	stronglyHypometh
chr3	88030863	88030864	-					0	7	1	5	-1	0.001263	stronglyHypometh
chr3	122669269	122669270	-					0	5	1	7	-1	0.001263	stronglyHypometh
chr18	55506422	55506423	-					0	7	1	5	-1	0.001263	stronglyHypometh
chr14	25458337	25458338	+	Zmiz1				0	5	1	7	-1	0.001263	stronglyHypometh
chr14	90140675	90140676	-			4930474H20Rik		0	7	1	5	-1	0.001263	stronglyHypometh
chr8	88502221	88502222	+					0	5	1	7	-1	0.001263	stronglyHypometh
chr12	104752896	104752897	+	Dicer1				0	7	1	5	-1	0.001263	stronglyHypometh
chr12	104752900	104752901	+	Dicer1				0	7	1	5	-1	0.001263	stronglyHypometh
chr13	57435628	57435629	+			Spock1		0	5	1	7	-1	0.001263	stronglyHypometh
chr13	89726637	89726638	+			Vcan		0	7	1	5	-1	0.001263	stronglyHypometh
chr15	56037442	56037443	-					0	5	1	7	-1	0.001263	stronglyHypometh
chr1	7519077	7519078	+					0	7	1	5	-1	0.001263	stronglyHypometh
chr1	18465743	18465744	+					0	7	1	5	-1	0.001263	stronglyHypometh
chr1	18465770	18465771	+					0	7	1	5	-1	0.001263	stronglyHypometh
chr1	34074808	34074809	-			Dst		0	7	1	5	-1	0.001263	stronglyHypometh
chr1	43468596	43468597	-			Nck2		0	5	1	7	-1	0.001263	stronglyHypometh
chr1	63273854	63273855	-	Zdbf2		Zdbf2	Y	0	7	1	5	-1	0.001263	stronglyHypometh
chr1	135324422	135324423	-	Lmod1				0	7	1	5	-1	0.001263	stronglyHypometh
chr16	10280177	10280178	-					0	7	1	5	-1	0.001263	stronglyHypometh
chr4	117019056	117019057	+	Eif2b3				0	7	1	5	-1	0.001263	stronglyHypometh
chr19	6427992	6427993	+		Nrxn2		Y	0	6	1	5	-1	0.002165	stronglyHypometh
chr19	57524102	57524103	-					0	5	1	6	-1	0.002165	stronglyHypometh
chr19	59460572	59460573	+			Emx2		0	6	1	5	-1	0.002165	stronglyHypometh
chr19	59460597	59460598	+			Emx2		0	6	1	5	-1	0.002165	stronglyHypometh
chr19	59460757	59460758	+			Emx2		0	6	1	5	-1	0.002165	stronglyHypometh
chr19	7341957	7341958	+	Mark2			Y	0	6	1	6	-1	0.002165	stronglyHypometh
chr19	47871853	47871854	-			Gsto2		0	6	1	6	-1	0.002165	stronglyHypometh
chr7	6184138	6184139	-		Zfp444			0	6	1	6	-1	0.002165	stronglyHypometh
chr7	37752893	37752894	+			Zfp536		0	6	1	6	-1	0.002165	stronglyHypometh
chr7	126721234	126721235	+					0	6	1	6	-1	0.002165	stronglyHypometh
chrX	47006189	47006190	-					0	5	1	6	-1	0.002165	stronglyHypometh
chrX	57922071	57922072	-					0	6	1	5	-1	0.002165	stronglyHypometh
chrX	99470459	99470460	+	Pja1		Pja1	Y	0	6	1	5	-1	0.002165	stronglyHypometh
chrX	99470477	99470478	+	Pja1		Pja1	Y	0	6	1	5	-1	0.002165	stronglyHypometh
chrX	99470480	99470481	+	Pja1		Pja1	Y	0	6	1	5	-1	0.002165	stronglyHypometh
chrX	99470509	99470510	+	Pja1		Pja1	Y	0	6	1	5	-1	0.002165	stronglyHypometh
chrX	99470515	99470516	+	Pja1		Pja1	Y	0	6	1	5	-1	0.002165	stronglyHypometh
chrX	99470520	99470521	+	Pja1		Pja1	Y	0	6	1	5	-1	0.002165	stronglyHypometh
chrX	99470526	99470527	+	Pja1		Pja1	Y	0	6	1	5	-1	0.002165	stronglyHypometh
chrX	133686408	133686409	-		Pcdh19			0	6	1	5	-1	0.002165	stronglyHypometh
chrX	147553886	147553887	-	Lrch2	Lrch2		Y	0	6	1	6	-1	0.002165	stronglyHypometh
chrX	149680633	149680634	-					0	6	1	6	-1	0.002165	stronglyHypometh
chr6	23254000	23254001	+				Y	0	6	1	5	-1	0.002165	stronglyHypometh
chr6	71021679	71021680	-					0	5	1	6	-1	0.002165	stronglyHypometh
chr6	29858649	29858650	+	Ahcyl2		Ahcyl2		0	6	1	6	-1	0.002165	stronglyHypometh
chr10	59810273	59810274	+			Micu1		0	5	1	6	-1	0.002165	stronglyHypometh
chr10	71023368	71023369	+			Bicc1		0	6	1	5	-1	0.002165	stronglyHypometh
chr11	29246912	29246913	-	Ccdc104		Ccdc104		0	6	1	5	-1	0.002165	stronglyHypometh
chr11	86816991	86816992	+					0	6	1	5	-1	0.002165	stronglyHypometh
chr11	101140407	101140408	+					0	6	1	5	-1	0.002165	stronglyHypometh
chr11	103077176	103077177	-			Plcd3		0	6	1	5	-1	0.002165	stronglyHypometh
chr11	115258222	115258223	+		Grin2c		Y	0	6	1	5	-1	0.002165	stronglyHypometh
chr11	115849356	115849357	+			Llgl2		0	5	1	6	-1	0.002165	stronglyHypometh
chr11	4209929	4209930	-		Tbc1d10a			0	6	1	6	-1	0.002165	stronglyHypometh
chr2	5715111	5715112	-	Camk1d			Y	0	6	1	5	-1	0.002165	stronglyHypometh
chr2	32084584	32084585	-	Fam78a			Y	0	6	1	5	-1	0.002165	stronglyHypometh
chr2	92385250	92385251	-		Mapk8ip1			0	5	1	6	-1	0.002165	stronglyHypometh
chr2	92385260	92385261	-		Mapk8ip1			0	5	1	6	-1	0.002165	stronglyHypometh
chr2	144331967	144331968	+	Ovol2	Ovol2		Y	0	6	1	5	-1	0.002165	stronglyHypometh
chr2	122631050	122631051	+	Spata5l1	Spata5l1		Y	0	6	1	6	-1	0.002165	stronglyHypometh
chr2	144322991	144322992	+			Ovol2		0	6	1	6	-1	0.002165	stronglyHypometh
chrY	90743190	90743191	-				Y	0	6	1	5	-1	0.002165	stronglyHypometh
chr5	18080470	18080471	+					0	6	1	5	-1	0.002165	stronglyHypometh
chr5	121849600	121849601	-	Fam109a		Fam109a		0	6	1	6	-1	0.002165	stronglyHypometh
chr5	128818703	128818704	-			Rimbp2		0	6	1	6	-1	0.002165	stronglyHypometh
chr5	147611955	147611956	+			Flt1		0	6	1	6	-1	0.002165	stronglyHypometh
chr5	147611979	147611980	+			Flt1		0	6	1	6	-1	0.002165	stronglyHypometh
chr5	147612070	147612071	+			Flt1		0	6	1	6	-1	0.002165	stronglyHypometh
chr9	44733554	44733555	-			Phldb1		0	5	1	6	-1	0.002165	stronglyHypometh
chr9	117216591	117216592	-			Rbms3		0	5	1	6	-1	0.002165	stronglyHypometh
chr9	36034004	36034005	+					0	6	1	6	-1	0.002165	stronglyHypometh
chr9	50841667	50841668	-			Alg9		0	6	1	6	-1	0.002165	stronglyHypometh
chr3	51208814	51208815	-					0	5	1	6	-1	0.002165	stronglyHypometh
chr3	89365737	89365738	-	Dcst1				0	5	1	6	-1	0.002165	stronglyHypometh
chr3	105981715	105981716	-			Ovgp1		0	6	1	5	-1	0.002165	stronglyHypometh
chr18	38189795	38189796	+				Y	0	5	1	6	-1	0.002165	stronglyHypometh
chr18	82914991	82914992	-	Zfp516		Zfp516		0	5	1	6	-1	0.002165	stronglyHypometh
chr18	82915033	82915034	-	Zfp516		Zfp516		0	5	1	6	-1	0.002165	stronglyHypometh
chr14	67932383	67932384	-			Dock5		0	6	1	6	-1	0.002165	stronglyHypometh
chr14	87179475	87179476	-					0	6	1	6	-1	0.002165	stronglyHypometh
chr8	10453287	10453288	-			Myo16		0	6	1	5	-1	0.002165	stronglyHypometh
chr8	10453310	10453311	-			Myo16		0	6	1	5	-1	0.002165	stronglyHypometh
chr12	12663739	12663740	-					0	5	1	6	-1	0.002165	stronglyHypometh
chr12	54068471	54068472	-		Npas3		Y	0	6	1	6	-1	0.002165	stronglyHypometh
chr12	54068504	54068505	-		Npas3		Y	0	6	1	6	-1	0.002165	stronglyHypometh
chr12	77042914	77042915	-					0	6	1	6	-1	0.002165	stronglyHypometh
chr13	8827479	8827480	+			Wdr37		0	6	1	5	-1	0.002165	stronglyHypometh
chr13	8827493	8827494	+			Wdr37		0	6	1	5	-1	0.002165	stronglyHypometh
chr13	43580073	43580074	-					0	6	1	5	-1	0.002165	stronglyHypometh
chr13	14564865	14564866	+					0	6	1	6	-1	0.002165	stronglyHypometh
chr13	37728833	37728834	-					0	6	1	6	-1	0.002165	stronglyHypometh
chr13	56104382	56104383	+		H2afy			0	6	1	6	-1	0.002165	stronglyHypometh
chr13	56104385	56104386	+		H2afy			0	6	1	6	-1	0.002165	stronglyHypometh
chr13	56104391	56104392	+		H2afy			0	6	1	6	-1	0.002165	stronglyHypometh
chr13	56104425	56104426	+		H2afy			0	6	1	6	-1	0.002165	stronglyHypometh
chr13	56104433	56104434	+		H2afy			0	6	1	6	-1	0.002165	stronglyHypometh
chr13	56104457	56104458	+		H2afy			0	6	1	6	-1	0.002165	stronglyHypometh
chr13	56104465	56104466	+		H2afy			0	6	1	6	-1	0.002165	stronglyHypometh
chr13	56104519	56104520	+			H2afy		0	6	1	6	-1	0.002165	stronglyHypometh
chr13	56104565	56104566	+			H2afy		0	6	1	6	-1	0.002165	stronglyHypometh
chr13	104886994	104886995	+					0	6	1	6	-1	0.002165	stronglyHypometh
chr15	72739096	72739097	+			Trappc9		0	5	1	6	-1	0.002165	stronglyHypometh
chr15	78716274	78716275	-			Elfn2		0	6	1	6	-1	0.002165	stronglyHypometh
chr15	79511791	79511792	-				Y	0	6	1	6	-1	0.002165	stronglyHypometh
chr15	79511991	79511992	-				Y	0	6	1	6	-1	0.002165	stronglyHypometh
chr15	84855676	84855677	-	Phf21b	Phf21b		Y	0	6	1	6	-1	0.002165	stronglyHypometh
chr1	182087972	182087973	-					0	6	1	5	-1	0.002165	stronglyHypometh
chr1	66017214	66017215	-					0	6	1	6	-1	0.002165	stronglyHypometh
chr1	71898360	71898361	-					0	6	1	6	-1	0.002165	stronglyHypometh
chr1	71898371	71898372	-					0	6	1	6	-1	0.002165	stronglyHypometh
chr1	71898379	71898380	-					0	6	1	6	-1	0.002165	stronglyHypometh
chr1	72712421	72712422	-			Rpl37a		0	6	1	6	-1	0.002165	stronglyHypometh
chr1	170908032	170908033	+		Fcrlb		Y	0	6	1	6	-1	0.002165	stronglyHypometh
chr17	12229466	12229467	-			Map3k4		0	5	1	6	-1	0.002165	stronglyHypometh
chr17	47394758	47394759	+		Guca1a			0	5	1	6	-1	0.002165	stronglyHypometh
chr17	47872490	47872491	+			Foxp4	Y	0	6	1	5	-1	0.002165	stronglyHypometh
chr17	31837383	31837384	-					0	6	1	6	-1	0.002165	stronglyHypometh
chr16	18586264	18586265	+	Tbx1		Tbx1	Y	0	6	1	5	-1	0.002165	stronglyHypometh
chr16	18586266	18586267	+	Tbx1		Tbx1	Y	0	6	1	5	-1	0.002165	stronglyHypometh
chr16	18586299	18586300	+	Tbx1		Tbx1	Y	0	6	1	5	-1	0.002165	stronglyHypometh
chr16	41747801	41747802	-			Lsamp		0	6	1	5	-1	0.002165	stronglyHypometh
chr16	76817825	76817826	+					0	5	1	6	-1	0.002165	stronglyHypometh
chr16	90389407	90389408	-			Hunk		0	6	1	5	-1	0.002165	stronglyHypometh
chr16	3336954	3336955	+					0	6	1	6	-1	0.002165	stronglyHypometh
chr16	16870854	16870855	-	Top3b			Y	0	6	1	6	-1	0.002165	stronglyHypometh
chr16	30122914	30122915	-					0	6	1	6	-1	0.002165	stronglyHypometh
chr4	54170782	54170783	+					0	5	1	6	-1	0.002165	stronglyHypometh
chr4	54170792	54170793	+					0	5	1	6	-1	0.002165	stronglyHypometh
chr4	133038504	133038505	+			Ahdc1	Y	0	6	1	5	-1	0.002165	stronglyHypometh
chr4	138453342	138453343	-					0	5	1	6	-1	0.002165	stronglyHypometh
chr4	129672257	129672258	+	Kpna6		Kpna6		0	6	1	6	-1	0.002165	stronglyHypometh
chr4	137710812	137710813	+			Rap1gap		0	6	1	6	-1	0.002165	stronglyHypometh
chr4	140246286	140246287	+	Igsf21		Igsf21	Y	0	6	1	6	-1	0.002165	stronglyHypometh
chr4	140246348	140246349	+	Igsf21	Igsf21		Y	0	6	1	6	-1	0.002165	stronglyHypometh
chr19	10388441	10388442	+	Syt7				0	5	1	5	-1	0.007937	stronglyHypometh
chr19	59460569	59460570	+			Emx2		0	5	1	5	-1	0.007937	stronglyHypometh
chr7	19822456	19822457	-	Bcl3	Bcl3			0	5	1	5	-1	0.007937	stronglyHypometh
chrX	163958649	163958650	-	Zrsr2	Zrsr2		Y	0	5	1	5	-1	0.007937	stronglyHypometh
chr6	131077956	131077957	-					0	5	1	5	-1	0.007937	stronglyHypometh
chr6	147484441	147484442	-			Ccdc91		0	5	1	5	-1	0.007937	stronglyHypometh
chr10	110478069	110478070	+					0	5	1	5	-1	0.007937	stronglyHypometh
chr11	49464987	49464988	+					0	5	1	5	-1	0.007937	stronglyHypometh
chr11	69847851	69847852	+		Plscr3			0	5	1	5	-1	0.007937	stronglyHypometh
chr11	75623722	75623723	-			Pitpna		0	5	1	5	-1	0.007937	stronglyHypometh
chr11	84591373	84591374	+					0	5	1	5	-1	0.007937	stronglyHypometh
chr2	61811767	61811768	-		Tbr1		Y	0	5	1	5	-1	0.007937	stronglyHypometh
chr2	76504336	76504337	+			Osbpl6		0	5	1	5	-1	0.007937	stronglyHypometh
chr5	139648305	139648306	-					0	5	1	5	-1	0.007937	stronglyHypometh
chr5	149649992	149649993	-					0	5	1	5	-1	0.007937	stronglyHypometh
chr3	39422599	39422600	-					0	5	1	5	-1	0.007937	stronglyHypometh
chr3	59186833	59186834	-			Med12l		0	5	1	5	-1	0.007937	stronglyHypometh
chr3	117109182	117109183	+					0	5	1	5	-1	0.007937	stronglyHypometh
chr14	29684134	29684135	+			Cacna2d3		0	5	1	5	-1	0.007937	stronglyHypometh
chr14	61285041	61285042	+					0	5	1	5	-1	0.007937	stronglyHypometh
chr14	70644330	70644331	+					0	5	1	5	-1	0.007937	stronglyHypometh
chr8	116403470	116403471	-					0	5	1	5	-1	0.007937	stronglyHypometh
chr8	116403539	116403540	-					0	5	1	5	-1	0.007937	stronglyHypometh
chr12	112221683	112221684	+					0	5	1	5	-1	0.007937	stronglyHypometh
chr13	55828943	55828944	-			Pitx1		0	5	1	5	-1	0.007937	stronglyHypometh
chr13	64243566	64243567	+			Cdc14b		0	5	1	5	-1	0.007937	stronglyHypometh
chr15	72739141	72739142	+			Trappc9		0	5	1	5	-1	0.007937	stronglyHypometh
chr15	93628736	93628737	+					0	5	1	5	-1	0.007937	stronglyHypometh
chr15	98895038	98895039	+		Dhh		Y	0	5	1	5	-1	0.007937	stronglyHypometh
chr15	98895052	98895053	+		Dhh		Y	0	5	1	5	-1	0.007937	stronglyHypometh
chr1	42704395	42704396	+					0	5	1	5	-1	0.007937	stronglyHypometh
chr16	52850348	52850349	+					0	5	1	5	-1	0.007937	stronglyHypometh
chr16	52850351	52850352	+					0	5	1	5	-1	0.007937	stronglyHypometh
chr16	52850427	52850428	+					0	5	1	5	-1	0.007937	stronglyHypometh
chr16	90389354	90389355	-			Hunk		0	5	1	5	-1	0.007937	stronglyHypometh
chr4	44974143	44974144	-					0	5	1	5	-1	0.007937	stronglyHypometh
chr4	87218356	87218357	+			Slc24a2		0	5	1	5	-1	0.007937	stronglyHypometh
chr4	87218429	87218430	+			Slc24a2		0	5	1	5	-1	0.007937	stronglyHypometh
chr4	99656818	99656819	+	Foxd3	Foxd3		Y	0	5	1	5	-1	0.007937	stronglyHypometh
chr4	139052158	139052159	+			Tmco4		0	5	1	5	-1	0.007937	stronglyHypometh
chr16	45797868	45797869	+			Phldb2		0.01	77	1	12	-0.99	2.503e-11	stronglyHypometh
chr3	36841698	36841699	-					0.01	105	1	6	-0.99	3.092e-09	stronglyHypometh
chr12	85394494	85394495	-					0.01	94	1	6	-0.99	5.872e-09	stronglyHypometh
chr3	144053832	144053833	+					0.02	54	1	13	-0.98	5.518e-13	stronglyHypometh
chr16	87267306	87267307	+					0.02	51	1	12	-0.98	4.872e-12	stronglyHypometh
chr13	94587489	94587490	-					0.02	61	1	21	-0.98	1.381e-11	stronglyHypometh
chr2	170505754	170505755	-			Gm16796,Pfdn4		0.02	51	1	11	-0.98	2.361e-11	stronglyHypometh
chr8	54809529	54809530	+			Gpm6a		0.02	42	1	12	-0.98	3.79e-11	stronglyHypometh
chr4	50904729	50904730	-					0.02	82	1	9	-0.98	7.017e-11	stronglyHypometh
chr16	17530656	17530657	-	Thap7		Thap7	Y	0.02	56	1	8	-0.98	2.033e-09	stronglyHypometh
chr13	21243023	21243024	+					0.02	85	1	6	-0.98	4.201e-08	stronglyHypometh
chr1	166152714	166152715	-		Gpa33			0.02	66	1	6	-0.98	4.48e-08	stronglyHypometh
chr17	45101354	45101355	-			Supt3		0.02	46	1	7	-0.98	5.19e-08	stronglyHypometh
chr17	28141709	28141710	-	Scube3			Y	0.02	57	1	6	-0.98	1.03e-07	stronglyHypometh
chr11	95645718	95645719	-				Y	0.02	56	1	6	-0.98	1.139e-07	stronglyHypometh
chr2	9882810	9882811	+		4930412O13Rik		Y	0.02	48	1	6	-0.98	2.71e-07	stronglyHypometh
chr10	14194693	14194694	+					0.02	45	1	6	-0.98	3.887e-07	stronglyHypometh
chr9	21016753	21016754	-	Icam1		Icam1		0.02	45	1	6	-0.98	3.887e-07	stronglyHypometh
chr6	126848614	126848615	+	Ndufa9		Ndufa9		0.02	51	1	5	-0.98	1.571e-06	stronglyHypometh
chr13	71960018	71960019	+		Irx1		Y	0.02	51	1	5	-0.98	1.571e-06	stronglyHypometh
chr13	71960026	71960027	+		Irx1		Y	0.02	51	1	5	-0.98	1.571e-06	stronglyHypometh
chr10	8378405	8378406	-			Ust		0.02	43	1	5	-0.98	3.504e-06	stronglyHypometh
chr5	37827199	37827200	-				Y	0.02	41	1	5	-0.98	4.377e-06	stronglyHypometh
chr13	47469826	47469827	-					0.02	41	1	5	-0.98	4.377e-06	stronglyHypometh
chr8	95442834	95442835	+					0	18	0.97	32	-0.97	1.052e-12	stronglyHypometh
chr15	80671441	80671442	+	Fam83f			Y	0.03	31	1	18	-0.97	1.644e-12	stronglyHypometh
chr1	184711548	184711549	-	4930488B22Rik				0.03	29	1	19	-0.97	1.733e-12	stronglyHypometh
chr17	11989220	11989221	-			Park2		0.03	67	1	26	-0.97	3.298e-12	stronglyHypometh
chr19	15034861	15034862	+					0.03	36	1	15	-0.97	5.018e-12	stronglyHypometh
chr4	73190019	73190020	-					0.03	33	1	16	-0.97	5.077e-12	stronglyHypometh
chr19	15228400	15228401	-					0.03	77	1	20	-0.97	6.604e-12	stronglyHypometh
chr4	148850490	148850491	+			Casz1		0.03	59	1	19	-0.97	1.434e-11	stronglyHypometh
chr15	26057779	26057780	+					0.03	72	1	20	-0.97	1.748e-11	stronglyHypometh
chr5	122372549	122372550	-	Fam216a,Gpn3	Gpn3		Y	0.03	64	1	14	-0.97	3.403e-11	stronglyHypometh
chr5	122372551	122372552	-	Fam216a,Gpn3	Gpn3		Y	0.03	64	1	14	-0.97	3.403e-11	stronglyHypometh
chr5	122372578	122372579	-	Fam216a,Gpn3	Gpn3		Y	0.03	64	1	14	-0.97	3.403e-11	stronglyHypometh
chr17	45657337	45657338	+			Capn11		0.03	60	1	18	-0.97	3.799e-11	stronglyHypometh
chr18	77566103	77566104	+	Rnf165				0.03	70	1	10	-0.97	4.009e-11	stronglyHypometh
chr5	122372575	122372576	-	Fam216a,Gpn3	Gpn3		Y	0.03	63	1	14	-0.97	4.081e-11	stronglyHypometh
chr6	53865025	53865026	-					0.03	80	1	18	-0.97	5.804e-11	stronglyHypometh
chr12	48099059	48099060	+					0	37	0.97	29	-0.97	9.122e-11	stronglyHypometh
chr11	96286774	96286775	+	Hoxb7	Hoxb7		Y	0.03	60	1	10	-0.97	1.664e-10	stronglyHypometh
chr19	26810385	26810386	-			4931403E22Rik		0.03	40	1	10	-0.97	1.071e-09	stronglyHypometh
chr1	155742292	155742293	+	Lhx4			Y	0.03	70	1	8	-0.97	1.919e-09	stronglyHypometh
chr7	18862197	18862198	+					0.03	37	1	10	-0.97	2.124e-09	stronglyHypometh
chr13	59664416	59664417	+			Golm1		0.03	35	1	10	-0.97	3.448e-09	stronglyHypometh
chr4	151549275	151549276	-			Camta1		0.03	39	1	9	-0.97	5.963e-09	stronglyHypometh
chr9	119156319	119156320	-	Acaa1b		Acaa1b		0.03	34	1	9	-0.97	1.773e-08	stronglyHypometh
chr11	94210344	94210345	+				Y	0.03	62	1	7	-0.97	3.337e-08	stronglyHypometh
chr13	11508428	11508429	+					0.03	59	1	7	-0.97	4.623e-08	stronglyHypometh
chr16	94086763	94086764	+			Sim2	Y	0.03	29	1	9	-0.97	6.135e-08	stronglyHypometh
chr16	94085610	94085611	+	Sim2	Sim2		Y	0.03	64	1	6	-0.97	2.136e-07	stronglyHypometh
chr4	45756199	45756200	+					0.03	64	1	6	-0.97	2.136e-07	stronglyHypometh
chr6	146851211	146851212	-			1700023A16Rik		0.03	35	1	7	-0.97	2.965e-07	stronglyHypometh
chr6	136986093	136986094	+					0.03	60	1	6	-0.97	3.082e-07	stronglyHypometh
chr1	172513952	172513953	-					0.03	60	1	6	-0.97	3.082e-07	stronglyHypometh
chr5	122372537	122372538	-	Fam216a,Gpn3	Gpn3		Y	0.03	32	1	7	-0.97	5.201e-07	stronglyHypometh
chr5	122372540	122372541	-	Fam216a,Gpn3	Gpn3		Y	0.03	31	1	7	-0.97	6.339e-07	stronglyHypometh
chr11	117870499	117870500	+		Tha1			0.03	38	1	6	-0.97	9.916e-07	stronglyHypometh
chr3	95172936	95172937	-		Sema6c		Y	0.03	38	1	6	-0.97	9.916e-07	stronglyHypometh
chr16	44558160	44558161	+	Boc,Mir3081		Boc		0.03	38	1	6	-0.97	9.916e-07	stronglyHypometh
chr5	88679898	88679899	-					0.03	36	1	6	-0.97	1.334e-06	stronglyHypometh
chr6	89836519	89836520	-					0.03	35	1	6	-0.97	1.557e-06	stronglyHypometh
chr6	146851143	146851144	-			1700023A16Rik		0.03	35	1	6	-0.97	1.557e-06	stronglyHypometh
chr4	153544392	153544393	-					0.03	35	1	6	-0.97	1.557e-06	stronglyHypometh
chr5	31495097	31495098	+	Gpn1		Gpn1		0.03	34	1	6	-0.97	1.824e-06	stronglyHypometh
chr5	31495113	31495114	+	Gpn1		Gpn1		0.03	33	1	6	-0.97	2.146e-06	stronglyHypometh
chr4	45515685	45515686	-			Shb		0.03	32	1	6	-0.97	2.536e-06	stronglyHypometh
chr19	15066352	15066353	-					0.03	30	1	6	-0.97	3.594e-06	stronglyHypometh
chr4	119174007	119174008	+	Zfp691		Zfp691	Y	0.03	30	1	6	-0.97	3.594e-06	stronglyHypometh
chr11	113749732	113749733	+			Cdc42ep4		0.03	29	1	6	-0.97	4.313e-06	stronglyHypometh
chr5	88583787	88583788	+	Rufy3	Rufy3			0.03	29	1	6	-0.97	4.313e-06	stronglyHypometh
chr19	15034862	15034863	-					0.03	38	1	5	-0.97	6.233e-06	stronglyHypometh
chr8	70611226	70611227	+				Y	0.03	38	1	5	-0.97	6.233e-06	stronglyHypometh
chr12	111679128	111679129	-			Trmt61a		0.03	38	1	5	-0.97	6.233e-06	stronglyHypometh
chr7	62462377	62462378	+		Peg12			0.03	37	1	5	-0.97	7.053e-06	stronglyHypometh
chr11	84525393	84525394	-	Lhx1,1500016L03Rik	Lhx1		Y	0.03	35	1	5	-0.97	9.118e-06	stronglyHypometh
chr8	23207898	23207899	+	Agpat6		Agpat6	Y	0.03	34	1	5	-0.97	1.042e-05	stronglyHypometh
chr4	99459452	99459453	+					0.03	33	1	5	-0.97	1.195e-05	stronglyHypometh
chr4	99459575	99459576	+					0.03	33	1	5	-0.97	1.195e-05	stronglyHypometh
chr19	57199460	57199461	-			Ablim1		0.03	30	1	5	-0.97	1.848e-05	stronglyHypometh
chr6	138572678	138572679	+			Lmo3		0.03	30	1	5	-0.97	1.848e-05	stronglyHypometh
chr3	98062173	98062174	+			Notch2		0.03	30	1	5	-0.97	1.848e-05	stronglyHypometh
chr10	39239906	39239907	+					0.03	29	1	5	-0.97	2.156e-05	stronglyHypometh
chr15	78406466	78406467	+	Mpst,Tst			Y	0.03	29	1	5	-0.97	2.156e-05	stronglyHypometh
chr13	40894894	40894895	+			Gcnt2		0.04	56	1	14	-0.96	6.209e-13	stronglyHypometh
chr4	123323530	123323531	+	Oxct2a	Oxct2a	Bmp8a	Y	0.04	48	1	18	-0.96	7.684e-12	stronglyHypometh
chr11	80508910	80508911	-			Myo1d		0.04	83	1	16	-0.96	3.278e-11	stronglyHypometh
chr1	177795649	177795650	-	Adss		Adss		0.04	50	1	12	-0.96	4.213e-11	stronglyHypometh
chr3	143798039	143798040	-					0.04	56	1	8	-0.96	1.017e-08	stronglyHypometh
chr6	147387219	147387220	+					0.04	24	1	12	-0.96	1.039e-08	stronglyHypometh
chr3	5215465	5215466	+			2700069I18Rik		0.04	55	1	8	-0.96	1.162e-08	stronglyHypometh
chr7	16299824	16299825	-				Y	0	12	0.96	23	-0.96	1.558e-08	stronglyHypometh
chr8	54157522	54157523	-			Vegfc		0.04	50	1	8	-0.96	2.348e-08	stronglyHypometh
chr1	150594363	150594364	-			Hmcn1		0.04	49	1	8	-0.96	2.723e-08	stronglyHypometh
chr8	124828611	124828612	-			Trim67		0.04	24	1	11	-0.96	2.876e-08	stronglyHypometh
chr7	5057555	5057556	-	Ccdc106	Ccdc106			0.04	48	1	8	-0.96	3.168e-08	stronglyHypometh
chr7	34168426	34168427	-	Uba2	Uba2		Y	0.04	47	1	8	-0.96	3.696e-08	stronglyHypometh
chr19	5636823	5636824	-	Rela				0.04	26	1	10	-0.96	4.328e-08	stronglyHypometh
chr11	116146777	116146778	-		Fbf1			0	10	0.96	26	-0.96	4.328e-08	stronglyHypometh
chr6	134248451	134248452	-		Etv6			0.04	25	1	10	-0.96	5.992e-08	stronglyHypometh
chr8	93625815	93625816	+					0.04	25	1	10	-0.96	5.992e-08	stronglyHypometh
chr18	90017935	90017936	-					0.04	54	1	7	-0.96	8.252e-08	stronglyHypometh
chr9	57836962	57836963	-				Y	0.04	24	1	10	-0.96	8.389e-08	stronglyHypometh
chr1	126492747	126492748	-	Nckap5	Nckap5	Nckap5	Y	0.04	23	1	10	-0.96	1.188e-07	stronglyHypometh
chr6	99276213	99276214	-			Foxp1		0.04	25	1	9	-0.96	1.907e-07	stronglyHypometh
chr11	114217660	114217661	-					0.04	24	1	9	-0.96	2.593e-07	stronglyHypometh
chr1	92832539	92832540	+	Gpc1		Gpc1	Y	0.04	28	1	8	-0.96	2.974e-07	stronglyHypometh
chr17	7818549	7818550	-					0.04	56	1	6	-0.96	4.555e-07	stronglyHypometh
chr10	9246423	9246424	+					0.04	26	1	8	-0.96	4.957e-07	stronglyHypometh
chr19	3576034	3576035	+	Ppp6r3			Y	0.04	52	1	6	-0.96	6.918e-07	stronglyHypometh
chr16	87528938	87528939	+					0.04	52	1	6	-0.96	6.918e-07	stronglyHypometh
chr10	62442627	62442628	-			Supv3l1		0.04	24	1	8	-0.96	8.557e-07	stronglyHypometh
chr9	121494050	121494051	+			Cck		0.04	24	1	8	-0.96	8.557e-07	stronglyHypometh
chr8	70084919	70084920	+		Hapln4		Y	0.04	24	1	8	-0.96	8.557e-07	stronglyHypometh
chr18	3337523	3337524	+	Crem	Crem	Gm6225	Y	0.04	50	1	6	-0.96	8.624e-07	stronglyHypometh
chr14	52009505	52009506	-		Zfp219		Y	0.04	48	1	6	-0.96	1.084e-06	stronglyHypometh
chr18	66284675	66284676	-			Ccbe1		0.04	23	1	8	-0.96	1.141e-06	stronglyHypometh
chr7	97737070	97737071	+			Aqp11		0.04	46	1	6	-0.96	1.375e-06	stronglyHypometh
chr6	134963335	134963336	+					0.04	46	1	6	-0.96	1.375e-06	stronglyHypometh
chr9	35333313	35333314	-					0.04	46	1	6	-0.96	1.375e-06	stronglyHypometh
chr12	69357053	69357054	-	Nemf	Nemf		Y	0.04	46	1	6	-0.96	1.375e-06	stronglyHypometh
chr4	136825330	136825331	-			Ephb2		0.04	46	1	6	-0.96	1.375e-06	stronglyHypometh
chr11	119157141	119157142	+			Tbc1d16		0.04	27	1	7	-0.96	1.487e-06	stronglyHypometh
chr11	119157159	119157160	+			Tbc1d16		0.04	27	1	7	-0.96	1.487e-06	stronglyHypometh
chr11	119157166	119157167	+			Tbc1d16		0.04	27	1	7	-0.96	1.487e-06	stronglyHypometh
chr11	119157170	119157171	+			Tbc1d16		0.04	27	1	7	-0.96	1.487e-06	stronglyHypometh
chr11	69395610	69395611	-	Lsmd1,Cyb5d1			Y	0.04	26	1	7	-0.96	1.873e-06	stronglyHypometh
chr13	46986725	46986726	-					0.04	25	1	7	-0.96	2.377e-06	stronglyHypometh
chr2	29750841	29750842	+					0.04	24	1	7	-0.96	3.042e-06	stronglyHypometh
chr9	21963745	21963746	-	Epor				0.04	24	1	7	-0.96	3.042e-06	stronglyHypometh
chr13	13889506	13889507	-					0.04	23	1	7	-0.96	3.93e-06	stronglyHypometh
chr4	135154832	135154833	+			Runx3		0.04	54	1	5	-0.96	4.195e-06	stronglyHypometh
chr3	144112534	144112535	-					0.04	52	1	5	-0.96	5.015e-06	stronglyHypometh
chr11	115812348	115812349	+		Caskin2			0.04	28	1	6	-0.96	5.205e-06	stronglyHypometh
chr8	111537396	111537397	+	Znrf1	Znrf1		Y	0.04	28	1	6	-0.96	5.205e-06	stronglyHypometh
chr17	83266021	83266022	+					0.04	28	1	6	-0.96	5.205e-06	stronglyHypometh
chr13	71960016	71960017	+		Irx1		Y	0.04	50	1	5	-0.96	6.037e-06	stronglyHypometh
chr1	134195892	134195893	+			Mybph		0.04	27	1	6	-0.96	6.32e-06	stronglyHypometh
chr2	145949561	145949562	+			4930529M08Rik		0.04	26	1	6	-0.96	7.725e-06	stronglyHypometh
chr5	67608869	67608870	+	Shisa3		Shisa3		0.04	26	1	6	-0.96	7.725e-06	stronglyHypometh
chrX	144318223	144318224	-	Alg13		Alg13	Y	0.04	25	1	6	-0.96	9.507e-06	stronglyHypometh
chr17	13705707	13705708	-					0.04	24	1	6	-0.96	1.179e-05	stronglyHypometh
chr10	120646959	120646960	+					0.04	23	1	6	-0.96	1.474e-05	stronglyHypometh
chr11	110997553	110997554	-	Kcnj16	Kcnj16	Kcnj16		0.04	23	1	6	-0.96	1.474e-05	stronglyHypometh
chr9	44095637	44095638	+					0.04	23	1	6	-0.96	1.474e-05	stronglyHypometh
chr9	99357895	99357896	-	Esyt3		Esyt3	Y	0.04	23	1	6	-0.96	1.474e-05	stronglyHypometh
chr17	66686911	66686912	-			Ptprm		0.04	23	1	6	-0.96	1.474e-05	stronglyHypometh
chrX	137117920	137117921	+			Esx1		0.04	27	1	5	-0.96	2.98e-05	stronglyHypometh
chr10	6506462	6506463	+					0.04	27	1	5	-0.96	2.98e-05	stronglyHypometh
chr4	152382710	152382711	+			Chd5		0.04	27	1	5	-0.96	2.98e-05	stronglyHypometh
chr2	180023986	180023987	-	Lsm14b				0.04	26	1	5	-0.96	3.531e-05	stronglyHypometh
chr5	118379470	118379471	+					0.04	25	1	5	-0.96	4.21e-05	stronglyHypometh
chr3	67583071	67583072	+	Mfsd1		Mfsd1	Y	0.04	25	1	5	-0.96	4.21e-05	stronglyHypometh
chr19	17326335	17326336	+		Gcnt1			0.04	24	1	5	-0.96	5.052e-05	stronglyHypometh
chr17	56628030	56628031	+	Catsperd				0.04	24	1	5	-0.96	5.052e-05	stronglyHypometh
chr4	59806216	59806217	-	Snx30	Snx30		Y	0.04	24	1	5	-0.96	5.052e-05	stronglyHypometh
chr2	33130367	33130368	-				Y	0.04	23	1	5	-0.96	6.105e-05	stronglyHypometh
chr1	184051968	184051969	+			Dusp10		0.04	23	1	5	-0.96	6.105e-05	stronglyHypometh
chr11	57481487	57481488	-					0	30	0.95	19	-0.95	1.644e-12	stronglyHypometh
chr4	11569257	11569258	-			Rad54b		0.05	40	1	22	-0.95	2.249e-12	stronglyHypometh
chr8	70476737	70476738	-	Klhl26		Klhl26	Y	0.05	38	1	16	-0.95	7.253e-12	stronglyHypometh
chr15	37089544	37089545	+					0	25	0.95	19	-0.95	1.846e-11	stronglyHypometh
chr14	46896755	46896756	+			Samd4		0.05	39	1	20	-0.95	2.047e-11	stronglyHypometh
chr7	16885915	16885916	-		Dact3		Y	0.05	40	1	14	-0.95	3.698e-11	stronglyHypometh
chr13	90820169	90820170	-					0.05	55	1	11	-0.95	3.389e-10	stronglyHypometh
chr10	66266837	66266838	-					0.05	22	1	17	-0.95	3.528e-10	stronglyHypometh
chr11	66525688	66525689	-	Shisa6	Shisa6		Y	0.05	39	1	12	-0.95	5.732e-10	stronglyHypometh
chr7	29040623	29040624	-		Ryr1			0.05	38	1	11	-0.95	2.677e-09	stronglyHypometh
chr5	114038660	114038661	-			Svop		0.05	19	1	15	-0.95	8.621e-09	stronglyHypometh
chr7	29040592	29040593	-		Ryr1			0.05	38	1	10	-0.95	1.009e-08	stronglyHypometh
chr5	130870976	130870977	+					0.05	38	1	10	-0.95	1.009e-08	stronglyHypometh
chr6	140445029	140445030	+			Plekha5		0.05	19	1	13	-0.95	4.03e-08	stronglyHypometh
chr5	28161928	28161929	+					0.05	38	1	9	-0.95	4.036e-08	stronglyHypometh
chr11	115258056	115258057	+		Grin2c		Y	0.05	44	1	8	-0.95	5.98e-08	stronglyHypometh
chr17	3249825	3249826	+					0.05	21	1	11	-0.95	9.301e-08	stronglyHypometh
chr3	153277603	153277604	-			St6galnac3		0.05	41	1	8	-0.95	9.978e-08	stronglyHypometh
chr6	31100284	31100285	-					0.05	40	1	8	-0.95	1.193e-07	stronglyHypometh
chr7	43475896	43475897	+		Iglon5			0.05	39	1	8	-0.95	1.431e-07	stronglyHypometh
chr15	88751212	88751213	+	Zbed4			Y	0.05	22	1	10	-0.95	1.705e-07	stronglyHypometh
chr5	116023305	116023306	+			Prkab1		0.05	40	1	7	-0.95	5.724e-07	stronglyHypometh
chr2	180272872	180272873	+	Cables2		Cables2		0.05	20	1	9	-0.95	9.985e-07	stronglyHypometh
chr5	106976743	106976744	-			Cdc7		0.05	20	1	9	-0.95	9.985e-07	stronglyHypometh
chr17	80525229	80525230	+		Cdkl4			0.05	22	1	8	-0.95	1.538e-06	stronglyHypometh
chr2	58229895	58229896	+					0.05	21	1	8	-0.95	2.097e-06	stronglyHypometh
chr8	71688122	71688123	-		Jak3			0.05	42	1	6	-0.95	2.282e-06	stronglyHypometh
chrX	160138006	160138007	+	Pdha1		Pdha1	Y	0.05	20	1	8	-0.95	2.896e-06	stronglyHypometh
chr7	29315663	29315664	-		Dpf1			0.05	40	1	6	-0.95	2.989e-06	stronglyHypometh
chr7	29315680	29315681	-		Dpf1			0.05	40	1	6	-0.95	2.989e-06	stronglyHypometh
chr13	94702733	94702734	-				Y	0.05	40	1	6	-0.95	2.989e-06	stronglyHypometh
chrX	7319176	7319177	-	Clcn5	Clcn5		Y	0.05	38	1	6	-0.95	3.967e-06	stronglyHypometh
chr11	103809120	103809121	-			Wnt3		0.05	38	1	6	-0.95	3.967e-06	stronglyHypometh
chr4	135155498	135155499	-			Runx3		0.05	38	1	6	-0.95	3.967e-06	stronglyHypometh
chr15	83808234	83808235	+			Mpped1		0	8	0.95	19	-0.95	4.054e-06	stronglyHypometh
chr16	94997345	94997346	+	Kcnj6	Kcnj6			0.05	19	1	8	-0.95	4.054e-06	stronglyHypometh
chrY	90743280	90743281	+				Y	0	5	0.95	75	-0.95	5.241e-06	stronglyHypometh
chr1	13126871	13126872	+	Prdm14		Prdm14		0.05	61	1	5	-0.95	6.266e-06	stronglyHypometh
chr6	124932323	124932324	-	Mlf2		Mlf2		0.05	21	1	7	-0.95	6.757e-06	stronglyHypometh
chr5	65416032	65416033	+			Ugdh		0.05	21	1	7	-0.95	6.757e-06	stronglyHypometh
chr12	18136045	18136046	-				Y	0.05	21	1	7	-0.95	6.757e-06	stronglyHypometh
chr12	18136166	18136167	-				Y	0.05	21	1	7	-0.95	6.757e-06	stronglyHypometh
chr4	133213562	133213563	+					0.05	21	1	7	-0.95	6.757e-06	stronglyHypometh
chr4	134252081	134252082	-		Grrp1		Y	0.05	21	1	7	-0.95	6.757e-06	stronglyHypometh
chr6	124932406	124932407	-			Mlf2		0.05	20	1	7	-0.95	9.009e-06	stronglyHypometh
chr11	120973595	120973596	-			Csnk1d		0.05	20	1	7	-0.95	9.009e-06	stronglyHypometh
chr3	28350366	28350367	+			Tnik		0.05	20	1	7	-0.95	9.009e-06	stronglyHypometh
chr8	71595958	71595959	+			Pgls	Y	0.05	20	1	7	-0.95	9.009e-06	stronglyHypometh
chr15	82958234	82958235	+					0.05	20	1	7	-0.95	9.009e-06	stronglyHypometh
chr15	89429458	89429459	-	BC090627,Chkb	BC090627,Chkb		Y	0.05	20	1	7	-0.95	9.009e-06	stronglyHypometh
chr17	51831664	51831665	-	Satb1		Satb1		0.05	20	1	7	-0.95	9.009e-06	stronglyHypometh
chr5	125131578	125131579	-			Ncor2		0.05	19	1	7	-0.95	1.216e-05	stronglyHypometh
chr18	44491705	44491706	-			Mcc		0.05	19	1	7	-0.95	1.216e-05	stronglyHypometh
chr1	75218617	75218618	+	Tuba4a		Tuba4a		0.05	19	1	7	-0.95	1.216e-05	stronglyHypometh
chr1	75218755	75218756	+	Tuba4a		Tuba4a		0.05	19	1	7	-0.95	1.216e-05	stronglyHypometh
chr19	55895578	55895579	+	Tcf7l2	Tcf7l2	Tcf7l2	Y	0.05	40	1	5	-0.95	1.719e-05	stronglyHypometh
chr19	55895607	55895608	+	Tcf7l2	Tcf7l2	Tcf7l2	Y	0.05	40	1	5	-0.95	1.719e-05	stronglyHypometh
chr6	38552408	38552409	-	Luc7l2		Luc7l2		0.05	22	1	6	-0.95	1.858e-05	stronglyHypometh
chr2	91078117	91078118	-					0.05	22	1	6	-0.95	1.858e-05	stronglyHypometh
chr17	66686952	66686953	-			Ptprm		0.05	22	1	6	-0.95	1.858e-05	stronglyHypometh
chr4	129238762	129238763	-			C77080		0.05	22	1	6	-0.95	1.858e-05	stronglyHypometh
chr19	55895732	55895733	+	Tcf7l2		Tcf7l2		0.05	39	1	5	-0.95	1.934e-05	stronglyHypometh
chr3	134331654	134331655	+					0.05	38	1	5	-0.95	2.182e-05	stronglyHypometh
chr17	28142356	28142357	-	Scube3			Y	0.05	38	1	5	-0.95	2.182e-05	stronglyHypometh
chr6	134248450	134248451	+		Etv6			0.05	21	1	6	-0.95	2.365e-05	stronglyHypometh
chr10	99106781	99106782	+	Poc1b			Y	0.05	21	1	6	-0.95	2.365e-05	stronglyHypometh
chr11	24080473	24080474	-	Bcl11a		Bcl11a		0.05	21	1	6	-0.95	2.365e-05	stronglyHypometh
chr11	58662131	58662132	+					0.05	21	1	6	-0.95	2.365e-05	stronglyHypometh
chr5	37902240	37902241	+					0.05	21	1	6	-0.95	2.365e-05	stronglyHypometh
chr10	11891552	11891553	-					0	6	0.95	20	-0.95	3.04e-05	stronglyHypometh
chr11	95071355	95071356	+			Itga3		0.05	20	1	6	-0.95	3.04e-05	stronglyHypometh
chr11	102402084	102402085	-		Rundc3a			0.05	20	1	6	-0.95	3.04e-05	stronglyHypometh
chr2	33564715	33564716	+		Lmx1b			0.05	19	1	6	-0.95	3.953e-05	stronglyHypometh
chr5	125271107	125271108	+					0.05	22	1	5	-0.95	7.432e-05	stronglyHypometh
chr18	74767635	74767636	-			Myo5b		0.05	22	1	5	-0.95	7.432e-05	stronglyHypometh
chr8	88582201	88582202	+			Nkd1		0.05	22	1	5	-0.95	7.432e-05	stronglyHypometh
chr4	3798260	3798261	-					0.05	22	1	5	-0.95	7.432e-05	stronglyHypometh
chr4	3798291	3798292	-					0.05	22	1	5	-0.95	7.432e-05	stronglyHypometh
chr10	99106985	99106986	-	Poc1b			Y	0.05	21	1	5	-0.95	9.121e-05	stronglyHypometh
chr5	114691471	114691472	+	Gltp				0.05	21	1	5	-0.95	9.121e-05	stronglyHypometh
chr13	78194400	78194401	+			Nr2f1		0.05	21	1	5	-0.95	9.121e-05	stronglyHypometh
chr15	99096781	99096782	+				Y	0.05	21	1	5	-0.95	9.121e-05	stronglyHypometh
chr6	112489714	112489715	-	Oxtr	Oxtr		Y	0.05	20	1	5	-0.95	0.0001129	stronglyHypometh
chr6	112489764	112489765	-	Oxtr	Oxtr		Y	0.05	20	1	5	-0.95	0.0001129	stronglyHypometh
chr5	129046102	129046103	+					0.05	20	1	5	-0.95	0.0001129	stronglyHypometh
chr3	36917791	36917792	+			4932438A13Rik		0.05	20	1	5	-0.95	0.0001129	stronglyHypometh
chr8	109961735	109961736	-	Marveld3	Marveld3		Y	0.05	20	1	5	-0.95	0.0001129	stronglyHypometh
chr15	58980837	58980838	-			Mtss1		0.05	20	1	5	-0.95	0.0001129	stronglyHypometh
chr15	58981009	58981010	-			Mtss1		0.05	20	1	5	-0.95	0.0001129	stronglyHypometh
chr4	123322940	123322941	+	Oxct2a	Oxct2a	Bmp8a	Y	0.05	20	1	5	-0.95	0.0001129	stronglyHypometh
chr7	45154889	45154890	+	Aldh16a1,Pih1d1		Pih1d1		0.05	19	1	5	-0.95	0.0001412	stronglyHypometh
chr6	72788402	72788403	+	Tcf7l1		Tcf7l1	Y	0.05	19	1	5	-0.95	0.0001412	stronglyHypometh
chr5	122209926	122209927	-	Hvcn1		Hvcn1		0.05	19	1	5	-0.95	0.0001412	stronglyHypometh
chr6	113428353	113428354	+			Cidec		0	35	0.94	18	-0.94	5.571e-13	stronglyHypometh
chr5	122372553	122372554	-	Fam216a,Gpn3	Gpn3		Y	0.06	64	1	14	-0.94	2.989e-12	stronglyHypometh
chr2	116072518	116072519	-					0.06	62	1	22	-0.94	4.103e-12	stronglyHypometh
chr11	109721418	109721419	+	Fam20a	Fam20a		Y	0.06	34	1	18	-0.94	4.453e-12	stronglyHypometh
chr8	53720652	53720653	-					0.06	96	1	18	-0.94	7.431e-12	stronglyHypometh
chr19	22923592	22923593	+			Trpm3		0	65	0.94	18	-0.94	8.378e-12	stronglyHypometh
chr18	53153162	53153163	-					0.02	82	0.97	30	-0.94	1.807e-11	stronglyHypometh
chr1	152023331	152023332	-			1700025G04Rik		0	50	0.94	16	-0.94	2.242e-11	stronglyHypometh
chr5	31193171	31193172	+	Snx17,Eif2b4			Y	0.06	32	1	17	-0.94	2.631e-11	stronglyHypometh
chr15	85576251	85576252	+			Wnt7b		0.06	34	1	16	-0.94	3.107e-11	stronglyHypometh
chr14	13214222	13214223	-			Gm5087		0.06	33	1	22	-0.94	4.845e-11	stronglyHypometh
chr7	5518704	5518705	-					0	31	0.94	31	-0.94	7.207e-11	stronglyHypometh
chr5	111660607	111660608	-					0.06	34	1	14	-0.94	2.488e-10	stronglyHypometh
chr17	79965988	79965989	-					0	23	0.94	16	-0.94	6.364e-10	stronglyHypometh
chr7	46349094	46349095	+				Y	0.06	68	1	10	-0.94	7.955e-10	stronglyHypometh
chr16	91320652	91320653	-					0.06	33	1	13	-0.94	1.032e-09	stronglyHypometh
chr5	30960695	30960696	-	Preb				0.06	66	1	10	-0.94	1.049e-09	stronglyHypometh
chr4	44107408	44107409	+					0.06	66	1	10	-0.94	1.049e-09	stronglyHypometh
chr16	38712296	38712297	-	Arhgap31		Arhgap31		0.06	34	1	12	-0.94	2.339e-09	stronglyHypometh
chr15	33083245	33083246	-	Cpq	Cpq			0.06	33	1	12	-0.94	3.164e-09	stronglyHypometh
chr8	54809530	54809531	-			Gpm6a		0.06	18	1	18	-0.94	4.187e-09	stronglyHypometh
chr14	69932671	69932672	+			Pebp4		0.06	36	1	11	-0.94	4.478e-09	stronglyHypometh
chr5	111633902	111633903	+					0.06	34	1	11	-0.94	7.684e-09	stronglyHypometh
chr8	95590016	95590017	+					0.06	35	1	10	-0.94	2.069e-08	stronglyHypometh
chr5	139648012	139648013	+					0.06	34	1	10	-0.94	2.66e-08	stronglyHypometh
chr2	103372768	103372769	+	A930006I01Rik				0.06	33	1	10	-0.94	3.442e-08	stronglyHypometh
chr7	30745915	30745916	-					0.06	64	1	8	-0.94	4.136e-08	stronglyHypometh
chr13	94358198	94358199	-	Ap3b1,Gm9776	Gm9776			0.06	18	1	13	-0.94	6.788e-08	stronglyHypometh
chr13	48336349	48336350	-					0.06	17	1	13	-0.94	1.169e-07	stronglyHypometh
chr6	127431817	127431818	+					0.06	18	1	12	-0.94	1.503e-07	stronglyHypometh
chr10	80571261	80571262	-			Klf16		0.06	31	1	9	-0.94	2.011e-07	stronglyHypometh
chr16	47148602	47148603	+					0.06	17	1	12	-0.94	2.505e-07	stronglyHypometh
chr10	20154718	20154719	+			Map7		0.06	62	1	7	-0.94	3.059e-07	stronglyHypometh
chr8	84192366	84192367	+					0.06	35	1	8	-0.94	3.103e-07	stronglyHypometh
chrX	153476843	153476844	+					0.06	34	1	8	-0.94	3.813e-07	stronglyHypometh
chr6	84120289	84120290	-			Dysf		0.06	106	1	6	-0.94	3.862e-07	stronglyHypometh
chr9	115986082	115986083	+			Gadl1		0.06	16	1	12	-0.94	4.273e-07	stronglyHypometh
chr14	102981847	102981848	-	Kctd12,Mir5130	Kctd12		Y	0.06	16	1	12	-0.94	4.273e-07	stronglyHypometh
chr5	143253527	143253528	+		Zfp316		Y	0.06	33	1	8	-0.94	4.71e-07	stronglyHypometh
chr2	178159260	178159261	+			Phactr3		0.06	32	1	8	-0.94	5.851e-07	stronglyHypometh
chr3	30382511	30382512	+			Mecom		0.06	32	1	8	-0.94	5.851e-07	stronglyHypometh
chr11	104685611	104685612	-				Y	0.06	31	1	8	-0.94	7.314e-07	stronglyHypometh
chr19	34844360	34844361	+			Pank1		0.06	71	1	6	-0.94	8.857e-07	stronglyHypometh
chrX	12090781	12090782	-			Bcor	Y	0.06	16	1	11	-0.94	9.204e-07	stronglyHypometh
chr3	84479380	84479381	+	Fhdc1	Fhdc1	Fhdc1	Y	0.06	16	1	11	-0.94	9.204e-07	stronglyHypometh
chr8	120532978	120532979	+			Gse1		0.06	69	1	6	-0.94	1.043e-06	stronglyHypometh
[truncated: 1 more rows]
