# Supplementary material for: The steroid hormone estriol (E3) regulates epigenetic programming of fetal mouse brain and reproductive tract
Source: BMC Biol. 2022 May 2;20:93. doi: 10.1186/s12915-022-01293-4 (PMC9059368; doi:10.1186/s12915-022-01293-4)
Supplement: Supplementary file 2 — Additional file 2: Table S1. PCR primers. Table S2. The genes with altered expression patterns in the female offspring uteri after prenatal exposure to estriol (E3 v.s CT). Table S3. A The hypomethylated genes in the female offspring uteri after prenatal exposure to estriol (E3 vs CT). B The hypermethylated genes in the female offspring uteri after prenatal exposure to estriol (E3 vs CT). Table S4. The genes with altered E2 responsiveness in the female offspring uteri after prenatal exposure to estriol (E3-E2 vs CT-E2). Table S5. The potential binding proteins with Flag-ERα, Flag-ERβ in Ishikawa cells by Multi-Dimensional Protein Identification Technology (MudPIT). Table S6. The genes that are bound by the ERα-SUZ12 and ERβ-SUZ12 protein complex in Ishikawa cells. The Re-ChIP results show that E3 treatment influences binding of ER-SUZ12 complex to their target genes in Ishikawa cells. Table S7. The genes with altered expression patterns (≥ 1.5 or ≤ -1.5-fold change) in the female offspring cortex and hippocampus after prenatal exposure to estriol (E3 vs CT). Table S8. The top 3000 CpG sites in the female offspring prefrontal cortex after prenatal exposure to estriol (E3 vs CT). Table S9 The genes that are bound by the ERα-DNMT1, ERβ-DNMT1, ERα-SUZ12 and ERβ-SUZ12 protein complex in SY5Y cells. By a Re-ChIP assay, we identified 2391 DNA promotor sites that were bound by both ERα and DNMT1 simultaneously, 53 sites were bound by both ERβ and DNMT1; 253 sites were bound by both ERα and SUZ12, and 260 sites were bound by both ERβ and SUZ12, after E3 treatment. Table S10. A) The top 2000 hypermethylated differential CpG sites in the female offspring hippocampus after prenatal exposure to estriol (E3 vs CT). B) The top 2000 hypomethylated differential CpG sites in the female offspring hippocampus after prenatal exposure to estriol (E3 vs CT). [file 12915_2022_1293_MOESM2_ESM.zip › Supplemental Table 2 (2).xlsx]

## Sheet: Sheet1
SYMBOL	p-value(E3 vs. CT)	Fold-Change(E3 vs. CT)	REFSEQ_ID	DEFINITION
Sprr2d	0.0262019	4.53951	NM_011470.1	Mus musculus small proline-rich protein 2D (Sprr2d), mRNA.
S100a8	0.00768941	4.20555	NM_013650.2	Mus musculus S100 calcium binding protein A8 (calgranulin A) (S100a8), mRNA.
Uox	0.00837483	3.8275	NM_009474.3	Mus musculus urate oxidase (Uox), mRNA.
Cfd	0.00277468	3.57528	NM_013459.1	Mus musculus complement factor D (adipsin) (Cfd), mRNA.
Chi3l1	0.0205977	3.54005	NM_007695.2	Mus musculus chitinase 3-like 1 (Chi3l1), mRNA.
Cyp2e1	0.00518189	3.29003	NM_021282.2	Mus musculus cytochrome P450, family 2, subfamily e, polypeptide 1 (Cyp2e1), mRNA.
S100a9	0.0104989	3.03475	NM_009114.1	Mus musculus S100 calcium binding protein A9 (calgranulin B) (S100a9), mRNA.
Sqle	0.00528071	3.00485	NM_009270.3	Mus musculus squalene epoxidase (Sqle), mRNA.
Spp1	0.00497909	2.98324	NM_009263.1	Mus musculus secreted phosphoprotein 1 (Spp1), mRNA.
Car3	0.00624282	2.83244	NM_007606.3	Mus musculus carbonic anhydrase 3 (Car3), mRNA.
Emb	0.0264716	2.73484	NM_010330.3	Mus musculus embigin (Emb), mRNA.
Klk1b27	0.0416746	2.7142	NM_020268.3	Mus musculus kallikrein 1-related peptidase b27 (Klk1b27), mRNA.
Ret	0.00389802	2.57896	NM_001080780.1	Mus musculus ret proto-oncogene (Ret), transcript variant 4, mRNA.
Greb1	0.00547278	2.57384	NM_015764.1	Mus musculus gene regulated by estrogen in breast cancer protein (Greb1), mRNA.
Sc4mol	0.00230234	2.5189	NM_025436.1	Mus musculus sterol-C4-methyl oxidase-like (Sc4mol), mRNA.
Sectm1b	0.00825826	2.49654	NM_026907.3	Mus musculus secreted and transmembrane 1B (Sectm1b), mRNA.
Adipoq	0.00182573	2.40782	NM_009605.4	Mus musculus adiponectin, C1Q and collagen domain containing (Adipoq), mRNA.
Greb1	0.0110545	2.40298
Klk1b4	0.0441016	2.37432	NM_010915.1	Mus musculus kallikrein 1-related pepidase b4 (Klk1b4), mRNA.
Cyp51	0.00445264	2.36442	NM_020010.2	Mus musculus cytochrome P450, family 51 (Cyp51), mRNA.
Creld2	0.0131683	2.32746	NM_029720.2	Mus musculus cysteine-rich with EGF-like domains 2 (Creld2), mRNA.
Pak3	0.00910215	2.30661	NM_008778.2	Mus musculus p21 (CDKN1A)-activated kinase 3 (Pak3), mRNA.
Acsl3	0.000605915	2.29146	NM_028817.2	Mus musculus acyl-CoA synthetase long-chain family member 3 (Acsl3), transcript variant 1, mRNA.
Hp	0.00269195	2.27037	NM_017370.1	Mus musculus haptoglobin (Hp), mRNA.
Klk1	0.0516002	2.25695	NM_010639.7	Mus musculus kallikrein 1 (Klk1), mRNA.
Creld2	0.0169152	2.25283	NM_029720.1	Mus musculus cysteine-rich with EGF-like domains 2 (Creld2), mRNA.
Tfrc	0.00294887	2.24411	NM_011638.3	Mus musculus transferrin receptor (Tfrc), mRNA.
Hp	0.00256429	2.23992	NM_017370.1	Mus musculus haptoglobin (Hp), mRNA.
Ramp3	0.0331286	2.20828	NM_019511.3	Mus musculus receptor (calcitonin) activity modifying protein 3 (Ramp3), mRNA.
Dhcr24	0.0152058	2.19603	XM_131538.1
Itga2	0.00253521	2.1815	NM_008396.2	Mus musculus integrin alpha 2 (Itga2), mRNA.
Slc26a4	0.0250996	2.18063	NM_011867.3	Mus musculus solute carrier family 26, member 4 (Slc26a4), mRNA.
Tfrc	0.00414976	2.17434	NM_011638.3	Mus musculus transferrin receptor (Tfrc), mRNA.
Hp	0.00384816	2.16911	NM_017370.1	Mus musculus haptoglobin (Hp), mRNA.
Ramp3	0.0333766	2.14455	NM_019511.1	Mus musculus receptor (calcitonin) activity modifying protein 3 (Ramp3), mRNA.
Gadd45g	0.0124303	2.13418	NM_011817.1	Mus musculus growth arrest and DNA-damage-inducible 45 gamma (Gadd45g), mRNA.
LOC100047619	0.00513589	2.08477	XR_033736.1	PREDICTED: Mus musculus similar to solute carrier family 7 (cationic amino acid transporter, y+ system), member 5 (LOC100047619), misc RNA.
Slc16a6	0.00108807	2.07952	NM_134038.2	Mus musculus solute carrier family 16 (monocarboxylic acid transporters), member 6 (Slc16a6), transcript variant 2, mRNA.
Hsd17b7	0.00254669	2.07608	NM_010476.3	Mus musculus hydroxysteroid (17-beta) dehydrogenase 7 (Hsd17b7), mRNA.
Klk1b5	0.0499552	2.07527	NM_008456.2	Mus musculus kallikrein 1-related peptidase b5 (Klk1b5), mRNA.
Sprr2e	0.0256832	2.07297	NM_011471.2	Mus musculus small proline-rich protein 2E (Sprr2e), mRNA.
Mup1	0.0114395	2.07219	NM_031188.1	Mus musculus major urinary protein 1 (Mup1), mRNA.
Sqle	0.00726003	2.06077	NM_009270.3	Mus musculus squalene epoxidase (Sqle), mRNA.
Nol5	0.000376353	2.03984	NM_018868.2	Mus musculus nucleolar protein 5 (Nol5), mRNA.
Srm	0.00435647	2.03847	NM_009272.4	Mus musculus spermidine synthase (Srm), mRNA.
Rrp12	0.0052551	2.0354	NM_199447.2	Mus musculus ribosomal RNA processing 12 homolog (S. cerevisiae) (Rrp12), mRNA.
LOC100040592	0.000384488	2.03104	XM_001475189.1	PREDICTED: Mus musculus similar to Hmgcs1 protein, transcript variant 1 (LOC100040592), mRNA.
Adamts4	0.0190663	2.02189	NM_172845.1
Ngfr	0.0215154	2.0218	NM_033217.3	Mus musculus nerve growth factor receptor (TNFR superfamily, member 16) (Ngfr), mRNA.
9930032O22Rik	0.0238934	2.01626	NM_177162.3	Mus musculus RIKEN cDNA 9930032O22 gene (9930032O22Rik), mRNA.
1600029D21Rik	0.0124384	2.01383	NM_029639.2	Mus musculus RIKEN cDNA 1600029D21 gene (1600029D21Rik), mRNA.
Saa3	0.0120542	2.01137	NM_011315.3	Mus musculus serum amyloid A 3 (Saa3), mRNA.
Errfi1	0.0151944	2.01007	NM_133753.1	Mus musculus ERBB receptor feedback inhibitor 1 (Errfi1), mRNA.
Calr	0.0121176	2.00855	NM_007591.3	Mus musculus calreticulin (Calr), mRNA.
Serpina1b	0.00844904	2.00534	NM_009244.4	Mus musculus serine (or cysteine) preptidase inhibitor, clade A, member 1b (Serpina1b), mRNA.
BC003993	0.026414	1.98985	NM_030560.3	Mus musculus cDNA sequence BC003993 (BC003993), mRNA.
Hif1a	0.00105952	1.97794	NM_010431.1	Mus musculus hypoxia inducible factor 1, alpha subunit (Hif1a), mRNA.
Gadd45g	0.00853919	1.97479	NM_011817.1	Mus musculus growth arrest and DNA-damage-inducible 45 gamma (Gadd45g), mRNA.
Agpat2	0.00933628	1.95992	NM_026212.1	Mus musculus 1-acylglycerol-3-phosphate O-acyltransferase 2 (lysophosphatidic acid acyltransferase, beta) (Agpat2), mRNA.
Col23a1	0.0349621	1.95857	NM_153393.1	Mus musculus procollagen, type XXIII, alpha 1 (Col23a1), mRNA.
Prkcb	0.015953	1.95569	NM_008855.2	Mus musculus protein kinase C, beta (Prkcb), mRNA.
Cxadr	0.000949442	1.94211
Srprb	0.00813436	1.93963	NM_009275.4	Mus musculus signal recognition particle receptor, B subunit (Srprb), mRNA.
Serpina1b	0.0110658	1.9389	NM_009244.4	Mus musculus serine (or cysteine) preptidase inhibitor, clade A, member 1b (Serpina1b), mRNA.
Tnfaip8l3	0.0120621	1.9363	NM_001033535.1	Mus musculus tumor necrosis factor, alpha-induced protein 8-like 3 (Tnfaip8l3), mRNA.
Slco2a1	0.00665276	1.9344	NM_033314.2	Mus musculus solute carrier organic anion transporter family, member 2a1 (Slco2a1), mRNA.
Tnfrsf12a	0.00688715	1.91205	NM_013749.1	Mus musculus tumor necrosis factor receptor superfamily, member 12a (Tnfrsf12a), mRNA.
Spsb1	0.00465352	1.89623	NM_029035.2	Mus musculus splA/ryanodine receptor domain and SOCS box containing 1 (Spsb1), mRNA.
Fdps	0.0117548	1.8947	NM_134469.3	Mus musculus farnesyl diphosphate synthetase (Fdps), mRNA.
Krt84	0.0566211	1.88895	NM_008474.1	Mus musculus keratin 84 (Krt84), mRNA.
Stat5a	0.00400012	1.88749	NM_011488.2	Mus musculus signal transducer and activator of transcription 5A (Stat5a), mRNA.
Otop1	0.00721084	1.88655	NM_178139.1	Mus musculus otopetrin 1 (Otop1), transcript variant b, mRNA.
Hsp90b1	0.00724532	1.88412	NM_011631.1	Mus musculus heat shock protein 90, beta (Grp94), member 1 (Hsp90b1), mRNA.
LOC100048556	0.0166854	1.8828	XM_001480891.1	PREDICTED: Mus musculus similar to monocyte chemoattractant protein-5, transcript variant 1 (LOC100048556), mRNA.
Fos	0.00150376	1.87742	NM_010234.2	Mus musculus FBJ osteosarcoma oncogene (Fos), mRNA.
Cidec	0.00711983	1.87642	NM_178373.3	Mus musculus cell death-inducing DFFA-like effector c (Cidec), mRNA.
Lnx2	0.00581061	1.86755	NM_080795.3	Mus musculus ligand of numb-protein X 2 (Lnx2), mRNA.
Chi3l3	0.00895975	1.86653
Lss	0.00143979	1.86492	NM_146006.1	Mus musculus lanosterol synthase (Lss), mRNA.
Ier3	0.00794667	1.86054	NM_133662.2	Mus musculus immediate early response 3 (Ier3), mRNA.
Inhba	0.0140045	1.85524	NM_008380.1	Mus musculus inhibin beta-A (Inhba), mRNA.
Grwd1	0.00834553	1.84217	NM_153419.1	Mus musculus glutamate-rich WD repeat containing 1 (Grwd1), mRNA.
H47	0.00870556	1.8412	NM_024439.3	Mus musculus histocompatibility 47 (H47), mRNA.
Mup2	0.0143622	1.84074	NM_008647.3	Mus musculus major urinary protein 2 (Mup2), transcript variant 1, mRNA.
Akp2	0.0271139	1.83997	NM_007431.1	Mus musculus alkaline phosphatase 2, liver (Akp2), mRNA.
Hey1	0.00203865	1.82924	NM_010423.2	Mus musculus hairy/enhancer-of-split related with YRPW motif 1 (Hey1), mRNA.
Srm	0.0119347	1.82417	NM_009272.2	Mus musculus spermidine synthase (Srm), mRNA.
Pno1	0.00230958	1.81875	NM_025443.2	Mus musculus partner of NOB1 homolog (S. cerevisiae) (Pno1), mRNA.
Pglyrp1	0.0477358	1.80343	NM_009402.1
Bmp8a	0.00468744	1.80289	NM_007558.1	Mus musculus bone morphogenetic protein 8a (Bmp8a), mRNA.
Serpina1d	0.0129868	1.80227	NM_009246.3	Mus musculus serine (or cysteine) peptidase inhibitor, clade A, member 1d (Serpina1d), mRNA.
Twist2	0.0127904	1.79008	NM_007855.1
H47	0.0132545	1.78914	NM_024439.3	Mus musculus histocompatibility 47 (H47), mRNA.
Ssx2ip	0.00270313	1.78819	NM_138744.2	Mus musculus synovial sarcoma, X breakpoint 2 interacting protein (Ssx2ip), mRNA.
6720458F09Rik	0.0108767	1.78662	NM_177374.2	Mus musculus RIKEN cDNA 6720458F09 gene (6720458F09Rik), mRNA.
Tex2	0.0103012	1.7827	NM_198292.3	Mus musculus testis expressed gene 2 (Tex2), mRNA.
Sgk1	0.00426822	1.77749	NM_011361.1	Mus musculus serum/glucocorticoid regulated kinase 1 (Sgk1), mRNA.
Gpr83	0.0450232	1.76978	NM_010287.2	Mus musculus G protein-coupled receptor 83 (Gpr83), mRNA.
Gas6	0.0189379	1.76846	NM_019521.2	Mus musculus growth arrest specific 6 (Gas6), mRNA.
Lamc2	0.00974459	1.76502	NM_008485.3	Mus musculus laminin, gamma 2 (Lamc2), mRNA.
Slco4a1	0.0197566	1.7618	NM_148933.1	Mus musculus solute carrier organic anion transporter family, member 4a1 (Slco4a1), mRNA.
Prap1	0.0714603	1.76089	NM_009475.1	Mus musculus proline-rich acidic protein 1 (Prap1), mRNA.
D3Ucla1	0.00869212	1.7607	NM_030685.1	Mus musculus DNA segment, Chr 3, University of California at Los Angeles 1 (D3Ucla1), mRNA.
Camp	0.0130993	1.76007	NM_009921.1	Mus musculus cathelicidin antimicrobial peptide (Camp), mRNA.
Cyr61	0.0102572	1.75022	NM_010516.1	Mus musculus cysteine rich protein 61 (Cyr61), mRNA.
Rapgefl1	0.00355773	1.7478	NM_001080925.1	Mus musculus Rap guanine nucleotide exchange factor (GEF)-like 1 (Rapgefl1), mRNA.
Whrn	0.00837121	1.74405	NM_001008792.1	Mus musculus whirlin (Whrn), transcript variant 3, mRNA.
Ddx21	0.00311052	1.7421	NM_019553.2	Mus musculus DEAD (Asp-Glu-Ala-Asp) box polypeptide 21 (Ddx21), mRNA.
Gal	0.0195115	1.74093	NM_010253.3	Mus musculus galanin (Gal), mRNA.
Ngp	0.0116112	1.7408	NM_008694.1	Mus musculus neutrophilic granule protein (Ngp), mRNA.
Gm484	0.0266864	1.73838	NM_001033356.2	Mus musculus gene model 484, (NCBI) (Gm484), mRNA.
Lhfpl2	0.00616173	1.73689	NM_172589.2	Mus musculus lipoma HMGIC fusion partner-like 2 (Lhfpl2), mRNA.
Prg2	0.0160762	1.73287	NM_008920.4	Mus musculus proteoglycan 2, bone marrow (Prg2), mRNA.
Tmem97	0.00297612	1.73123	NM_133706.2	Mus musculus transmembrane protein 97 (Tmem97), mRNA.
Gpnmb	0.0465694	1.7199	NM_053110.3	Mus musculus glycoprotein (transmembrane) nmb (Gpnmb), mRNA.
Socs2	0.0118085	1.71759	NM_007706.3	Mus musculus suppressor of cytokine signaling 2 (Socs2), mRNA.
Zxdc	0.00540124	1.71406	NM_173002.2	Mus musculus ZXD family zinc finger C (Zxdc), transcript variant 2, mRNA.
Slc6a13	0.0325022	1.71181	NM_144512.2	Mus musculus solute carrier family 6 (neurotransmitter transporter, GABA), member 13 (Slc6a13), mRNA.
Clec4a3	0.00919829	1.71061	NM_153197.3	Mus musculus C-type lectin domain family 4, member a3 (Clec4a3), mRNA.
Mfsd2	0.0025686	1.70867	NM_029662.1	Mus musculus major facilitator superfamily domain containing 2 (Mfsd2), mRNA.
Bzw1	0.00210011	1.70379
Chi3l3	0.00566523	1.70171	NM_009892.1	Mus musculus chitinase 3-like 3 (Chi3l3), mRNA.
Dhcr24	0.00569513	1.70066	NM_053272.2	Mus musculus 24-dehydrocholesterol reductase (Dhcr24), mRNA.
Phlda1	0.00255895	1.69769	NM_009344.1	Mus musculus pleckstrin homology-like domain, family A, member 1 (Phlda1), mRNA.
Gdf15	0.00606933	1.69768	NM_011819.1	Mus musculus growth differentiation factor 15 (Gdf15), mRNA.
Iqgap2	0.002857	1.69346	NM_027711.1	Mus musculus IQ motif containing GTPase activating protein 2 (Iqgap2), mRNA.
Dhcr24	0.00177518	1.69178
Nrp1	0.0049156	1.69027	NM_008737.1	Mus musculus neuropilin 1 (Nrp1), mRNA.
Cxcl1	0.0198269	1.68501	NM_008176.1	Mus musculus chemokine (C-X-C motif) ligand 1 (Cxcl1), mRNA.
Apoc1	0.00248335	1.68438	NM_007469.3	Mus musculus apolipoprotein C-I (Apoc1), mRNA.
Fkbp11	0.0320916	1.68355	NM_024169.3	Mus musculus FK506 binding protein 11 (Fkbp11), mRNA.
1110007M04Rik	0.000709703	1.68275	NM_026742.3	Mus musculus RIKEN cDNA 1110007M04 gene (1110007M04Rik), mRNA.
Dnajc2	0.00247743	1.67986	NM_009584.3	Mus musculus DnaJ (Hsp40) homolog, subfamily C, member 2 (Dnajc2), mRNA.
Rxfp2	0.0128955	1.67585	NM_080468.1	Mus musculus relaxin/insulin-like family peptide receptor 2 (Rxfp2), mRNA.
Cdkn1a	0.00128214	1.67481	NM_007669.3	Mus musculus cyclin-dependent kinase inhibitor 1A (P21) (Cdkn1a), mRNA.
Psme3	0.00198845	1.67281	NM_011192.3	Mus musculus proteaseome (prosome, macropain) 28 subunit, 3 (Psme3), mRNA.
Narg1	0.000606459	1.6727	NM_053089.2	Mus musculus NMDA receptor-regulated gene 1 (Narg1), mRNA.
Nrp1	0.00489858	1.67125	NM_008737.1	Mus musculus neuropilin 1 (Nrp1), mRNA.
Mad2l1	0.0199394	1.6706	NM_019499.2	Mus musculus MAD2 (mitotic arrest deficient, homolog)-like 1 (yeast) (Mad2l1), mRNA.
Srm	0.0158257	1.66731	NM_009272.4	Mus musculus spermidine synthase (Srm), mRNA.
Nol5a	0.0123126	1.66725	NM_024193.2	Mus musculus nucleolar protein 5A (Nol5a), mRNA.
Serpinb11	0.00781065	1.66466	NM_025867.1	Mus musculus serine (or cysteine) peptidase inhibitor, clade B (ovalbumin), member 11 (Serpinb11), mRNA.
Tinagl	0.000747096	1.662	NM_023476.1	Mus musculus tubulointerstitial nephritis antigen-like (Tinagl), mRNA.
Stip1	0.00703376	1.66194	NM_016737.1	Mus musculus stress-induced phosphoprotein 1 (Stip1), mRNA.
Lnx2	0.0162064	1.66072	NM_080795.3	Mus musculus ligand of numb-protein X 2 (Lnx2), mRNA.
LOC100045413	0.00807331	1.65945	XR_031727.1	PREDICTED: Mus musculus similar to Greb1 protein (LOC100045413), misc RNA.
Adh1	0.0282335	1.65849	NM_007409.2	Mus musculus alcohol dehydrogenase 1 (class I) (Adh1), mRNA.
Lpl	0.00913941	1.65634	NM_008509.2	Mus musculus lipoprotein lipase (Lpl), mRNA.
Plod2	0.00571216	1.6554	NM_011961.1	Mus musculus procollagen lysine, 2-oxoglutarate 5-dioxygenase 2 (Plod2), mRNA.
Timm8a1	0.000829936	1.65224	NM_013898.1	Mus musculus translocase of inner mitochondrial membrane 8 homolog a1 (yeast) (Timm8a1), mRNA.
Riok1	0.000531796	1.6508	NM_024242.2	Mus musculus RIO kinase 1 (yeast) (Riok1), mRNA.
Pdia6	0.0086361	1.64279	NM_027959.3	Mus musculus protein disulfide isomerase associated 6 (Pdia6), mRNA.
Bace2	0.011836	1.64196	NM_019517.2	Mus musculus beta-site APP-cleaving enzyme 2 (Bace2), mRNA.
Slc16a6	0.00525951	1.63929	NM_134038.2	Mus musculus solute carrier family 16 (monocarboxylic acid transporters), member 6 (Slc16a6), transcript variant 2, mRNA.
Krt6b	0.0253442	1.6374	NM_010669.2	Mus musculus keratin 6B (Krt6b), mRNA.
Hspe1	0.00568988	1.6374	NM_008303.2	Mus musculus heat shock protein 1 (chaperonin 10) (Hspe1), mRNA.
Ssr3	0.00750356	1.63737	NM_026155.1	Mus musculus signal sequence receptor, gamma (Ssr3), mRNA.
Adamts1	0.0166205	1.63549	NM_009621.3	Mus musculus a disintegrin-like and metallopeptidase (reprolysin type) with thrombospondin type 1 motif, 1 (Adamts1), mRNA.
Adh1	0.0352024	1.63382	NM_007409.2	Mus musculus alcohol dehydrogenase 1 (class I) (Adh1), mRNA.
Nars	0.0115633	1.63298	NM_027350.2	Mus musculus asparaginyl-tRNA synthetase (Nars), mRNA.
Fam110a	0.00747238	1.62922	NM_028666.2	Mus musculus family with sequence similarity 110, member A (Fam110a), transcript variant 1, mRNA.
Lrrc59	0.00742906	1.6277	NM_133807.1	Mus musculus leucine rich repeat containing 59 (Lrrc59), mRNA.
Dnajb9	0.00980227	1.6263	NM_013760.3	Mus musculus DnaJ (Hsp40) homolog, subfamily B, member 9 (Dnajb9), mRNA.
Tmem56	0.00247194	1.62585	NM_178936.3	Mus musculus transmembrane protein 56 (Tmem56), mRNA.
Eef1e1	0.00197886	1.62423	NM_025380.2	Mus musculus eukaryotic translation elongation factor 1 epsilon 1 (Eef1e1), mRNA.
Sncg	0.00425118	1.62384	NM_011430.2	Mus musculus synuclein, gamma (Sncg), mRNA.
Isyna1	0.0200287	1.62381	NM_023627.1	Mus musculus myo-inositol 1-phosphate synthase A1 (Isyna1), mRNA.
Hsp105	0.0176603	1.62172	NM_013559.1
Slc15a3	0.0161304	1.62142	NM_023044.1	Mus musculus solute carrier family 15, member 3 (Slc15a3), mRNA.
Fgfr1op2	0.0404811	1.61927	NM_026218.2	Mus musculus FGFR1 oncogene partner 2 (Fgfr1op2), mRNA.
Mesdc1	0.00252702	1.61528	NM_030705.4	Mus musculus mesoderm development candidate 1 (Mesdc1), mRNA.
Dennd2a	0.0063226	1.61473	NM_172477.3	Mus musculus DENN/MADD domain containing 2A (Dennd2a), mRNA.
Prlr	0.0390837	1.61416	NM_011169.4	Mus musculus prolactin receptor (Prlr), mRNA.
Crispld2	0.00828883	1.61394	NM_030209.2	Mus musculus cysteine-rich secretory protein LCCL domain containing 2 (Crispld2), mRNA.
Padi2	0.0339244	1.60807	NM_008812.1	Mus musculus peptidyl arginine deiminase, type II (Padi2), mRNA.
Grwd1	0.0144105	1.60512	NM_153419.1	Mus musculus glutamate-rich WD repeat containing 1 (Grwd1), mRNA.
Ube2f	0.00839052	1.60452	NM_026454.2	Mus musculus ubiquitin-conjugating enzyme E2F (putative) (Ube2f), mRNA.
620807	0.0127955	1.60264	NM_001081285.1	Mus musculus predicted gene, 620807 (620807), mRNA.
LOC100048554	0.0447136	1.59967	XM_001480890.1	PREDICTED: Mus musculus similar to monocyte chemoattractant protein-2 (MCP-2) (LOC100048554), mRNA.
Prpf40a	0.000243117	1.59845	NM_018785.2	Mus musculus PRP40 pre-mRNA processing factor 40 homolog A (yeast) (Prpf40a), mRNA.
Odc1	0.00141233	1.59623	NM_013614.1	Mus musculus ornithine decarboxylase, structural 1 (Odc1), mRNA.
Scd1	0.0321102	1.59021	NM_009127.3	Mus musculus stearoyl-Coenzyme A desaturase 1 (Scd1), mRNA.
Uchl3	0.0124281	1.58844	NM_016723.1	Mus musculus ubiquitin carboxyl-terminal esterase L3 (ubiquitin thiolesterase) (Uchl3), mRNA.
Ogn	0.0298494	1.5881	NM_008760.2	Mus musculus osteoglycin (Ogn), mRNA.
Tmod1	0.0115151	1.58737	NM_021883.1	Mus musculus tropomodulin 1 (Tmod1), mRNA.
Lyz2	0.0218856	1.58422	NM_017372.3	Mus musculus lysozyme 2 (Lyz2), mRNA.
2310045A20Rik	0.0192555	1.58321	NM_172710.3	Mus musculus RIKEN cDNA 2310045A20 gene (2310045A20Rik), mRNA.
Wdr75	0.000436597	1.58287	NM_028599.1	Mus musculus WD repeat domain 75 (Wdr75), mRNA. XM_899942 XM_899949 XM_905443 XM_919350 XM_919365 XM_919374 XM_919385 XM_919393 XM_919402
Etf1	0.00013911	1.58209	NM_144866.3	Mus musculus eukaryotic translation termination factor 1 (Etf1), mRNA.
Nol1	0.00566525	1.58076	NM_138747.1	Mus musculus nucleolar protein 1 (Nol1), mRNA.
Apobec1	0.0174469	1.57962	NM_031159.3	Mus musculus apolipoprotein B mRNA editing enzyme, catalytic polypeptide 1 (Apobec1), transcript variant 1, mRNA.
Il1b	0.0179613	1.57918
4930403O06Rik	0.00680286	1.57745	NM_026881.1
Crtac1	0.0150173	1.57534	NM_145123.2
Kif5c	0.00613309	1.57477	NM_008449.2	Mus musculus kinesin family member 5C (Kif5c), mRNA.
Cyr61	0.0200931	1.57471	NM_010516.1	Mus musculus cysteine rich protein 61 (Cyr61), mRNA.
Hspd1	0.0188274	1.5736	NM_010477.3	Mus musculus heat shock protein 1 (chaperonin) (Hspd1), mRNA.
Tcf23	0.00234826	1.5705	NM_053085.1
Nol1	0.00368712	1.57033	NM_138747.1	Mus musculus nucleolar protein 1 (Nol1), mRNA.
Mgll	0.011976	1.57032	NM_011844.3	Mus musculus monoglyceride lipase (Mgll), mRNA.
Gtpbp4	0.00382855	1.56882	NM_027000.4	Mus musculus GTP binding protein 4 (Gtpbp4), mRNA.
Lamc2	0.00725054	1.56832	NM_008485.3	Mus musculus laminin, gamma 2 (Lamc2), mRNA.
Alg2	0.00648712	1.56424	NM_019998.2	Mus musculus asparagine-linked glycosylation 2 homolog (yeast, alpha-1,3-mannosyltransferase) (Alg2), mRNA.
Hspd1	0.000983274	1.56296	NM_010477.3	Mus musculus heat shock protein 1 (chaperonin) (Hspd1), mRNA.
Ebna1bp2	0.00606652	1.56254	NM_026932.3	Mus musculus EBNA1 binding protein 2 (Ebna1bp2), mRNA.
Lrrn3	0.00802712	1.56114	NM_010733.2	Mus musculus leucine rich repeat protein 3, neuronal (Lrrn3), mRNA.
Mvd	0.00322107	1.56094	NM_138656.1	Mus musculus mevalonate (diphospho) decarboxylase (Mvd), mRNA.
Hsd17b12	0.00520431	1.5608	NM_019657.2	Mus musculus hydroxysteroid (17-beta) dehydrogenase 12 (Hsd17b12), mRNA.
Rhou	0.00248558	1.56077	NM_133955.3	Mus musculus ras homolog gene family, member U (Rhou), mRNA.
Zxdc	0.0175776	1.55989	NM_030260.2	Mus musculus ZXD family zinc finger C (Zxdc), transcript variant 1, mRNA.
Cstb	0.0135771	1.55866	NM_007793.3	Mus musculus cystatin B (Cstb), mRNA.
Exosc2	0.00157759	1.55854	NM_144886.1	Mus musculus exosome component 2 (Exosc2), mRNA.
Ppa1	0.0112282	1.55693	NM_026438.2	Mus musculus pyrophosphatase (inorganic) 1 (Ppa1), mRNA.
Ccdc47	0.00166398	1.5566	NM_026009.2	Mus musculus coiled-coil domain containing 47 (Ccdc47), mRNA.
BC003993	0.0172733	1.55615	NM_030560.2	Mus musculus cDNA sequence BC003993 (BC003993), mRNA.
Rg9mtd1	0.000205271	1.55468	NM_029092.2	Mus musculus RNA (guanine-9-) methyltransferase domain containing 1 (Rg9mtd1), mRNA.
Il4i1	0.0402357	1.55403	NM_010215.2	Mus musculus interleukin 4 induced 1 (Il4i1), mRNA.
Sgms2	0.00496837	1.55331	NM_028943.3	Mus musculus sphingomyelin synthase 2 (Sgms2), mRNA.
Ifi202b	0.0145307	1.55269	NM_008327.1	Mus musculus interferon activated gene 202B (Ifi202b), mRNA.
Eif1a	0.00548013	1.54919	NM_010120.4	Mus musculus eukaryotic translation initiation factor 1A (Eif1a), mRNA.
Pparg	0.000900411	1.54915	NM_011146.2	Mus musculus peroxisome proliferator activated receptor gamma (Pparg), mRNA.
Hbb-b2	0.0115151	1.54849	NM_016956.2	Mus musculus hemoglobin, beta adult minor chain (Hbb-b2), mRNA.
Fpr2	0.0136972	1.54801	NM_008039.2	Mus musculus formyl peptide receptor 2 (Fpr2), mRNA.
Aars	0.0162649	1.54431	NM_146217.3	Mus musculus alanyl-tRNA synthetase (Aars), mRNA.
Ms4a6d	0.00377699	1.54332	NM_026835.2	Mus musculus membrane-spanning 4-domains, subfamily A, member 6D (Ms4a6d), mRNA.
Lrrc41	0.00836316	1.54316	NM_153521.1	Mus musculus leucine rich repeat containing 41 (Lrrc41), mRNA.
Slc16a6	0.00539969	1.54221	NM_134038.2	Mus musculus solute carrier family 16 (monocarboxylic acid transporters), member 6 (Slc16a6), transcript variant 2, mRNA.
Krt6b	0.0310349	1.54151	NM_010669.2	Mus musculus keratin 6B (Krt6b), mRNA.
Uba5	0.0145497	1.54063	NM_025692.2	Mus musculus ubiquitin-like modifier activating enzyme 5 (Uba5), mRNA.
H2-Ea	0.0435465	1.54049	NM_010381.2	Mus musculus histocompatibility 2, class II antigen E alpha (H2-Ea), mRNA.
Hprt1	0.000455765	1.53946	NM_013556.2	Mus musculus hypoxanthine guanine phosphoribosyl transferase 1 (Hprt1), mRNA.
Eif5	0.00133647	1.5376	NM_173363.4	Mus musculus eukaryotic translation initiation factor 5 (Eif5), transcript variant 1, mRNA.
Kpna1	0.00150307	1.53704	NM_008465.4	Mus musculus karyopherin (importin) alpha 1 (Kpna1), mRNA.
Ctps	0.00624489	1.53538	NM_016748.1	Mus musculus cytidine 5'-triphosphate synthase (Ctps), mRNA.
Emilin2	0.00682273	1.53503	NM_145158.2	Mus musculus elastin microfibril interfacer 2 (Emilin2), mRNA.
Ctps	0.00964136	1.53478	NM_016748.1	Mus musculus cytidine 5'-triphosphate synthase (Ctps), mRNA.
Gja1	0.0153205	1.5339	NM_010288.2	Mus musculus gap junction membrane channel protein alpha 1 (Gja1), mRNA.
Ccl7	0.0388828	1.53026	NM_013654.2	Mus musculus chemokine (C-C motif) ligand 7 (Ccl7), mRNA.
Fkhl18	0.00690922	1.53008	NM_010226.1	Mus musculus forkhead-like 18 (Drosophila) (Fkhl18), mRNA.
Purb	0.00160776	1.52947	NM_011221.2	Mus musculus purine rich element binding protein B (Purb), mRNA.
Gorasp2	0.00496501	1.52833	NM_027352.2	Mus musculus golgi reassembly stacking protein 2 (Gorasp2), mRNA.
LOC100047934	0.012778	1.52828	XM_001478074.1	PREDICTED: Mus musculus hypothetical protein LOC100047934 (LOC100047934), mRNA.
Dnajc3	0.0115749	1.52772	NM_008929.2	Mus musculus DnaJ (Hsp40) homolog, subfamily C, member 3 (Dnajc3), mRNA.
Whrn	0.00748209	1.5267	NM_001008795.1	Mus musculus whirlin (Whrn), transcript variant 6, mRNA.
Zxdc	0.0106437	1.52566	NM_173002.2	Mus musculus ZXD family zinc finger C (Zxdc), transcript variant 2, mRNA.
Midn	0.00164862	1.52543	NM_021565.1	Mus musculus midnolin (Midn), mRNA.
Ece1	0.000561723	1.52387	NM_199307.1	Mus musculus endothelin converting enzyme 1 (Ece1), mRNA.
Slc35b1	0.0205717	1.5236	NM_016752.1	Mus musculus solute carrier family 35, member B1 (Slc35b1), mRNA.
Thyn1	0.00933387	1.52356	NM_144543.1	Mus musculus thymocyte nuclear protein 1 (Thyn1), mRNA.
Eif2s2	0.00239679	1.5233	NM_026030.2	Mus musculus eukaryotic translation initiation factor 2, subunit 2 (beta) (Eif2s2), mRNA.
Gdpd3	0.0198775	1.52272	NM_024228.2	Mus musculus glycerophosphodiester phosphodiesterase domain containing 3 (Gdpd3), mRNA.
Tex2	0.0189821	1.52135	NM_198292.3	Mus musculus testis expressed gene 2 (Tex2), mRNA.
Tubb2c	0.00546762	1.52074	NM_146116.1	Mus musculus tubulin, beta 2c (Tubb2c), mRNA.
Raly	0.0385627	1.5205	NM_023130.2	Mus musculus hnRNP-associated with lethal yellow (Raly), mRNA.
Pknox2	0.0099117	1.51829	NM_001029838.1	Mus musculus Pbx/knotted 1 homeobox 2 (Pknox2), transcript variant 2, mRNA.
Slc39a6	0.00901424	1.51759	NM_139143.2	Mus musculus solute carrier family 39 (metal ion transporter), member 6 (Slc39a6), mRNA.
Cebpb	0.00532947	1.51576	NM_009883.3	Mus musculus CCAAT/enhancer binding protein (C/EBP), beta (Cebpb), mRNA.
2610204L23Rik	0.00648118	1.51396	NM_026009.1
Rrbp1	0.0166958	1.51264	NM_133626.2	Mus musculus ribosome binding protein 1 (Rrbp1), transcript variant 2, mRNA.
Nol6	0.000324767	1.51201	NM_139236.3	Mus musculus nucleolar protein family 6 (RNA-associated) (Nol6), mRNA.
Lep	0.0198292	1.51155	NM_008493.3	Mus musculus leptin (Lep), mRNA.
Mapk6	0.00397182	1.51048	NM_027418.1	Mus musculus mitogen-activated protein kinase 6 (Mapk6), transcript variant 2, mRNA.
Rap2c	0.00214749	1.51025	NM_172413.2	Mus musculus RAP2C, member of RAS oncogene family (Rap2c), mRNA.
Bxdc1	0.00265402	1.50864
LOC100047155	0.0159256	1.50758	XM_001477537.1	PREDICTED: Mus musculus similar to Small nuclear ribonucleoprotein polypeptide A (LOC100047155), mRNA.
Abcf2	0.00609995	1.50676	NM_013853.1	Mus musculus ATP-binding cassette, sub-family F (GCN20), member 2 (Abcf2), nuclear gene encoding mitochondrial protein, mRNA.
Aldh1a2	0.0404865	1.50654	NM_009022.2	Mus musculus aldehyde dehydrogenase family 1, subfamily A2 (Aldh1a2), mRNA.
D19Bwg1357e	0.0132864	1.50553	NM_177474.4	Mus musculus DNA segment, Chr 19, Brigham & Women's Genetics 1357 expressed (D19Bwg1357e), mRNA.
Zbtb8b	0.000206301	1.50171	NM_153541.3	Mus musculus zinc finger and BTB domain containing 8b (Zbtb8b), mRNA.
Prep	0.00939445	1.50106	NM_011156.2	Mus musculus prolyl endopeptidase (Prep), mRNA.
Heatr1	0.00952692	1.50105	NM_144835.4	Mus musculus HEAT repeat containing 1 (Heatr1), mRNA.
Ercc5	0.0136668	1.50082	NM_011729.1	Mus musculus excision repair cross-complementing rodent repair deficiency, complementation group 5 (Ercc5), mRNA.
Klk1b27	0.048755	1.50049	NM_020268.1	Mus musculus kallikrein 1-related peptidase b27 (Klk1b27), mRNA.
Gpnmb	0.0354699	1.5003	NM_053110.3	Mus musculus glycoprotein (transmembrane) nmb (Gpnmb), mRNA.
Heg1	0.0127662	-1.50053	NM_172934.4	Mus musculus HEG homolog 1 (zebrafish) (Heg1), transcript variant 2, mRNA.
Bcas3	0.00692251	-1.50244	NM_138681.3	Mus musculus breast carcinoma amplified sequence 3 (Bcas3), mRNA.
Cacna2d1	0.0129687	-1.50368	NM_009784.1	Mus musculus calcium channel, voltage-dependent, alpha2/delta subunit 1 (Cacna2d1), mRNA.
Mapre2	0.0317732	-1.50427	NM_153058.3	Mus musculus microtubule-associated protein, RP/EB family, member 2 (Mapre2), mRNA.
Retsat	0.0186437	-1.50472	NM_026159.4	Mus musculus retinol saturase (all trans retinol 13,14 reductase) (Retsat), mRNA.
LOC100047427	0.00873695	-1.50473	XM_001478949.1	PREDICTED: Mus musculus similar to thyroid hormone receptor (LOC100047427), mRNA.
Bcl7a	0.0135606	-1.50532	NM_029850.2	Mus musculus B-cell CLL/lymphoma 7A (Bcl7a), mRNA.
Smtn	0.00779039	-1.50569	NM_013870.2	Mus musculus smoothelin (Smtn), mRNA.
Gstm2	0.0125199	-1.50655	NM_008183.3	Mus musculus glutathione S-transferase, mu 2 (Gstm2), mRNA.
Map2k6	0.0102136	-1.50755	NM_011943.2	Mus musculus mitogen-activated protein kinase kinase 6 (Map2k6), mRNA.
Ptpre	0.0237209	-1.50768	NM_011212.3	Mus musculus protein tyrosine phosphatase, receptor type, E (Ptpre), mRNA.
Klf5	0.0129291	-1.50943	NM_009769.4	Mus musculus Kruppel-like factor 5 (Klf5), mRNA.
Gyltl1b	0.0120746	-1.5102	NM_172670.1	Mus musculus glycosyltransferase-like 1B (Gyltl1b), mRNA.
Iigp2	0.0107979	-1.5114	NM_019440.2	Mus musculus interferon inducible GTPase 2 (Iigp2), mRNA.
Tgif1	0.00844755	-1.51227	NM_009372.2	Mus musculus TGFB-induced factor homeobox 1 (Tgif1), mRNA.
Lrrc26	0.0191988	-1.5126	NM_146117.1	Mus musculus leucine rich repeat containing 26 (Lrrc26), mRNA.
Gp38	0.00451894	-1.51266	NM_010329.1
H2-Eb1	0.0513838	-1.51286	NM_010382.2	Mus musculus histocompatibility 2, class II antigen E beta (H2-Eb1), mRNA.
Echdc2	0.00766364	-1.51332	NM_026728.1	Mus musculus enoyl Coenzyme A hydratase domain containing 2 (Echdc2), mRNA.
Myst4	0.0139557	-1.51357	NM_017479.2	Mus musculus MYST histone acetyltransferase monocytic leukemia 4 (Myst4), mRNA.
Samd14	0.00402337	-1.51383	NM_146025.2	Mus musculus sterile alpha motif domain containing 14 (Samd14), transcript variant 1, mRNA.
Rcan2	0.010603	-1.51472	NM_207649.1	Mus musculus regulator of calcineurin 2 (Rcan2), transcript variant 1, mRNA.
Prkcdbp	0.00452569	-1.51608	NM_028444.1	Mus musculus protein kinase C, delta binding protein (Prkcdbp), mRNA.
Gstm2	0.0155206	-1.51698	NM_008183.2	Mus musculus glutathione S-transferase, mu 2 (Gstm2), mRNA.
Amigo2	0.0165575	-1.5174	NM_178114.3	Mus musculus adhesion molecule with Ig like domain 2 (Amigo2), mRNA.
C1qtnf2	0.00676268	-1.51743	NM_026979.3	Mus musculus C1q and tumor necrosis factor related protein 2 (C1qtnf2), mRNA.
Rhbdl2	0.00235878	-1.52032	NM_183163.2	Mus musculus rhomboid, veinlet-like 2 (Drosophila) (Rhbdl2), mRNA.
Tnxb	0.00891816	-1.52206	NM_031176.1	Mus musculus tenascin XB (Tnxb), mRNA.
Exdl2	0.00757539	-1.52251	NM_133798.1	Mus musculus exonuclease 3''-5'' domain-like 2 (Exdl2), mRNA.
Fam132a	0.0136545	-1.52277	NM_026125.2	Mus musculus family with sequence similarity 132, member A (Fam132a), mRNA.
1500010J02Rik	0.00190486	-1.52279	NM_026889.2	Mus musculus RIKEN cDNA 1500010J02 gene (1500010J02Rik), transcript variant 1, mRNA.
Acaa2	0.0259231	-1.52366	NM_177470.2	Mus musculus acetyl-Coenzyme A acyltransferase 2 (mitochondrial 3-oxoacyl-Coenzyme A thiolase) (Acaa2), mRNA.
Pmp22	0.0166166	-1.52432	NM_008885.2	Mus musculus peripheral myelin protein 22 (Pmp22), mRNA.
Tnfsf13b	0.0164315	-1.5245	NM_033622.1	Mus musculus tumor necrosis factor (ligand) superfamily, member 13b (Tnfsf13b), mRNA.
Tesk1	0.0107155	-1.52524	NM_011571.2	Mus musculus testis specific protein kinase 1 (Tesk1), mRNA.
Igf2r	0.00400547	-1.52536	NM_010515.1	Mus musculus insulin-like growth factor 2 receptor (Igf2r), mRNA.
Slpi	0.0128797	-1.52558	NM_011414.2	Mus musculus secretory leukocyte peptidase inhibitor (Slpi), mRNA.
Pygb	0.0105224	-1.527	NM_153781.1	Mus musculus brain glycogen phosphorylase (Pygb), mRNA.
BC025076	0.00180339	-1.52791	NM_175002.1
Vwa2	0.017909	-1.52842	NM_172840.2	Mus musculus von Willebrand factor A domain containing 2 (Vwa2), mRNA.
Mapk8ip1	0.00255177	-1.52861	NM_011162.2	Mus musculus mitogen activated protein kinase 8 interacting protein 1 (Mapk8ip1), mRNA.
Gamt	0.00124241	-1.52945	NM_010255.1	Mus musculus guanidinoacetate methyltransferase (Gamt), mRNA.
4930455F23Rik	0.00235706	-1.52967	NM_029115.1	Mus musculus RIKEN cDNA 4930455F23 gene (4930455F23Rik), mRNA.
Tcf3	0.00924845	-1.5298	NM_001079822.1	Mus musculus transcription factor 3 (Tcf3), transcript variant 1, mRNA.
Mcee	0.0132852	-1.53004	NM_028626.1	Mus musculus methylmalonyl CoA epimerase (Mcee), mRNA.
Asb2	2.93828e-05	-1.53037	NM_023049.1	Mus musculus ankyrin repeat and SOCS box-containing 2 (Asb2), mRNA.
Mgp	0.0169528	-1.53117	NM_008597.3	Mus musculus matrix Gla protein (Mgp), mRNA.
Anapc5	0.0148952	-1.53126	NM_021505.2	Mus musculus anaphase-promoting complex subunit 5 (Anapc5), transcript variant 1, mRNA.
2610027C15Rik	0.00203672	-1.53218	NM_172145.2	Mus musculus RIKEN cDNA 2610027C15 gene (2610027C15Rik), mRNA.
B3gnt1	0.00388586	-1.53317	NM_175383.2	Mus musculus UDP-GlcNAc:betaGal beta-1,3-N-acetylglucosaminyltransferase 1 (B3gnt1), mRNA.
Abcc5	0.00121691	-1.53419	NM_176839.1	Mus musculus ATP-binding cassette, sub-family C (CFTR/MRP), member 5 (Abcc5), transcript variant 2, mRNA.
Gstm2	0.00689133	-1.53434	NM_008183.2	Mus musculus glutathione S-transferase, mu 2 (Gstm2), mRNA.
Bach2	0.0168989	-1.53543	NM_007521.2	Mus musculus BTB and CNC homology 2 (Bach2), mRNA.
Sepp1	0.0172674	-1.53569	NM_009155.3	Mus musculus selenoprotein P, plasma, 1 (Sepp1), transcript variant 1, mRNA.
Col7a1	0.00190587	-1.53606	NM_007738.3	Mus musculus collagen, type VII, alpha 1 (Col7a1), mRNA.
Hpgd	0.00171411	-1.53629
Zfp30	0.0086398	-1.53631	NM_013705.1	Mus musculus zinc finger protein 30 (Zfp30), mRNA.
Gpc3	0.0245898	-1.53668	NM_016697.2	Mus musculus glypican 3 (Gpc3), mRNA.
Hist1h1c	0.0272733	-1.53787	NM_015786.1	Mus musculus histone cluster 1, H1c (Hist1h1c), mRNA.
Ak3	0.0194922	-1.53828	NM_021299.1	Mus musculus adenylate kinase 3 (Ak3), nuclear gene encoding mitochondrial protein, mRNA.
Dcxr	0.0182667	-1.53917	NM_026428.1	Mus musculus dicarbonyl L-xylulose reductase (Dcxr), mRNA.
Mxra8	0.00467909	-1.53967	NM_024263.3	Mus musculus matrix-remodelling associated 8 (Mxra8), mRNA.
Ppm1e	0.0141943	-1.54028	NM_177167.4	Mus musculus protein phosphatase 1E (PP2C domain containing) (Ppm1e), mRNA.
Rnf167	0.000475637	-1.54074	NM_027445.1	Mus musculus ring finger protein 167 (Rnf167), mRNA.
Arhgef3	0.00363921	-1.5409	NM_027871.1	Mus musculus Rho guanine nucleotide exchange factor (GEF) 3 (Arhgef3), mRNA.
Rbbp9	0.00471648	-1.54096	NM_015754.2	Mus musculus retinoblastoma binding protein 9 (Rbbp9), mRNA.
Sirt3	0.000862256	-1.54207	NM_022433.1	Mus musculus sirtuin 3 (silent mating type information regulation 2, homolog) 3 (S. cerevisiae) (Sirt3), mRNA.
Igfbp4	0.00733421	-1.54238	NM_010517.3	Mus musculus insulin-like growth factor binding protein 4 (Igfbp4), mRNA.
Dync2li1	0.0102659	-1.54275	NM_172256.1	Mus musculus dynein cytoplasmic 2 light intermediate chain 1 (Dync2li1), mRNA.
Ltbp4	0.00572925	-1.54309	NM_175641.1	Mus musculus latent transforming growth factor beta binding protein 4 (Ltbp4), mRNA.
D10Ertd610e	0.0060226	-1.54412	NM_028027.2	Mus musculus DNA segment, Chr 10, ERATO Doi 610, expressed (D10Ertd610e), mRNA.
Bok	0.00121303	-1.54541
4931408A02Rik	0.000581553	-1.54682	NM_027627.1	Mus musculus RIKEN cDNA 4931408A02 gene (4931408A02Rik), mRNA. XM_976357
Cd83	0.0262869	-1.54716	NM_009856.1	Mus musculus CD83 antigen (Cd83), mRNA.
Fzd2	0.0185687	-1.54779	NM_020510.2	Mus musculus frizzled homolog 2 (Drosophila) (Fzd2), mRNA.
Hist1h2bk	0.00983675	-1.54788	NM_175665.1	Mus musculus histone cluster 1, H2bk (Hist1h2bk), mRNA.
Adra2a	0.0175936	-1.54839	NM_007417.2	Mus musculus adrenergic receptor, alpha 2a (Adra2a), mRNA.
Oas1g	0.0382008	-1.5488	NM_011852.2	Mus musculus 2'-5' oligoadenylate synthetase 1G (Oas1g), mRNA.
Rassf2	0.00322373	-1.55049	NM_175445.3	Mus musculus Ras association (RalGDS/AF-6) domain family member 2 (Rassf2), mRNA.
Gpc3	0.0203329	-1.55063	NM_016697.2	Mus musculus glypican 3 (Gpc3), mRNA.
Il28ra	0.0060084	-1.55093	NM_174851.2	Mus musculus interleukin 28 receptor alpha (Il28ra), mRNA.
Ddx26b	0.0139883	-1.55162	NM_172779.1	Mus musculus DEAD/H (Asp-Glu-Ala-Asp/His) box polypeptide 26B (Ddx26b), mRNA.
Gm114	0.0117028	-1.55194	NM_001033298.2	Mus musculus gene model 114, (NCBI) (Gm114), mRNA. XM_925684 XM_925685
Ppp1r1b	0.00550446	-1.55244	NM_144828.1	Mus musculus protein phosphatase 1, regulatory (inhibitor) subunit 1B (Ppp1r1b), mRNA.
Ldb2	0.00577544	-1.55318	NM_001077398.1	Mus musculus LIM domain binding 2 (Ldb2), transcript variant 2, mRNA.
Zfp704	0.00662933	-1.55516	NM_133218.1	Mus musculus zinc finger protein 704 (Zfp704), mRNA.
Vkorc1	0.00371221	-1.55542	NM_178600.2	Mus musculus vitamin K epoxide reductase complex, subunit 1 (Vkorc1), mRNA.
Cacnb3	0.0044818	-1.55602	NM_007581.2	Mus musculus calcium channel, voltage-dependent, beta 3 subunit (Cacnb3), transcript variant 1, mRNA.
Atp2a3	0.00237747	-1.55613	NM_016745.2	Mus musculus ATPase, Ca++ transporting, ubiquitous (Atp2a3), mRNA.
Ift140	0.00600471	-1.55953	NM_134126.2	Mus musculus intraflagellar transport 140 homolog (Chlamydomonas) (Ift140), mRNA.
Krt19	0.0346007	-1.55971	NM_008471.2	Mus musculus keratin 19 (Krt19), mRNA.
Dpysl3	0.00686189	-1.55973	NM_009468.3	Mus musculus dihydropyrimidinase-like 3 (Dpysl3), mRNA.
Thy1	0.0322	-1.56071	NM_009382.3	Mus musculus thymus cell antigen 1, theta (Thy1), mRNA.
Bgn	0.000423297	-1.56119	NM_007542.3	Mus musculus biglycan (Bgn), mRNA.
Sdpr	0.00941339	-1.56186	NM_138741.1	Mus musculus serum deprivation response (Sdpr), mRNA.
Hist1h2bm	0.000675702	-1.56193	NM_178200.1	Mus musculus histone cluster 1, H2bm (Hist1h2bm), mRNA.
Rsph1	0.0153939	-1.56197	NM_025290.3	Mus musculus radial spoke head 1 homolog (Chlamydomonas) (Rsph1), mRNA.
Rhobtb2	0.00304134	-1.56477	NM_153514.3	Mus musculus Rho-related BTB domain containing 2 (Rhobtb2), mRNA.
Acaa2	0.0173623	-1.56638	NM_177470.3	Mus musculus acetyl-Coenzyme A acyltransferase 2 (mitochondrial 3-oxoacyl-Coenzyme A thiolase) (Acaa2), nuclear gene encoding mitochondrial protein, mRNA.
1700023B02Rik	0.00542688	-1.56658	NM_025854.1	Mus musculus RIKEN cDNA 1700023B02 gene (1700023B02Rik), mRNA.
Acot1	0.00544266	-1.56713	NM_012006.2	Mus musculus acyl-CoA thioesterase 1 (Acot1), mRNA.
Abtb1	0.00707883	-1.56739	NM_030251.2	Mus musculus ankyrin repeat and BTB (POZ) domain containing 1 (Abtb1), mRNA.
Fxyd4	0.056515	-1.56927	NM_033648.1	Mus musculus FXYD domain-containing ion transport regulator 4 (Fxyd4), mRNA.
Naprt1	0.00639018	-1.57134	NM_172607.3	Mus musculus nicotinate phosphoribosyltransferase domain containing 1 (Naprt1), mRNA.
Ube1l	0.00812952	-1.57183	NM_023738.4	Mus musculus ubiquitin-activating enzyme E1-like (Ube1l), mRNA.
Tes	0.00405349	-1.57225	NM_011570.3	Mus musculus testis derived transcript (Tes), transcript variant 1, mRNA.
BC024561	0.0500245	-1.57287	NM_153576.1	Mus musculus cDNA sequence BC024561 (BC024561), mRNA.
Dyrk1b	0.00345722	-1.57507	NM_001037957.1	Mus musculus dual-specificity tyrosine-(Y)-phosphorylation regulated kinase 1b (Dyrk1b), transcript variant 1, mRNA.
Tmem159	0.00164701	-1.57552	NM_145586.1	Mus musculus transmembrane protein 159 (Tmem159), mRNA.
Ppp1r14a	0.00296791	-1.57621	NM_026731.3	Mus musculus protein phosphatase 1, regulatory (inhibitor) subunit 14A (Ppp1r14a), mRNA.
Igsf3	0.00323681	-1.57665	NM_207205.1	Mus musculus immunoglobulin superfamily, member 3 (Igsf3), mRNA.
Clca3	0.0645435	-1.57868	NM_017474.1	Mus musculus chloride channel calcium activated 3 (Clca3), mRNA.
Fam171b	0.0016691	-1.57885	NM_175514.2	Mus musculus family with sequence similarity 171, member B (Fam171b), mRNA.
Smtn	0.00481336	-1.57938	NM_013870.2	Mus musculus smoothelin (Smtn), mRNA.
Epb4.1l3	0.00230623	-1.57992	NM_013813.1	Mus musculus erythrocyte protein band 4.1-like 3 (Epb4.1l3), mRNA.
Agrn	0.00446067	-1.5812	NM_021604.2	Mus musculus agrin (Agrn), mRNA.
Mgst3	0.0167323	-1.58166	NM_025569.1	Mus musculus microsomal glutathione S-transferase 3 (Mgst3), mRNA.
Tmem205	0.0042404	-1.5819	NM_178577.4	Mus musculus transmembrane protein 205 (Tmem205), mRNA.
Porcn	0.00617307	-1.58215	NM_145908.1	Mus musculus porcupine homolog (Drosophila) (Porcn), transcript variant Mporc-b, mRNA.
Pros1	0.0224899	-1.58255	NM_011173.2	Mus musculus protein S (alpha) (Pros1), mRNA.
Gabarapl1	0.00642184	-1.58318	NM_020590.4	Mus musculus gamma-aminobutyric acid (GABA(A)) receptor-associated protein-like 1 (Gabarapl1), mRNA.
Pla2g10	0.0380893	-1.58358	NM_011987.2	Mus musculus phospholipase A2, group X (Pla2g10), mRNA.
Zfp288	0.00160168	-1.58518	XM_147215.1
Tle1	0.0113969	-1.5876	NM_011599.3	Mus musculus transducin-like enhancer of split 1, homolog of Drosophila E(spl) (Tle1), mRNA. XM_984202 XM_984240 XM_984277 XM_984316 XM_984359 XM_984397 XM_984426 XM_984456 XM_984492 XM_984530
Sidt1	0.0102928	-1.58801	NM_198034.2	Mus musculus SID1 transmembrane family, member 1 (Sidt1), mRNA.
Vkorc1	0.00284209	-1.58865	NM_178600.2	Mus musculus vitamin K epoxide reductase complex, subunit 1 (Vkorc1), mRNA.
Vkorc1	0.00315153	-1.58916	NM_178600.2	Mus musculus vitamin K epoxide reductase complex, subunit 1 (Vkorc1), mRNA.
Cbr3	0.0108378	-1.59108	NM_173047.2	Mus musculus carbonyl reductase 3 (Cbr3), mRNA.
Slc29a1	0.0189498	-1.59182	NM_022880.1	Mus musculus solute carrier family 29 (nucleoside transporters), member 1 (Slc29a1), mRNA.
Ier5l	0.0142453	-1.59316	NM_030244.3	Mus musculus immediate early response 5-like (Ier5l), mRNA.
Actb	0.0031805	-1.59393	NM_007393.3	Mus musculus actin, beta (Actb), mRNA.
Ceacam1	0.0404298	-1.59435	NM_001039187.1	Mus musculus carcinoembryonic antigen-related cell adhesion molecule 1 (Ceacam1), transcript variant 4, mRNA.
Fzd7	0.0117454	-1.59507	NM_008057.2	Mus musculus frizzled homolog 7 (Drosophila) (Fzd7), mRNA.
Tnfsf13b	0.0216752	-1.59529
Rabl2a	0.00825532	-1.59553	NM_026817.3	Mus musculus RAB, member of RAS oncogene family-like 2A (Rabl2a), mRNA.
Fxyd4	0.0567183	-1.59603	NM_033648.1	Mus musculus FXYD domain-containing ion transport regulator 4 (Fxyd4), mRNA.
Chodl	0.00382254	-1.59648	NM_139134.3	Mus musculus chondrolectin (Chodl), mRNA.
Lbp	0.0024778	-1.59727	NM_008489.2	Mus musculus lipopolysaccharide binding protein (Lbp), mRNA.
Nod1	0.00940659	-1.60019	NM_172729.2	Mus musculus nucleotide-binding oligomerization domain containing 1 (Nod1), mRNA.
Dbndd2	0.00260646	-1.60129	NM_001048228.1	Mus musculus dysbindin (dystrobrevin binding protein 1) domain containing 2 (Dbndd2), transcript variant 3, mRNA.
Cdc42ep3	0.00282874	-1.60143	NM_026514.2	Mus musculus CDC42 effector protein (Rho GTPase binding) 3 (Cdc42ep3), mRNA.
Suv420h2	0.000576891	-1.60158	NM_146177.1	Mus musculus suppressor of variegation 4-20 homolog 2 (Drosophila) (Suv420h2), mRNA.
Aqp1	0.00277472	-1.60161	NM_007472.1	Mus musculus aquaporin 1 (Aqp1), mRNA.
Trim45	0.000773106	-1.6024	NM_194343.1	Mus musculus tripartite motif-containing 45 (Trim45), mRNA.
Col18a1	0.0169529	-1.60275	NM_009929.2	Mus musculus procollagen, type XVIII, alpha 1 (Col18a1), mRNA.
Cercam	0.00508338	-1.60374	NM_207298.2	Mus musculus cerebral endothelial cell adhesion molecule (Cercam), mRNA.
Use1	0.00768284	-1.60395	NM_025917.3	Mus musculus unconventional SNARE in the ER 1 homolog (S. cerevisiae) (Use1), transcript variant 1, mRNA.
Csprs	0.00861119	-1.60551	NM_033616.3	Mus musculus component of Sp100-rs (Csprs), mRNA.
Wnt6	0.025448	-1.60842	NM_009526.3	Mus musculus wingless-related MMTV integration site 6 (Wnt6), mRNA.
Fxyd3	0.0387892	-1.60882	NM_008557.1	Mus musculus FXYD domain-containing ion transport regulator 3 (Fxyd3), mRNA.
Prss28	0.0757917	-1.61171	NM_053259.2	Mus musculus protease, serine, 28 (Prss28), mRNA.
Zcchc18	0.024354	-1.61206	NM_025893.2	Mus musculus zinc finger, CCHC domain containing 18 (Zcchc18), transcript variant 3, mRNA.
1700029G01Rik	0.0134464	-1.61214	NM_025856.2	Mus musculus RIKEN cDNA 1700029G01 gene (1700029G01Rik), mRNA.
Hist1h2bh	0.00838659	-1.61305	NM_178197.1	Mus musculus histone cluster 1, H2bh (Hist1h2bh), mRNA.
Pdlim3	0.00943754	-1.61356	NM_016798.3	Mus musculus PDZ and LIM domain 3 (Pdlim3), mRNA.
Unc84b	0.00929236	-1.61371	NM_194342.1	Mus musculus unc-84 homolog B (C. elegans) (Unc84b), mRNA.
Hist1h2bc	0.0149296	-1.61409	NM_023422.3	Mus musculus histone cluster 1, H2bc (Hist1h2bc), mRNA.
Acaa2	0.0197352	-1.61544
Igfbp4	0.0134072	-1.61585	NM_010517.2
Foxn3	0.0111183	-1.61687	NM_183186.2	Mus musculus forkhead box N3 (Foxn3), mRNA.
Pfkm	0.00296418	-1.61799	NM_021514.3	Mus musculus phosphofructokinase, muscle (Pfkm), mRNA.
Actb	0.0025919	-1.62043	NM_007393.1	Mus musculus actin, beta, cytoplasmic (Actb), mRNA.
Rev3l	0.00144635	-1.6208	NM_011264.3	Mus musculus REV3-like, catalytic subunit of DNA polymerase zeta RAD54 like (S. cerevisiae) (Rev3l), mRNA.
S100a10	0.00748893	-1.62132	NM_009112.2	Mus musculus S100 calcium binding protein A10 (calpactin) (S100a10), mRNA.
Por	0.00571242	-1.62245	NM_008898.1	Mus musculus P450 (cytochrome) oxidoreductase (Por), mRNA.
Entpd2	0.000148878	-1.62308	NM_009849.1	Mus musculus ectonucleoside triphosphate diphosphohydrolase 2 (Entpd2), mRNA.
BC031353	0.00300533	-1.62372	NM_153584.1	Mus musculus cDNA sequence BC031353 (BC031353), mRNA.
Mic2l1	0.000571493	-1.6244	NM_138309.1
Use1	0.0120237	-1.62477	NM_025917.3	Mus musculus unconventional SNARE in the ER 1 homolog (S. cerevisiae) (Use1), transcript variant 1, mRNA.
Akap8l	0.0147354	-1.62543	NM_017476.2	Mus musculus A kinase (PRKA) anchor protein 8-like (Akap8l), mRNA.
Wdr45	0.00714869	-1.63006	NM_172372.1	Mus musculus WD repeat domain 45 (Wdr45), mRNA.
Igf2r	0.00609201	-1.6312	NM_010515.1	Mus musculus insulin-like growth factor 2 receptor (Igf2r), mRNA.
Nicn1	0.00279258	-1.63121	NM_025449.2	Mus musculus nicolin 1 (Nicn1), mRNA.
Il18r1	0.00275068	-1.63148	NM_008365.1	Mus musculus interleukin 18 receptor 1 (Il18r1), mRNA.
Aoc3	0.00610699	-1.63215	NM_009675.1	Mus musculus amine oxidase, copper containing 3 (Aoc3), mRNA.
Sp5	0.0241185	-1.63279	NM_022435.2	Mus musculus trans-acting transcription factor 5 (Sp5), mRNA.
Msc	0.0194881	-1.63453	NM_010827.2	Mus musculus musculin (Msc), mRNA.
Tnfrsf19	0.0089105	-1.63562	NM_013869.3	Mus musculus tumor necrosis factor receptor superfamily, member 19 (Tnfrsf19), mRNA.
Maf1	0.0107549	-1.63833	NM_026859.2	Mus musculus MAF1 homolog (S. cerevisiae) (Maf1), mRNA.
ENSMUSG00000043795	0.0131113	-1.64119	XM_001480835.1	PREDICTED: Mus musculus predicted gene, ENSMUSG00000043795 (ENSMUSG00000043795), mRNA.
Hdac5	0.0120475	-1.64236	NM_001077696.1	Mus musculus histone deacetylase 5 (Hdac5), transcript variant 1, mRNA.
Fbxo32	0.0172134	-1.64254	NM_026346.1	Mus musculus F-box protein 32 (Fbxo32), mRNA.
Tbc1d17	0.00283277	-1.64464	NM_001042655.1	Mus musculus TBC1 domain family, member 17 (Tbc1d17), mRNA.
Sesn1	0.00128543	-1.64578	NM_001013370.1	Mus musculus sestrin 1 (Sesn1), mRNA.
Kcnj8	0.000881862	-1.64629	NM_008428.4	Mus musculus potassium inwardly-rectifying channel, subfamily J, member 8 (Kcnj8), mRNA.
Ift172	0.00575665	-1.64881	NM_026298.4	Mus musculus intraflagellar transport 172 homolog (Chlamydomonas) (Ift172), mRNA.
Tgfbi	0.0195615	-1.656	NM_009369.3	Mus musculus transforming growth factor, beta induced (Tgfbi), mRNA.
Rdm1	0.0123488	-1.65766	NM_025654.2	Mus musculus RAD52 motif 1 (Rdm1), mRNA.
Crip2	0.00310834	-1.65774	NM_024223.1	Mus musculus cysteine rich protein 2 (Crip2), mRNA.
Cxcl17	0.0420075	-1.65813	NM_153576.2	Mus musculus chemokine (C-X-C motif) ligand 17 (Cxcl17), mRNA.
Ctdsp2	0.0139047	-1.65958	NM_146012.1	Mus musculus CTD (carboxy-terminal domain, RNA polymerase II, polypeptide A) small phosphatase 2 (Ctdsp2), mRNA.
Abp1	0.0680588	-1.66131	NM_029638.1	Mus musculus amiloride binding protein 1 (amine oxidase, copper-containing) (Abp1), mRNA.
Cyp27a1	0.00542693	-1.66536	NM_024264.4	Mus musculus cytochrome P450, family 27, subfamily a, polypeptide 1 (Cyp27a1), nuclear gene encoding mitochondrial protein, mRNA.
Mmp3	0.0294853	-1.66849	NM_010809.1	Mus musculus matrix metallopeptidase 3 (Mmp3), mRNA.
St5	0.00995942	-1.67408	NM_029811.2	Mus musculus suppression of tumorigenicity 5 (St5), transcript variant 2, mRNA.
Smarca2	0.0114369	-1.67481	NM_011416.2	Mus musculus SWI/SNF related, matrix associated, actin dependent regulator of chromatin, subfamily a, member 2 (Smarca2), transcript variant 1, mRNA.
Mmp3	0.0260327	-1.67542	NM_010809.1	Mus musculus matrix metallopeptidase 3 (Mmp3), mRNA.
Hdc	0.0216683	-1.67916	NM_008230.4	Mus musculus histidine decarboxylase (Hdc), mRNA.
Ddx6	0.00310761	-1.68049	NM_007841.3	Mus musculus DEAD (Asp-Glu-Ala-Asp) box polypeptide 6 (Ddx6), mRNA.
Oas2	0.0300601	-1.68109	NM_145227.1	Mus musculus 2'-5' oligoadenylate synthetase 2 (Oas2), mRNA.
Tuft1	0.0147358	-1.68121	NM_011656.2	Mus musculus tuftelin 1 (Tuft1), mRNA.
Mmp11	0.0498659	-1.68156	NM_008606.2	Mus musculus matrix metallopeptidase 11 (Mmp11), mRNA.
Nelf	0.00258528	-1.68193	NM_001039387.1	Mus musculus nasal embryonic LHRH factor (Nelf), transcript variant 2, mRNA.
Car11	0.010527	-1.68239	NM_009800.2	Mus musculus carbonic anhydrase 11 (Car11), mRNA.
Oasl1	0.0308193	-1.68338	NM_145209.2	Mus musculus 2'-5' oligoadenylate synthetase-like 1 (Oasl1), mRNA.
Ephx1	0.00851038	-1.68341	NM_010145.2	Mus musculus epoxide hydrolase 1, microsomal (Ephx1), mRNA.
Snx21	0.00103172	-1.68404	NM_133924.2	Mus musculus sorting nexin family member 21 (Snx21), mRNA.
Usp2	0.035088	-1.6855	NM_198091.2	Mus musculus ubiquitin specific peptidase 2 (Usp2), transcript variant 2, mRNA.
Cldn3	0.0159957	-1.68608	NM_009902.3	Mus musculus claudin 3 (Cldn3), mRNA.
Cxcl12	0.00343736	-1.68906	NM_021704.2	Mus musculus chemokine (C-X-C motif) ligand 12 (Cxcl12), transcript variant 1, mRNA.
LOC100048733	0.0196383	-1.69012	XM_001481081.1	PREDICTED: Mus musculus similar to WAP four-disulfide core domain 2 (LOC100048733), mRNA.
Cox7a2l	0.00435131	-1.69086	NM_009187.1	Mus musculus cytochrome c oxidase subunit VIIa polypeptide 2-like (Cox7a2l), mRNA.
Fbxo32	0.00575263	-1.69096	NM_026346.1	Mus musculus F-box protein 32 (Fbxo32), mRNA.
Fbxo32	0.00848087	-1.69193	NM_026346.1	Mus musculus F-box protein 32 (Fbxo32), mRNA.
Bdh2	0.0307904	-1.69267	NM_027208.1	Mus musculus 3-hydroxybutyrate dehydrogenase, type 2 (Bdh2), mRNA.
Hist1h2bj	0.00585693	-1.69452	NM_178198.1	Mus musculus histone cluster 1, H2bj (Hist1h2bj), mRNA.
Smtn	0.00155664	-1.69545	NM_013870.1	Mus musculus smoothelin (Smtn), mRNA.
Prelp	0.00675502	-1.69674	NM_054077.3	Mus musculus proline arginine-rich end leucine-rich repeat (Prelp), mRNA.
Scara3	0.00101984	-1.70208	NM_172604.3	Mus musculus scavenger receptor class A, member 3 (Scara3), mRNA.
Tmem132c	0.00968804	-1.70426	XM_915891.3	PREDICTED: Mus musculus transmembrane protein 132C, transcript variant 4 (Tmem132c), mRNA.
Rnase4	0.00485507	-1.70568
Nr2f2	0.00317331	-1.7068	NM_183261.3	Mus musculus nuclear receptor subfamily 2, group F, member 2 (Nr2f2), transcript variant 2, mRNA.
Satb1	0.0121593	-1.70847	NM_009122.1	Mus musculus special AT-rich sequence binding protein 1 (Satb1), mRNA.
Acss1	0.0120898	-1.71021	NM_080575.1	Mus musculus acyl-CoA synthetase short-chain family member 1 (Acss1), nuclear gene encoding mitochondrial protein, mRNA.
E130203B14Rik	0.00702188	-1.71056	NM_178791.4	Mus musculus RIKEN cDNA E130203B14 gene (E130203B14Rik), mRNA.
Cxcl12	0.00639651	-1.71118	NM_001012477.1	Mus musculus chemokine (C-X-C motif) ligand 12 (Cxcl12), transcript variant 3, mRNA.
Irf9	0.0183851	-1.71283	NM_008394.2	Mus musculus interferon regulatory factor 9 (Irf9), mRNA.
Rin2	0.0036951	-1.7173	NM_028724.3	Mus musculus Ras and Rab interactor 2 (Rin2), mRNA.
Mmp3	0.0268191	-1.72118	NM_010809.1	Mus musculus matrix metallopeptidase 3 (Mmp3), mRNA.
Cldn4	0.0159651	-1.72571	NM_009903.1	Mus musculus claudin 4 (Cldn4), mRNA.
Igfbp3	0.00658623	-1.72868	NM_008343.2	Mus musculus insulin-like growth factor binding protein 3 (Igfbp3), mRNA.
Hdac5	0.0176911	-1.72887	NM_001077696.1	Mus musculus histone deacetylase 5 (Hdac5), transcript variant 1, mRNA.
Abhd14b	0.0155245	-1.73148	NM_029631.2	Mus musculus abhydrolase domain containing 14b (Abhd14b), mRNA.
Egln3	0.0313474	-1.73772	NM_028133.1	Mus musculus EGL nine homolog 3 (C. elegans) (Egln3), mRNA.
Pdlim1	0.00349674	-1.73835	NM_016861.3	Mus musculus PDZ and LIM domain 1 (elfin) (Pdlim1), mRNA.
Hbp1	0.00586652	-1.73933	NM_153198.1	Mus musculus high mobility group box transcription factor 1 (Hbp1), transcript variant 1, mRNA.
Vgll4	0.00140159	-1.73935	NM_177683.2	Mus musculus vestigial like 4 (Drosophila) (Vgll4), mRNA.
Trpv6	0.0226898	-1.74123	NM_022413.2	Mus musculus transient receptor potential cation channel, subfamily V, member 6 (Trpv6), mRNA.
Sparc	0.015654	-1.74184	NM_009242.1	Mus musculus secreted acidic cysteine rich glycoprotein (Sparc), mRNA.
Abca8a	0.0236713	-1.74667	NM_153145.3	Mus musculus ATP-binding cassette, sub-family A (ABC1), member 8a (Abca8a), mRNA.
Ccl27	0.0108182	-1.74775	NM_001048179.1	Mus musculus chemokine (C-C motif) ligand 27 (Ccl27), transcript variant 2, mRNA.
Hist1h2bf	0.0100253	-1.74944	NM_178195.1	Mus musculus histone cluster 1, H2bf (Hist1h2bf), mRNA.
Rfx2	0.00689039	-1.75281	NM_009056.1	Mus musculus regulatory factor X, 2 (influences HLA class II expression) (Rfx2), mRNA.
Gab1	0.0143159	-1.75721	NM_021356.2	Mus musculus growth factor receptor bound protein 2-associated protein 1 (Gab1), mRNA.
Gstt1	0.00972386	-1.76066	NM_008185.2	Mus musculus glutathione S-transferase, theta 1 (Gstt1), mRNA.
Lgals4	0.00150222	-1.765	NM_010706.1	Mus musculus lectin, galactose binding, soluble 4 (Lgals4), mRNA.
Gstm1	0.00997638	-1.76892	NM_010358.4	Mus musculus glutathione S-transferase, mu 1 (Gstm1), mRNA.
Aqp1	0.00844664	-1.76987	NM_007472.2	Mus musculus aquaporin 1 (Aqp1), mRNA.
LOC100038882	0.0383432	-1.77223	XM_001471686.1	PREDICTED: Mus musculus hypothetical protein LOC100038882 (LOC100038882), mRNA.
Cbr2	0.0236405	-1.78675	NM_007621.1	Mus musculus carbonyl reductase 2 (Cbr2), mRNA.
Gbp2	0.00716186	-1.78782	NM_010260.1	Mus musculus guanylate binding protein 2 (Gbp2), mRNA.
Dkk3	0.00711543	-1.78971	NM_015814.2	Mus musculus dickkopf homolog 3 (Xenopus laevis) (Dkk3), mRNA.
Sema5a	0.0169847	-1.79327	NM_009154.1
Agtr1a	0.0140993	-1.79381	NM_177322.2	Mus musculus angiotensin II receptor, type 1a (Agtr1a), mRNA.
Gjc2	0.00963215	-1.79611	NM_175452.3	Mus musculus gap junction protein, gamma 2 (Gjc2), transcript variant 2, mRNA.
Acot1	0.00890605	-1.79682	NM_012006.2	Mus musculus acyl-CoA thioesterase 1 (Acot1), mRNA.
Dkk3	0.00648341	-1.79946	NM_015814.2	Mus musculus dickkopf homolog 3 (Xenopus laevis) (Dkk3), mRNA.
Cd248	0.0101933	-1.80383	NM_054042.2	Mus musculus CD248 antigen, endosialin (Cd248), mRNA.
Ociad2	0.0107395	-1.81823	NM_026950.3	Mus musculus OCIA domain containing 2 (Ociad2), mRNA.
Irs2	0.0086704	-1.82186	NM_001081212.1	Mus musculus insulin receptor substrate 2 (Irs2), mRNA.
Acpl2	0.00933087	-1.82634	NM_153420.2	Mus musculus acid phosphatase-like 2 (Acpl2), mRNA.
Ifit3	0.0430001	-1.82686	NM_010501.1	Mus musculus interferon-induced protein with tetratricopeptide repeats 3 (Ifit3), mRNA.
Cyp27a1	0.00412748	-1.83084	NM_024264.3	Mus musculus cytochrome P450, family 27, subfamily a, polypeptide 1 (Cyp27a1), mRNA.
Sfi1	0.0136477	-1.83584	NM_030207.2	Mus musculus Sfi1 homolog, spindle assembly associated (yeast) (Sfi1), mRNA.
St6galnac2	0.0232573	-1.83692	NM_009180.3	Mus musculus ST6 (alpha-N-acetyl-neuraminyl-2,3-beta-galactosyl-1, 3)-N-acetylgalactosaminide alpha-2,6-sialyltransferase 2 (St6galnac2), mRNA.
Akr1c19	0.0149307	-1.83977	NM_001013785.2	Mus musculus aldo-keto reductase family 1, member C19 (Akr1c19), mRNA.
Tsc22d1	0.000321102	-1.85593	NM_009366.2	Mus musculus TSC22 domain family, member 1 (Tsc22d1), transcript variant 2, mRNA.
Itpr2	0.0146599	-1.86497	NM_019923.3	Mus musculus inositol 1,4,5-triphosphate receptor 2 (Itpr2), transcript variant 1, mRNA.
Hoxd4	0.00766022	-1.86565	NM_010469.1	Mus musculus homeo box D4 (Hoxd4), mRNA.
Plxdc1	0.006438	-1.86864	NM_028199.2	Mus musculus plexin domain containing 1 (Plxdc1), mRNA.
Cygb	0.0188206	-1.87334	NM_030206.1	Mus musculus cytoglobin (Cygb), mRNA.
Mfap4	0.0129324	-1.87557	NM_029568.2	Mus musculus microfibrillar-associated protein 4 (Mfap4), mRNA.
Prss8	0.000186617	-1.87755	NM_133351.1	Mus musculus protease, serine, 8 (prostasin) (Prss8), mRNA.
Cyp27a1	0.00238318	-1.87815	NM_024264.3	Mus musculus cytochrome P450, family 27, subfamily a, polypeptide 1 (Cyp27a1), mRNA.
Sema5a	0.0222283	-1.8836	NM_009154.2	Mus musculus sema domain, seven thrombospondin repeats (type 1 and type 1-like), transmembrane domain (TM) and short cytoplasmic domain, (semaphorin) 5A (Sema5a), mRNA.
Gabrp	0.00453074	-1.88572	NM_146017.3	Mus musculus gamma-aminobutyric acid (GABA-A) receptor, pi (Gabrp), mRNA.
Acvr2b	0.0115798	-1.88675	NM_007397.2	Mus musculus activin receptor IIB (Acvr2b), mRNA.
Gper	0.0150209	-1.889	NM_029771.2	Mus musculus G protein-coupled estrogen receptor 1 (Gper), mRNA.
Inmt	0.0166177	-1.89507	NM_009349.1	Mus musculus indolethylamine N-methyltransferase (Inmt), mRNA.
Grb7	0.00579262	-1.89626	NM_010346.2	Mus musculus growth factor receptor bound protein 7 (Grb7), mRNA.
Tgfbi	0.0184943	-1.89682	NM_009369.1	Mus musculus transforming growth factor, beta induced (Tgfbi), mRNA.
Oasl2	0.0222475	-1.90442	NM_011854.1	Mus musculus 2'-5' oligoadenylate synthetase-like 2 (Oasl2), mRNA.
Prcp	0.0189221	-1.90455	NM_028243.2	Mus musculus prolylcarboxypeptidase (angiotensinase C) (Prcp), mRNA.
LOC100048436	0.000262415	-1.90695	XR_034485.1	PREDICTED: Mus musculus similar to CDNA sequence BC049816 (LOC100048436), misc RNA.
Camk2n1	0.00683369	-1.9152	NM_025451.1	Mus musculus calcium/calmodulin-dependent protein kinase II inhibitor 1 (Camk2n1), mRNA.
Enpp2	0.0191501	-1.92163	NM_015744.1	Mus musculus ectonucleotide pyrophosphatase/phosphodiesterase 2 (Enpp2), mRNA.
Irf6	0.017767	-1.92979	NM_016851.2	Mus musculus interferon regulatory factor 6 (Irf6), mRNA.
Sult1d1	0.00789365	-1.94405	NM_016771.2	Mus musculus sulfotransferase family 1D, member 1 (Sult1d1), mRNA.
Ldb2	0.00499158	-1.95943	NM_010698.2
Cldn5	0.0135463	-1.96509	NM_013805.3	Mus musculus claudin 5 (Cldn5), mRNA.
Synm	0.000362836	-1.97621	NM_183312.3	Mus musculus synemin, intermediate filament protein (Synm), transcript variant 3, mRNA.
Irf9	0.0223956	-1.97977	NM_008394.2	Mus musculus interferon regulatory factor 9 (Irf9), mRNA.
LOC100044204	0.0100467	-1.98097	XM_001471696.1	PREDICTED: Mus musculus hypothetical protein LOC100044204 (LOC100044204), mRNA.
Nfatc4	0.00195405	-1.99559	NM_023699.2	Mus musculus nuclear factor of activated T-cells, cytoplasmic, calcineurin-dependent 4 (Nfatc4), mRNA.
Nipsnap1	0.000958478	-2.00346	NM_008698.2	Mus musculus 4-nitrophenylphosphatase domain and non-neuronal SNAP25-like protein homolog 1 (C. elegans) (Nipsnap1), mRNA.
Rnf186	0.0201008	-2.00424	NM_025786.2	Mus musculus ring finger protein 186 (Rnf186), mRNA.
Rftn2	0.00498861	-2.00492	NM_028713.1	Mus musculus raftlin family member 2 (Rftn2), mRNA. XM_920263 XM_986521 XM_986556 XM_986596 XM_986637 XM_986673
Nt5e	0.000135162	-2.01904	NM_011851.2	Mus musculus 5' nucleotidase, ecto (Nt5e), mRNA.
Gstt3	0.00601769	-2.03316	NM_133994.3	Mus musculus glutathione S-transferase, theta 3 (Gstt3), mRNA.
Rarres2	0.00638455	-2.05373	NM_027852.1	Mus musculus retinoic acid receptor responder (tazarotene induced) 2 (Rarres2), mRNA.
Cyp2d22	0.00517112	-2.07117	NM_019823.3	Mus musculus cytochrome P450, family 2, subfamily d, polypeptide 22 (Cyp2d22), mRNA.
Trpv6	0.0182714	-2.0899	NM_022413.3	Mus musculus transient receptor potential cation channel, subfamily V, member 6 (Trpv6), mRNA.
Rftn2	0.00520708	-2.09628	NM_028713.1	Mus musculus raftlin family member 2 (Rftn2), mRNA. XM_920263 XM_986521 XM_986556 XM_986596 XM_986637 XM_986673
Prss29	0.066663	-2.09665	NM_053260.2	Mus musculus protease, serine, 29 (Prss29), mRNA.
Apcdd1	0.00508138	-2.10016	NM_133237.2	Mus musculus adenomatosis polyposis coli down-regulated 1 (Apcdd1), mRNA.
Sfrp2	0.00189244	-2.10395	NM_009144.1	Mus musculus secreted frizzled-related protein 2 (Sfrp2), mRNA.
Scx	0.00491423	-2.10742	NM_198885.2	Mus musculus scleraxis (Scx), mRNA.
Wfdc1	0.00971465	-2.1113	NM_023395.1
Ypel3	0.011182	-2.11523	NM_025347.1	Mus musculus yippee-like 3 (Drosophila) (Ypel3), mRNA.
Gmpr	0.00299766	-2.12339	NM_025508.3	Mus musculus guanosine monophosphate reductase (Gmpr), mRNA.
Olfml1	0.00391953	-2.12651	NM_172907.2	Mus musculus olfactomedin-like 1 (Olfml1), mRNA.
Pik3ip1	0.00518624	-2.13385	NM_178149.4	Mus musculus phosphoinositide-3-kinase interacting protein 1 (Pik3ip1), mRNA.
Cldn1	0.0186213	-2.15107	NM_016674.2	Mus musculus claudin 1 (Cldn1), mRNA.
Acpp	0.0099338	-2.16752	NM_207668.2	Mus musculus acid phosphatase, prostate (Acpp), transcript variant 1, mRNA.
Aard	0.0104345	-2.17442	NM_175503.3	Mus musculus alanine and arginine rich domain containing protein (Aard), mRNA.
Prss29	0.0669833	-2.19704	NM_053260.2	Mus musculus protease, serine, 29 (Prss29), mRNA.
6330403K07Rik	0.0193895	-2.20896	NM_134022.2	Mus musculus RIKEN cDNA 6330403K07 gene (6330403K07Rik), mRNA.
Fmo1	0.0139129	-2.21928	NM_010231.2	Mus musculus flavin containing monooxygenase 1 (Fmo1), mRNA.
Rin2	0.00513632	-2.25153	NM_028724.2	Mus musculus Ras and Rab interactor 2 (Rin2), mRNA.
Dapk2	0.00256795	-2.25293	NM_010019.2	Mus musculus death-associated kinase 2 (Dapk2), mRNA.
E430002G05Rik	0.0176141	-2.26018	NM_173749.3	Mus musculus RIKEN cDNA E430002G05 gene (E430002G05Rik), mRNA.
Bmf	0.00430607	-2.26242
9930023K05Rik	0.00806971	-2.41249	NM_172641.2	Mus musculus RIKEN cDNA 9930023K05 gene (9930023K05Rik), mRNA.
Txnip	0.00405747	-2.43783	NM_001009935.2	Mus musculus thioredoxin interacting protein (Txnip), transcript variant 1, mRNA.
Dbp	0.0184969	-2.47948	NM_016974.1	Mus musculus D site albumin promoter binding protein (Dbp), mRNA.
D0H4S114	0.00446795	-2.48622	NM_053078.3	Mus musculus DNA segment, human D4S114 (D0H4S114), mRNA.
Rspo3	0.00818682	-2.60278	NM_028351.2	Mus musculus R-spondin 3 homolog (Xenopus laevis) (Rspo3), mRNA.
Gabrp	0.00682443	-2.63842	NM_146017.3	Mus musculus gamma-aminobutyric acid (GABA-A) receptor, pi (Gabrp), mRNA.
1200009O22Rik	0.00130693	-2.73524	NM_025817.3	Mus musculus RIKEN cDNA 1200009O22 gene (1200009O22Rik), mRNA.
LOC100047285	0.0594484	-2.80237	XM_001477507.1	PREDICTED: Mus musculus similar to implantation serine proteinase 2 (LOC100047285), mRNA.
9930023K05Rik	0.00847278	-2.84468	NM_172641.2	Mus musculus RIKEN cDNA 9930023K05 gene (9930023K05Rik), mRNA.
Scara5	0.00107892	-3.04094	NM_028903.1	Mus musculus scavenger receptor class A, member 5 (putative) (Scara5), mRNA.
Spink3	0.0531655	-3.20969	NM_009258.2
Sspn	0.00199823	-3.38995	NM_010656.2	Mus musculus sarcospan (Sspn), mRNA.
Aox3	0.00432263	-3.82814	NM_023617.2	Mus musculus aldehyde oxidase 3 (Aox3), mRNA.
Hmgcs2	0.0124971	-3.913	NM_008256.3	Mus musculus 3-hydroxy-3-methylglutaryl-Coenzyme A synthase 2 (Hmgcs2), nuclear gene encoding mitochondrial protein, mRNA.
