# Supplementary material for: The steroid hormone estriol (E3) regulates epigenetic programming of fetal mouse brain and reproductive tract
Source: BMC Biol. 2022 May 2;20:93. doi: 10.1186/s12915-022-01293-4 (PMC9059368; doi:10.1186/s12915-022-01293-4)
Supplement: Supplementary file 2 — Additional file 2: Table S1. PCR primers. Table S2. The genes with altered expression patterns in the female offspring uteri after prenatal exposure to estriol (E3 v.s CT). Table S3. A The hypomethylated genes in the female offspring uteri after prenatal exposure to estriol (E3 vs CT). B The hypermethylated genes in the female offspring uteri after prenatal exposure to estriol (E3 vs CT). Table S4. The genes with altered E2 responsiveness in the female offspring uteri after prenatal exposure to estriol (E3-E2 vs CT-E2). Table S5. The potential binding proteins with Flag-ERα, Flag-ERβ in Ishikawa cells by Multi-Dimensional Protein Identification Technology (MudPIT). Table S6. The genes that are bound by the ERα-SUZ12 and ERβ-SUZ12 protein complex in Ishikawa cells. The Re-ChIP results show that E3 treatment influences binding of ER-SUZ12 complex to their target genes in Ishikawa cells. Table S7. The genes with altered expression patterns (≥ 1.5 or ≤ -1.5-fold change) in the female offspring cortex and hippocampus after prenatal exposure to estriol (E3 vs CT). Table S8. The top 3000 CpG sites in the female offspring prefrontal cortex after prenatal exposure to estriol (E3 vs CT). Table S9 The genes that are bound by the ERα-DNMT1, ERβ-DNMT1, ERα-SUZ12 and ERβ-SUZ12 protein complex in SY5Y cells. By a Re-ChIP assay, we identified 2391 DNA promotor sites that were bound by both ERα and DNMT1 simultaneously, 53 sites were bound by both ERβ and DNMT1; 253 sites were bound by both ERα and SUZ12, and 260 sites were bound by both ERβ and SUZ12, after E3 treatment. Table S10. A) The top 2000 hypermethylated differential CpG sites in the female offspring hippocampus after prenatal exposure to estriol (E3 vs CT). B) The top 2000 hypomethylated differential CpG sites in the female offspring hippocampus after prenatal exposure to estriol (E3 vs CT). [file 12915_2022_1293_MOESM2_ESM.zip › Supplemental Table 3A-B (2).xlsx]

## Sheet: hypomethylated genes list
	Name	PEAK_START	PEAK_END	PEAK_SCORE (E3)	PEAK_SCORE (CT)
1	1700003E16Rik	83105600	83105600	0.0032	3.64466
2	1700019N19Rik	58870800	58870900	1.8742	6.53383
3	2310002L09Rik	73597100	73597200	0.7494	4.55043
4	2700007P21Rik	106812000	106812000	0	3.04073
5	3830417A13Rik	61427300	61427400	0.4409	3.50299
6	4930503B20Rik	146316000	146317000	0	4.43618
7	9530003J23Rik	116676000	116676000	1.1044	3.43522
8	9930104L06Rik	124613000	124613000	0	3.35086
9	AI854703	48578500	48578600	0	3.29175
10	Abcc3	94255800	94255800	0	5.46595
11	Adamts20	94236900	94236900	0.5214	3.61571
12	Agap1	91349200	91349300	0	3.82588
13	Aif1l	31828300	31828400	0.0188	3.09365
14	Als2	59221300	59221300	0	4.3495
15	Als2cr12	58753200	58753200	0	6.94062
16	Ankrd57	58686600	58686600	1.2586	3.362
17	Apeg3	6658420	6658470	1.2036	3.14356
18	Apitd1	148503000	148503000	0	5.77536
19	Arhgef4	34856500	34856600	0	3.30011
20	Arl2	6141210	6141260	0.3138	4.5953
21	Asphd2	112822000	112822000	0	6.19203
22	Asz1	18058300	18058400	1.4742	3.07871
23	Ate1	137666000	137666000	0.9014	3.33441
24	Atp13a1	72314400	72314400	0.3678	3.49547
25	B230208H17Rik	25464500	25464600	0.0027	3.71567
26	B3gnt6	105350000	105350000	0	3.81322
27	BC027072	72102000	72102000	0	4.12525
28	Bhmt2	94445900	94445900	0.1157	3.03195
29	Bmi1	18601200	18601200	0	5.32435
30	Brf1	114212000	114212000	0.0215	3.51812
31	Brsk2	149133000	149133000	1.2451	3.35015
32	Btbd6	114212000	114212000	0.0215	3.51812
33	Btnl9	49001200	49001200	0.1543	3.1351
34	Cacnb4	52413800	52413800	0.1535	4.3649
35	Cage1	38126900	38127000	0.0082	3.08403
36	Camk1g	195197000	195197000	0	4.37029
37	Car8	8166950	8167000	0.0094	3.23289
38	Cbx5	103071000	103071000	0.2411	3.12988
39	Ccdc27	153419000	153419000	0.2139	3.46787
40	Ccdc76	116320000	116320000	0.9026	3.83181
41	Ccnj	40904700	40904700	0	4.60265
42	Cd1d1	86804400	86804400	0	4.33553
43	Cd2	101093000	101093000	1.9065	4.10497
44	Cd209b	3926160	3926210	0	3.52629
45	Cdca8	124613000	124613000	0	3.35086
46	Cdh13	120806000	120806000	0	4.56762
47	Cdh4	179176000	179176000	0.5272	5.56206
48	Celf2	7003880	7003930	0	3.06549
49	Ces7	96059400	96059400	0.0096	3.03302
50	Chml	177618000	177618000	0	6.04948
51	Ckap2	23279600	23279600	0.0844	3.52496
52	Ckap5	91386400	91386500	2.1104	4.55182
53	Cnga2	69237200	69237200	1.6915	3.4801
54	Cntln	84528800	84528900	0.5702	5.40692
55	Coasy	100948000	100948000	0.5933	4.23531
56	Col6a2	76088300	76088400	0	5.59743
57	Commd3	18597400	18597400	1.6555	4.42731
58	Csgalnact1	71259600	71259700	0.0095	3.4053
59	Ctnnbip1	148890000	148890000	0.4468	3.08336
60	Ctxn3	57628200	57628200	0.2989	3.13634
61	Cxcl1	91317700	91317800	0.3069	3.98408
62	D0H4S114	33625600	33625600	0	3.93452
63	D430041D05Rik	104253000	104253000	0.6123	3.5921
64	Dbil5	76031500	76031500	0.4433	3.74032
65	Dcakd	102879000	102879000	1.6713	5.08561
66	Defb28	152344000	152344000	0.0005	4.33048
67	Dicer1	105992000	105992000	0.1416	5.14438
68	Dmgdh	94445900	94445900	0.1157	3.03195
69	Dysfip1	120413000	120413000	0.0005	5.00022
70	EG214403	141680000	141680000	0	4.84867
71	Eif4g3	137547000	137547000	0	5.3099
72	Epb4.1l1	156245000	156245000	0	4.30236
73	Etfa	55361500	55361500	0.0009	3.25831
74	F2rl2	96467200	96467300	0.0449	3.7082
75	Fam178b	36740700	36740800	0	4.51004
76	Fam186b	99119200	99119300	0.2849	4.96567
77	Fam195b	120413000	120413000	0.0005	5.00022
78	Fam20c	139230000	139230000	1.657	3.53423
79	Fam65b	24704500	24704600	0	4.64891
80	Fbxo22	55054500	55054500	0.1137	3.37151
81	Fbxo3	103865000	103865000	0	4.12718
82	Foxd2	114584000	114584000	0	3.0724
83	Foxp1	99112800	99112800	0.0021	6.34816
84	Fut11	21513200	21513300	0	7.65086
85	Gabra5	64766200	64766200	0.8189	3.65459
86	Galnt12	47103300	47103400	1.5744	3.87277
87	Gar1	129527000	129527000	0.4319	3.47141
88	Gemin4	76031500	76031500	0.4433	3.74032
89	Gfm2	97910200	97910300	0.8815	4.81544
90	Gkn3	87340800	87340800	0.2899	3.0402
91	Glrp1	90405900	90406000	1.2735	3.48478
92	Gm10052	103071000	103071000	0.2411	3.12988
93	Gm14458	8564700	8564750	0	3.36781
94	Gm5523	13779800	13779800	0	3.71578
95	Gm5643	103071000	103071000	0.2411	3.12988
96	Gm5766	4227440	4227500	1.0305	3.25669
97	Gm609	45492600	45492600	1.5762	3.68862
98	Gnas	174120000	174120000	0	7.17954
99	Gng2	20797600	20797600	1.1061	4.51399
100	Gnptab	87839600	87839700	0	3.49637
101	Gpatch2	189038000	189038000	1.2651	4.57802
102	Gpx2	77897700	77897800	0.7202	3.91929
103	Grk6	55544600	55544700	0.1453	3.05593
104	Gsg1	135198000	135198000	0.4732	4.26855
105	Gstt1	75246200	75246300	0	4.64518
106	Gstt3	75246200	75246300	0	4.64518
107	Gtpbp10	5560110	5560160	1.1677	3.19704
108	Gucy2g	55315400	55315400	0.6192	3.51237
109	Hdac7	97663500	97663600	0	5.06338
110	Hif1an	44637000	44637100	0.7275	3.91885
111	Hnrnpa1	103071000	103071000	0.2411	3.12988
112	Hoxa3	52154700	52154700	0	5.93547
113	Hoxa5	52154700	52154700	0	5.93547
114	Hspa12a	58870800	58870900	1.8742	6.53383
115	Igsf6	128219000	128219000	0.0092	3.21054
116	Il20	132809000	132809000	0.0011	3.18171
117	Il33	29997100	29997200	1.2935	3.02518
118	Inpp5b	124478000	124478000	0.1063	5.55329
119	Iqgap2	96467200	96467300	0.0449	3.7082
120	Itga2b	102332000	102332000	0	3.79976
121	Kbtbd5	121685000	121685000	0.4034	3.82816
122	Kcne2	92290300	92290400	0	3.05572
123	Kcne4	78811500	78811500	0.1994	3.77807
124	Kcng1	168097000	168097000	0	3.22751
125	Kcnk18	59292200	59292300	0.0005	3.43098
126	Klk10	51035300	51035400	1.4793	3.32238
127	Klk11	51035300	51035400	1.4793	3.32238
128	Krt20	99300300	99300300	0.5937	4.92623
129	Krt4	101757000	101757000	0	6.21865
130	Krt8	101838000	101838000	0	3.23678
131	Lamc3	31741300	31741300	0.4289	3.32111
132	Lifr	7089800	7089850	0.1774	6.60789
133	Lnx1	75074100	75074100	1.0389	3.41157
134	Lypd1	127811000	127811000	1.1487	4.09063
135	Lyzl6	103500000	103500000	0.0196	3.22581
136	Mab21l1	55585800	55585900	0	5.64612
137	Mageb4	83502200	83502200	0.001	4.94566
138	Man2a1	64951300	64951400	0.5136	3.14023
139	Marco	122401000	122401000	1.8169	3.79858
140	Mat1a	41918500	41918600	0	5.78381
141	Mbtps2	154007000	154007000	0.3432	6.02557
142	Mcoln3	145784000	145784000	0.7452	5.80279
143	Med18	132021000	132021000	1.1139	3.44328
144	Mettl9	128219000	128219000	0.0092	3.21054
145	Mkl1	81021800	81021800	0	3.03303
146	Mlx	100948000	100948000	0.5933	4.23531
147	Mpp4	59221300	59221300	0	4.3495
148	Mtf1	124478000	124478000	0.1063	5.55329
149	Mthfd1l	6375020	6375070	0	3.19769
150	Napg	63134700	63134800	0.036	4.11127
151	Nbea	55585800	55585900	0	5.64612
152	Nckap5	127811000	127811000	1.1487	4.09063
153	Ncoa5	164838000	164838000	0	4.32099
154	Nedd4l	65181300	65181300	0.0332	3.24095
155	Nek3	23279600	23279600	0.0844	3.52496
156	Nespas	174120000	174120000	0	7.17954
157	Nsa2	97910200	97910300	0.8815	4.81544
158	Nup205	35124800	35124800	0.5496	3.00202
159	Nup214	31828300	31828400	0.0188	3.09365
160	Ogfr	180323000	180323000	1.3485	3.19808
161	Olfr123	37933000	37933000	0	4.94703
162	Olfr1298	111488000	111488000	1.5395	3.13838
163	Olfr319	58513500	58513500	1.9057	4.04279
164	Olfr324	58411000	58411100	0	5.94755
165	Olfr734	50940400	50940400	0.0008	5.47035
166	Opn3	177618000	177618000	0	6.04948
167	P2ry13	59016100	59016100	0.0016	4.34162
168	Pax4	28401700	28401700	0.0107	3.28886
169	Pcdha1	37151700	37151800	2.2123	6.81148
170	Pcdha2	37151700	37151800	2.2123	6.81148
171	Pcdha3	37151700	37151800	2.2123	6.81148
172	Pcdha4	37151700	37151800	2.2123	6.81148
173	Pcdhb21	37676200	37676200	2.6267	5.86901
174	Pcdhb22	37676200	37676200	2.6267	5.86901
175	Pcdhga1	37924900	37925000	0.1937	7.66814
176	Pde7b	20446600	20446600	0	5.96189
177	Pdxk-ps	32230000	32230100	1.5235	3.37126
178	Pdzk1	96632400	96632400	0.6728	4.33915
179	Peg3	6683800	6683850	0	6.66362
180	Pla2g7	43703000	43703000	0	5.72592
181	Plat	23866300	23866300	0.0403	4.45726
182	Plekha2	26214900	26215000	0	4.2973
183	Polg	86614100	86614200	0	3.31897
184	Ppp1r13b	113149000	113149000	0	3.37073
185	Prg3	84828100	84828200	0	3.44503
186	Prkaa1	5132820	5132880	1.1773	3.47722
187	Prkg2	99469000	99469100	0	3.73755
188	Prop1	50769300	50769400	0.8322	3.17514
189	Prr23a	98742200	98742300	0	6.22478
190	Rab31	66123300	66123300	0.5877	3.79539
191	Rabggtb	153569000	153569000	0	3.87171
192	Rac2	78405400	78405500	0.474	3.92393
193	Rbm4	4794040	4794090	1.4788	4.7183
194	Rbp3	34767100	34767100	0	5.09297
195	Rhoq	87361400	87361500	0.7534	3.72514
196	Rims4	163746000	163746000	0	5.4886
197	Riok1	38126900	38127000	0.0082	3.08403
198	Rnf160	87434800	87434900	0.5925	6.65592
199	Rnps1	24549600	24549600	0	3.24857
200	Rrh	129525000	129525000	0.0775	4.68864
201	Rwdd2b	87434800	87434900	0.5925	6.65592
202	S1pr3	51501600	51501600	0	5.40036
203	Sass6	116320000	116320000	0.9026	3.83181
204	Sdr9c7	127335000	127335000	0.4644	4.34147
205	Sec24c	21513200	21513300	0	7.65086
206	Sec63	42478500	42478500	1.3281	3.13347
207	Sidt1	44333300	44333300	1.3082	3.71272
208	Slamf9	174405000	174405000	0.4112	3.12931
209	Slc22a2	12775200	12775200	0	3.39995
210	Slc22a3	12700900	12700900	0	3.08657
211	Slc23a2	131974000	131974000	1.0331	3.40404
212	Slc46a2	59929400	59929500	1.5292	4.37103
213	Slc7a13	19745900	19746000	0.05	4.52205
214	Smad1	81925600	81925600	0.4118	3.97689
215	Spata17	189038000	189038000	1.2651	4.57802
216	Speg	75382800	75382900	0.018	3.98362
217	Sult1a1	133819000	133819000	1.0627	3.94625
218	Taar2	23655900	23655900	0.9245	4.4564
219	Tbx18	87627600	87627700	1.7363	3.82114
220	Tdrd1	56903800	56903900	0.0008	5.93855
221	Tlr2	83647000	83647000	0	3.44017
222	Tmeff1	48676800	48676800	0	4.5306
223	Tmem100	89889800	89889900	0	5.74123
224	Tmem140	34812600	34812700	0.6537	5.28765
225	Tmem41a	21948500	21948600	0	3.14326
226	Tmprss11a	86897700	86897700	1.4482	3.41154
227	Tmsb4x	163648000	163648000	1.6467	4.68392
228	Tns4	98951500	98951500	0	4.40013
229	Tpbg	85735300	85735300	0.3602	4.08967
230	Trim17	58776200	58776300	0.0775	5.5488
231	Trim31	37035700	37035700	0	3.15745
232	Trim39	36410900	36411000	1.3154	3.11592
233	Tsc22d3	137136000	137136000	0	4.803
234	Tsix	100677000	100677000	0	7.62722
235	Ttc32	9034960	9035010	0.0025	3.83136
236	Ttc33	5132820	5132880	1.1773	3.47722
237	Ube2q2	55054500	55054500	0.1137	3.37151
238	Ubqln2	149932000	149932000	0	5.87453
239	Unc5a	55048300	55048400	0	3.65558
240	Vtcn1	100627000	100627000	0.1079	3.24184
241	Wdfy4	34000000	34000100	0.4608	3.69505
242	Wdr13	7710340	7710390	0.0335	4.09145
243	Wdr35	9034960	9035010	0.0025	3.83136
244	Wdr54	83105600	83105600	0.0032	3.64466
245	Xpot	121064000	121064000	0	4.96258
246	Zbed4	88579700	88579800	0	3.09244
247	Zdhhc2	41506700	41506800	0.256	3.54849
248	Zfp385c	100514000	100514000	0.0004	3.11707
249	Zfp647	76756300	76756300	1.1508	3.24044
250	0610012H03Rik	105064000	105064000	0	3.57176
251	1110017D15Rik	41455600	41455600	0	3.59745
252	1300002K09Rik	45896700	45896800	0	4.65104
253	1700013N18Rik	108260000	108260000	0	4.51759
254	1700016D06Rik	11679100	11679200	0.0007	4.20731
255	1700067K01Rik	86524800	86524900	0	7.63714
256	1700074P13Rik	40890100	40890200	0.8229	3.0002
257	1700110M21Rik	101599000	101599000	0	5.53668
258	1700112E06Rik	22837200	22837200	0	6.12047
259	1810026J23Rik	21395300	21395400	0	5.11118
260	2310014H01Rik	36000900	36000900	0	3.33637
261	2310021P13Rik	21531800	21531800	0	3.63184
262	2310033P09Rik	59019400	59019500	0	4.74814
263	2310042D19Rik	155590000	155590000	0.2387	6.3856
264	2310057M21Rik	138508000	138508000	0.0267	5.86301
265	2410091C18Rik	79334400	79334400	0	6.29568
266	2700094K13Rik	84513600	84513700	0	3.10103
267	2810004N23Rik	127385000	127385000	0	4.99301
268	3110009E18Rik	122020000	122020000	0	3.17175
269	4921515J06Rik	108744000	108744000	0	5.67621
270	4921536K21Rik	3796550	3796600	0.0003	6.67948
271	4922505E12Rik	184679000	184679000	0.215	3.08403
272	4930504O13Rik	58268200	58268300	0	5.30854
273	4930563D23Rik	92321200	92321200	0	6.16501
274	4931417E11Rik	73421500	73421600	0	5.00359
275	4932411G14Rik	59834600	59834600	0	7.73032
276	4933422H20Rik	115302000	115302000	0	4.25692
277	4933427D14Rik	72017100	72017200	0.0001	3.28321
278	5430407P10Rik	6053470	6053520	0	3.61275
279	5730437N04Rik	5419140	5419190	0	4.18206
280	6030429G01Rik	4474010	4474050	0	5.48653
281	6430411K18Rik	110830000	110830000	0	4.24031
282	6430526N21Rik	4970460	4970510	0.0008	3.46911
283	8430408G22Rik	116599000	116599000	0	5.69448
284	9130017N09Rik	79281200	79281300	0	3.50393
285	9230116N13Rik	138314000	138314000	1.9281	6.51065
286	A130042E20Rik	75932900	75933000	0	8.24457
287	A1bg	60753000	60753100	0	6.22267
288	A4gnt	99514100	99514200	0	4.21423
289	Abcd1	70960600	70960600	0	7.14454
290	Abcg3	105413000	105413000	0.032	3.44987
291	Abhd2	86416000	86416000	0.4314	4.82784
292	Acad11	104029000	104029000	0.051	4.13855
293	Acan	86195800	86195900	0	4.54261
294	Acin1	55262100	55262100	0	3.38744
295	Acpl2	96791500	96791500	0	5.02025
296	Acrbp	124999000	124999000	0	3.18811
297	Actl7a	56756900	56756900	0	5.755
298	Actl7b	56756900	56756900	0	5.755
299	Adam2	66698700	66698700	0.2967	4.6344
300	Adamts16	70983600	70983600	0	3.90049
301	Adcy4	56405300	56405400	0.0064	4.43253
302	Adig	158328000	158328000	0.0332	3.76912
303	Adprhl1	13256100	13256200	0.2812	3.78152
304	Adra2c	35620800	35620800	0.7766	3.1457
305	Agpat1	34744900	34744900	0	3.2112
306	Ak3	29124000	29124100	0	4.18762
307	Akt1s1	52102000	52102100	0.1602	3.33886
308	Aldh7a1	56735100	56735200	0	3.2776
309	Aldoc	78140300	78140300	0	5.10878
310	Amigo2	97074900	97074900	0	4.18333
311	Amot	141921000	141922000	0	4.1449
312	Ank2	126647000	126647000	0	8.1916
313	Ank3	69285000	69285000	0	3.50603
314	Ankrd33	100944000	100944000	0.147	3.37971
315	Ankrd50	38355800	38355800	0.0005	4.70978
316	Anxa8	34896900	34897000	0	3.2779
317	Apod	31315900	31315900	0.0885	3.00914
318	Apold1	134931000	134932000	0	3.01042
319	Apon	127690000	127690000	0	4.57756
320	Aqp2	99407400	99407400	0	3.81323
321	Arfrp1	181098000	181098000	0	4.43675
322	Arg1	24649900	24650000	0	5.38904
323	Arhgap25	87446900	87446900	0	3.08707
324	Arhgap30	173319000	173319000	0	3.01643
325	Arhgdib	136872000	136872000	0	6.49855
326	Arid3c	41679800	41679900	0	4.13602
327	Arl6ip4	124565000	124565000	0	5.81715
328	Arl9	77432300	77432400	0.5369	4.81402
329	Armc7	115337000	115337000	0.0354	3.18449
330	Arrdc5	56439100	56439100	0	3.72748
331	Atp2b3	70747600	70747600	0	7.15614
332	Atp4a	31495700	31495800	0	4.32757
333	Atp6v1g2	35375100	35375100	0	3.30325
334	B230120H23Rik	72134600	72134600	0.0229	4.49058
335	B3gat1	26558500	26558600	0.0089	4.02616
336	B4galnt1	126600000	126600000	0	4.25094
337	B630019K06Rik	8468870	8468930	0	5.14899
338	BC037034	138707000	138707000	0	6.7405
339	BC057022	115016000	115016000	0	3.11778
340	BC061194	18620200	18620300	1.8657	4.31601
341	BY080835	107500000	107500000	0	4.34399
342	Bag2	33816900	33816900	0.0463	3.00522
343	Bat1a	35375100	35375100	0	3.30325
344	Bcap31	70960600	70960600	0	7.14454
345	Bcas1	170255000	170255000	0	4.03758
346	Bcl2l2	55500300	55500400	0	4.83231
347	Bcl6b	70036900	70037000	0	4.40886
348	Bdkrb1	106841000	106841000	0	4.19131
349	Best3	116421000	116421000	0	4.81527
350	Bhlhb9	132420000	132420000	0	4.55907
351	Bloc1s3	20095300	20095400	0.7626	3.0077
352	Bmp1	70921500	70921600	0	3.98568
353	Bmp10	87378400	87378500	0.9271	3.60761
354	Boll	55421200	55421200	2.1478	4.88945
355	Bop1	76285700	76285800	0	4.08402
356	Btk	131117000	131118000	0	4.17987
357	C1qtnf5	43913700	43913700	0	3.16113
358	C1qtnf9	61385600	61385700	0	3.37085
359	C2	34999700	34999800	0.7243	3.04745
360	C77370	101398000	101398000	0	3.04303
361	Cabp4	4136860	4136910	0	3.59929
362	Cacna1f	7213070	7213110	0	4.60788
363	Cacng6	3425030	3425080	0	5.47738
364	Calm2	87847900	87848000	0	6.56729
365	Car3	14861600	14861600	1.2504	3.8467
366	Cartpt	100671000	100671000	0	5.31261
367	Casq1	174151000	174151000	0.8937	3.62023
368	Catsper3	55885900	55885900	0	5.43761
369	Ccdc40	119092000	119092000	0	4.87948
370	Ccdc54	50593500	50593600	0	4.69869
371	Ccdc56	101140000	101140000	0	3.65141
372	Ccl27a	41717400	41717400	0	3.05895
373	Ccrl1	104029000	104029000	0.051	4.13855
374	Cd163l1	147405000	147405000	0	3.92051
375	Cd300lg	101902000	101902000	0.372	3.55203
376	Cd48	173609000	173609000	0	4.56253
377	Cd8b1	71271000	71271000	0	4.08481
378	Cdc14a	116051000	116051000	0	3.71113
379	Cdh24	55262100	55262100	0	3.38744
380	Cdh29	107897000	107897000	0	5.655
381	Cdhr4	107897000	107897000	0	5.655
382	Cdkl4	80963900	80964000	0	3.49129
383	Cdyl2	119260000	119260000	0	4.0792
384	Cebpa	35902400	35902400	1.0331	3.32536
385	Cebpz	79334400	79334400	0	6.29568
386	Cep135	77021000	77021100	0	4.38691
387	Cfb	34999700	34999800	0.7243	3.04745
388	Chd1	15867800	15867800	0	5.75084
389	Chit1	136005000	136005000	0.1702	3.17172
390	Chrd	20736600	20736700	0	3.15735
391	Cldn22	48907100	48907100	0	3.97385
392	Clec4a3	122901000	122901000	0	4.69517
393	Clk2	88979200	88979200	0	4.52768
394	Clpp	57128000	57128000	0.2864	3.00101
395	Cmklr1	114103000	114103000	0	4.13865
396	Cnga4	112554000	112554000	0	4.10619
397	Cnpy4	138634000	138634000	0	4.41202
398	Cnr2	135474000	135474000	0.0078	4.4253
399	Cntd1	101140000	101140000	0	3.65141
400	Cog1	113511000	113511000	0.9059	3.11885
401	Cog8	109582000	109582000	0	3.89546
402	Coq9	97379000	97379100	0	3.00176
403	Cort	148503000	148503000	0	5.77536
404	Cox6b2	4706470	4706520	0	7.16121
405	Cplx4	66129900	66130000	0	3.63076
406	Cpsf3l	155246000	155246000	0	3.07286
407	Crybg3	59556200	59556200	0	8.23845
408	Csnk1g2	80084700	80084700	1.2619	3.03274
409	Ctbp2	140317000	140317000	0.0007	3.5101
410	Ctnna3	63046300	63046300	0	3.31445
411	Ctsd	149576000	149576000	0	4.06682
412	Ctu2	125002000	125002000	0	3.85276
413	Cul4b	35929100	35929200	0	7.22379
414	Cyb5d1	69208900	69209000	0	4.37327
415	Cyp2a4	27092300	27092300	0	5.90127
416	Cyp4f17	32643400	32643400	0.625	3.67063
417	Cytl1	38125900	38125900	0	4.52247
418	D16H22S680E	18325400	18325500	0	3.6121
419	D19Wsu162e	46671700	46671800	0	3.06156
420	D1Pas1	188790000	188790000	0.0034	6.35106
421	DXBay18	70390300	70390300	0	3.74355
422	Dazl	50434100	50434200	0.0017	3.91588
423	Dbi	122020000	122020000	0	3.17175
424	Dbpht2	75397800	75397800	0.346	3.02199
425	Dcun1d2	13256100	13256200	0.2812	3.78152
426	Ddx4	113443000	113443000	0	6.28758
427	Ddx59	138314000	138314000	1.9281	6.51065
428	Defb29	152365000	152366000	0.058	4.31863
429	Defb43	63629000	63629100	0	5.9748
430	Dhx58	100568000	100568000	0	3.52811
431	Dis3	99501700	99501800	0	3.10426
432	Dkk4	23731800	23731800	0.0087	3.38293
433	Dll4	119149000	119149000	0	6.57583
434	Dmrtc1c	100051000	100051000	0	5.00534
435	Dmrtc1c2	100051000	100051000	0	5.00534
436	Dnajc5g	31408600	31408600	0	5.0577
437	Dnase2b	146259000	146259000	0	6.04394
438	Dnmbp	43987100	43987200	0.5402	3.55337
439	Dnmt3l	77513100	77513100	0	3.0377
440	Dok2	71174200	71174200	0	3.42809
441	Dppa5a	78215500	78215500	0	3.06186
442	Dsp	38241700	38241800	0	3.93885
443	Dtx1	121164000	121164000	0.1027	3.33588
444	Dullard	69802700	69802800	0	3.33623
445	Dusp18	3796550	3796600	0.0003	6.67948
446	E230019M04Rik	136595000	136595000	0.0005	4.66085
447	Edc4	108415000	108415000	0	4.25282
448	Edn3	174586000	174586000	0.0002	3.9343
449	Ell	73116500	73116600	0.6778	3.99575
450	Elmo2	165155000	165155000	0	4.07996
451	Emilin1	31221800	31221900	0	3.29093
452	Enox1	77908000	77908000	0	3.81853
453	Enpp6	48069900	48070000	0.9629	3.55964
454	Ercc4	13107200	13107200	0	4.93562
455	Ercc8	108951000	108951000	0	5.26621
456	Erp27	136872000	136872000	0	6.49855
457	Espn	151526000	151526000	0.564	3.97697
458	Esrrb	87701200	87701200	0.0065	4.20368
459	Ethe1	25370000	25370100	0	5.19682
460	Evi5	108260000	108260000	0	4.51759
461	Faim2	99358800	99358900	0.9633	3.18385
462	Fam113b	97074900	97074900	0	4.18333
463	Fam129a	153418000	153418000	0.2395	3.26828
464	Fam160a2	112553000	112553000	0	3.83487
465	Fam176a	81989400	81989500	0	3.59426
466	Fam187b	31762000	31762000	0	3.35674
467	Fam26f	33847300	33847400	0.0015	3.28663
468	Fam38b	63190400	63190500	0	5.37947
469	Fam71e2	4706470	4706520	0	7.16121
470	Fastkd3	68723500	68723500	0	7.77952
471	Fat1	46109100	46109200	0	8.02534
472	Fbxl8	107794000	107794000	0	3.9722
473	Fgd1	147481000	147481000	0.0028	3.91232
474	Fgf16	102959000	102959000	0.2882	3.28304
475	Fiz1	4970460	4970510	0.0008	3.46911
476	Fkbp6	135827000	135827000	0	4.75967
477	Foxo3	41917100	41917200	0	3.01979
478	Fras1	96800500	96800500	0	3.32167
479	Fryl	73650400	73650400	0.0243	4.76413
480	Fstl1	37776200	37776200	0	6.71432
481	Fuca1	135474000	135474000	0.0078	4.4253
482	Gabarap	69802700	69802800	0	3.33623
483	Gal	3417050	3417110	0	3.01888
484	Gal3st4	138707000	138707000	0	6.7405
485	Gas7	67346900	67347000	0	3.88637
486	Gem	11629000	11629000	0	3.43381
487	Gfap	102759000	102759000	0	5.01868
488	Gjb4	127034000	127034000	0	5.00019
489	Gjb5	127034000	127034000	0	5.00019
490	Gjb6	57743700	57743800	0.0347	4.70784
491	Gltpd1	155246000	155246000	0	3.07286
492	Gm10778	81274400	81274500	0	3.64482
493	Gm12942	126801000	126801000	0	6.57788
494	Gm14685	70390300	70390300	0	3.74355
495	Gm1564	102526000	102526000	0	7.08837
496	Gm15772	68712400	68712500	0.0958	3.35546
497	Gm1587	78199500	78199500	0	3.65123
498	Gm16378	125363000	125363000	0	4.99785
499	Gm16432	179921000	179921000	1.2123	3.01875
500	Gm4763	25511900	25511900	0	3.26616
501	Gm5126	100131000	100131000	0	4.64952
502	Gm5128	131908000	131908000	0	3.46817
503	Gm5424	61533300	61533300	0.3197	4.31303
504	Gm5506	48206600	48206700	0	3.54541
505	Gm5634	8541810	8541860	0	3.193
506	Gm5635	8639990	8640040	0	3.10445
507	Gm5640	71893500	71893500	0	4.54952
508	Gm5868	72973600	72973700	0	7.27841
509	Gm6787	7673280	7673340	0	4.26363
510	Gm6994	77908000	77908000	0	3.81853
511	Gm7534	133760000	133760000	0	3.218
512	Gm773	53466100	53466200	0	3.67734
513	Gnl1	36119300	36119400	0	3.82366
514	Gnl3l	147452000	147452000	0.7604	3.02727
515	Gnpat	127385000	127385000	0	4.99301
516	Gpr152	4136860	4136910	0	3.59929
517	Gprc5d	135070000	135070000	0.4472	3.72431
518	Gria1	56822500	56822600	0	3.1324
519	Grin2b	136125000	136125000	0	5.28839
520	Grp	66031500	66031500	0	3.23849
521	Grwd1	53082000	53082100	0.912	3.71109
522	Gsdma3	98487400	98487500	0	6.48644
523	Gtf3c6	39969600	39969600	0	3.25203
524	Guca1a	47537200	47537300	0	3.70364
525	Gykl1	52853900	52853900	0	6.15597
526	H13	152512000	152512000	0	5.53659
527	H19	149766000	149767000	0	8.29924
528	H2-Ke2	34079400	34079500	0	3.72145
529	H2afy3	62052100	62052100	0	4.28658
530	Hccs	165759000	165759000	0.6392	4.87388
531	Hcfc1	71211500	71211600	0.0007	3.07458
532	Hdac10	88961500	88961500	0	3.25653
533	Hddc3	87487300	87487400	0	3.24394
534	Hdgfl1	26862200	26862200	0.9538	5.55056
535	Helb	119543000	119543000	0	3.98091
536	Helq	101225000	101225000	0.0004	8.01668
537	Hemt1	74647800	74647800	0	5.93516
538	Herc3	58857700	58857700	0.015	6.18669
539	Hes5	154333000	154333000	0	3.61559
540	Higd1b	102697000	102698000	0	4.84785
541	Hinfp	44114900	44114900	0	5.29468
542	Hmgb3	68807200	68807300	0.282	3.55235
543	Hmgn1	96350000	96350100	0.7725	3.47264
544	Hoxa6	52156800	52156900	0	4.39117
545	Hoxc5	102844000	102844000	0.0033	4.66764
546	Hoxc6	102842000	102842000	0	3.09
547	Hs6st2	49035700	49035800	0	4.18962
548	Hsd3b7	134942000	134942000	0	4.12745
549	Hsf4	107794000	107794000	0	3.9722
550	Hsf5	87429900	87429900	0	5.63814
551	Htr2c	143396000	143397000	0.596	4.52513
552	Htr6	138632000	138632000	0	3.45601
553	Idh3g	71033300	71033300	0	4.04012
554	Ikbip	90564800	90564900	0	6.67376
555	Il12a	68494800	68494900	0.0001	4.00626
556	Il21	37131200	37131300	0.2611	4.2335
557	Il22ra1	135283000	135283000	0.0021	3.76315
558	Il3	54080300	54080400	0	3.56722
559	Il4	53432200	53432300	0.4226	3.92706
560	Ing4	124999000	124999000	0	3.18811
561	Inha	75500900	75500900	0.1389	4.77776
562	Inpp4a	37424500	37424600	0	5.30734
563	Ints3	90196600	90196600	0	3.24229
564	Ipp	116184000	116184000	0.0007	3.97804
565	Iqcf3	106464000	106464000	0	4.67216
566	Irak3	119641000	119641000	0.0009	4.28458
567	Isyna1	73116500	73116600	0.6778	3.99575
568	Itk	46202900	46203000	0.1056	4.15663
569	Itpk1	103945000	103945000	0	4.99506
570	Kat2a	100568000	100568000	0	3.52811
571	Kcnb2	15303000	15303100	0	5.25057
572	Kcnj12	60879400	60879400	0	4.74419
573	Kcnj14	53082000	53082100	0.912	3.71109
574	Kcnj6	95077900	95077900	0	5.37108
575	Kcnq1	150482000	150482000	0	4.12207
576	Kcnq1ot1	150482000	150482000	0	4.12207
577	Khk	31221800	31221900	0	3.29093
578	Kif1a	95001000	95001000	0.7535	4.08253
579	Kif2b	91438500	91438600	0	3.51153
580	Kifc3	97667300	97667400	0.0431	3.53619
581	Klb	65739600	65739700	0	6.45604
582	Klhdc7b	89214900	89214900	0	3.19695
583	Klhl17	155603000	155604000	0	4.54457
584	Krt1	101681000	101682000	0	4.51838
585	Krt2	101649000	101649000	0	4.25899
586	Krt24	99147400	99147500	0	5.12316
587	Krt28	99235500	99235600	0.0006	4.17293
588	Krt80	101203000	101203000	0	4.73708
589	L1cam	71126900	71127000	0	4.51074
590	LOC100039801	48907100	48907100	0	3.97385
591	LOC100233207	79147300	79147300	1.5429	3.28396
592	LOC100270707	6951340	6951390	0	3.51356
593	Lamb1-1	31947700	31947800	0	3.30441
594	Lat	133515000	133515000	0	3.25362
595	Lcp1	75536800	75536900	0	4.45163
596	Ldhal6b	5419140	5419190	0	4.18206
597	Ldlrad1	106879000	106879000	0	3.22619
598	Ldoc1l	84388100	84388200	1.4763	4.28077
599	Lefty2	182822000	182822000	0	6.2633
600	Lgmn	103681000	103681000	0	3.65201
601	Limk2	3255530	3255580	0	3.37399
602	Lipt1	37932300	37932300	0	4.22821
603	Lrfn3	31150000	31150000	0	3.45217
604	Lrig3	125401000	125401000	0	4.78493
605	Lrrc30	67981800	67981900	0	4.32253
606	Lrrc46	96900900	96900900	0	4.58871
607	Lsmd1	69208900	69209000	0	4.37327
608	Lsr	31762000	31762000	0	3.35674
609	Lyl1	87224500	87224500	0	3.20938
610	Magea9-ps	70112300	70112300	0	4.01104
611	Magee1	102315000	102315000	0	5.79955
612	Mapk12	88961500	88961500	0	3.25653
613	Mb	76880800	76880800	0	3.08478
614	Mbd2	70725200	70725300	0	3.325
615	Mblac1	138634000	138634000	0	4.41202
616	Mcart1	45412600	45412700	0	3.52314
617	Mcart6	133529000	133529000	0	3.55635
618	Mcm3ap	75932900	75933000	0	8.24457
619	Mcts2	152512000	152512000	0	5.53659
620	Med19	84513600	84513700	0	3.10103
621	Mest	30686500	30686500	0	4.78166
622	Mfi2	31877700	31877700	0	3.37626
623	Mfrp	43913700	43913700	0	3.16113
624	Mfsd10	34981500	34981600	0	3.20207
625	Mgat4a	37545100	37545200	0	7.21357
626	Mid1	166423000	166423000	0	4.55191
627	Mlc1	88812900	88812900	0	3.1684
628	Mlec	115610000	115610000	0	4.2903
629	Mmel1	154242000	154242000	0	6.17294
630	Mon1b	116166000	116166000	0	4.44715
631	Morc2b	33276300	33276400	0.96	6.07456
632	Mov10l1	88814100	88814100	0	4.66976
633	Mrpl10	96900900	96900900	0	4.58871
634	Mrpl28	26258000	26258100	0	3.10762
635	Mrpl55	59019400	59019500	0	4.74814
636	Mrps18c	101225000	101225000	0.0004	8.01668
637	Msh4	153569000	153569000	0	4.43679
638	Mtap9	82161500	82161600	1.0187	3.29033
639	Mtmr4	87429900	87429900	0	5.63814
640	Mtrr	68723500	68723500	0	7.77952
641	Murc	48676800	48676800	0	4.5306
642	Mutyh	116478000	116478000	0	6.9335
643	Myf5	106923000	106923000	0	3.95688
644	Mylk2	152735000	152735000	0	5.54689
645	Nap1l5	58857700	58857700	0.015	6.18669
646	Ncapg2	117642000	117642000	0	4.29016
647	Ndufaf2	108951000	108951000	0	5.26621
648	Ndufb11	20195800	20195800	0.0004	3.30224
649	Nelf	24907100	24907200	0	4.84582
650	Nfkbil1	35375100	35375100	0	3.30325
651	Ngfrap1	132804000	132804000	0	3.57404
652	Ngp	110322000	110322000	0	3.03636
653	Nhedc1	135012000	135012000	1.2064	3.4949
654	Nif3l1	58504600	58504600	0	5.70407
655	Nip7	109582000	109582000	0	3.89546
656	Nkx6-2	146770000	146770000	0.0063	3.66609
657	Nmb	88052700	88052800	0	3.43846
658	Nop14	35003000	35003100	0.4912	4.09397
659	Npc1l1	6130110	6130160	0.0034	4.68046
660	Nppc	88568400	88568400	0	4.75558
661	Nr4a3	48063100	48063100	0	3.58819
662	Nrm	36000900	36000900	0	3.33637
663	Nrn1l	108415000	108415000	0	4.25282
664	Nt5dc2	31948000	31948000	0	3.75607
665	Nubp2	25024900	25024900	0.0001	3.99469
666	Nucb1	52769400	52769400	0	3.70328
667	Nxf2	131499000	131499000	0	4.58377
668	Obsl1	75500900	75500900	0.1389	4.77776
669	Odz3	49761700	49761800	0	5.78285
670	Ogfod2	124565000	124565000	0	5.81715
671	Ogt	98835300	98835400	0	3.14159
672	Oit3	58904500	58904600	0	5.48668
673	Olfr1388	49257700	49257700	0	4.56906
674	Olfr1394	48973600	48973600	0	3.38016
675	Olfr1513	52969500	52969500	0	3.71701
676	Olfr214	116507000	116507000	0	3.85219
677	Olfr215	116533000	116533000	0	5.86817
678	Olfr221	52655500	52655500	0	6.94722
679	Olfr222	59385500	59385600	0	3.60617
680	Olfr283	98211700	98211800	0.9771	5.6155
681	Olfr30	58268200	58268300	0	5.30854
682	Olfr332	58303900	58304000	0	5.5198
683	Olfr462	87703800	87703800	0	5.33322
684	Olfr543	109627000	109627000	0	4.1368
685	Olfr549	109703000	109703000	0	3.43423
686	Olfr638	111152000	111152000	0	4.12016
687	Olfr730	50809300	50809300	1.2766	3.83363
688	Olfr750	51691100	51691200	0	6.08945
689	Pabpc2	39931500	39931500	1.8813	3.87112
690	Pacs1	5275200	5275250	0	5.16516
691	Pacsin1	27792100	27792100	1.1291	5.1174
692	Padi1	140402000	140402000	0	3.91441
693	Pak6	118488000	118488000	0.0755	3.15685
694	Palm	79281200	79281300	0	3.50393
695	Palm2	57579100	57579100	0	5.48882
696	Pank4	154333000	154333000	0	3.61559
697	Pappa2	160887000	160887000	0	3.21478
698	Pard6b	167905000	167905000	0	6.37362
699	Pcdh12	38444000	38444100	0	3.74602
700	Pcdha5	37151700	37151800	2.2123	6.81148
701	Pcdha6	37151700	37151800	2.2123	6.81148
702	Pcdha7	37151700	37151800	2.2123	6.81148
703	Pcdha8	37151700	37151800	2.2123	6.81148
704	Pcdha9	37163800	37163800	2.44	5.77321
705	Pcdhb15	37633000	37633000	0.0807	3.83982
706	Pcdhb16	37633000	37633000	0.0807	3.83982
707	Pcdhb17	37644900	37645000	0.21	5.42872
708	Pcdhb18	37644900	37645000	0.21	5.42872
709	Pcdhga10	37924900	37925000	0.1937	7.66814
710	Pcdhga11	37924900	37925000	0.1937	7.66814
711	Pcdhga12	37924900	37925000	0.1937	7.66814
712	Pcdhga2	37924900	37925000	0.1937	7.66814
713	Pcdhga3	37924900	37925000	0.1937	7.66814
714	Pcdhga4	37924900	37925000	0.1937	7.66814
715	Pcdhga5	37924900	37925000	0.1937	7.66814
716	Pcdhga6	37924900	37925000	0.1937	7.66814
717	Pcdhga7	37924900	37925000	0.1937	7.66814
718	Pcdhga8	37924900	37925000	0.1937	7.66814
719	Pcdhga9	37924900	37925000	0.1937	7.66814
720	Pcdhgb1	37924900	37925000	0.1937	7.66814
721	Pcdhgb2	37924900	37925000	0.1937	7.66814
722	Pcdhgb4	37924900	37925000	0.1937	7.66814
723	Pcdhgb5	37924900	37925000	0.1937	7.66814
724	Pcdhgb6	37924900	37925000	0.1937	7.66814
725	Pcdhgb7	37924900	37925000	0.1937	7.66814
726	Pcdhgb8	37924900	37925000	0.1937	7.66814
727	Pcdhgc3	37976800	37976900	0	4.29732
728	Pcdhgc4	37976800	37976900	0	4.29732
729	Pcdhgc5	37976800	37976900	0	4.29732
730	Pcgf5	36453300	36453300	0	3.92722
731	Pde12	27491500	27491600	0.0084	4.19859
732	Pdgfrb	61202700	61202800	0	6.03261
733	Pdlim7	55616600	55616700	0	5.13907
734	Pet2	86654600	86654600	0	6.351
735	Pf4	91200200	91200300	0.0007	5.19465
736	Pfdn4	170335000	170335000	0	3.57265
737	Pgm5	24938200	24938200	0.0489	3.61853
738	Phax	56735100	56735200	0	3.2776
739	Phf17	41357700	41357800	0.0151	5.32975
740	Pibf1	99501700	99501800	0	3.10426
741	Pid1	84282900	84283000	1.5195	3.20002
742	Pigs	78140300	78140300	0	5.10878
743	Pim2	7458810	7458870	1.0966	4.99559
744	Pitpna	75400300	75400400	0	3.17938
745	Pla2g2a	138388000	138388000	0	3.30676
746	Pla2g5	138388000	138388000	0	3.30676
747	Plekhg4	107898000	107898000	0	3.29688
748	Plekhn1	155603000	155604000	0	4.54457
749	Pmepa1	173104000	173104000	0.2621	5.32386
750	Pnlip	58744400	58744500	0.0663	3.13588
751	Pno1	17109300	17109400	0	3.80666
752	Pnpla7	24907100	24907200	0	4.84582
753	Polr1c	46383300	46383300	0	3.33542
754	Polr2c	97379000	97379100	0	3.00176
755	Popdc2	38361700	38361800	0	3.85388
756	Ppap2a	113622000	113622000	0	4.14786
757	Ppbp	91200000	91200100	0.1737	4.70026
758	Ppif	26511200	26511300	0.0614	3.37391
759	Ppil3	58504600	58504600	0	5.70407
760	Ppm1j	104589000	104589000	0.0398	3.06481
761	Pqbp1	7473990	7474050	0	6.67783
762	Pqlc3	17009200	17009200	0.0034	3.04519
763	Prdx6-rs1-ps	80131900	80131900	0.1002	5.61789
764	Prr3	36119300	36119400	0	3.82366
765	Prrg3	69207300	69207400	0.0444	3.17758
766	Prss40	34618400	34618400	0.1115	4.88406
767	Prss46	110759000	110759000	0	3.0231
768	Prss50	110759000	110759000	0	3.0231
769	Prss54	98100200	98100200	0	5.84479
770	Psrc1	108187000	108187000	0	3.36708
771	Ptgr1	59002800	59002800	0	4.57804
772	Ptprr	115550000	115550000	0	4.04284
773	Pvrl4	173319000	173319000	0	3.01643
774	Pvt1	61868600	61868700	0	5.41181
775	Rab2a	8460470	8460520	0	4.48072
776	Rab37	115015000	115015000	0	3.51757
777	Rad51c	87218400	87218400	0	3.77116
778	Ramp1	93075500	93075500	0.7153	4.05578
779	Rap2c	48370700	48370700	0	6.1958
780	Rasa3	13680300	13680400	0	3.06874
781	Rasip1	52894400	52894400	0	3.07181
782	Rasl2-9-ps	5076920	5076970	0	4.14666
783	Rassf4	116599000	116599000	0	5.69448
784	Rbbp5	134403000	134403000	0	3.93381
785	Rbbp7	159197000	159197000	0.0959	3.69071
786	Rbm10	20195800	20195800	0.0004	3.30224
787	Rbm12b	12065500	12065500	0	3.18733
788	Rbm3	7723390	7723440	0.0461	3.17632
789	Rhbdl1	25970400	25970400	0.015	3.27982
790	Rhoc	104589000	104589000	0.0398	3.06481
791	Rhox10	35419600	35419600	0	3.67108
792	Rhox2e	34805300	34805400	0	3.44347
793	Rhox4a	34805300	34805400	0	3.44347
794	Rhox4b	34846700	34846700	0	3.88575
795	Rhox4c	34894700	34894800	0	5.40883
796	Rhox4d	34928800	34928900	0	3.29596
797	Rhox4e	34971900	34972000	0	3.78573
798	Rhox8	35232100	35232200	1.3622	3.01345
799	Rhox9	35255300	35255400	0	3.81002
800	Ripk3	56405300	56405400	0.0064	4.43253
801	Rnf166	125002000	125002000	0	3.85276
802	Rnf182	43708600	43708700	0.0043	4.34362
803	Rnf185	3354880	3354930	0.0397	4.33341
804	Rnf5	34744900	34744900	0	3.2112
805	Rpf2	39969600	39969600	0	3.25203
806	Rpl10	71516800	71516900	0	4.17926
807	Rpl26	68712400	68712500	0.0958	3.35546
808	Rpl36a	131117000	131118000	0	4.17987
809	Rps4y2	148302000	148302000	0	7.5397
810	Rtl1	110830000	110830000	0	4.24031
811	Rtp1	23429800	23429900	0	3.43394
812	Rusc2	43417100	43417200	0	3.26552
813	Rya3	153742000	153742000	0.0915	4.23227
814	Samd7	30645000	30645000	0.47	3.63838
815	Sarm1	78315600	78315700	0	3.88428
816	Scamp3	88979200	88979200	0	4.52768
817	Scly	93192500	93192500	0	5.81637
818	Scx	76285700	76285800	0	4.08402
819	Sebox	78315600	78315700	0	3.88428
820	Sema3b	107500000	107500000	0	4.34399
821	Sema4g	45062000	45062000	0	3.72514
822	Sema6b	56276000	56276000	0	5.95548
823	Setd1a	134942000	134942000	0	4.12745
824	Sf3b2	5275200	5275250	0	5.16516
825	Sfn	133159000	133159000	0	3.52785
826	Sfpi1	90936300	90936300	0	4.7324
827	Sftpc	70921500	70921600	0	3.98568
828	Sfxn2	46671700	46671800	0	3.06156
829	Sgms2	131048000	131048000	0	4.28922
830	Sirt5	43466600	43466700	0	4.35118
831	Slamf8	174520000	174520000	0	3.70705
832	Slc16a13	70036900	70037000	0	4.40886
833	Slc16a14	84933700	84933800	0	4.1158
834	Slc22a13	119101000	119101000	1.721	3.68581
835	Slc22a7	46576900	46577000	0	5.52701
836	Slc24a5	124895000	124895000	0	4.53433
837	Slc25a24	108924000	108924000	0	4.8008
838	Slc25a36	97014300	97014300	0	3.90031
839	Slc25a5	34335000	34335000	0	3.32075
840	Slc27a3	90196600	90196600	0	3.24229
841	Slc2a5	149493000	149493000	0.4562	3.41969
842	Slc35a2	7458810	7458870	1.0966	4.99559
843	Slc36a4	15513600	15513700	0.9721	3.81697
844	Slc38a4	96888700	96888700	0	5.87491
845	Slc39a2	52513400	52513500	0	3.12699
846	Slc41a3	90567200	90567200	0	3.60916
847	Slc8a1	82137900	82138000	0	3.06103
848	Slco2b1	106861000	106861000	0.0038	3.29615
849	Slfn4	82988700	82988800	0.5284	3.53455
850	Smpdl3b	132290000	132290000	0.0084	4.4458
851	Smyd1	71212400	71212400	0.3673	4.16143
852	Snora70	71516800	71516900	0	4.17926
853	Sorbs1	40528500	40528600	0	4.89015
854	Spag5	78134900	78134900	0.5948	4.24198
855	Spatc1	76098000	76098000	0	6.80197
856	Spink2	77642900	77643000	0	3.57241
857	Spire1	67711600	67711700	0.0055	3.4062
858	Spns1	133524000	133524000	0	4.09515
859	Spock1	58011000	58011100	0	4.13162
860	Spsb3	25024900	25024900	0.0001	3.99469
861	Sry	1921750	1921810	1.569	5.10194
862	Ssr3	65196600	65196600	0.8346	4.1832
863	Ssr4	71033300	71033300	0	4.04012
864	St6galnac2	116557000	116557000	0	3.46672
865	Ston2	93025900	93026000	0.7707	4.67509
866	Stra8	34870900	34871000	0	3.16714
867	Stt3b	115222000	115222000	0	3.20213
868	Stub1	25970100	25970100	0.8071	3.27982
869	Susd4	184693000	184693000	0.5943	5.77242
870	Syce1	147975000	147975000	0.2328	3.08159
871	Syce1l	116166000	116166000	0	4.44715
872	Sycp1	102741000	102741000	0	8.07477
873	Sycp2	178143000	178143000	0	6.8981
874	Synpo	60785100	60785200	0	3.64244
875	Syp	7213070	7213110	0	4.60788
876	Taf6	138633000	138633000	0	3.92173
877	Taf7l	131011000	131011000	0	3.97786
878	Taf9b	103416000	103416000	0	5.55342
879	Tbc1d16	119092000	119092000	0	4.87948
880	Tbc1d17	52102000	52102100	0.1602	3.33886
881	Tbcb	31020000	31020000	0	3.38229
882	Tbx19	167092000	167092000	0	6.00155
883	Tbxas1	38867800	38867900	0	3.33541
884	Tceal8	132707000	132707000	0	3.14236
885	Tcf7l2	55967900	55968000	0	6.77245
886	Tcl1	106462000	106462000	0	5.09998
887	Tdrd6	43768200	43768300	0	5.27101
888	Tesk2	116478000	116478000	0	6.9335
889	Tex11	98255800	98255800	0	3.88965
890	Tex13	137349000	137349000	0	4.48314
891	Tex14	87218400	87218400	0	3.77116
892	Tfam	70703500	70703500	0	3.42632
893	Tgfb2	188532000	188532000	0	3.02792
894	Tgm2	157974000	157974000	0	3.47548
895	Thpo	20736600	20736700	0	3.15735
896	Tiam1	89974700	89974700	0	3.4796
897	Timeless	127690000	127690000	0	4.57756
898	Timm17b	7473990	7474050	0	6.67783
899	Tktl1	71422200	71422200	0	5.91716
900	Tmem125	118217000	118217000	0	3.65958
901	Tmem181a	6269840	6269890	0.8465	4.71161
902	Tmem181b-ps	6451700	6451750	0	4.19191
903	Tmem28	97014600	97014600	0	3.05288
904	Tmem8	26258000	26258100	0	3.10762
905	Tmem81	134403000	134403000	0	3.93381
906	Tmtc1	148302000	148302000	0	7.5397
907	Tmx2	84513600	84513700	0	3.10103
908	Tnc	63681800	63681900	0	5.27907
909	Tnfaip8	50211100	50211200	0.095	3.10611
910	Tnni3	4474010	4474050	0	5.48653
911	Tnni3k	154720000	154720000	0	4.2642
912	Tnnt2	137737000	137737000	0	4.33434
913	Toe1	116478000	116478000	0	6.9335
914	Tradd	107792000	107792000	0	3.2635
915	Trap1a	135868000	135868000	0	7.59355
916	Trappc6a	20095300	20095400	0.7626	3.0077
917	Trappc9	72886800	72886900	0	5.71564
918	Trim13	62217400	62217400	0	3.80687
919	Trim50	135827000	135827000	0	4.75967
920	Trim7	48639200	48639200	0	4.4478
921	Trmt1	87224500	87224500	0	3.20938
922	Tspan8	115253000	115253000	0.063	4.25077
923	Ttc34	154242000	154242000	0	6.17294
924	Tulp2	52769400	52769400	0	3.70328
925	Tusc5	76492200	76492200	0	3.39868
926	Txndc17	72017100	72017200	0.0001	3.28321
927	Ubl3	149365000	149365000	0	5.80328
928	Ucp1	85812200	85812300	0.0037	6.07154
929	Uhrf1	56439100	56439100	0	3.72748
930	Unc13c	73783000	73783100	0	4.16854
931	Unc45a	87487300	87487400	0	3.24394
932	Uncx	140017000	140017000	0.2715	3.14606
933	Uox	146259000	146259000	0	6.04394
934	Usp27x	6951340	6951390	0	3.51356
935	Usp33	152057000	152057000	0	4.17275
936	Usp9x	12647500	12647600	1.475	3.73408
937	Uts2	150371000	150371000	0	3.76127
938	Vash2	192805000	192805000	0	3.23875
939	Vkorc1	135040000	135040000	0.0001	3.69617
940	Vmn2r66	92162100	92162100	0.3396	3.12986
941	Vrk1	107247000	107247000	0.371	3.04851
942	Vsig8	174488000	174488000	0	3.95919
943	Vtn	78315600	78315700	0	3.88428
944	Wdr20b	66327200	66327300	0	4.32579
945	Wdr46	34079400	34079500	0	3.72145
946	Wdr86	24238100	24238100	0	4.78894
947	Wdr92	17109300	17109400	0	3.80666
948	Wee2	40393200	40393200	0	3.87293
949	Wfdc15b	164047000	164047000	0	4.13731
950	Wfdc5	164008000	164008000	0	3.14964
951	Wnk4	101139000	101139000	0	3.15428
952	Wnt8a	34702400	34702400	0	3.46968
953	Xiap	39420800	39420900	0.5057	3.38712
954	Xist	100677000	100677000	0	7.62722
955	Xkr8	132290000	132290000	0.0084	4.4458
956	Xlr3a	70342800	70342800	0	7.62341
957	Xlr3b	70437000	70437000	0	3.9167
958	Xlr3c	70511100	70511200	0	6.67571
959	Xlr4a	70327700	70327800	0	6.04652
960	Xlr4c	70488500	70488600	0	5.51192
961	Xlr5a	70366900	70366900	0	3.21617
962	Xlr5b	70390300	70390300	0	3.74355
963	Ybx1	118955000	118955000	0	3.95582
964	Yipf2	21395300	21395400	0	5.11118
965	Yipf3	46383300	46383300	0	3.33542
966	Yy2	154007000	154007000	0.3432	6.02557
967	Zar1	72973600	72973700	0	7.27841
968	Zbtb8b	129120000	129120000	0	3.31037
969	Zcchc18	133529000	133529000	0	3.55635
970	Zdhhc25	88430400	88430500	0	3.97919
971	Zdhhc9	45562100	45562100	0.2247	3.59592
972	Zfa	52264900	52265000	0	5.56561
973	Zfp185	70233400	70233400	0	3.70937
974	Zfp36l3	51079300	51079400	0	3.32254
975	Zfp39	58718400	58718500	0	3.54252
976	Zfp488	34792900	34793000	0	4.85011
977	Zfp507	36589300	36589400	0	4.9637
978	Zfp521	14004200	14004300	0	5.85838
979	Zfp524	4970460	4970510	0.0008	3.46911
980	Zfp575	25370000	25370100	0	5.19682
981	Zfp593	133803000	133804000	0	3.63644
982	Zfp61	25086800	25086800	0	4.69171
983	Zfp629	134758000	134758000	0.7431	5.2155
984	Zfp64	168782000	168782000	0	7.23695
985	Zfp646	135023000	135023000	0	3.5714
986	Zfp652	95610100	95610100	0.3746	5.38219
987	Zfp668	135023000	135023000	0	3.5714
988	Zfp768	134488000	134488000	0	3.97539
989	Zfp94	25086800	25086800	0	4.69171
990	Zgpat	181098000	181098000	0	4.43675
991	Zic3	55283000	55283000	0	3.18261
992	Zmym6	126801000	126801000	0	6.57788
993	Znrf4	56652200	56652300	0	3.75167
994	Zswim1	164646000	164646000	0	3.50686
995	Zswim3	164646000	164646000	0	3.50686
996	Zzz3	152057000	152057000	0	4.17275
997	1110003E01Rik	65886300	65886400	1.9182	3.99516
998	1110008L16Rik	56403900	56404000	1.1792	3.12224
999	1110032A13Rik	80397500	80397600	1.7877	3.69434
1000	1700018A14Rik	46355800	46355900	0.3283	3.96081
1001	1700034I23Rik	40706100	40706200	0	6.48079
1002	2310036O22Rik	87549700	87549700	0.1798	3.85397
1003	2310061C15Rik	119444000	119444000	0.51	3.28422
1004	2510003E04Rik	62043300	62043300	1.2977	3.21068
1005	2900073G15Rik	71352000	71352000	1.4317	3.13838
1006	2900092E17Rik	134161000	134161000	1.0402	3.75114
1007	3110057O12Rik	40706100	40706200	0	6.48079
1008	3110082I17Rik	139857000	139857000	1.0104	3.20943
1009	4931414P19Rik	55222000	55222100	1.6471	3.44825
1010	4933411K20Rik	47254400	47254400	1.3511	3.73129
1011	9530091C08Rik	68612200	68612300	0	3.5593
1012	AI480653	31082900	31083000	1.1956	3.02963
1013	Abhd12	150731000	150731000	1.5879	4.49757
1014	Ablim1	57291000	57291000	0	3.75194
1015	Actr6	89196600	89196600	1.5635	3.39904
1016	Adamts8	30747700	30747700	1.2475	3.01646
1017	Adarb2	8201940	8201990	0.6029	3.81491
1018	Agpat3	77813900	77814000	1.2746	3.41012
1019	Ahr	36218900	36219000	1.084	3.25511
1020	Alg10b	90055400	90055400	0.6861	3.072
1021	Ank	27394400	27394400	1.6674	3.83177
1022	Ankrd13b	77304100	77304100	1.475	3.65617
1023	Ankrd46	36426900	36426900	1.1759	3.81541
1024	Anks1	28045100	28045200	0.6527	3.39162
1025	Anks3	4966520	4966570	1.0527	3.51941
1026	Anxa13	58221000	58221000	0.828	3.69992
1027	Ap1s2	160345000	160345000	1.3439	3.10979
1028	Aplf	87622900	87623000	0.4691	3.14737
1029	Appl2	83111300	83111300	0.6681	3.14497
1030	Aqp4	15561700	15561700	1.2229	3.42047
1031	Aqp9	71010600	71010600	0.0036	3.20213
1032	Arhgap29	121655000	121655000	0	3.20451
1033	Asah2	32179800	32179900	1.1699	4.20536
1034	Asb17	153506000	153506000	0.5023	3.4745
1035	Ash1l	88769200	88769200	1.2692	3.20492
1036	Asna1	87549700	87549700	0.1798	3.85397
1037	Asxl2	3426450	3426500	1.2747	3.07755
1038	Atg16l1	89652900	89652900	0.7741	3.02038
1039	Atg7	114593000	114593000	1.5289	3.11978
1040	Aurkaip1	155203000	155203000	0.9928	3.05552
1041	BC088983	59027200	59027200	0.3892	3.13347
1042	Bckdha	26444000	26444000	1.6442	3.33668
1043	Bdkrb2	106802000	106802000	1.4682	3.99351
1044	Brix1	10414100	10414100	1.3749	3.25445
1045	Btd	32455400	32455400	0.6204	3.47193
1046	Btg4	50922100	50922200	0.4139	3.55945
1047	Bves	45055100	45055100	1.1851	3.67607
1048	C1s	124494000	124495000	0.1889	3.48398
1049	Camta2	70482700	70482700	1.445	3.10894
1050	Casp3	47703900	47704000	0.4086	3.01748
1051	Ccdc111	47703900	47704000	0.4086	3.01748
1052	Ccdc113	98055300	98055300	0.9744	4.02874
1053	Ccdc47	106080000	106080000	1.5348	3.19055
1054	Cct6a	130292000	130292000	1.4457	4.1076
1055	Cd180	103481000	103481000	0.1669	3.37507
1056	Cd3e	44818500	44818500	0.1125	3.05787
1057	Cd40	164879000	164879000	1.2176	3.19385
1058	Cdkl3	51815700	51815700	0.2234	3.03688
1059	Cdkn2a	88942000	88942000	1.085	3.32293
1060	Cenpn	119444000	119444000	0.51	3.28422
1061	Cep152	125453000	125453000	0.6029	3.46861
1062	Cldn18	99611700	99611700	1.7272	4.08347
1063	Cln5	103470000	103470000	1.3166	3.04878
1064	Cndp1	84818900	84818900	0.2885	3.07035
1065	Cnot6	49527400	49527500	0.7166	3.84236
1066	Col3a1	45368500	45368600	1.5034	3.94064
1067	Cplx3	57455900	57456000	0.4264	3.87535
1068	Cpvl	53931200	53931200	0	7.68505
1069	Cstb	77887900	77887900	0.4597	3.03409
1070	Ctnna1	35374400	35374400	1.8352	4.71488
1071	Ctsw	5469860	5469910	1.4231	3.24829
1072	Cys1	25367300	25367300	1.5052	4.86762
1073	Dact2	14341500	14341600	0.0813	3.62088
1074	Ddx21	62043300	62043300	1.2977	3.21068
1075	Ddx42	106080000	106080000	1.5348	3.19055
1076	Decr2	26228500	26228500	0.3826	3.08629
1077	Defb26	152340000	152340000	1.1229	3.38757
1078	Depdc5	33205900	33206000	1.2364	3.28336
1079	Dhcr24	106231000	106231000	1.5945	3.99891
1080	Dio3	111519000	111519000	1.4504	3.07707
1081	Dio3os	111519000	111519000	1.4504	3.07707
1082	Dnahc5	28133300	28133400	0.6526	3.0916
1083	Dydc2	41883300	41883400	1.4911	3.00251
1084	E030025P04Rik	109008000	109008000	0.0973	4.06764
1085	E2f1	154396000	154396000	0.7711	4.16485
1086	Efemp2	5469860	5469910	1.4231	3.24829
1087	Eif3b	140895000	140895000	0.6871	3.45395
1088	Elavl4	109960000	109960000	1.6397	3.80415
1089	Eml4	83748400	83748500	1.1275	3.40623
1090	Enpp1	24434200	24434200	0.5123	3.11172
1091	Ephb3	21204300	21204400	0.7815	3.07931
1092	Epm2aip1	111174000	111174000	1.0504	3.13143
1093	Esr2	77278300	77278400	1.36	3.44611
1094	Exosc5	26444000	26444000	1.6442	3.33668
1095	Fabp9	10197400	10197400	1.2678	3.3429
1096	Fam188b	55153400	55153400	1.3391	3.7032
1097	Fam19a4	97011400	97011400	0	3.64546
1098	Fam24a	138479000	138479000	0.7206	3.1156
1099	Fam63a	95087500	95087600	0.9516	4.12822
1100	Fbxo47	97745700	97745700	0.8376	4.03612
1101	Fbxo8	59027200	59027200	0.3892	3.13347
1102	Fbxo9	77959600	77959700	1.5584	4.07932
1103	Fbxw4	45735800	45735800	1.1523	3.37326
1104	Fcho1	74250800	74250900	0.5781	3.02054
1105	Fdxr	115139000	115139000	2.0595	4.48969
1106	Fmo2	164828000	164828000	1.1188	3.23083
1107	Fus	135111000	135111000	2.3684	4.77892
1108	Gadl1	115816000	115816000	1.5007	3.24739
1109	Galntl5	24687100	24687200	0.8685	3.27681
1110	Gdf3	122561000	122562000	0.1051	3.30563
1111	Gga2	129167000	129168000	1.4097	3.11353
1112	Gga3	115468000	115468000	0	4.4012
1113	Git1	77304100	77304100	1.475	3.65617
1114	Glce	61920600	61920700	1.9161	3.84096
1115	Gm14316	164541000	164541000	2.2846	4.95533
1116	Gm606	26990100	26990200	1.1025	3.3427
1117	Gm694	140995000	140995000	0.2298	3.05708
1118	Gpm6b	162676000	162676000	0.0348	3.69328
1119	Gpr119	46027500	46027600	0.5668	3.02723
1120	Gpr146	139857000	139857000	1.0104	3.20943
1121	Gpr171	58905900	58905900	1.7971	4.87599
1122	Grb10	11937500	11937600	0.7111	4.46864
1123	Grik3	125169000	125169000	1.3448	3.05824
1124	Grik5	25859900	25860000	1.3113	3.42448
1125	Grip1	119256000	119256000	1.2438	3.25322
1126	Gsc	105713000	105713000	0.8878	3.09682
1127	Gsta4	78040100	78040200	1.0331	3.03256
1128	Gtf3a	147760000	147760000	1.0244	3.4551
1129	Gucy1b2	63076800	63076900	1.4791	3.39089
1130	Gypc	32720000	32720000	1.6575	3.49762
1131	Hacl1	32455400	32455400	0.6204	3.47193
1132	Hao2	98697100	98697100	1.2639	3.47672
1133	Hoxb3	96184600	96184700	0	4.64161
1134	Hoxb4	96183400	96183500	0.34	3.6875
1135	Ick	77959600	77959700	1.5584	4.07932
1136	Igf2bp3	49167500	49167500	1.0609	4.06865
1137	Igj	88956700	88956800	2.0456	4.68195
1138	Il15	84927800	84927900	1.7558	4.16878
1139	Insl6	29401300	29401400	0.6392	3.77011
1140	Irf5	29474900	29474900	0.4913	3.1108
1141	Kbtbd10	69507400	69507400	0.1561	4.68133
1142	Kbtbd4	90747800	90747800	0.0406	3.91323
1143	Kbtbd7	79823400	79823400	1.3519	3.08908
1144	Kcne1l	138741000	138742000	0	5.59036
1145	Kcnk12	88199400	88199500	1.3407	3.96991
1146	Klhl32	24778900	24778900	0	3.41663
1147	Klhl5	65521500	65521500	1.0806	5.24039
1148	Klrc3	129593000	129593000	1.5342	3.92202
1149	Lbx2	83035700	83035800	0	3.32357
1150	Lipe	26182800	26182900	0	3.45139
1151	Llph	119662000	119662000	0.0094	5.36945
1152	Lman1l	57455900	57456000	0.4264	3.87535
1153	Lmo2	103798000	103798000	1.7787	4.84203
1154	Lmo3	138531000	138531000	1.4707	3.30395
1155	Lonrf3	33866900	33867000	0.5195	3.49341
1156	Lpcat2	95379800	95379900	0	3.52125
1157	Lrrc66	74026200	74026300	1.3366	3.13989
1158	Lrrtm2	35374400	35374400	1.8352	4.71488
1159	Malat1	5802880	5802940	1.3349	3.88618
1160	Mamld1	68301300	68301300	0.5831	3.02295
1161	Man2c1	56976100	56976100	1.0141	3.85207
1162	Map6d1	20241000	20241000	1.3605	3.54717
1163	Mapk1	16981000	16981100	1.8599	3.89652
1164	Mesdc2	91038200	91038200	2.3009	4.60702
1165	Mex3b	90013200	90013200	1.5867	5.38063
1166	Mitf	97942000	97942100	1.2458	4.74853
1167	Mlh1	111174000	111174000	1.0504	3.13143
1168	Mrpl18	13108100	13108100	1.0233	3.0825
1169	Mrps7	115468000	115468000	0	4.4012
1170	Msc	14748500	14748500	0	4.00487
1171	Mtrf1	79823400	79823400	1.3519	3.08908
1172	Mvp	134161000	134161000	1.0402	3.75114
1173	Myst3	23967500	23967500	1.6457	3.85143
1174	Nck2	43501600	43501700	1.3928	3.99354
1175	Ncor1	62271500	62271600	1.9824	4.20057
1176	Ndn	69492600	69492700	0.801	3.21286
1177	Ndufs3	90747800	90747800	0.0406	3.91323
1178	Nedd9	41455800	41455800	1.2058	3.19
1179	Neu4	95916600	95916600	1.342	3.16918
1180	Nhsl1	18126100	18126100	1.0004	4.54133
1181	Nme4	26228500	26228500	0.3826	3.08629
1182	Npepps	97143100	97143100	1.3539	4.65237
1183	Nr6a1	38782400	38782500	1.0085	3.22264
1184	Nrk	135447000	135447000	0	3.05932
1185	Ntng2	29105800	29105900	1.2192	4.24245
1186	Numb	85183400	85183500	0.5217	4.28774
1187	ORF63	87553200	87553300	1.151	3.0451
1188	Olfr1181	88265500	88265500	0.9449	3.2281
1189	Olfr1208	88738900	88739000	1.4621	3.86322
1190	Olfr1287	111289000	111289000	1.2434	3.9227
1191	Olfr1406	175115000	175115000	1.4603	3.45817
1192	Olfr1440	12466000	12466000	1.7019	3.54905
1193	Olfr149	39511600	39511600	1.5847	4.20246
1194	Olfr159	43786200	43786200	0.9339	3.35486
1195	Olfr284	98172300	98172400	0.9163	3.40493
1196	Olfr350	36705200	36705200	0.4413	3.11431
1197	Olfr361	36942000	36942100	1.6649	3.8321
1198	Olfr67	110940000	110940000	1.1474	3.17032
1199	Olfr714	114215000	114215000	1.7306	3.80208
1200	Olfr731	50860900	50860900	2.3257	5.70739
1201	Olfr853	19343200	19343300	1.7024	3.42383
1202	Osr1	9588090	9588140	0	4.37545
1203	Parp8	117816000	117816000	0.3168	3.67832
1204	Pbxip1	89238100	89238200	0	4.18242
1205	Pcp4	96688800	96688900	0.3894	3.66208
1206	Pex5	124367000	124368000	1.5137	3.38564
1207	Phtf1	103770000	103770000	1.5835	3.73265
1208	Pigl	62271500	62271600	1.9824	4.20057
1209	Pla2g12a	129581000	129581000	0.9859	3.9803
1210	Plb1	32535500	32535500	0	3.66374
1211	Poc5	97158300	97158400	0.7036	3.52288
1212	Polb	23763600	23763600	1.1692	3.82933
1213	Poldip3	82978800	82978800	0.0851	3.91171
1214	Pou3f4	108009000	108009000	0.2505	3.56726
1215	Ppa2	132972000	132972000	2.2557	4.53603
1216	Ppp2r3c	56403900	56404000	1.1792	3.12224
1217	Prdm13	21615400	21615400	1.601	3.8647
1218	Prmt1	52242400	52242400	1.4822	3.77413
1219	Prrt2	134161000	134161000	1.0402	3.75114
1220	Prrx1	165246000	165246000	0	5.17336
1221	Prss12	123149000	123149000	2.18	4.66013
1222	Prss30	24113200	24113200	0.7207	3.17784
1223	Prune	95087500	95087600	0.9516	4.12822
1224	Psph	130292000	130292000	1.4457	4.1076
1225	Qars	108410000	108411000	1.1231	4.14986
1226	Rab19	39330100	39330100	0.0056	3.12086
1227	Rabif	136391000	136391000	1.1978	3.20161
1228	Rad1	10414100	10414100	1.3749	3.25445
1229	Rae1	172825000	172826000	0.6537	3.14934
1230	Rap1b	117284000	117284000	1.4399	3.00739
1231	Rassf3	120915000	120915000	1.3571	3.4375
1232	Raver2	100739000	100739000	1.9616	4.05452
1233	Rbm11	75592500	75592600	0.3049	3.19339
1234	Rcan3	134992000	134992000	0.5429	3.49472
1235	Rccd1	87469000	87469000	0.75	3.63453
1236	Rftn2	55282900	55283000	1.4476	3.21069
1237	Rimkla	119165000	119165000	1.4464	3.24549
1238	Rnf24	131179000	131179000	0.9859	3.27309
1239	Rnu12	82978800	82978800	0.0851	3.91171
1240	Rora	68612200	68612300	0	3.5593
1241	Rpl4	64023300	64023400	0.718	4.36511
1242	Rpl8	76734100	76734100	0.7703	3.00139
1243	Rps25	44215000	44215100	0.9063	3.3239
1244	Rrm2	25392500	25392500	1.5401	3.24944
1245	Rsbn1	103770000	103770000	1.5835	3.73265
1246	Sap130	31792500	31792500	0.6824	3.12481
1247	Sash1	8607930	8607980	0.8789	3.05316
1248	Sc4mol	67212800	67212800	1.1975	3.60909
1249	Sdcbp2	151397000	151397000	0.5055	3.19001
1250	Sema5a	32172400	32172500	1.7811	3.59574
1251	Sgcb	74026200	74026300	1.3366	3.13989
1252	Shc4	125453000	125453000	0.6029	3.46861
1253	Shq1	100621000	100621000	0.4404	3.05787
1254	Sin3a	56976100	56976100	1.0141	3.85207
1255	Skint3	111905000	111905000	1.4026	4.55547
1256	Slc12a6	112101000	112101000	0.6289	4.16953
1257	Slc22a8	8665520	8665570	0.5167	4.03901
1258	Slc2a3	122694000	122694000	0.3677	4.39013
1259	Slc30a3	31398600	31398600	0.8388	4.289
1260	Slc37a3	39330100	39330100	0.0056	3.12086
1261	Slc4a1ap	31829100	31829200	0.9341	4.42872
1262	Slc6a13	121250000	121250000	0.2995	3.01192
1263	Slco1a4	141806000	141806000	1.1981	3.16679
1264	Snapc5	64023300	64023400	0.718	4.36511
1265	Sncb	54869500	54869600	0.3295	3.38791
1266	Snrnp200	127034000	127034000	1.5053	3.22651
1267	Socs6	89064400	89064400	1.1713	3.08188
1268	Sp5	70312700	70312800	0.2123	3.22182
1269	Spag7	70482700	70482700	1.445	3.10894
1270	Spinlw1	164421000	164421000	1.2235	3.45927
1271	Spn	134283000	134283000	1.0654	3.56826
1272	Spnb2	30098200	30098200	1.941	4.02429
1273	Spz1	93345400	93345400	0	3.14668
1274	Srsf1	87859100	87859100	0.4383	3.23341
1275	Srsf12	104555000	104555000	1.0387	3.40749
1276	Supt7l	31829100	31829200	0.9341	4.42872
1277	Taf10	112895000	112895000	0	6.44807
1278	Taf11	28045100	28045200	0.6527	3.39162
1279	Taf1a	362810	362859	0.4378	3.47866
1280	Tal2	53789900	53790000	0	3.37703
1281	Tardbp	148001000	148001000	1.0435	4.46864
1282	Tbc1d8	39535000	39535000	0.5263	3.85548
1283	Tcp1	13108100	13108100	1.0233	3.0825
1284	Tmbim4	119662000	119662000	0.0094	5.36945
1285	Tmem163	129575000	129575000	1.4794	4.33614
1286	Tmem180	46431200	46431200	1.5594	3.84224
1287	Tmem5	121536000	121536000	0.3286	3.71676
1288	Tph1	53922400	53922400	0.07	5.39764
1289	Tpp1	112895000	112895000	0	6.44807
1290	Tram2	21070400	21070400	0.7845	4.24728
1291	Trappc4	44215000	44215100	0.9063	3.3239
1292	Trappc6b	60162700	60162800	1.3589	3.44184
1293	Trim36	46355800	46355900	0.3283	3.96081
1294	Tro	147093000	147093000	1.7711	3.73936
1295	Tspy-ps	396928	396988	3.2703	6.59423
1296	U46068	154024000	154024000	0.0018	3.25045
1297	Ube2b	51815700	51815700	0.2234	3.03688
1298	Uqcr10	4604550	4604600	1.3889	4.25457
1299	Usp29	6683800	6683850	0	6.66362
1300	Utp14a	45608800	45608900	1.1294	3.61175
1301	Utp3	88982900	88983000	1.14	3.3794
1302	Utp6	79776100	79776100	1.564	3.14527
1303	Vav3	109377000	109377000	0.5929	3.89303
1304	Vmn2r100	19640600	19640700	1.7602	5.06487
1305	Vsnl1	11444200	11444300	0.0205	3.29087
1306	Wasf3	147194000	147194000	1.0661	3.22833
1307	Wdfy3	102502000	102502000	1.6847	4.28364
1308	Wdr37	8870560	8870610	0.7583	3.50145
1309	Wisp3	38886400	38886400	1.5728	3.33369
1310	Xkr4	3662580	3662630	1.5306	3.36668
1311	Zbtb38	96633300	96633300	0.225	3.25475
1312	Zdhhc1	108021000	108021000	0.6621	3.00028
1313	Zfp260	30880100	30880100	0.9343	3.31808
1314	Zfp281	138520000	138521000	0.0377	3.04367
1315	Zfp518	40967200	40967300	0.6333	4.79089
1316	Zfp518b	39076100	39076100	1.4214	3.20935
1317	Zfp566	30880100	30880100	0.9343	3.31808
1318	Zfp574	25859900	25860000	1.3113	3.42448
1319	Zfp81	33495500	33495600	0.2357	3.40796
1320	Zfx	91369200	91369300	1.7914	5.66486
1321	Zmat5	4604550	4604600	1.3889	4.25457
1322	Zwilch	64023300	64023400	0.718	4.36511
1323	0610037L13Rik	107561000	107561000	0.6343	3.1734
1324	1110014N23Rik	6068910	6068960	0	3.20078
1325	1110034G24Rik	132516000	132516000	0.0827	3.14037
1326	1190002N15Rik	94438300	94438400	1.3399	3.14302
1327	1600015I10Rik	48880500	48880500	0	5.21796
1328	1700003M02Rik	34663900	34663900	0	5.28733
1329	1700010M22Rik	144650000	144650000	1.3469	3.14067
1330	1700022C21Rik	37095500	37095500	1.0697	3.88578
1331	1700027D21Rik	76024600	76024700	0.147	3.08124
1332	1700029P11Rik	81811600	81811700	0	3.08262
1333	1700030F18Rik	99761700	99761700	0.5128	3.33372
1334	1700042B14Rik	151585000	151585000	1.1947	3.46335
1335	1700090G07Rik	87313700	87313800	0.0021	3.25956
1336	1810031K17Rik	75141900	75141900	0	3.78139
1337	2410131K14Rik	118692000	118692000	0	4.62972
1338	2510049J12Rik	115542000	115542000	0	6.57868
1339	2610020H08Rik	126938000	126938000	0.6245	3.66863
1340	2610030H06Rik	69061400	69061400	1.6844	3.73642
1341	2610036D13Rik	157835000	157835000	0	3.38899
1342	2810002N01Rik	112949000	112949000	0	3.59807
1343	2810428I15Rik	73034700	73034700	1.2783	3.16901
1344	3830406C13Rik	13116500	13116500	1.0145	4.20729
1345	4921530L21Rik	96281000	96281100	0.0275	4.05402
1346	4930503L19Rik	70629700	70629700	1.2455	3.42934
1347	4930578N16Rik	69628000	69628100	1.1553	3.46973
1348	4930594C11Rik	37545100	37545200	0	7.21357
1349	4933402P03Rik	69631800	69631900	0	5.57414
1350	4933406J08Rik	122013000	122013000	0	3.67479
1351	4933417A18Rik	35013500	35013600	1.3655	3.02198
1352	4933427D06Rik	89046400	89046500	0	3.08145
1353	4933433C11Rik	25068100	25068200	0	3.12122
1354	4933439F11Rik	102747000	102747000	1.0639	3.42206
1355	5730409E04Rik	126287000	126287000	1.3993	3.92672
1356	5930434B04Rik	26864600	26864600	0	4.20692
1357	6030458C11Rik	12755800	12755900	0	8.0124
1358	6330407J23Rik	28916800	28916900	0.1163	3.33623
1359	6330408A02Rik	13846800	13846800	0.0714	3.0674
1360	6330545A04Rik	140769000	140769000	1.0629	3.3063
1361	A230065H16Rik	112644000	112644000	0	3.06262
1362	A230072C01Rik	20538800	20538900	0.7924	3.0825
1363	AA960436	97854000	97854000	0.0172	7.29254
1364	AI428936	31099300	31099300	0	3.3783
1365	AU017455	79649100	79649100	0	4.51644
1366	AU022751	5660780	5660830	0	5.49512
1367	Abcb4	8912840	8912890	0	3.17409
1368	Abcc4	118933000	118933000	0	5.66929
1369	Abtb2	103405000	103405000	1.4086	3.72989
1370	Ace	105848000	105848000	1.4888	3.819
1371	Acsl1	47555300	47555400	1.3807	4.34616
1372	Actbl2	112045000	112045000	0	4.37228
1373	Actl9	33570100	33570100	0	3.27512
1374	Adad1	36961600	36961700	0.2915	3.90657
1375	Adam29	58386500	58386600	1.8235	4.07331
1376	Adam30	97964900	97964900	0	3.23947
1377	Adam32	26059800	26059900	1.9687	5.23804
1378	Adam9	26059800	26059900	1.9687	5.23804
1379	Adamts13	26864600	26864600	0	4.20692
1380	Adora2b	62060700	62060800	0	3.60327
1381	Adprh	38453500	38453500	1.486	3.27817
1382	Adra2a	54118100	54118200	0	3.80752
1383	Afap1l1	61946200	61946200	0.366	3.18497
1384	Aff1	104184000	104184000	1.3463	3.05534
1385	Aktip	93659300	93659300	0	4.72935
1386	Alb	90890500	90890500	0.0522	3.16053
1387	Alg2	47485000	47485000	0	4.79097
1388	Alg5	54537400	54537500	0.0043	5.46385
1389	Alkbh6	31099300	31099300	0	3.3783
1390	Allc	29267500	29267600	0	3.32677
1391	Alppl2	88986200	88986200	0	3.23501
1392	Ammecr1	139402000	139402000	0	5.71657
1393	Amt	108199000	108199000	0.4472	4.69297
1394	Amz1	141199000	141199000	0	3.00533
1395	Anapc16	59464400	59464400	0	4.04068
1396	Ankfn1	89401400	89401400	1.0079	4.23516
1397	Ap3b2	88641300	88641400	0	4.89527
1398	Ap3s1	46902000	46902100	1.2983	3.41407
1399	Apbb3	36831900	36832000	0	3.57307
1400	Apoo	91611700	91611700	0.4942	4.70437
1401	Apoo-ps	91611700	91611700	0.4942	4.70437
1402	App	84963400	84963500	0	3.66434
1403	Arf5	28375200	28375300	0.5955	3.03808
1404	Arid4a	72170800	72170800	0	3.56992
1405	Arl4c	90598500	90598600	0.8879	3.04651
1406	Arntl2	146751000	146751000	0	3.68764
1407	Arsi	61069300	61069400	0.0867	3.79834
1408	Art4	136809000	136809000	0.6488	3.05342
1409	Ascc1	59464400	59464400	0	4.04068
1410	Aspdh	51723100	51723100	0	3.52612
1411	Aspm	141349000	141349000	0.3264	4.35181
1412	Atad2	57966800	57966900	1.4413	3.11453
1413	Atg12	46902000	46902100	1.2983	3.41407
1414	Atl1	70994000	70994100	1.0029	3.67772
1415	Atn1	124694000	124694000	0	3.34979
1416	Atp11c	57658400	57658400	0	4.86113
1417	Atp1b4	35669900	35670000	0	3.48675
1418	Atp2b2	113705000	113705000	0.0898	3.06731
1419	Atp6v0b	117559000	117559000	0.405	3.41119
1420	Atp6v1b2	71611700	71611800	1.123	3.08947
1421	Atp6v1e2	87349100	87349200	0.0831	3.10222
1422	Atp8b1	64771700	64771700	0	3.80477
1423	Azi1	119950000	119950000	0.0451	3.06294
1424	B4galt2	117559000	117559000	0.405	3.41119
1425	BC002163	42955800	42955800	0.0222	3.69048
1426	BC005764	79340900	79340900	1.0649	3.09844
1427	BC030307	86176200	86176300	0	3.94072
1428	BC048507	67963600	67963700	0.1202	4.28184
1429	BC048679	88641300	88641400	0	4.89527
1430	BC050777	181230000	181230000	0	3.59933
1431	Bag5	112949000	112949000	0	3.59807
1432	Barhl2	106888000	106888000	1.0006	3.2009
1433	Barx2	31722100	31722100	1.3723	3.17666
1434	Bcl7a	123821000	123822000	0.0004	4.00027
1435	Bcs1l	74636800	74636900	0	6.46014
1436	Bdnf	109564000	109564000	0	5.10074
1437	Bglap-rs1	88175800	88175900	0	4.54027
1438	Bid	120869000	120869000	0.0974	3.702
1439	Birc2	7837010	7837060	0.95	3.20523
1440	Bnipl	95046900	95046900	0	4.20836
1441	Brdt	107760000	107760000	0	4.86872
1442	Brpf3	28943200	28943200	0	3.80551
1443	Brs3	54296300	54296400	0	4.86394
1444	Bsnd	106166000	106166000	0.1406	3.28774
1445	Btn2a2	23582400	23582400	0.2741	3.18074
1446	Bub3	138704000	138704000	1.6929	3.4177
1447	C530028O21Rik	124945000	124945000	0	3.75246
1448	Cabin1	75108400	75108400	0	4.68684
1449	Cachd1	100449000	100449000	0.4726	3.06753
1450	Cacna1h	25573000	25573100	0	3.72036
1451	Cacna1s	137950000	137950000	0	3.12593
1452	Cacnb2	14548900	14548900	0	3.63633
1453	Camk2g	21554400	21554400	0.1719	3.37567
1454	Caml	55733500	55733500	1.4863	4.14149
1455	Capn5	105270000	105270000	0	3.81882
1456	Car1	14807800	14807800	0.4135	4.03476
1457	Car11	52959600	52959700	0	5.5604
1458	Casp2	42213200	42213200	0	4.22846
1459	Casq2	101891000	101891000	1.3375	3.13143
1460	Casr	36510100	36510200	0	4.28764
1461	Catsper1	5336310	5336350	0	5.12029
1462	Cbln3	56505200	56505200	0	3.53717
1463	Ccdc103	102747000	102747000	1.0639	3.42206
1464	Ccdc110	47019700	47019800	1.4008	3.11577
1465	Ccdc115	34498600	34498700	0.3302	3.0333
1466	Ccdc134	81957800	81957900	1.2694	3.27196
1467	Ccdc71	108365000	108365000	0.0524	3.17758
1468	Ccdc8	17579400	17579500	1.2291	3.5635
1469	Ccin	43996700	43996800	0	4.52043
1470	Ccnc	21654700	21654700	1.1666	3.32568
1471	Cd151	148652000	148652000	0	3.31728
1472	Cd19	133561000	133561000	0.0003	3.62008
1473	Cd247	167717000	167717000	0.1475	5.77362
1474	Cd9	125445000	125445000	0.2964	3.65356
1475	Cd97	86266500	86266600	0	3.65292
1476	Cdc34	79150700	79150800	0	3.98499
1477	Cdc37l1	29079100	29079200	1.2251	3.50538
1478	Cdca2	68331400	68331400	0	3.31852
1479	Cdca7	72313800	72313800	1.3911	3.20675
1480	Cdh26	178165000	178165000	0.3656	3.13152
1481	Cdh5	106624000	106625000	0	5.127
1482	Cdh6	12981000	12981000	0	6.42773
1483	Cdk16	20265000	20265100	0.6674	4.9687
1484	Cdk5r1	80289200	80289300	0.0707	3.20021
1485	Cdkn1c	150649000	150649000	0	5.94981
1486	Cdt1	125089000	125089000	0	3.1736
1487	Cenpi	130843000	130843000	0.312	3.12829
1488	Cenpk	105019000	105019000	0.9687	3.07249
1489	Cenpp	49600200	49600300	1.6678	3.63804
1490	Cep97	55905300	55905400	0.3803	3.44471
1491	Cetn1	9618930	9618980	0	4.77914
1492	Chchd5	128952000	128952000	0	4.90663
1493	Chd2	80688800	80688800	0.9494	3.63563
1494	Chd4	125081000	125081000	1.3088	3.64597
1495	Chordc1	18094900	18095000	1.8736	3.93438
1496	Chpf2	24091800	24091900	1.7868	3.60096
1497	Churc1	77866700	77866700	0.917	3.47085
1498	Cldn14	94009400	94009500	0.3299	3.4469
1499	Clip3	31092200	31092200	0	3.02598
1500	Clnk	39268100	39268200	0	6.01732
1501	Clybl	122580000	122580000	0.0012	3.24261
1502	Cngb3	19207700	19207700	0.7099	3.49801
1503	Cnksr2	154482000	154482000	0	3.65399
1504	Cnst	181477000	181477000	0.3011	3.18376
1505	Cobra1	25068100	25068200	0	3.12122
1506	Col12a1	79567400	79567400	1.2374	4.74999
1507	Col1a2	4454600	4454650	0.9608	3.19875
1508	Col9a1	24184100	24184200	0.1661	4.08535
1509	Commd1	22882200	22882200	1.1844	3.29554
1510	Cox10	63893000	63893000	1.4107	3.10775
1511	Cpa1	30586600	30586600	1.2595	3.20474
1512	Crip1	114389000	114389000	1.3506	3.05995
1513	Crisp3	40378600	40378600	1.6885	3.67132
1514	Crot	8998110	8998160	1.6061	4.55576
1515	Csl	99222400	99222400	0	5.12722
1516	Csn2	88130800	88130900	0.4958	3.0344
1517	Ctbs	146112000	146112000	0	4.0122
1518	Ctcfl	172947000	172947000	0.5255	3.61674
1519	Ctr9	118199000	118199000	0.0029	3.67691
1520	Cul5	53476400	53476400	1.5139	4.11619
1521	Cux1	137044000	137044000	0.8238	3.2762
1522	Cxcl2	91332300	91332300	1.2046	3.75752
1523	Cylc1	108305000	108305000	1.4995	4.9271
1524	Cyp2a5	27620400	27620500	0	4.34214
1525	D10Jhu81e	77633000	77633000	1.8548	3.94011
1526	D10Wsu52e	85420200	85420300	0.1417	4.12591
1527	D11Bwg0517e	118753000	118753000	1.1092	3.22546
1528	D330045A20Rik	136015000	136015000	0.684	3.13143
1529	D6Mm5e	82897500	82897500	0	3.06378
1530	Dach2	110411000	110411000	0	3.4209
1531	Dak	10677800	10677800	1.0421	3.21568
1532	Dbp	52959600	52959700	0	5.5604
1533	Dcaf4	84866600	84866600	0.4223	3.15125
1534	Dclk2	86726800	86726800	0.0535	3.23836
1535	Dctn2	126703000	126703000	1.1059	3.5415
1536	Dctn3	41671100	41671100	0	3.2836
1537	Ddah1	145421000	145421000	0	3.65978
1538	Ddb1	10677800	10677800	1.0421	3.21568
1539	Ddit4l	137286000	137286000	0.0686	3.21179
1540	Ddx3y	623400	623455	1.747	3.53026
1541	Ddx46	55733500	55733500	1.4863	4.14149
1542	Defb18	18228300	18228300	0.3222	3.17685
1543	Defb20	152301000	152301000	0.1078	3.25386
1544	Defb25	152452000	152452000	1.0672	3.16152
1545	Defb36	152428000	152428000	0	6.26109
1546	Dennd5b	149050000	149050000	1.0621	3.64728
1547	Depdc1a	159157000	159157000	1.5408	3.58891
1548	Dera	137703000	137703000	1.0971	3.30058
1549	Dgcr2	17895000	17895000	0	3.34782
1550	Dhx16	36016900	36017000	0.7795	3.30777
1551	Disp1	50675	50724	0	3.05215
1552	Dkkl1	52467600	52467700	0.7792	4.84349
1553	Dmc1	79436400	79436500	0	3.75717
1554	Dna2	62409100	62409100	2.1919	4.45059
1555	Dnajb7	81238200	81238200	1.6927	5.26573
1556	Dnajc24	105844000	105844000	0.6685	3.74129
1557	Dnase1	4037390	4037440	0.0351	3.61348
1558	Dnase1l3	8827800	8827850	0	3.419
1559	Dpm1	168057000	168057000	1.403	3.04687
1560	Dst	34234800	34234800	0	3.03218
1561	Dtwd2	49915800	49915900	1.4999	4.59004
1562	Dusp21	17723400	17723500	0	6.61518
1563	Dusp9	70884100	70884100	0	7.18602
1564	Dux	57698100	57698200	0	3.42395
1565	Dyrk3	133026000	133026000	0	4.80401
1566	E030010A14Rik	24748400	24748400	0	4.28016
1567	Ecm2	49600200	49600300	1.6678	3.63804
1568	Efcab4a	148652000	148652000	0	3.31728
1569	Eftud2	102747000	102747000	1.0639	3.42206
1570	Eid3	82329200	82329200	0.0124	3.04952
1571	Eif2b4	31497800	31497800	1.1037	3.24389
1572	Eif2s3y	346662	346713	0.5129	3.30889
1573	Emg1	124663000	124663000	1.1943	3.26687
1574	Emilin2	71661700	71661700	0	4.22938
1575	Eno4	59015400	59015400	0	5.0026
1576	Epn3	94362900	94362900	0	4.21188
1577	Eri2	126938000	126938000	0.6245	3.66863
1578	Ermap	118862000	118862000	0.4274	3.49753
1579	Ermp1	29700700	29700800	0	4.38886
1580	Esrrg	189820000	189820000	0.8723	3.17843
1581	Esx1	133654000	133654000	0.752	3.48515
1582	Ets2	95922300	95922300	0.3933	3.19087
1583	Exosc8	54537400	54537500	0.0043	5.46385
1584	F9	57253000	57253000	1.1531	3.04601
1585	Fam105a	27611500	27611600	1.2269	3.26458
1586	Fam113a	130247000	130247000	0	4.6753
1587	Fam125a	74066600	74066700	1.3613	3.17283
1588	Fam134a	75141900	75141900	0	3.78139
1589	Fam134b	25869300	25869300	1.515	3.92207
1590	Fam135a	24107100	24107200	1.6331	3.27877
1591	Fam71a	192989000	192989000	0	3.65696
1592	Fam78b	168929000	168929000	0	3.31439
1593	Fam82a1	80011600	80011700	1.2905	3.90386
1594	Fam83e	52981600	52981600	0	4.18011
1595	Fastkd1	69550700	69550700	1.4249	3.46702
1596	Fbxl6	76372000	76372000	0	3.49784
1597	Fbxo36	84834500	84834500	0.8954	3.17395
1598	Fbxo46	19703200	19703200	0	3.24022
1599	Ffar3	31641200	31641200	0	3.62333
1600	Fgf1	39079800	39079900	0	8.06286
1601	Fh1	177557000	177557000	0.07	4.09803
1602	Fhad1	141567000	141567000	0.0191	3.16161
1603	Fhl1	54032000	54032100	0	3.34769
1604	Fmr1	65931100	65931100	0	3.58269
1605	Foxk1	142877000	142877000	0.8407	3.25075
1606	Fscn3	28375200	28375300	0.5955	3.03808
1607	Ftmt	52490800	52490900	0	6.24573
1608	Ftsj1	7829190	7829240	0	3.90416
1609	Fv1	147244000	147244000	0	4.07273
1610	Fxyd2	45208500	45208500	1.2651	3.49637
1611	Gak	109061000	109061000	1.3768	4.87234
1612	Gal3st3	5307160	5307210	0.4396	3.09286
1613	Gbx2	91829300	91829300	0	3.61949
1614	Gcc1	28375200	28375300	0.5955	3.03808
1615	Gcc2	57718300	57718400	1.7503	3.50569
1616	Gdap1	17134900	17135000	0.8947	3.68193
1617	Gdf9	53243900	53244000	0.2435	3.40898
1618	Gdpd5	106528000	106528000	0.4164	3.08
1619	Ggct	54942900	54943000	0.8762	3.00014
1620	Ggt1	75036400	75036500	0	3.31779
1621	Ghrh	157173000	157173000	0.0026	3.62625
1622	Gipc2	151828000	151828000	0	3.14164
1623	Gjc2	58998200	58998200	0.2719	3.09751
1624	Gk2	97885700	97885800	0.073	4.89558
1625	Gla	131137000	131137000	0	3.09269
1626	Glipr1l2	111520000	111521000	1.5191	3.083
1627	Glt25d1	74134700	74134800	1.674	3.39818
1628	Glul	155745000	155745000	0.0483	3.01787
1629	Glyr1	5050410	5050460	0.7336	3.17556
1630	Gm10731	40658700	40658700	0	6.46694
1631	Gm10941	76723000	76723000	0	4.28512
1632	Gm128	95046900	95046900	0	4.20836
1633	Gm1568	81861800	81861900	0	4.68798
1634	Gm1943	111865000	111865000	0.0426	3.62505
1635	Gm4794	33502400	33502500	1.5271	3.11095
1636	Gm4981	57702100	57702100	0	4.21713
1637	Gm4984	12229000	12229100	0	4.57355
1638	Gm5136	108137000	108137000	0	6.45959
1639	Gm52	135036000	135036000	0	4.5926
1640	Gm5820	39079800	39079900	0	8.06286
1641	Gm5936	72081200	72081200	0	4.06824
1642	Gm608	44195000	44195100	0	3.64629
1643	Gm6880	71727500	71727500	0	3.15357
1644	Gm806	50560300	50560400	1.4732	3.69899
1645	Gm996	25436000	25436100	0.182	3.20881
1646	Gns	120800000	120801000	0.3578	4.32029
1647	Golga1	38920900	38921000	1.1483	3.18123
1648	Gpc3	49965800	49965900	1.1938	4.05367
1649	Gpr151	42739600	42739600	0	4.82832
1650	Gpr172b	76372000	76372000	0	3.49784
1651	Gpr22	32398700	32398800	1.5963	3.95481
1652	Gpr39	127574000	127574000	0	3.17431
1653	Gpr50	68915300	68915400	0.6429	3.29307
1654	Gpr81	124330000	124330000	0	3.92086
1655	Gpt	76530200	76530300	0	3.43892
1656	Gpx4	79513800	79513900	0.8416	3.11424
1657	Grcc10	124694000	124694000	0	3.34979
1658	Grhl1	25264000	25264100	1.3428	3.1612
1659	Grk4	35003000	35003100	0.4912	4.09397
1660	Gse1	123010000	123010000	1.6599	3.35072
1661	Gtf2h5	6079410	6079460	0.8188	3.13293
1662	Gtf3c2	31482300	31482300	1.6983	3.64636
1663	Gtse1	85689300	85689400	0.0001	3.01643
1664	Gucy2c	136731000	136731000	0	6.26288
1665	Guk1	58998200	58998200	0.2719	3.09751
1666	Gzmm	79150700	79150800	0	3.98499
1667	H1foo	115895000	115895000	0.5786	3.05958
1668	Hist1h1e	23714100	23714100	0.6892	3.6498
1669	Hist1h2aa	24026000	24026000	0	4.8876
1670	Hist1h2ac	23778500	23778600	1.0237	4.79962
1671	Hist1h2ba	24026000	24026000	0	4.8876
1672	Hist1h2bc	23778500	23778600	1.0237	4.79962
1673	Hist1h2be	23714100	23714100	0.6892	3.6498
1674	Hmbs	44149900	44150000	0	3.71737
1675	Hmgb2	59990100	59990100	1.3947	3.00362
1676	Hnf1a	115422000	115422000	0.0078	3.69045
1677	Hnrnpab	51419900	51419900	1.4367	3.03333
1678	Hnrnph2	131137000	131137000	0	3.09269
1679	Homer1	94073500	94073600	1.1727	3.04652
1680	Hopx	77544000	77544100	0.8878	3.08657
1681	Hoxa7	52169600	52169700	0	8.19886
1682	Hoxd12	74512300	74512400	0	3.33846
1683	Hsdl1	122085000	122085000	0	8.20343
1684	Hsp90aa1	111934000	111934000	0.4964	3.86172
1685	Hspa1l	35114700	35114700	0	3.16008
1686	Hspa4	53113100	53113200	0.2934	3.00748
1687	Htatsf1	54306100	54306200	0.0052	5.027
1688	Htr1d	135999000	135999000	0	3.19816
1689	Huwe1	148237000	148237000	0.005	5.26051
1690	Ifltd1	145386000	145386000	0	3.08536
1691	Igbp1	97690100	97690200	0.8977	3.73936
1692	Igsf5	96582400	96582400	0	3.76793
1693	Il18r1	40519900	40519900	0.719	3.62493
1694	Il1rapl2	134747000	134747000	1.282	3.55802
1695	Il1rl1	40519900	40519900	0.719	3.62493
1696	Imp4	34498600	34498700	0.3302	3.0333
1697	Ints2	86070900	86070900	0.8945	3.01844
1698	Ipmk	70844200	70844300	0.072	3.69927
1699	Ipo4	56255200	56255200	1.6412	3.94958
1700	Iqsec2	148578000	148578000	0	4.26282
1701	Irak1bp1	82721400	82721400	0	4.44384
1702	Irak2	113588000	113588000	1.4822	3.00173
1703	Jmjd7	119859000	119859000	0	3.21153
1704	Josd2	51723100	51723100	0	3.52612
1705	Jph2	163202000	163202000	1.5939	3.80721
1706	Jph4	55733200	55733200	0	3.67341
1707	Kank3	33954500	33954500	0.4477	3.04677
1708	Kars	114533000	114533000	0	3.40893
1709	Kcnc1	53682800	53682900	0	3.7108
1710	Kcnd1	7400380	7400430	0	3.98576
1711	Kcnd2	21166200	21166200	0	4.11673
1712	Kcnd3	105262000	105262000	0	4.52338
1713	Kcng4	122150000	122150000	0	3.45865
1714	Kcnh6	105880000	105880000	0.0067	3.3863
1715	Kcnv2	27397200	27397200	0	3.03409
1716	Kctd1	15222200	15222200	0.1923	3.07781
1717	Kctd15	35438400	35438500	1.5807	3.43485
1718	Kctd20	29090000	29090100	1.1506	3.09269
1719	Kctd9	68331400	68331400	0	3.31852
1720	Khnyn	56505200	56505200	0	3.53717
1721	Kif14	138365000	138365000	0	6.68335
1722	Kif4	97821700	97821700	0.3926	3.1255
1723	Kif5a	126703000	126703000	1.1059	3.5415
1724	Klf15	90411900	90411900	1.228	3.33206
1725	Klf3	65193900	65193900	0.2906	3.64348
1726	Klhdc8b	108365000	108365000	0.0524	3.17758
1727	Klhl15	91479200	91479300	0.6022	3.50683
1728	Klhl36	122394000	122394000	0.0351	3.03637
1729	Kras	145199000	145199000	0.3994	3.11591
1730	Kremen1	5163530	5163580	0	3.65141
1731	Kremen2	23877300	23877300	1.5684	3.22819
1732	Krt10	99251000	99251000	0.9937	3.42204
1733	Krt26	99201200	99201300	0.9133	3.79789
1734	Krt33a	99878200	99878300	0	4.70613
1735	Krt5	101545000	101545000	0.0001	3.27178
1736	Krtap10-4	77292300	77292400	0.0699	3.22411
1737	Krtap11-1	89572200	89572200	1.0684	3.76766
1738	Krtap31-2	99794000	99794100	0	5.3942
1739	Krtap4-7	99508000	99508100	0.0504	3.96498
1740	Lcat	108464000	108464000	0	3.21091
1741	Lce1d	92493500	92493500	0	3.36732
1742	Ldhd	114154000	114155000	0	3.11281
1743	Lemd3	120417000	120417000	1.4628	3.14856
1744	Lep	29009100	29009100	0.4445	3.18841
1745	Lgals2	78688900	78688900	0.1047	3.16457
1746	Lgtn	133049000	133049000	0.9554	3.17149
1747	Lhx9	140740000	140740000	0.9847	3.61015
1748	Lims2	32098700	32098700	0.1022	3.10732
1749	Lin7c	109731000	109731000	1.2881	3.40658
1750	Lmf2	89183600	89183700	0	3.36333
1751	Lpar3	145882000	145882000	0.8794	4.49701
1752	Lphn2	148481000	148481000	0	3.84928
1753	Lrat	82709500	82709500	0.0006	3.13476
1754	Lrba	86351700	86351800	0	3.62953
1755	Lrrc39	116264000	116264000	0	3.11605
1756	Lrrc43	123938000	123938000	0	3.85528
1757	Lrrc6	66333000	66333100	0.4546	3.84026
1758	Lrrc8b	105910000	105910000	0	3.8627
1759	Lrrfip2	111019000	111019000	1.6914	3.54026
1760	Lsm2	35114700	35114700	0	3.16008
1761	Lyrm2	32887000	32887100	0.715	3.07438
1762	Lysmd1	94938300	94938300	0	4.88166
1763	Mab21l2	86351700	86351800	0	3.62953
1764	Mael	168170000	168170000	0	6.06064
1765	Mageb16	76880900	76880900	0.2623	4.81568
1766	Mageh1	149472000	149472000	0.8547	3.17452
1767	Mak16	32280000	32280000	2.091	4.61266
1768	Man2a2	87518600	87518700	0	3.16611
1769	Map3k12	102348000	102348000	1.1997	4.10131
1770	Map4k5	70994000	70994100	1.0029	3.67772
1771	Mark3	112813000	112814000	1.1307	3.01957
1772	Marveld2	101373000	101373000	0.7568	3.64351
1773	Mat2b	40508800	40508900	1.0306	3.46385
1774	Matn4	164226000	164226000	1.489	3.41087
1775	Mbd3l2	18232400	18232400	0	3.01849
1776	Mbp	82723000	82723100	0.0244	3.46028
1777	Mbtps1	122085000	122085000	0	8.20343
1778	Mc3r	172075000	172075000	0	3.47348
1779	Mcm2	88851800	88851800	1.8251	4.15538
1780	Med22	26764400	26764400	0	3.94151
1781	Meg3	110780000	110780000	0.0044	4.2174
1782	Mett11d1	52504800	52504900	1.1127	3.02506
1783	Mettl7a2	100182000	100182000	1.2506	3.06346
1784	Mettl7a2-Higd1c	100182000	100182000	1.2506	3.06346
1785	Mfap1a	121328000	121328000	0	5.52797
1786	Mfap1b	121296000	121296000	0	5.59648
1787	Mfsd3	76530200	76530300	0	3.43892
1788	Mfsd6l	68369100	68369100	0.3408	3.18874
1789	Miip	147244000	147244000	0	4.07273
1790	Mkl2	13265000	13265100	0.0041	3.33871
1791	Mmab	114896000	114896000	0.0016	3.84475
1792	Mmgt2	62478300	62478300	0	3.61649
1793	Mmp20	7628420	7628470	1.6782	3.4526
1794	Mon2	122513000	122513000	1.1417	3.09942
1795	Morc4	136406000	136406000	0	3.81337
1796	Morn1	154461000	154461000	0.6237	3.05013
1797	Mprip	59473200	59473200	0.0383	3.6202
1798	Mrap	90738100	90738200	1.2486	4.32369
1799	Mreg	72258600	72258700	1.4216	3.0888
1800	Mrps9	42907900	42908000	0.9435	3.36467
1801	Msh2	88093900	88094000	0	4.66864
1802	Msl3	165111000	165111000	0.0052	3.26229
1803	Mtr	12350700	12350800	0.103	3.78553
1804	Mvk	114896000	114896000	0.0016	3.84475
1805	Mybpc2	51781700	51781700	0.9138	3.04505
1806	Mycbp2	103747000	103747000	0.0734	3.56989
1807	Mycbpap	94362900	94362900	0	4.21188
1808	Myh3	66892500	66892500	0.6986	3.0716
1809	Myh7	55614900	55614900	0.9493	3.04286
1810	Mylip	45482900	45483000	1.12	3.04939
1811	Myo7a	105270000	105270000	0	3.81882
1812	Myrip	120214000	120214000	1.0291	3.43609
1813	Napepld	21207600	21207600	1.402	3.07472
1814	Nat3	70047700	70047700	0.1488	3.76496
1815	Nav1	137484000	137484000	0	3.1109
1816	Ncaph2	89183600	89183700	0	3.36333
1817	Ncln	80963000	80963100	0	3.61071
1818	Ndst2	21554400	21554400	0.1719	3.37567
1819	Ndufa1	34732000	34732100	0	3.68898
1820	Nefh	4847500	4847550	2.208	5.00653
1821	Nek1	63471000	63471100	0.4371	3.22146
1822	Net1	3893710	3893770	0.0355	3.13652
1823	Neurl1B	26552300	26552300	1.4836	3.18516
1824	Nfam1	82855800	82855800	0.4965	4.22284
1825	Ngrn	87405700	87405800	1.1772	3.32712
1826	Nicn1	108199000	108199000	0.4472	4.69297
1827	Nin	71204500	71204500	0	4.91574
1828	Nkx2-6	69788400	69788500	1.1767	3.02431
1829	Nkx2-9	57712900	57713000	1.3025	3.83875
1830	Nlk	78512300	78512300	0.1916	3.39197
1831	Nlrp3	59354800	59354800	0.3897	3.05896
1832	Nol9	151415000	151415000	0	6.40489
1833	Nop10	112101000	112101000	0.6289	4.16953
1834	Nop2	125081000	125081000	1.3088	3.64597
1835	Nos1	118317000	118317000	0	3.09862
1836	Nos1ap	172490000	172490000	0	5.38631
1837	Nphp1	127614000	127614000	0.7145	3.02017
1838	Npr3	11835900	11836000	1.7184	3.53644
1839	Nr2f6	73905600	73905700	1.6939	3.84862
1840	Nr4a2	56977500	56977600	0	5.897
1841	Nrip1	76293400	76293500	0	5.56594
1842	Nubpl	53198300	53198400	1.7811	4.17084
1843	Nup43	7386880	7386940	1.3092	3.25656
1844	Nusap1	119444000	119444000	0.3591	3.12662
1845	Nut	112101000	112101000	0.6289	4.16953
1846	Nyx	13063600	13063700	1.3195	3.66056
1847	Odz2	35860800	35860800	0	4.4852
1848	Oip5	119444000	119444000	0.3591	3.12662
1849	Olfr1047	86070700	86070700	0.7102	5.4273
1850	Olfr1058	86227300	86227300	2.293	4.8619
1851	Olfr1145	87647200	87647200	1.4429	3.26696
1852	Olfr1180	88255500	88255600	1.9015	4.33303
1853	Olfr1195	88525400	88525400	1.4901	3.14006
1854	Olfr1198	88588700	88588700	1.4638	3.26024
1855	Olfr1204	88691500	88691600	1.3467	3.06346
1856	Olfr1211	88773100	88773200	0.2758	3.01944
1857	Olfr1216	88854800	88854900	2.0504	4.49661
1858	Olfr1220	88938500	88938600	1.115	3.31044
1859	Olfr1225	89011800	89011900	1.4538	3.06729
1860	Olfr1288	111319000	111319000	1.6447	3.97839
1861	Olfr1364	21668300	21668400	0.342	3.08425
1862	Olfr140	89893900	89894000	1.1848	3.28938
1863	Olfr1423	12110900	12111000	0	4.61403
1864	Olfr1428	12186700	12186700	0	6.10961
1865	Olfr1509	53070300	53070300	0.1168	5.28164
1866	Olfr193	59111000	59111100	0.9366	3.83683
1867	Olfr234	98326500	98326600	0	3.75005
1868	Olfr315	58590400	58590400	0.1738	3.02265
1869	Olfr323	58439300	58439400	0	3.52015
1870	Olfr50	36647400	36647500	2.4186	5.90265
1871	Olfr550	109727000	109727000	1.2709	3.9765
1872	Olfr568	110026000	110026000	0.0004	4.0023
1873	Olfr578	110133000	110133000	0	3.73876
1874	Olfr592	110335000	110335000	0	3.42381
1875	Olfr606	110600000	110600000	0	4.32182
1876	Olfr635	111127000	111127000	0.7624	3.08509
1877	Olfr691	112486000	112486000	0	6.45132
1878	Olfr695	113859000	113859000	1.4006	4.39498
1879	Olfr720	15010300	15010400	1.2021	3.80066
1880	Olfr802	129122000	129122000	2.7755	5.79242
1881	Olfr815	129343000	129343000	1.5582	3.16457
1882	Olfr820	129452000	129452000	2.0036	4.3982
1883	Olfr824	129566000	129566000	1.4505	3.38758
1884	Olfr843	19055100	19055200	1.6268	3.85802
1885	Olfr850	19283800	19283900	1.1986	3.34353
1886	Olfr868	19903900	19903900	1.317	5.49962
1887	Olfr981	39830400	39830400	0	3.18995
1888	Olig3	19075700	19075800	0.0491	4.29953
1889	Otp	95644400	95644500	1.4454	3.59641
1890	Otud5	7418220	7418270	0	4.57828
1891	Oxsr1	119214000	119214000	0.6156	3.55802
1892	Pak1ip1	41096300	41096300	0.1749	3.35398
1893	Palld	63994500	63994600	0	4.45583
1894	Pan3	148241000	148241000	1.371	3.43578
1895	Papolb	143007000	143007000	0	4.36968
1896	Paqr4	23877300	23877300	1.5684	3.22819
1897	Paqr7	134052000	134052000	0.1825	3.67969
1898	Patl2	122013000	122013000	0	3.67479
1899	Pcbd1	60551800	60551800	1.1474	3.36013
1900	Pcdh10	45180700	45180700	1.1884	3.12224
1901	Pcdh8	80169900	80169900	1.6712	3.45961
1902	Pcdha10	37163800	37163800	2.44	5.77321
1903	Pcdha11	37302700	37302800	1.3451	3.4097
1904	Pcdha12	37302700	37302800	1.3451	3.4097
1905	Pcdhac1	37302700	37302800	1.3451	3.4097
1906	Pcdhac2	37302700	37302800	1.3451	3.4097
1907	Pcdhb13	37605400	37605500	1.2467	4.51935
1908	Pcdhb14	37605400	37605500	1.2467	4.51935
1909	Pcdhb3	37460300	37460300	0.0622	7.08097
1910	Pcdhb5	37477300	37477300	0.796	4.49774
1911	Pck1	172979000	172979000	1.1815	3.76753
1912	Pcmt1	7386880	7386940	1.3092	3.25656
1913	Pcyox1	86338900	86339000	0	4.73207
1914	Pdc	152164000	152164000	1.1299	3.18266
1915	Pde6c	38207200	38207300	0	3.58682
1916	Pdzd11	97821700	97821700	0.3926	3.1255
1917	Pdzd2	12523300	12523300	0.1746	3.04816
1918	Pdzrn3	101328000	101328000	0.9241	3.29126
1919	Peg10	4697960	4698010	0.6269	5.50988
1920	Peg13	72641200	72641300	0.023	4.52439
1921	Pex7	19627600	19627700	0.8218	3.51335
1922	Pfkfb2	132614000	132614000	0.9557	3.11122
1923	Pfkfb3	11426600	11426600	0	3.0079
1924	Pgm3	86467200	86467300	0.0836	3.39512
1925	Phb2	124663000	124663000	1.1943	3.26687
1926	Phf8	147955000	147955000	0.3114	3.4431
1927	Phlda1	110943000	110943000	0.0076	3.04469
1928	Phospho2	69628000	69628100	1.1553	3.46973
1929	Pik3c3	30430700	30430700	0	3.90109
1930	Pik3r2	73300800	73300900	1.5358	3.5948
1931	Pik3r4	105547000	105547000	0	6.2809
1932	Pitpnb	111760000	111760000	0.4866	3.01921
1933	Piwil2	70828300	70828300	0	5.15095
1934	Pkn3	29934400	29934500	0	6.12108
1935	Pla2g2f	138315000	138315000	1.5152	3.3491
1936	Pla2g4b	119859000	119859000	0	3.21153
1937	Plagl1	12810000	12810000	0	4.15147
1938	Plcd1	119003000	119003000	0.0016	3.04569
1939	Plce1	38598600	38598700	0	6.62366
1940	Plec	76013800	76013900	0.0004	3.18026
1941	Plekhf2	10935500	10935500	1.8078	4.16524
1942	Plekhg5	151469000	151469000	0.0024	3.231
1943	Plxdc2	16276600	16276700	1.9482	4.16559
1944	Pnoc	66045500	66045600	0.0822	3.94119
1945	Pnpla8	45369500	45369600	1.3973	3.27303
1946	Pofut2	76723000	76723000	0	4.28512
1947	Polr1b	128952000	128952000	0	4.90663
1948	Polr3a	25305800	25305900	0.4897	3.21352
1949	Ppard	28367100	28367100	0	3.7223
1950	Ppm1b	85354400	85354400	0.0021	3.09275
1951	Ppwd1	105019000	105019000	0.9687	3.07249
1952	Prdx2	87491900	87491900	1.5989	3.25414
1953	Prdx4	151775000	151775000	0.091	3.05612
1954	Prkar1b	139527000	139527000	0	4.14699
1955	Prkcq	11211700	11211700	0	4.25597
1956	Prpf18	4575320	4575370	0.0714	3.52611
1957	Prps1l1	35670000	35670000	0	4.16114
1958	Prss39	34555200	34555200	0	3.16037
1959	Prss42	110700000	110700000	0.0012	3.37294
1960	Prtn3	79340900	79340900	1.0649	3.09844
1961	Psmb10	108464000	108464000	0	3.21091
1962	Psmb11	55243400	55243500	0	3.71252
1963	Psmc4	28835500	28835500	0.2421	3.82524
1964	Pstpip2	78032300	78032300	0	3.92632
1965	Ptchd3	121691000	121691000	0.5371	3.9491
1966	Ptgr2	85624500	85624500	0	3.30628
1967	Puf60	75902600	75902700	0	3.05895
1968	Purg	34497800	34497800	0	7.73687
1969	Pvr	20505700	20505800	1.4146	3.20563
1970	Pwp2	77633000	77633000	1.8548	3.94011
1971	Pygo2	89238100	89238200	0	4.18242
1972	Rab11a	64587500	64587600	0.5421	3.32039
1973	Rad50	53520700	53520700	0.3791	3.3677
1974	Radil	143007000	143007000	0	4.36968
1975	Rala	18038500	18038500	0.405	3.58459
1976	Ranbp17	33414600	33414600	1.261	3.42995
1977	Rasgrf1	89805100	89805200	1.2416	3.037
1978	Rassf6	91072200	91072200	0.7264	4.16789
1979	Rbm14	4811620	4811670	1.3707	3.19146
1980	Rbm47	66418000	66418100	0	3.31768
1981	Rbm4b	4753570	4753620	0	3.05462
1982	Rbmx	54646500	54646600	0.8911	3.82343
1983	Rbpj	53947400	53947400	0	3.70999
1984	Rbpjl	164226000	164226000	1.489	3.41087
1985	Rcan1	92400300	92400400	1.5166	3.53857
1986	Rdh1	127194000	127194000	0	3.80741
1987	Reg4	98026300	98026300	0.0004	4.77653
1988	Rem1	152452000	152452000	1.0672	3.16152
1989	Rer1	154461000	154461000	0.6237	3.05013
1990	Resp18	75275000	75275000	0.7518	3.81948
1991	Ret	118147000	118147000	0.9377	3.74467
1992	Rev1	38189400	38189500	0	4.51749
1993	Rfxap	54614600	54614600	0	4.69853
1994	Rgag4	99268300	99268300	0.0574	3.76282
1995	Rhobtb3	76080700	76080800	1.3979	3.03576
1996	Rhot2	25984200	25984200	0	6.41683
1997	Rnaseh2a	87491900	87491900	1.5989	3.25414
1998	Rnasen	12755800	12755900	0	8.0124
1999	Rnf113a1	34732000	34732100	0	3.68898
[truncated: 234 more rows]

## Sheet: hypermethylated genes list
	Name	PEAK_START	PEAK_END	PEAK_SCORE (E3)	PEAK_SCORE (CT)
1	AU022751	5662830	5662880	4.2424	1.92813
2	Ankrd49	14587200	14587200	3.3631	9.9e-07
3	Atp6v1d	79965100	79965100	3.5325	1.2698
4	BC030500	61388700	61388700	5.7784	0.846567
5	Eif2s1	79965100	79965100	3.5325	1.2698
6	Galntl6	61388700	61388700	5.7784	0.846567
7	Gnas	174145000	174145000	3.3593	0.0246529
8	Gria2	80609400	80609400	4.0317	1.5375
9	Hist1h1e	23713400	23713400	4.1221	0
10	Hist1h2be	23713400	23713400	4.1221	0
11	Homer1	94072900	94072900	3.0002	0.880602
12	Kbtbd10	69505800	69505900	4.8393	1.59823
13	Lclat1	73456100	73456200	3.2056	0.865936
14	Mageb16	76882900	76882900	3.8697	0.126588
15	Mef2c	83640500	83640600	3.032	0.407852
16	Mre11a	14587200	14587200	3.3631	9.9e-07
17	Mtus1	42220500	42220500	3.1522	1.48642
18	Nbea	55988800	55988900	5.0847	1.16888
19	Olfr1148	87671300	87671400	3.7026	0.392841
20	Olfr117	37799000	37799000	4.1352	0.00342621
21	Olfr1170	88067300	88067400	3.3795	1.35383
22	Olfr1254	89630400	89630400	4.7157	0.0370566
23	Olfr130	38203000	38203000	3.118	0
24	Olfr1356	78312600	78312600	4.1868	1.44218
25	Olfr1500	13903800	13903800	3.4744	1.01535
26	Olfr47	43185000	43185000	4.3255	0.0916008
27	Olfr732	50904300	50904400	6.1277	2.50862
28	Olfr948	39128800	39128900	5.6829	0.0333386
29	Pcdhga1	37873700	37873700	6.2974	1.55458
30	Pcdhga2	37873700	37873700	6.2974	1.55458
31	Pcdhga3	37873700	37873700	6.2974	1.55458
32	Pcdhga4	37873700	37873700	6.2974	1.55458
33	Pcdhga5	37873700	37873700	6.2974	1.55458
34	Pcdhga6	37873700	37873700	6.2974	1.55458
35	Pcdhga7	37873700	37873700	6.2974	1.55458
36	Pcdhga8	37889300	37889400	3.9102	0.38477
37	Pcdhgb1	37873700	37873700	6.2974	1.55458
38	Pcdhgb2	37873700	37873700	6.2974	1.55458
39	Pcdhgb4	37889300	37889400	3.9102	0.38477
40	Pcdhgb5	37889300	37889400	3.9102	0.38477
41	Plrg1	82855500	82855500	3.4122	0.126443
42	Prkg1	31740400	31740500	3.4669	0.0784903
43	Rnf128	136143000	136143000	3.3855	1.53912
44	Rxfp2	150819000	150819000	3.192	1.42e-06
45	Sis	72772800	72772900	5.1321	0
46	Tbx4	85707700	85707800	3.2591	0.753662
47	Tsix	100672000	100672000	3.7385	0.0080979
48	Ugt2a1	87912800	87912800	3.8536	6.3e-07
49	Vmn1r26	57959400	57959400	3.1727	0.286246
50	Vmn2r92	18288900	18289000	4.4967	0.0199978
51	Wbp5	132777000	132777000	4.4631	0
52	Xist	100672000	100672000	3.7385	0.0080979
53	Xpnpep3	81232200	81232200	3.0496	1.44005
54	1110004F10Rik	123235000	123235000	5.261	1.4139
55	1700065D16Rik	95759900	95759900	3.7316	0.0146754
56	2810030E01Rik	17972300	17972300	3.6482	1.71471
57	4933424B01Rik	146529000	146529000	3.9764	1.81349
58	Acadsb	138552000	138552000	4.6703	0
59	Acox1	116062000	116062000	4.2594	1.53623
60	Adam24	41759100	41759200	5.6067	1.44536
61	Adamts19	58994900	58995000	3.0502	0.329369
62	Ap4s1	52791400	52791400	4.6016	2.10131
63	Arhgap32	32014200	32014300	3.7813	0.722059
64	Arl13b	62847700	62847800	3.2718	1.63118
65	Atr	95759900	95759900	3.7316	0.0146754
66	B3gntl1	121536000	121537000	3.1979	0.690197
67	BC088983	59031700	59031800	3.8407	0.503996
68	Bbs5	69505800	69505900	4.8393	1.59823
69	Bbs7	36514600	36514700	3.2047	0.980538
70	Bmp5	75622800	75622800	6.4667	1.78631
71	Caprin1	103604000	103604000	3.9217	0.298862
72	Ccdc89	97574400	97574400	3.567	0.379172
73	Ccr3	123937000	123937000	3.566	0.0319995
74	Ccr9	123590000	123590000	4.4	0
75	Cd36	17342100	17342100	3.3968	0
76	Cenpp	49639000	49639000	5.307	0.0112662
77	Cep290	99951000	99951000	3.0845	0
78	Chtf8	109415000	109415000	3.2977	0.725497
79	Cirh1a	109415000	109415000	3.2977	0.725497
80	Cisd2	135088000	135088000	3.5842	1.60849
81	Clec5a	40538200	40538300	4.9648	1.98974
82	Cox10	63893800	63893900	3.5487	0.291565
83	Csn1s1	88095200	88095300	3.8063	1.24821
84	Csn1s2b	88237600	88237600	3.9791	1.59962
85	Defb40	18979300	18979300	4.0321	1.15951
86	Defb44-ps	18216200	18216200	6.5722	0.372803
87	Depdc5	33204400	33204500	4.1517	1.47854
88	Dnajb4	151858000	151858000	5.5516	0.976369
89	Dock4	41170600	41170600	5.2475	2.40245
90	Dusp4	35869500	35869600	3.4953	1.5492
91	Ell2	75843200	75843200	3.9618	1.02921
92	Epc1	6492040	6492090	3.4614	1.42326
93	Fam126b	58641000	58641100	3.4401	0.916779
94	Fam149a	46470300	46470400	4.6531	1.06762
95	Fbxo8	59031700	59031800	3.8407	0.503996
96	Fbxw7	84754900	84755000	3.8418	0.474764
97	Fgfr1op2	146529000	146529000	3.9764	1.81349
98	Galm	80526700	80526700	4.0596	1.91233
99	Gm12695	96451400	96451500	4.769	1.07488
100	Gm14160	151494000	151494000	5.1176	1.775
101	Gm381	123442000	123442000	5.2341	1.17112
102	Gm6040	291938	292001	4.425	0.123658
103	Gm6084	40863400	40863500	3.2082	0
104	Gng5	146161000	146161000	4.8882	0.751051
105	Gpc5	115490000	115490000	3.0037	1.01489
106	Gpr37	25642100	25642100	4.7313	1.0427
107	Gstcd	132753000	132753000	4.4124	1.59181
108	Hist1h2ak	21848100	21848200	5.8201	0.11194
109	Hist1h2bn	21843100	21843200	5.0606	0.627852
110	Hist1h4b	23846500	23846600	3.7594	1.00851
111	Hist1h4k	21843100	21843200	5.0606	0.627852
112	Hrsp12	34423200	34423200	5.7249	0.37448
113	Htr1a	106232000	106232000	5.7774	0.774667
114	Ikzf5	138552000	138552000	4.6703	0
115	Immp2l	42214900	42215000	3.0886	1.183
116	Ints12	132753000	132753000	4.4124	1.59181
117	Lmo3	138533000	138533000	4.1525	0.2471
118	Lox	52690800	52690800	4.2542	1.81762
119	Lpar6	73637500	73637500	4.9446	1.1529
120	Lrch2	143991000	143991000	4.2645	0.27617
121	Lrrn3	42214900	42215000	3.0886	1.183
122	Mgat4c	101836000	101836000	4.4509	0.825384
123	Mkrn3	69566800	69566900	5.5227	1.97685
124	Mllt10	17972300	17972300	3.6482	1.71471
125	Mocs2	115607000	115607000	3.2373	0.997522
126	Mos	3801530	3801580	3.018	0.293996
127	N4bp2	66153700	66153800	3.4791	1.11681
128	Nat10	103604000	103604000	3.9217	0.298862
129	Ndufb3	58641000	58641100	3.4401	0.916779
130	Nell2	95362000	95362100	4.1709	1.08554
131	Nepn	52111000	52111100	3.1075	1.13655
132	Npy6r	44429200	44429200	3.9045	1.04312
133	Ociad1	73681200	73681200	4.0278	0
134	Olfr1018	85661000	85661100	3.222	0.365084
135	Olfr1020	85688800	85688800	4.3765	0.00013754
136	Olfr1022	85706700	85706800	3.8182	0.168666
137	Olfr1026	85760900	85761000	4.4816	1.05677
138	Olfr1048	86077800	86077900	3.5478	0.622525
139	Olfr1049	86098100	86098200	5.4813	2.68641
140	Olfr1051	86117100	86117200	6.5395	1.10249
141	Olfr1057	86217500	86217600	3.8402	1.31053
142	Olfr1062	86266100	86266200	6.1614	3.01293
143	Olfr1065	86287800	86287800	5.4395	0.200236
144	Olfr1076	86347600	86347700	6.3965	0.628256
145	Olfr1086	86519700	86519700	5.1534	1.66e-06
146	Olfr109	37600600	37600700	3.6165	1.48667
147	Olfr1095	86694600	86694700	4.4717	2.09891
148	Olfr1097	86732600	86732700	5.0686	1.96665
149	Olfr1099	86800300	86800300	3.5686	1.30766
150	Olfr1121	87210200	87210300	4.1496	1.32898
151	Olfr1124	87272400	87272400	3.3894	1.44647
152	Olfr1137	87553300	87553400	6.2589	1.96745
153	Olfr1138	87578200	87578300	3.348	4.877e-05
154	Olfr1153	87734300	87734300	4.3732	0.582215
155	Olfr1158	87828700	87828700	6.4072	1.96079
156	Olfr1165-ps	87944400	87944400	5.675	2.10029
157	Olfr1168	88023000	88023000	3.0946	0.76305
158	Olfr1176	88177100	88177100	4.0741	1.10975
159	Olfr1180	88253200	88253300	3.7546	1.11748
160	Olfr1188	88399000	88399000	7.0073	2.67128
161	Olfr1196	88542200	88542300	3.559	1.56281
162	Olfr1203	88670800	88670800	3.493	0.886132
163	Olfr1209	88751900	88752000	3.4551	0.218026
164	Olfr1216	88856900	88857000	4.6041	2.07262
165	Olfr1221	88954000	88954100	5.5314	1.25075
166	Olfr1222	88966300	88966400	4.0898	1.43021
167	Olfr1225	89012700	89012800	5.0337	2.33003
168	Olfr1240	89281100	89281200	3.9537	1.61468
169	Olfr1241	89325200	89325200	3.5541	0.00101831
170	Olfr1243	89370600	89370700	5.9362	1.54519
171	Olfr1255	89655800	89655900	4.2494	1.34753
172	Olfr1276	111095000	111095000	4.6831	1.74865
173	Olfr1281	111168000	111168000	4.7111	2.30471
174	Olfr1287	111287000	111287000	3.7253	1.7739
175	Olfr1308	111802000	111802000	5.7288	2.76239
176	Olfr1440	12468000	12468000	4.6074	1.18616
177	Olfr1448	12994800	12994800	4.482	0
178	Olfr1459	13223400	13223500	4.1725	0.313919
179	Olfr146	38829800	38829900	4.2724	1.21951
180	Olfr1462	13263900	13263900	5.6015	1.65482
181	Olfr1466	13413700	13413800	5.4144	1.99454
182	Olfr1467	13438700	13438800	3.1869	0.718846
183	Olfr1469	13482900	13483000	4.9804	0.2329
184	Olfr1505	13991900	13991900	3.2268	0.47557
185	Olfr178	58891600	58891700	3.6257	1.69583
186	Olfr193	59112500	59112600	3.7299	1e-08
187	Olfr196	59168000	59168100	3.6132	0.0532117
188	Olfr299	93612100	93612200	4.9552	0.387818
189	Olfr308	93473100	93473200	5.2307	2.16039
190	Olfr309	93456100	93456200	5.6434	5e-07
191	Olfr351	36716600	36716700	3.9372	0.477812
192	Olfr353	36747800	36747900	4.3588	0.0788437
193	Olfr378	73240000	73240000	5.7362	1.58486
194	Olfr392	73632900	73633000	4.3524	1.91653
195	Olfr393	73662200	73662200	3.7475	0.0905754
196	Olfr447	42860300	42860400	3.6032	1.48976
197	Olfr508	115772000	115772000	3.9386	1.43703
198	Olfr571	110061000	110061000	3.2611	0.863184
199	Olfr600	110497000	110497000	3.818	1.22458
200	Olfr608	110618000	110618000	3.3426	1.15046
201	Olfr611	110668000	110668000	4.7229	1.42128
202	Olfr613	110698000	110698000	5.6046	0.218266
203	Olfr620	110762000	110762000	4.7547	1.62801
204	Olfr622	110790000	110790000	4.8467	1.95065
205	Olfr711	114118000	114118000	3.3116	1.48463
206	Olfr722	50521500	50521500	4.4227	1.5181
207	Olfr727	50745900	50745900	3.3197	0
208	Olfr728	50761600	50761600	4.5496	2.25823
209	Olfr731	50858900	50859000	3.7126	0.668605
210	Olfr774	128674000	128674000	4.448	1.89108
211	Olfr777	128708000	128708000	5.6416	2.909e-05
212	Olfr807	129194000	129194000	3.249	1.24876
213	Olfr808	129203000	129203000	5.5839	0.0229128
214	Olfr809	129212000	129212000	3.9201	1.76013
215	Olfr810	129230000	129230000	4.3141	1.53611
216	Olfr818	129385000	129386000	4.3519	2.06358
217	Olfr828	18620500	18620600	3.3493	0
218	Olfr837	18940800	18940800	5.0065	0.305503
219	Olfr855	19386400	19386500	3.1035	0.920339
220	Olfr866	19833600	19833600	4.3901	1.64206
221	Olfr906	38295400	38295500	4.6498	1.48313
222	Olfr914	38413000	38413100	3.6687	0.974915
223	Olfr938	38886200	38886300	3.5249	0
224	Olfr955	39280000	39280100	5.3117	1.61746
225	Olfr971	39645400	39645500	6.0499	1.99072
226	Olfr987	85174600	85174600	3.9024	0.587938
227	Omd	49677300	49677300	3.2016	0.986475
228	Orc6l	87822400	87822500	5.0524	0.397137
229	Pcsk1	75225000	75225000	5.8552	0.608659
230	Pex5	124367000	124367000	4.2323	1.27394
231	Pitx2	128901000	128901000	3.0186	0
232	Pop1	34423200	34423200	5.7249	0.37448
233	Pparg	115371000	115371000	5.7565	1.44082
234	Ppp6c	39083800	39083800	3.3616	0
235	Prl7b1	27703300	27703400	4.5979	1.73715
236	Rassf9	101973000	101973000	5.2941	1.81308
237	Rb1	73637500	73637500	4.9446	1.1529
238	Rbm14	4813570	4813630	3.4793	0.801553
239	Rbm4	4796250	4796290	3.1443	0.0564867
240	Reg2	78353200	78353200	4.9362	1.39092
241	Reg3g	78419500	78419600	4.8804	0.636513
242	Rgs1	146098000	146098000	3.9634	0.494462
243	Scfd1	52476000	52476100	3.6373	0.557022
244	Scgb3a2	43923100	43923200	3.311	0
245	Schip1	68375700	68375800	3.8146	0.316482
246	Serpinb13	108878000	108878000	4.1372	0.361255
247	Sgcz	39726600	39726600	3.1066	0.765278
248	Spata1	146161000	146161000	4.8882	0.751051
249	Spry3	108446	108499	6.1739	0
250	Srp54a	56180600	56180700	3.9538	0
251	Srpk2	23123800	23123800	3.339	1.57978
252	St13	81232200	81232200	3.0496	1.44005
253	Strn3	52791400	52791400	4.6016	2.10131
254	Tas2r121	132651000	132652000	5.0119	2.01751
255	Tcfap2b	19196700	19196700	3.3908	1.325
256	Tle1	71863300	71863300	3.5452	0.00031206
257	Tmtc3	99951000	99951000	3.0845	0
258	Tnfsf18	163423000	163423000	4.1004	0.770627
259	Trp63	25681500	25681600	6.1171	0
260	Trps1	50722500	50722600	3.7364	0.824831
261	Uqcrb	67007400	67007400	3.8222	0.10175
262	Vmn1r12	57108600	57108700	3.1964	0
263	Vmn2r91	18222000	18222100	5.631	0.00031354
264	Vps35	87822400	87822500	5.0524	0.397137
265	Wdr17	55806000	55806100	3.0778	1.13219
266	Wdr44	23268900	23269000	3.6111	0.873207
267	Wif1	120469000	120469000	4.9179	0.154418
268	Zbtb20	43509700	43509700	4.765	1.67892
269	Zcchc5	104038000	104038000	3.8358	1.03744
270	Zfand6	91828400	91828500	3.8851	0.0149294
271	Zfp277	41170600	41170600	5.2475	2.40245
272	Zfp82	30858400	30858500	3.6917	0.470674
273	Zswim2	83782700	83782800	4.9405	1.29302
274	0610040J01Rik	64203000	64203100	3.2748	0.926505
275	1110008L16Rik	56404900	56405000	3.3749	0
276	1700034I23Rik	40707400	40707500	3.0249	0
277	1810031K17Rik	75130800	75130900	4.2133	0
278	2310042E22Rik	21155400	21155500	4.7838	0.00159616
279	2610528E23Rik	57609300	57609400	4.0508	0.00010945
280	3110057O12Rik	40707400	40707500	3.0249	0
281	4921510H08Rik	97153900	97153900	4.7422	0.954998
282	4930524E20Rik	112016000	112016000	4.1715	1.75042
283	6330527O06Rik	135883000	135883000	3.0761	0.652188
284	6430527G18Rik	88227600	88227600	4.3439	0
285	6820408C15Rik	152243000	152243000	3.2075	0.739493
286	AV320801	131713000	131713000	3.5779	1.7678
287	Aasdhppt	4307500	4307560	3.8054	0.13201
288	Acot10	20598900	20599000	5.5767	1.91489
289	Adcy10	167414000	167414000	4.586	1.94894
290	Adhfe1	9533660	9533710	3.7905	0.00258163
291	Agxt2l1	130319000	130319000	3.0136	0.672571
292	Apoc3	46045500	46045600	3.0425	0.548308
293	Arhgef7	11755800	11755900	3.6269	0
294	Art3	92758500	92758600	5.29	1.00311
295	Atp6v1b2	71614500	71614500	3.4233	1.1808
296	Atp7b	23171700	23171800	3.1492	0.0233239
297	BC067068	105277000	105277000	3.2892	0.68697
298	Bcl9	97021500	97021600	5.4639	0.213417
299	Bmi1	18605400	18605400	5.5374	0.233748
300	Brcc3	72659700	72659700	6.2812	1.82031
301	Brms1l	56935000	56935100	3.0071	1.33269
302	Camk4	33097300	33097400	3.3504	0
303	Camta1	150434000	150434000	3.0104	0.0237659
304	Cask	13207000	13207100	3.5341	0.022171
305	Ccdc73	104724000	104724000	3.2151	0
306	Cdc40	40605300	40605300	4.5655	2.23149
307	Cdk5rap2	70073300	70073300	3.4075	0
308	Cldn8	88565100	88565200	3.3222	0
309	Cox7b2	71940300	71940400	3.5584	0.170806
310	Cpb1	20175500	20175600	4.5191	0.101493
311	Cpsf3	21291200	21291300	3.9101	0.0693675
312	Cramp1l	25153400	25153400	3.1069	0.543779
313	Ctnna2	77931000	77931100	4.3044	0.00268678
314	Ctnna3	63554900	63554900	3.4223	2e-08
315	Cyct	76199500	76199500	3.7189	4.2e-07
316	Cyyr1	85551500	85551600	3.0875	0.546078
317	Dcaf12l1	42145900	42145900	3.9947	0.130574
318	Dcaf5	81539300	81539300	3.3089	1.07123
319	Dcun1d5	7183410	7183480	4.6729	0
320	Dmd	80194600	80194600	4.3829	0.199333
321	Dph3	32899800	32899900	3.623	0.191602
322	Dupd1	22535500	22535600	3.0889	1.19375
323	Eif4g2	118229000	118229000	4.4616	0.0253543
324	Epha4	77513400	77513500	3.1374	1.46961
325	Esrra	6998670	6998720	3.4808	0
326	Evi5	108306000	108306000	3.079	0
327	Fam18b	62692500	62692600	3.0668	0.425257
328	Fcamr	132696000	132696000	3.2406	0.0600374
329	Fgd4	16559700	16559800	3.2075	0
330	Fgf14	125079000	125079000	4.7992	1.5708
331	Fryl	73561800	73561900	3.3043	0
332	Gm15023	131713000	131713000	3.5779	1.7678
333	Gm5088	90294300	90294400	6.7817	1.58719
334	Gm5512	5913060	5913110	3.3606	1.25692
335	Gm71	70685300	70685400	3.2107	1.58775
336	Gm7337	88278500	88278600	3.0415	0.319682
337	Gnl1	36114900	36114900	3.6047	0.264813
338	Gpr85	13791700	13791800	3.4242	0.688448
339	Hagh	24984600	24984600	3.5914	0.598595
340	Ift140	25153400	25153400	3.1069	0.543779
341	Igf1r	75094800	75094900	3.737	7e-08
342	Ing4	124989000	124989000	3.9838	0
343	Kbtbd3	4307500	4307560	3.8054	0.13201
344	Limk2	3312090	3312140	4.1505	0
345	Lmod2	24545700	24545800	3.2492	0.329942
346	Lrrc39	116266000	116266000	3.6675	0
347	Metap1	138154000	138154000	3.8176	0.684706
348	Mid1	166122000	166123000	4.1603	0.558952
349	Mll1	44691600	44691700	3.4237	0.00019503
350	Mtcp1	72659700	72659700	6.2812	1.82031
351	Myo10	25551600	25551600	3.4975	0.873188
352	Olfr1152	87708400	87708500	6.4308	0
353	Olfr1214	88829500	88829600	3.2578	1.11713
354	Olfr1270	89991600	89991600	3.6511	1.964e-05
355	Olfr1447	12977000	12977100	3.2941	0.00436105
356	Olfr2	114147000	114147000	4.8506	0
357	Olfr201	59272000	59272100	3.1741	1.48441
358	Olfr314	58598300	58598300	3.0513	0
359	Olfr315	58588900	58588900	3.2924	1.103e-05
360	Olfr414	176358000	176358000	5.3695	0
361	Olfr48	89686100	89686100	3.9007	0.519774
362	Olfr504	115710000	115710000	3.155	0
363	Olfr568	110023000	110023000	4.4616	2.09748
364	Olfr606	110598000	110598000	3.6017	0
365	Olfr624	110821000	110821000	3.6827	0.855255
366	Olfr701	113955000	113955000	4.5758	1.405e-05
367	Olfr73	87875800	87875800	5.5127	0.590393
368	Oxnad1	32899800	32899900	3.623	0.191602
369	Pcdha1	37150700	37150800	3.5839	0.402872
370	Pcdha10	37168700	37168700	3.4978	0.403346
371	Pcdha11	37168700	37168700	3.4978	0.403346
372	Pcdha12	37248000	37248000	3.1119	0
373	Pcdha2	37150700	37150800	3.5839	0.402872
374	Pcdha3	37150700	37150800	3.5839	0.402872
375	Pcdha4	37150700	37150800	3.5839	0.402872
376	Pcdha5	37150700	37150800	3.5839	0.402872
377	Pcdha6	37150700	37150800	3.5839	0.402872
378	Pcdha7	37150700	37150800	3.5839	0.402872
379	Pcdha8	37150700	37150800	3.5839	0.402872
380	Pcdha9	37168700	37168700	3.4978	0.403346
381	Pcdhb13	37606200	37606300	5.389	0.440805
382	Pcdhb14	37606200	37606300	5.389	0.440805
383	Pcdhb16	37642100	37642200	3.982	0.00062992
384	Pcdhb17	37642100	37642200	3.982	0.00062992
385	Pcdhb18	37654100	37654200	3.4193	0.0141029
386	Pcdhb19	37654100	37654200	3.4193	0.0141029
387	Pde1a	79749800	79749900	3.115	0.0164098
388	Pdlim5	142060000	142060000	3.265	7.302e-05
389	Pno1	17113900	17113900	3.7581	0
390	Pou1f1	65519000	65519000	3.6851	0.855864
391	Ppfibp1	146980000	146980000	3.6397	0.204617
392	Ppp2r3c	56404900	56405000	3.3749	0
393	Prr3	36114900	36114900	3.6047	0.264813
394	Ptpn21	99974800	99974900	3.1645	0
395	Rab12	66869600	66869700	3.1799	9.5e-07
396	Rabgap1	37369300	37369300	3.5842	0.0652022
397	Rbmx	54648500	54648500	3.2173	2.897e-05
398	Rep15	146980000	146980000	3.6397	0.204617
399	Rhbdd1	82311400	82311400	4.4929	0
400	Rhoh	66253400	66253400	3.0977	0.0334952
401	Rnd3	51005200	51005300	3.2914	0.196422
402	Rrs1	9533660	9533710	3.7905	0.00258163
403	Senp1	97924500	97924600	4.047	0.761847
404	Shc1	89221900	89222000	3.39	0.0729812
405	Skint4	111754000	111754000	3.4052	0.572171
406	Slc14a2	78794600	78794700	3.03	0.193967
407	Slc18a1	71614500	71614500	3.4233	1.1808
408	Slc34a2	53438000	53438000	3.6872	1e-08
409	Slc7a15	8547610	8547660	3.578	0.900893
410	Slc9a10	45535600	45535600	3.4845	0
411	Slitrk1	109316000	109316000	3.7315	0.67327
412	Snord61	54648500	54648500	3.2173	2.897e-05
413	Sos2	70685300	70685400	3.2107	1.58775
414	Spire1	67710000	67710000	4.0209	1.60583
415	Tcfl5	180379000	180379000	4.0043	0
416	Tha1	117735000	117735000	3.7428	0.0313463
417	Tia1	86353800	86353800	4.1318	0.319451
418	Tnrc6b	80540600	80540600	3.362	0.857674
419	Trim21	109715000	109715000	3.1182	0.00017066
420	Trim9	71449800	71449900	3.8031	0.0928159
421	Ttc30a1	75818000	75818100	3.1428	0
422	Ttc30a2	75818000	75818100	3.1428	0
423	Tubb2a-ps2	11890300	11890300	4.8436	0.473875
424	Tulp4	6104750	6104800	3.2567	1.22884
425	Ube2dnl	112016000	112016000	4.1715	1.75042
426	Vapb	173562000	173562000	3.351	0
427	Wasf1	40605300	40605300	4.5655	2.23149
428	Wdr92	17113900	17113900	3.7581	0
429	Zbtb26	37288000	37288000	3.359	1.15108
430	Zc3hav1	38306200	38306200	3.3542	0.23414
431	Zcchc3	152243000	152243000	3.2075	0.739493
432	Zfp526	26005800	26005900	3.2818	0
433	Zfp622	25913100	25913200	3.0165	0.332837
434	0610007P08Rik	63914900	63915000	3.747	0.169284
435	1100001G20Rik	83557500	83557500	3.2665	0.0165299
436	1110007A13Rik	135885000	135885000	3.2706	0
437	1110028C15Rik	66866200	66866300	3.4264	0.856242
438	1110034B05Rik	57466200	57466300	4.7951	0.0958673
439	1110037F02Rik	11411100	11411100	3.3686	1.4734
440	1110059G10Rik	122859000	122859000	3.85	0.440324
441	1190002N15Rik	94439700	94439800	3.4592	0.0024033
442	1190005F20Rik	153278000	153278000	3.5448	0.111491
443	1200016B10Rik	153278000	153278000	3.5448	0.111491
444	1300003B13Rik	22559100	22559200	4.957	0
445	1500003O03Rik	119374000	119374000	3.3766	0
446	1500011H22Rik	122821000	122821000	3.2552	0.622889
447	1700011F14Rik	58585800	58585800	4.0626	0.579052
448	1700017N19Rik	100055000	100055000	4.5325	1.18304
449	1700019N12Rik	6998670	6998720	3.4808	0
450	1700049L16Rik	71445800	71445900	3.7186	0.252428
451	1700052N19Rik	5913060	5913110	3.3606	1.25692
452	1700057G04Rik	92202700	92202800	3.2542	1.07101
453	1700072E05Rik	83288900	83288900	3.2649	0.0549983
454	1700073E17Rik	145334000	145334000	4.1052	0.0697166
455	1700106N22Rik	85488700	85488800	3.2307	0.765523
456	1700108M19Rik	36947000	36947100	3.6114	0.0463592
457	1810020D17Rik	104727000	104727000	3.7497	0
458	1810030J14Rik	176261000	176261000	3.0393	0
459	1810035L17Rik	88785300	88785400	3.7775	1.61255
460	1810048J11Rik	73634500	73634500	3.3923	0.00010154
461	1810063B05Rik	128945000	128945000	3.7107	0
462	2010106E10Rik	109609000	109609000	4.6194	0.00031333
463	2210009G21Rik	136719000	136719000	3.1608	0
464	2210408I21Rik	77273800	77273800	3.356	0.446946
465	2210409E12Rik	88833600	88833600	3.899	0.00200059
466	2300009A05Rik	63248600	63248600	3.3032	0.202808
467	2310002L09Rik	73598800	73598900	3.8712	0.0877176
468	2310003L22Rik	139999000	139999000	3.1419	0.00949685
469	2310035C23Rik	107562000	107562000	3.1816	0
470	2310057J18Rik	28707600	28707700	3.0486	0.227676
471	2310057N15Rik	88776900	88777000	4.2197	0.144968
472	2400001E08Rik	109056000	109056000	3.9898	0.887969
473	2610002I17Rik	110207000	110207000	3.018	0.342955
474	2610002M06Rik	105013000	105013000	4.4547	1.65717
475	2610034M16Rik	59130200	59130200	3.2621	1.59257
476	2610507B11Rik	78073900	78074000	4.0626	0
477	2700097O09Rik	56180600	56180700	3.9538	0
478	2810007J24Rik	15032600	15032600	3.2299	0
479	2810055F11Rik	73174900	73174900	3.2216	1.03604
480	2900073G15Rik	71342800	71342800	3.4452	1.33393
481	3110039M20Rik	50487700	50487700	3.4172	1.56931
482	3110043O21Rik	35174800	35174900	4.1797	0
483	4430402I18Rik	29039500	29039500	3.9179	0.194753
484	4832428D23Rik	44276100	44276100	3.3176	0
485	4921501E09Rik	33205700	33205700	3.3647	0.0144013
486	4921511C20Rik	123929000	123929000	5.4936	0
487	4921517L17Rik	156137000	156137000	3.1309	0.296058
488	4921521F21Rik	65080000	65080000	3.0693	2.61e-06
489	4921530L21Rik	96279800	96279800	3.5601	0.438494
490	4930403L05Rik	14690000	14690000	4.9294	0.230722
491	4930420K17Rik	9099840	9099900	6.2539	1.299e-05
492	4930428D18Rik	73638400	73638500	3.9343	0
493	4930430A15Rik	111071000	111071000	3.2309	0.00029267
494	4930430F08Rik	100055000	100055000	4.5325	1.18304
495	4930471M23Rik	30948600	30948600	3.3027	0
496	4930486G11Rik	81756500	81756600	3.2403	0.0887097
497	4930503L19Rik	70634600	70634700	4.7027	0.0001686
498	4930515G16Rik	67517100	67517100	3.9298	0.300473
499	4930542N07Rik	150917000	150917000	3.567	0
500	4930547C10Rik	52606600	52606700	3.6085	0
501	4930547N16Rik	87611700	87611700	4.1292	0
502	4930550L24Rik	56162200	56162300	3.0469	0.0754115
503	4930563M21Rik	55829600	55829700	3.2488	0
504	4930579C15Rik	94597000	94597000	3.3454	0
505	4930595M18Rik	78704900	78705000	3.8608	0.0206455
506	4932411N23Rik	123352000	123352000	3.7713	0.120401
507	4932429P05Rik	86997400	86997500	5.9235	0.0001626
508	4933404M02Rik	70346100	70346100	4.2922	0.422388
509	4933421E11Rik	106524000	106524000	3.627	0.876443
510	4933425L06Rik	105871000	105871000	6.8971	0.491883
511	4933436I01Rik	65174700	65174700	3.8913	0
512	5330439B14Rik	142562000	142562000	3.2106	2.1e-07
513	5730494M16Rik	25328600	25328700	3.9673	0
514	5830405N20Rik	129760000	129760000	3.374	4.086e-05
515	5830433M19Rik	94225800	94225800	3.0671	0.00531883
516	6030422M02Rik	9897810	9897870	3.9858	0.847679
517	6330407J23Rik	28862800	28862900	4.8598	1.0226
518	6330439K17Rik	144356000	144356000	3.2352	1.61439
519	6330577E15Rik	47805100	47805200	3.4264	0
520	9430016H08Rik	57466200	57466300	4.7951	0.0958673
521	9430020K01Rik	4633590	4633650	3.0723	0
522	9530008L14Rik	41945700	41945700	3.1301	0.536325
523	9630033F20Rik	127060000	127060000	3.0201	0.527107
524	A2bp1	7069220	7069280	3.2955	0
525	A2m	121585000	121585000	4.8382	0.366464
526	A330021E22Rik	5666520	5666570	3.0637	0.416317
527	A630033H20Rik	104344000	104344000	4.1126	0.503162
528	A830080D01Rik	156024000	156024000	3.0608	0.138621
529	A930003O13Rik	22251100	22251100	3.2637	0.0325796
530	AI597479	43153400	43153400	3.3546	0
531	AK129341	8136400	8136460	3.1022	0.727056
532	AV249152	21470400	21470400	4.0123	0.0596726
533	AW146020	81872000	81872100	3.4586	1.52838
534	AW554918	25328600	25328700	3.9673	0
535	Aadacl2	59811100	59811100	4.6654	1.02148
536	Aagab	63451500	63451500	3.2471	0
537	Aard	51871100	51871200	3.8148	1e-08
538	Abca16	127565000	127565000	4.6732	0.0799674
539	Abca5	110200000	110200000	3.7375	0
540	Abcb1b	8797490	8797540	3.1541	0.00129134
541	Abcb5	120206000	120206000	3.2223	0.0265558
542	Abcc9	142562000	142562000	3.2106	2.1e-07
543	Abcd2	91023000	91023100	3.3415	0.00092769
544	Abcd3	121519000	121519000	3.9778	0
545	Abhd4	54874800	54874800	3.4004	8.099e-05
546	Accn5	81801100	81801100	4.1508	3.4e-07
547	Acot9	151696000	151696000	3.7514	0.152567
548	Acrv1	36499200	36499200	4.139	0.0348361
549	Acsm4	126833000	126833000	3.8444	0.253177
550	Acta2	34331400	34331500	4.3159	0
551	Actl6a	32605500	32605500	3.0034	1.25621
552	Acvr1c	58212200	58212200	3.8718	0.502481
553	Adam10	70524900	70525000	3.7793	1.88155
554	Adam26a	44662000	44662100	6.2579	0
555	Adam26b	44613600	44613600	5.2556	0
556	Adam29	58388000	58388100	6.0593	2.77197
557	Adamts6	105079000	105079000	3.3782	1.15e-06
558	Adarb2	8199410	8199460	4.3456	0.127068
559	Adat2	13273700	13273800	3.3106	0
560	Adora3	105673000	105673000	3.1645	1.12584
561	Adrb3	28341900	28342000	4.57	0.89051
562	Agtr1a	30425600	30425600	3.5758	0.442688
563	Agtr1b	20266900	20267000	3.0709	0
564	Agtr2	21061100	21061200	3.8508	5e-08
565	Ahctf1	181734000	181734000	4.614	0.0737414
566	Ahsa2	23398700	23398800	3.2141	0
567	Aim2	175350000	175350000	4.0552	0
568	Akap3	126800000	126800000	3.0303	0.0959388
569	Akr1c12	4280410	4280470	3.9388	1.54764
570	Akr1c14	4058840	4058890	3.7823	0
571	Akr1c18	4152020	4152080	5.2453	0
572	Akr1c20	4523510	4523570	3.5695	1.3954
573	Akr1e1	4609570	4609640	3.2283	0.296437
574	Akt3	179178000	179178000	3.4054	0.498461
575	Alcam	52455300	52455400	5.5643	0.00969973
576	Aldh1a1	20675900	20676000	4.1404	1.08e-06
577	Aldh1a7	20804500	20804500	4.0211	3.039e-05
578	Aldh6a1	85794400	85794500	3.339	0
579	Alg11	23171700	23171800	3.1492	0.0233239
580	Alkbh1	88785300	88785400	3.7775	1.61255
581	Alox8	69012900	69012900	3.4252	0.80354
582	Als2	59293200	59293300	3.5868	0
583	Amacr	10909100	10909100	3.958	8.11e-06
584	Amy1	113281000	113281000	4.8024	0.357526
585	Amy2a2	113094000	113094000	3.9701	0
586	Amy2a3	113094000	113094000	3.9701	0
587	Amy2a4	113094000	113094000	3.9701	0
588	Amy2a5	113061000	113061000	4.3151	0
589	Angpt1	42510800	42510800	4.189	1e-08
590	Angptl3	98697000	98697100	3.1845	1.39133
591	Ankmy2	36885200	36885200	3.9386	3.5e-07
592	Ankrd22	34239900	34240000	3.0097	1.767e-05
593	Ankrd32	77273800	77273800	3.356	0.446946
594	Ano3	110561000	110561000	3.0662	0.227352
595	Anxa1	20464900	20465000	3.9841	0
596	Ap2b1	83113100	83113200	4.0985	1.97529
597	Ap3b1	95127700	95127800	3.4591	0.346448
598	Apip	102914000	102915000	4.405	1e-06
599	Aplnr	84974700	84974800	3.0467	0.533865
600	Apoa4	46045500	46045600	3.0425	0.548308
601	Aqr	114002000	114002000	4.5426	0.512232
602	Arfgef1	10224700	10224700	3.2232	0.902479
603	Arfip1	84387500	84387600	3.2388	0.11277
604	Arhgap26	39150800	39150900	3.785	0
605	Arhgef33	80707100	80707100	3.0038	0.00629238
606	Arhgef6	54592900	54592900	3.1173	0
607	Arid1a	133312000	133312000	3.5674	0.989577
608	Arid1b	4993310	4993360	4.857	0.0772019
609	Arid4b	14158000	14158000	3.325	0.737178
610	Arl1	88192500	88192600	3.8548	0.807977
611	Arl5b	14975200	14975200	3.4886	0.12718
612	Arl6	59640300	59640400	4.3145	0.25971
613	Armcx2	131345000	131345000	4.2211	0
614	Armcx3	131287000	131287000	3.1566	0.215448
615	Armcx6	131287000	131287000	3.1566	0.215448
616	Arpc1a	145842000	145842000	3.5291	0
617	Arr3	97799400	97799500	3.1086	0
618	Arrdc3	81020300	81020300	3.8065	0
619	Arsb	94541300	94541400	3.3649	0.00011563
620	Asah1	42462300	42462300	3.2951	0.391299
621	Asb11	160874000	160874000	3.4116	0.201966
622	Asb15	24480200	24480200	3.3332	0.0150977
623	Asb8	97978200	97978300	3.3301	0
624	Ascl3	116875000	116875000	3.0366	0.82388
625	Aspn	49639000	49639000	5.307	0.0112662
626	Astn1	160290000	160290000	4.5207	2.12294
627	Astn2	65264400	65264500	3.228	0
628	Asz1	18061500	18061600	4.4348	0.0379422
629	Atg10	91364700	91364700	3.356	0
630	Atg4c	98860400	98860500	3.9525	0.382989
631	Atl1	70993000	70993100	3.464	0.578369
632	Atm	53346500	53346500	3.4874	0.169183
633	Atp13a3	30313100	30313200	4.489	1.42318
634	Atp6v0a1	100870000	100870000	4.6774	0.0686815
635	Atp6v0e	26811300	26811400	3.5859	0.52137
636	Atp6v1c1	38591000	38591000	3.1894	0
637	Atp6v1g3	140170000	140170000	3.624	0
638	Aurkb	68858600	68858700	3.694	0.0144512
639	Avpi1	42203000	42203000	3.2114	0.821174
640	Avpr1a	121884000	121884000	3.0214	4e-08
641	B230118H07Rik	101471000	101471000	3.5984	0.105176
642	B3galnt1	69404600	69404600	5.3248	0.101419
643	B3galnt2	14045200	14045200	3.7747	1.19163
644	B3galt1	67954100	67954100	3.6574	0
645	B3galt2	145485000	145485000	3.142	0.352917
646	B3gnt5	19758100	19758100	5.4625	0
647	B4galt6	20906800	20906900	3.3901	0.278047
648	BC002163	123397000	123397000	3.3019	0.948047
649	BC003331	152242000	152242000	4.5666	1.69434
650	BC023829	67733100	67733200	4.2591	1.871e-05
651	BC024659	41344400	41344500	3.3613	0.0175237
652	BC026439	57311300	57311400	3.216	0
653	BC026782	141757000	141757000	5.1649	0
654	BC031781	182782000	182782000	3.3982	0
655	BC051070	106211000	106211000	5.6216	0
656	BC061194	18618200	18618300	3.0722	0.852796
657	BC094916	175468000	175468000	4.8	0.00359789
658	Bbs12	37212900	37212900	4.8481	0
659	Bche	73513100	73513200	4.0105	0.0515124
660	Bet1	4038720	4038760	3.0433	0.311046
661	Bicd1	149355000	149355000	4.2069	0
662	Bivm	44174000	44174000	3.1551	0.718198
663	Bmpr1a	35317300	35317400	3.93	0
664	Bnc2	84193400	84193500	4.1048	1.90146
665	Bnip2	69835300	69835400	4.2941	1.52656
666	Bpil2	85474900	85474900	3.745	1.45043
667	Brca2	151324000	151324000	4.4564	0
668	Brwd1	96213700	96213800	3.7185	0.0267979
669	Bst1	44208400	44208500	3.0915	0
670	Bsx	40680900	40680900	3.1273	0.00509613
671	Btbd1	88976800	88976900	3.8598	0.0887247
672	Btc	91834400	91834400	3.1095	0.398124
673	Btn2a2	23581500	23581600	3.1225	0.0298413
674	Bub3	138703000	138703000	3.2888	1.54323
675	Bzw2	36885200	36885200	3.9386	3.5e-07
676	C030034I22Rik	69765500	69765600	3.7719	0
677	C130079G13Rik	59727800	59727800	3.4968	0
678	C1qtnf3	10909100	10909100	3.958	8.11e-06
679	C1qtnf7	43992400	43992500	4.9645	0
680	C2cd3	107518000	107518000	3.3818	0
681	C330027C09Rik	48996900	48996900	3.5971	0.933612
682	C6	4677450	4677500	3.3419	1.13148
683	Cab39l	60056900	60056900	3.3201	1.02017
684	Cables1	11996600	11996600	3.6612	0.570896
685	Cabp5	13980600	13980600	4.2213	0
686	Cacna1c	119123000	119123000	3.1681	0
687	Cacna1e	156451000	156451000	3.619	0
688	Cadps2	23601600	23601700	4.3853	0
689	Calb1	15806300	15806300	4.6266	0.24399
690	Calcoco2	95975600	95975700	3.0332	1.589e-05
691	Calcrl	84266200	84266300	3.3937	0.0871997
692	Calm4	3835350	3835400	3.3068	1.3252
693	Canx	50107900	50107900	3.9798	0
694	Capn7	32147500	32147500	5.373	1.08769
695	Capsl	9366090	9366140	3.6146	0.927628
696	Capza2	17586200	17586200	5.1212	0.371535
697	Car1	14780400	14780400	3.9469	1.58239
698	Car2	14884300	14884400	3.5052	0.947209
699	Car3	14862000	14862000	3.9526	1.94383
700	Car5b	160468000	160468000	3.7758	0
701	Carf	60156200	60156300	4.5319	1.82322
702	Casc1	145158000	145158000	4.1038	0
703	Casp1	5307460	5307510	6.35	2e-08
704	Casp12	5345540	5345600	5.9835	0
705	Casp4	5307460	5307510	6.35	2e-08
706	Casp8	58856800	58856900	3.3396	0.141555
707	Catsperb	102643000	102643000	4.1222	0.301696
708	Cav1	17254500	17254500	4.5743	0.00012769
709	Cbx3	51418100	51418200	5.4986	0.0344158
710	Ccdc110	47017800	47017900	3.7064	0.340848
711	Ccdc129	55785100	55785100	4.5023	0.102851
712	Ccdc15	37158100	37158200	3.4479	0.0193662
713	Ccdc34	109855000	109855000	3.7462	1.69941
714	Ccdc58	36070800	36070900	3.8555	0
715	Ccdc59	105277000	105277000	3.2892	0.68697
716	Ccdc75	79236300	79236300	4.1715	0.00279905
717	Ccdc79	107035000	107035000	3.2223	0.00997691
718	Ccdc85a	28486100	28486200	3.0606	0
719	Ccr2	124017000	124017000	4.705	0
720	Cct6b	82579700	82579700	4.9313	0
721	Cd1d2	86788000	86788000	4.867	0.0828163
722	Cd200r2	44866900	44866900	3.2077	0.120939
723	Cd200r4	44820800	44820900	4.5266	2.18869
724	Cd209b	3928100	3928160	4.3199	6e-08
725	Cd244	173486000	173487000	3.1478	0
726	Cd28	60801900	60802000	3.7813	0.52976
727	Cd3d	44791400	44791400	3.0562	0.189863
728	Cd3g	44791400	44791400	3.0562	0.189863
729	Cd40lg	54464400	54464500	4.1726	0
730	Cd47	49853300	49853400	3.9601	0
731	Cdc26	62069200	62069200	3.1056	0.0260428
732	Cdc73	145485000	145485000	3.142	0.352917
733	Cdh17	11682800	11682800	3.1216	0
734	Cdh19	112875000	112875000	3.9538	1.88062
735	Cdh2	16969600	16969600	3.9305	0.0249338
736	Cdh20	106663000	106663000	3.8799	0.00065037
737	Cdh7	111878000	111878000	3.3898	0.317399
738	Cdh8	101940000	101940000	3.3587	0.542163
739	Cdh9	16707800	16707900	4.3445	2.05185
740	Cdk17	92622400	92622500	3.0061	0
741	Cdkl5	157348000	157348000	3.0939	0.394171
742	Cdrt4	62765200	62765300	3.266	1.08907
743	Cdyl	35750700	35750800	4.0896	0.682768
744	Cecr2	120721000	120721000	3.9087	0
745	Celf2	7319680	7319730	3.9914	0.724953
746	Cenpc1	86498900	86499000	3.4467	0.663303
747	Cenpf	191514000	191514000	3.6061	9.5e-07
748	Cenpq	41072400	41072400	3.6407	3.1e-07
749	Cep120	53906600	53906600	3.1983	1.02316
750	Cep57	13630300	13630400	3.6749	0.00224292
751	Cetn2	70166200	70166300	4.2877	0
752	Cetn4	37212900	37212900	4.8481	0
753	Cfhr1	141457000	141457000	3.1703	0
754	Cggbp1	64849400	64849400	3.2676	1.28503
755	Chia	105916000	105916000	4.9214	2.09604
756	Chic1	100550000	100550000	3.0616	1.08301
757	Chn1	73615000	73615000	6.2135	0.966481
758	Chrdl1	139831000	139831000	3.9829	0.00698432
759	Cib4	30849400	30849500	3.206	0.918162
760	Cks1b	89221900	89222000	3.39	0.0729812
761	Clec12b	129335000	129335000	5.2847	1.32e-06
762	Clec14a	59371700	59371800	4.0774	0.00294005
763	Clec4a2	123074000	123074000	3.9273	0
764	Clec4a4	122940000	122940000	3.5925	0.00135586
765	Clec4d	123211000	123211000	3.9836	0
766	Clec4n	123178000	123179000	3.2449	0
767	Clec9a	129357000	129357000	3.3257	0.0002885
768	Clock	76735500	76735500	3.5711	0.726018
769	Cma1	56564000	56564000	4.4608	0.251894
770	Cma2	56588200	56588300	3.2543	0
771	Cno	37141900	37141900	3.0985	0
772	Cnrip1	16949000	16949000	3.9369	1.23149
773	Cnst	181478000	181478000	3.3913	0.541503
774	Cntf	12840800	12840900	4.4295	4e-08
775	Cntn3	102415000	102415000	4.8485	2.30418
776	Cntn5	10907200	10907300	3.6573	0.180513
777	Cntn6	104443000	104443000	3.2266	0.36168
778	Cntnap2	47193600	47193600	5.5014	0
779	Cntnap5b	101667000	101667000	3.2517	0
780	Cntnap5c	57907000	57907000	3.183	0.743684
781	Coil	88833600	88833600	3.899	0.00200059
782	Col4a5	137911000	137911000	3.016	0.299815
783	Col4a6	137911000	137911000	3.016	0.299815
784	Colec10	54242400	54242500	3.9176	0
785	Copb2	98463300	98463400	5.1055	0.00240041
786	Corin	72897700	72897700	4.1785	1.5699
787	Cox11	90500500	90500500	4.2852	1.66042
788	Cox16	82588600	82588600	3.9958	0
789	Cox6c	35868400	35868400	3.5172	0
790	Cp	19855600	19855700	3.8438	0.0177774
791	Cpa3	20141900	20142000	4.6058	0
792	Cpamd8	121956000	121956000	5.1808	0
793	Cpne4	104471000	104471000	3.4252	0
794	Cps1	67168000	67168100	4.5906	1.98922
795	Cpsf7	10600800	10600900	5.9116	0.886331
796	Cr2	197005000	197005000	7.3332	0.040934
797	Crb1	141274000	141274000	3.5823	1.69153
798	Crisp1	40457300	40457400	5.4048	2.64752
799	Crisp2	40932600	40932700	3.1929	0.8883
800	Crisp3	40379700	40379700	3.838	0.268181
801	Crisp4	18126600	18126700	3.6116	0.809176
802	Crispld1	17715700	17715800	4.2204	0
803	Cryge	65099200	65099200	3.1152	0.0827402
804	Cs	127773000	127773000	3.1375	0
805	Csmd1	17537600	17537600	3.1393	0.00076322
806	Csmd3	48626200	48626300	3.7013	0
807	Csnk1g1	65755700	65755800	5.1681	0
808	Csnka2ip	64606900	64607000	3.7266	0.235783
809	Cst10	149229000	149229000	6.0261	0
810	Ctbp1	33620100	33620100	3.0398	0
811	Ctnna1	35375600	35375600	3.1871	1.61e-06
812	Cts6	61305500	61305600	3.8802	0
813	Cts7	61460500	61460600	6.0355	0
814	Cts8	61357000	61357000	3.1062	0.00130539
815	Ctse	133535000	133535000	3.0843	1.46819
816	Ctsj	61107800	61107900	3.4931	0
817	Ctsll3	60905000	60905000	3.0535	0.102334
818	Ctsm	61645900	61645900	3.5089	0.263953
819	Cubn	13413300	13413300	3.4448	0.439723
820	Cwc15	14302800	14302900	3.031	0
821	Cxcl2	91330700	91330700	6.0691	0.0155186
822	Cxcl9	92758500	92758600	5.29	1.00311
823	Cyb5d2	72610900	72611000	4.3164	0
824	Cybasc3	10652500	10652600	3.1988	0.186564
825	Cyp20a1	60399500	60399600	3.5124	1.339e-05
826	Cyp2c29	39361100	39361100	4.2494	1.9589
827	Cyp2c37	40067000	40067100	4.3675	0.00815593
828	Cyp2c39	39585300	39585400	3.6151	0.302518
829	Cyp2c65	39134700	39134700	3.6557	0.988618
830	Cyp2c67	39725800	39725800	5.302	0.29062
831	Cyp2c69	39961200	39961300	3.5689	0
832	Cyp2j5	96331500	96331600	3.1114	0.00019536
833	Cyp2u1	131008000	131008000	3.0123	0
834	Cyp3a13	138365000	138365000	3.7387	0.711838
835	Cyp4b1	115322000	115322000	3.5762	0.0347901
836	Cyp4f16	32672300	32672300	4.0323	0.00343738
837	Cysltr1	103777000	103777000	5.4498	2.38371
838	Cysltr2	73448200	73448300	3.019	0.00589539
839	D330028D13Rik	49315600	49315700	3.0612	0
840	D3Bwg0562e	117066000	117066000	3.6888	0.00081211
841	D3Ertd751e	41545500	41545500	4.2375	0.0155268
842	D630039A03Rik	57930200	57930300	3.0716	0.017801
843	D730048I06Rik	35597100	35597100	3.3819	0
844	Dab2	6249760	6249810	3.2042	0
845	Dad1	54874800	54874800	3.4004	8.099e-05
846	Dbt	116215000	116215000	3.6734	0.335482
847	Dcaf10	45352500	45352500	3.1006	0.675152
848	Dcc	72512800	72512800	3.1004	1.684e-05
849	Dck	89193300	89193300	3.0396	0.520836
850	Dclre1c	3339600	3339650	5.0263	0
851	Dcn	96944300	96944400	3.9019	0.113075
852	Dcp1b	119123000	119123000	3.1681	0
853	Ddit4l	137285000	137285000	4.0367	1.11561
854	Ddx10	53058200	53058300	3.949	0
855	Ddx25	35367000	35367000	3.4311	0.745385
856	Ddx50	62114800	62114900	3.3756	0.0992887
857	Dear1	84770300	84770400	3.5268	0.00040754
858	Dedd2	26005800	26005900	3.2818	0
859	Defb10	22967300	22967400	4.652	0
860	Defb18	18229300	18229300	3.6252	0.0136864
861	Defb39	19065100	19065100	3.2599	0.00885097
862	Defb42	63665700	63665700	3.3094	0.795966
863	Dennd1b	140861000	140862000	3.4161	1.58036
864	Dennd2d	106285000	106285000	3.0141	0.536373
865	Dgcr14	17911500	17911600	3.2937	1.54962
866	Dhx29	113717000	113717000	3.4796	0.0055641
867	Dhx30	110019000	110019000	4.7204	0
868	Dhx57	80691900	80691900	4.3635	0.0115842
869	Dis3	99499800	99499900	4.4704	0.00373722
870	Dis3l	64190400	64190500	3.4499	0.0552854
871	Dkk2	131746000	131746000	3.3547	0
872	Dlg2	98236800	98236900	5.6423	0.00069926
873	Dlx6	6815930	6815980	3.2364	0.00889991
874	Dlx6as	6815930	6815980	3.2364	0.00889991
875	Dlx6os1	6815930	6815980	3.2364	0.00889991
876	Dnahc9	65982600	65982700	3.8344	1.15315
877	Dnajc1	18315700	18315700	3.248	0
878	Dnajc10	80153100	80153100	3.7722	0
879	Dnajc2	21289600	21289600	4.1556	1.67546
880	Dnm3	164410000	164410000	3.6422	0
881	Dock5	68552400	68552500	3.1943	0.758114
882	Dock7	98697000	98697100	3.1845	1.39133
883	Dpp10	125944000	125944000	5.4193	4e-08
884	Dpyd	118263000	118263000	3.3018	0
885	Drd1a	54153500	54153600	3.1971	0
886	Dsc3	20162900	20163000	3.6099	0
887	Dsg1a	20468000	20468000	4.2525	0
888	Dsg1b	20532600	20532600	4.5983	0.160282
889	Dsg4	20593500	20593600	3.1241	0.32977
890	Dst	34067200	34067300	4.2888	0
891	Dusp19	80456600	80456600	3.2409	0.456503
892	Duxbl	26801000	26801100	3.0987	0
893	Dync1i1	5673520	5673570	4.3991	0
894	Dynlrb1	155060000	155060000	3.5405	0.0856678
895	Dzip3	48996900	48996900	3.5971	0.933612
896	Eaf2	36831200	36831300	4.1994	0
897	Eda2r	94574000	94574000	4.8934	0
898	Edem3	153600000	153600000	3.7552	0.0013033
899	Edil3	88958900	88958900	4.8011	0.685773
900	Eef1g	9041180	9041230	3.0719	1.10501
901	Efcab5	77004300	77004300	5.3908	1.0374
902	Efcab7	99497800	99497900	3.1219	0.372803
903	Efr3a	65616300	65616400	3.3833	0.0155452
904	Eftud1	89799800	89799800	3.6191	0.218921
905	Ehd4	119982000	119982000	3.1605	3.15e-06
906	Eif2s2	154719000	154719000	3.0289	0.0226566
907	Elovl7	109004000	109004000	3.6762	0
908	Eml5	100141000	100141000	3.6385	0.00782428
909	Emr4	55888800	55888800	4.3909	2.10532
910	Enam	88917500	88917600	3.1134	0
911	Enox2	46643600	46643700	3.8669	0
912	Enpp2	54752800	54752900	3.229	0
913	Epha5	84848900	84849000	3.3952	0.25624
914	Ephx4	107859000	107859000	3.2575	1.49636
915	Eps8	137600000	137600000	3.3841	0.00015941
916	Erbb2ip	104712000	104712000	4.0734	0.0306785
917	Ercc5	44204000	44204000	3.6061	0.00124219
918	Ergic2	148161000	148162000	4.1307	0.00011467
919	Es22	95754800	95754900	3.9529	0
920	Esf1	139999000	139999000	3.1419	0.00949685
921	Esrrg	189820000	189820000	3.9581	0.483591
922	Etd	50785500	50785500	3.5387	0
923	Ewsr1	4998040	4998090	3.3784	1.05423
924	Exd1	119374000	119374000	3.3766	0
925	F13b	141399000	141399000	3.2647	0.460464
926	F630043A04Rik	58447200	58447200	3.0183	0
927	F730047E07Rik	24430800	24430900	3.6108	1.21213
928	F8	72624900	72625000	4.3171	0.730552
929	F8a	70472900	70472900	3.3782	0.342396
930	Fads2	10177100	10177200	3.8857	0
931	Faf1	109348000	109348000	4.1926	2.0067
932	Fam110c	31756400	31756400	4.2466	0.389056
933	Fam111a	12645500	12645500	4.0277	6.172e-05
934	Fam116a	27398600	27398600	3.4404	0.772278
935	Fam117a	95197500	95197600	3.9819	1.74321
936	Fam117b	59968900	59969000	3.3599	1.03942
937	Fam118b	35072900	35073000	3.4671	3e-07
938	Fam119a	64666700	64666700	3.4929	0
939	Fam131b	42276100	42276100	4.0878	0
940	Fam154b	89799800	89799800	3.6191	0.218921
941	Fam162a	36070800	36070900	3.8555	0
942	Fam169b	75416300	75416400	3.2348	0.568638
943	Fam171b	83649900	83650000	4.3186	0
944	Fam175b	140050000	140050000	3.1132	0
945	Fam181b	100227000	100227000	3.5679	0
946	Fam184a	53353100	53353100	4.2869	0.0595176
947	Fam185a	20928600	20928600	3.393	0.0839749
948	Fam19a3	104583000	104583000	3.1348	0.80643
949	Fam23a	14096400	14096500	5.5369	0.14995
950	Fam35a	35122300	35122400	4.882	1.91868
951	Fam36a	180247000	180247000	4.0031	0.660029
952	Fam43a	30598200	30598200	3.1492	0
953	Fam5b	160290000	160290000	4.5207	2.12294
954	Fam5c	148340000	148340000	3.1988	0.00180333
955	Fam72a	133426000	133426000	3.1146	0
956	Fam76b	13630300	13630400	3.6749	0.00224292
957	Fam98a	75953200	75953300	3.8787	0.436957
958	Fancb	161417000	161417000	5.3735	0
959	Fars2	36207600	36207600	6.1289	0
960	Fat3	16184100	16184200	4.1354	0
961	Fbxl13	21048800	21048800	4.5895	0.035808
962	Fbxl4	22283500	22283600	3.5068	0.332397
963	Fbxl5	44175500	44175600	4.018	0
964	Fbxl7	26826200	26826300	3.5569	0.966239
965	Fbxo38	62709800	62709900	3.5851	0.0389442
966	Fbxo45	32249000	32249100	3.5147	0.146305
967	Fbxw21	109065000	109065000	3.1423	0.00146149
968	Fcer1a	175158000	175158000	3.0454	6.83e-06
969	Ferd3l	34610800	34610800	4.1142	1.66146
970	Fgb	82855500	82855500	3.4122	0.126443
971	Fgf12	28755800	28755800	3.1457	0.0180726
972	Fign	63937500	63937600	3.6158	0.645931
973	Filip1	79828000	79828000	5.4532	0
974	Flrt3	140498000	140498000	3.4391	1.06219
975	Fmo4	164743000	164743000	3.0389	0.00651418
976	Folh1	93926700	93926800	4.947	0.0167202
977	Foxg1	50487700	50487700	3.4172	1.56931
978	Foxr2	149551000	149551000	3.7897	1.04886
979	Fpr1	18021300	18021300	6.4832	0
980	Fpr2	18021300	18021300	6.4832	0
981	Fsd2	88714100	88714100	3.5148	0.841329
982	Fth1	10054900	10055000	5.4999	0.0316524
983	Fubp1	151872000	151873000	3.2961	3e-08
984	Fundc2	72624900	72625000	4.3171	0.730552
985	Fus	135110000	135110000	3.5205	1.4728
986	Fxr1	33917100	33917100	3.5245	0
987	G2e3	52448700	52448700	3.3359	1.18211
988	Gabarapl1	129483000	129483000	3.2877	0
989	Gabarapl2	114463000	114463000	3.2038	0.0203693
990	Gabra1	41998200	41998300	3.307	0.525355
991	Gabra3	69904100	69904100	4.7912	0
992	Gabrb1	72088700	72088800	5.0324	0.0166569
993	Gabrg1	71235300	71235300	4.434	0.518887
994	Gabrg2	41815700	41815800	4.4127	0.0948843
995	Gabrg3	64645000	64645100	3.6129	0
996	Gapt	111150000	111150000	5.2376	2.34558
997	Gars	54986600	54986700	3.4529	0
998	Gas2	59133100	59133100	4.3283	0
999	Gca	62500100	62500200	3.9661	1.09088
1000	Gcap14	37784300	37784300	3.0648	0.34704
1001	Gcc2	57715300	57715400	3.3552	0
1002	Gemin6	80622700	80622800	3.0852	1.04256
1003	Gfod2	108284000	108284000	3.2659	0.669057
1004	Gfral	76061500	76061600	6.4853	0
1005	Ggh	19968000	19968100	3.0425	0
1006	Ggps1	14158000	14158000	3.325	0.737178
1007	Ghr	3423340	3423400	4.4852	0
1008	Gif	11822600	11822700	3.2499	0.0164665
1009	Gigyf2	89291100	89291100	3.5041	3e-08
1010	Gja6	157348000	157348000	3.0939	0.394171
1011	Gkn1	87303600	87303700	3.6253	0
1012	Glb1l3	26669800	26669900	3.4802	1.42337
1013	Gli3	15553300	15553400	4.3519	0
1014	Glra2	161767000	161767000	4.6861	0.0291743
1015	Glud1	35122300	35122400	4.882	1.91868
1016	Glyat	12708100	12708100	3.2812	0
1017	Glyatl3	41054000	41054000	4.0979	1.34731
1018	Gm10319	122085000	122085000	3.7445	0
1019	Gm10334	41398600	41398600	3.279	0
1020	Gm11435	83337900	83337900	4.0537	1.0157
1021	Gm11554	99667500	99667600	4.2852	0
1022	Gm11569	99667500	99667600	4.2852	0
1023	Gm11595	99635800	99635900	3.2395	0
1024	Gm11596	99657600	99657600	3.8157	1.44827
1025	Gm12070	26682600	26682600	5.1897	0
1026	Gm12657	94258500	94258600	3.8853	0
1027	Gm13084	143406000	143406000	3.2884	0
1028	Gm13088	143247000	143247000	3.0381	0
1029	Gm13101	143560000	143560000	3.13	0
1030	Gm13177	144201000	144201000	3.4449	0.0742818
1031	Gm1322	67011200	67011300	3.3028	1.5957
1032	Gm14092	145380000	145380000	4.0628	0
1033	Gm14151	150920000	150920000	3.0391	0
1034	Gm14483	10873800	10873900	3.39	0
1035	Gm14743	75491500	75491600	3.7334	0
1036	Gm2663	40949000	40949100	3.5303	0
1037	Gm3219	35157700	35157800	3.0632	0.213174
1038	Gm382	123573000	123573000	6.761	0.399094
1039	Gm410	57496200	57496300	3.9795	0
1040	Gm414	69812200	69812300	3.0184	8e-08
1041	Gm44	88137300	88137300	7.4827	0
1042	Gm4736	132266000	132266000	3.2378	0
1043	Gm4787	82482300	82482300	3.038	0
1044	Gm4861	137215000	137215000	3.1901	1.07011
1045	Gm4985	23537500	23537500	3.9136	0
1046	Gm5087	14119800	14119800	3.4392	0
1047	Gm5127	103777000	103777000	5.4498	2.38371
1048	Gm5150	15906800	15906900	3.2674	0
1049	Gm5485	48411800	48411900	3.097	0.844251
1050	Gm5544	97732200	97732200	3.5945	0
1051	Gm5567	40057300	40057400	4.1321	0
1052	Gm5615	36351600	36351700	3.7046	0
1053	Gm5647	151014000	151014000	3.5745	0.0702537
1054	Gm5771	41341300	41341400	5.4336	0
1055	Gm5938	75369400	75369500	7.2707	0
1056	Gm5941	89733300	89733300	3.0374	0.939768
1057	Gm609	45494700	45494800	4.5626	0
1058	Gm614	98458600	98458600	3.1368	0
1059	Gm6377	106391000	106391000	4.186	0.194719
1060	Gm8787	76605600	76605700	6.4925	2.64156
1061	Gm8817	163510000	163510000	4.0635	0
1062	Gm884	103477000	103477000	6.0972	0
1063	Gm9268	50273500	50273600	4.3426	0
1064	Gm94	43954900	43954900	3.503	0.00069524
1065	Gm97	11768200	11768300	3.3629	0
1066	Gm973	59571800	59571800	3.0538	0
1067	Gm9733	15332800	15332800	3.4848	0
1068	Gna14	16509400	16509400	3.174	0.259222
1069	Gnat3	17467400	17467500	4.3439	0
1070	Gngt1	3941850	3941910	3.7292	0
1071	Gnrh1	68361200	68361200	4.1552	4.787e-05
1072	Golga1	38921800	38921900	3.4166	0.0110774
1073	Gon4l	88638300	88638300	3.8348	1.21846
1074	Gopc	52102800	52102800	4.8697	0.00047816
1075	Gorab	165335000	165335000	3.0228	1.4522
1076	Gp49a	51201000	51201000	3.1082	0
1077	Gp5	30313100	30313200	4.489	1.42318
1078	Gphn	79324800	79324800	3.7674	1.13662
1079	Gpn3	122821000	122821000	3.2552	0.622889
1080	Gpr111	42878500	42878600	3.1259	0.633523
1081	Gpr135	73172700	73172700	3.3867	0
1082	Gpr137c	45841300	45841400	3.3964	0
1083	Gpr149	62410200	62410300	3.0275	8.61e-06
1084	Gpr158	21288500	21288600	3.01	0
1085	Gpr171	58905100	58905100	3.535	0.00328382
1086	Gpr174	104450000	104450000	4.5569	2.559e-05
1087	Gpr21	37369300	37369300	3.5842	0.0652022
1088	Gpr22	32400700	32400800	3.8229	0.578832
1089	Gpr33	53130300	53130300	3.1474	0.0218513
1090	Gpr34	13207000	13207100	3.5341	0.022171
1091	Gpr65	99507100	99507200	3.1416	0
1092	Gprin3	59377900	59377900	6.1947	0
1093	Grb10	11938500	11938600	4.4795	2.217e-05
1094	Greb1l	10322700	10322800	4.6142	0.00019894
1095	Grem1	113600000	113600000	3.5865	0
1096	Grem2	176851000	176851000	3.2126	0.558381
1097	Grhl3	135129000	135129000	3.603	0.0795855
1098	Grik1	88291400	88291400	3.3027	0.389098
1099	Grm7	110593000	110593000	3.4005	0
1100	Grpr	159988000	159988000	3.9344	1.26932
1101	Gucy1a2	3530910	3530960	3.5153	1.69542
1102	Gucy2f	138633000	138633000	6.2236	0
1103	Gzf1	148506000	148506000	4.473	1.1317
1104	Gzmn	56796000	56796100	3.0437	1.30087
1105	H2-M10.1	36465300	36465400	3.1845	0.129522
1106	H2-M3	37402700	37402800	4.114	0.00241633
1107	H2-M9	36780400	36780500	3.0555	0
1108	Hao2	98697600	98697700	3.7083	1.27528
1109	Has2	56520300	56520400	3.53	1e-08
1110	Has2as	56520300	56520400	3.53	1e-08
1111	Haus5	31452300	31452400	3.4185	1.6151
1112	Hbb-y	111002000	111002000	4.8552	0
1113	Hbxip	107080000	107080000	3.1533	0.0223857
1114	Hcn1	118390000	118390000	3.4652	3.9e-06
1115	Hcn4	58668600	58668600	3.2245	0.0954894
1116	Hddc2	31031700	31031700	3.1486	0
1117	Hdlbp	95373000	95373100	3.9501	0
1118	Hdx	108812000	108812000	3.575	0
1119	Heatr5a	53073100	53073100	3.2427	0.128528
1120	Heatr5b	79236300	79236300	4.1715	0.00279905
1121	Hectd2	36627700	36627800	3.1185	0.00086381
1122	Hecw2	54252500	54252500	4.6404	0
1123	Herpud2	24958600	24958700	3.2612	0
1124	Hibch	52899000	52899100	3.2096	0.116978
1125	Hic2	17232800	17232900	3.2463	0.446681
1126	Hipk1	103544000	103544000	5.9497	0.184265
1127	Hist1h1b	21875500	21875500	3.4342	0
1128	Hist1h2ad	23664200	23664300	5.5292	0
1129	Hist1h2ae	23664200	23664300	5.5292	0
1130	Hist1h2af	23621700	23621800	3.5878	1e-08
1131	Hist1h2ag	22135900	22136000	3.1117	0
1132	Hist1h2bg	23664200	23664300	5.5292	0
1133	Hist1h2bh	23637300	23637400	3.3302	0.644897
1134	Hist1h2bj	22135900	22136000	3.1117	0
1135	Hist1h2bl	21811400	21811500	3.4192	0
1136	Hist1h2bm	21811400	21811500	3.4192	0
1137	Hist1h2bp	21875500	21875500	3.4342	0
1138	Hist1h3d	23664200	23664300	5.5292	0
1139	Hist1h3f	23637300	23637400	3.3302	0.644897
1140	Hist1h3i	21875500	21875500	3.4342	0
1141	Hist1h4h	23621700	23621800	3.5878	1e-08
1142	Hist1h4i	22135900	22136000	3.1117	0
1143	Hivep1	42146000	42146000	4.7222	0.463238
1144	Hnrnpa2b1	51418100	51418200	5.4986	0.0344158
1145	Hnrnpm	33824100	33824100	3.3991	0
1146	Hnrnpr	135865000	135865000	3.0094	0.362489
1147	Hook3	27228000	27228100	4.4112	0
1148	Hoxd13	74503900	74504000	3.3885	0.0493854
1149	Hpse2	43463600	43463700	4.2203	0
1150	Hs3st5	36224600	36224600	3.6664	1.29773
1151	Hsd3b2	98527800	98527900	3.2701	0
1152	Hsf2	57204800	57204800	3.5367	0
1153	Hspa13	75767800	75767900	4.399	1.8605
1154	Hspa4l	40547000	40547000	3.2743	0.00127036
1155	Htr1f	65108000	65108000	3.5024	2.5e-07
1156	Htr2b	88008400	88008500	3.4722	0.709086
1157	Htt	35102100	35102200	3.4794	0
1158	Hyal4	24698000	24698000	3.6755	0.0108687
1159	Hyal6	24683800	24683900	3.0927	1.3678
1160	Iapp	142245000	142245000	3.4907	0.825218
1161	Ifi27l1	104671000	104671000	3.7378	0
1162	Ifnar1	91483000	91483100	3.0414	0.638988
1163	Igfl3	18760400	18760400	3.4861	0.976145
1164	Igj	88956200	88956300	3.0122	1.13183
1165	Igsf1	47153000	47153000	3.2596	0.39876
1166	Ikzf1	11583500	11583500	3.272	0.458199
1167	Il12rb2	67327400	67327500	3.7216	0.373336
1168	Il1f10	24146800	24146800	3.3521	0
1169	Il1f8	24006100	24006200	4.6397	1.79343
1170	Il1rl1	40495500	40495500	5.3882	1.492e-05
1171	Il1rn	24191300	24191400	3.2782	1.38943
1172	Il20ra	19430800	19430800	3.0013	1.28418
1173	Il20rb	100388000	100388000	4.0718	0.734844
1174	Il2ra	11563200	11563300	4.2263	1e-08
1175	Impa1	10336200	10336300	4.2085	0
1176	Inhba	16106100	16106200	4.2455	0
1177	Ins1	52336300	52336300	3.7126	0.00159293
1178	Insig2	123225000	123225000	3.6258	0.194994
1179	Ipcef1	3323510	3323570	4.3492	0.248123
1180	Ipp	116189000	116189000	3.4102	1.2747
1181	Iqcb1	36831200	36831300	4.1994	0
1182	Iqch	63451500	63451500	3.2471	0
1183	Iqub	24466700	24466700	3.9071	0.759291
1184	Itfg1	88366100	88366200	4.1386	0.00256713
1185	Itgb1bp1	21291200	21291300	3.9101	0.0693675
1186	Itgb3bp	99497800	99497900	3.1219	0.372803
1187	Itgb6	60561400	60561500	3.2756	0.174419
1188	Itgb8	120479000	120479000	4.0316	0
1189	Itih2	10052900	10053000	3.5182	0.79232
1190	Itm2b	73785700	73785800	3.0647	3e-08
1191	Itsn2	4597760	4597810	3.5575	0
1192	Ivl	92379200	92379300	3.3395	0.641958
1193	Kcnh5	76279900	76280000	3.5573	0
1194	Kcnip4	49283300	49283400	3.2092	4.06e-06
1195	Kcnj13	89291100	89291100	3.5041	3e-08
1196	Kcnk6	30020400	30020400	3.3503	0
1197	Kcnmb2	31800100	31800200	5.5121	0
1198	Kcnt1	25716900	25716900	3.3971	0.0859986
1199	Kctd5	24212100	24212100	3.3477	0.614068
1200	Kctd9	68361200	68361200	4.1552	4.787e-05
1201	Kdelc1	44174000	44174000	3.1551	0.718198
1202	Kdm4a	117854000	117854000	3.1146	0.88649
1203	Kdm4c	73896700	73896800	3.4271	0
1204	Kdm4d	14302800	14302900	3.031	0
1205	Kera	97070300	97070400	3.2146	0.571002
1206	Khdrbs2	32228000	32228000	3.1098	5.05e-06
1207	Kif15	122859000	122859000	3.85	0.440324
1208	Kif22	134186000	134186000	3.1106	0.234741
1209	Kif27	58456300	58456400	3.0982	2.11e-06
1210	Kitl	99476500	99476500	3.9283	7.22e-06
1211	Klf14	30910800	30910900	5.4729	0.497981
1212	Klf4	55547500	55547600	4.8737	0.975953
1213	Klhl15	91478700	91478700	3.3145	1.38276
1214	Klhl4	111586000	111586000	3.621	0.310212
1215	Klhl7	23605700	23605800	3.1714	0.0297945
1216	Klhl9	88369000	88369100	4.5575	0.091527
1217	Klra17	129829000	129829000	3.7623	0
1218	Klrc1	129629000	129629000	3.8609	0
1219	Klre1	129529000	129529000	4.1512	2.7e-07
1220	Klri1	129667000	129667000	4.9387	0
1221	Klri2	129691000	129691000	5.1375	0
1222	Klrk1	129574000	129574000	4.1747	0
1223	Kpna4	68933400	68933500	3.2253	0.441433
1224	Kprp	92633400	92633500	3.8852	0
1225	Krt13	99984400	99984400	3.2786	0
1226	Krtap1-4	99443100	99443100	4.2402	0
1227	Krtap1-5	99443100	99443100	4.2402	0
1228	Krtap16-1	88876300	88876400	4.1417	0.243256
1229	Krtap4-13	99667500	99667600	4.2852	0
1230	Krtap4-8	99645100	99645200	4.8714	0.17586
1231	Krtap4-9	99645100	99645200	4.8714	0.17586
1232	Krtap6-1	89031300	89031400	5.5989	0.694727
1233	Krtap6-2	89423000	89423000	4.6853	0
1234	Krtap9-1	99732200	99732300	3.3878	0.605452
1235	Large	75879200	75879200	3.6118	1.33592
1236	Larp4b	9090590	9090640	3.3367	5.23e-06
1237	Lca5	83335800	83335900	4.8292	3.814e-05
1238	Lce1a1	92454200	92454200	4.7249	0.0841854
1239	Lce1b	92463100	92463200	3.3664	1.67892
1240	Lce1e	92514900	92515000	3.5567	0.00020889
1241	Lce1i	92582700	92582700	4.4262	0
1242	Lce1l	92655800	92655800	4.9098	0.151051
1243	Lcp1	75533700	75533800	3.0304	0
1244	Ldoc1	58960300	58960300	3.189	0
1245	Leng8	4086530	4086570	3.2478	0.0184931
1246	Lgr4	109855000	109855000	3.7462	1.69941
1247	Lgtn	133050000	133050000	3.0075	0.332484
1248	Lhfpl3	22251100	22251100	3.2637	0.0325796
1249	Lin28b	45191900	45191900	3.3016	0.627687
1250	Lin52	85794400	85794500	3.339	0
1251	Lin54	100928000	100928000	3.9909	1.14471
1252	Lipa	34603700	34603800	3.9209	0.00017933
1253	Lipf	34035100	34035100	6.0583	0.786315
1254	Lipn	34139500	34139600	3.4293	0.175605
1255	Lmod3	97204400	97204500	3.5048	0.132855
1256	Lonp2	89145400	89145500	3.4841	0.0136087
1257	Lor	91888600	91888700	3.1697	0
1258	Lpcat2b	107859000	107859000	3.2575	1.49636
1259	Lpp	24720700	24720800	3.9142	0
1260	Lrit2	37881300	37881300	3.6394	0.0624832
1261	Lrp1b	42511900	42512000	3.1819	0.685533
1262	Lrpap1	35447600	35447700	3.1439	0.174701
1263	Lrrc10	116481000	116481000	3.344	1.03222
1264	Lrrc17	21048800	21048800	4.5895	0.035808
1265	Lrrc25	73138400	73138400	3.0745	1.474
1266	Lrrc36	107949000	107949000	3.192	0
1267	Lrrc40	157696000	157696000	3.4122	1.07388
1268	Lrrc49	60536800	60536900	3.3285	1.03e-06
1269	Lrrc69	14723400	14723400	3.6577	0
1270	Lrrtm2	35375600	35375600	3.1871	1.61e-06
1271	Lrrtm3	63554900	63554900	3.4223	2e-08
1272	Lyrm4	36207600	36207600	6.1289	0
1273	Lyrm5	145158000	145158000	4.1038	0
1274	Lysmd3	81795800	81795800	3.2755	0
1275	Lyve1	118008000	118008000	3.8563	0
1276	Macrod2	140498000	140498000	3.4391	1.06219
1277	Magea10	69632800	69632800	4.6021	0
1278	Magea2	151469000	151469000	3.4645	0
1279	Magea4	69465400	69465500	6.3597	0
1280	Magea8	151432000	151432000	3.686	0
1281	Mageb18	89733300	89733300	3.0374	0.939768
1282	Magee2	102055000	102055000	6.8467	0.268528
1283	Magohb	131244000	131244000	3.6709	0
1284	Maml1	50107900	50107900	3.9798	0
1285	Man1a	53797200	53797300	3.6257	1.08139
1286	Manea	26275100	26275100	3.5197	1.73797
1287	Map2k4	65603000	65603100	4.7714	0.0176512
1288	Map4k5	70993000	70993100	3.464	0.578369
1289	Mapk1ip1l	47915300	47915400	4.0102	1.00362
1290	40970	33824100	33824100	3.3991	0
1291	40976	116289000	116289000	3.0381	0.047467
1292	Masp1	23522300	23522400	3.212	0.0321555
1293	Mat1a	41916100	41916200	3.1389	2.1e-07
1294	Mbd5	48803200	48803200	4.2147	0
1295	Mccc1	35900800	35900800	3.813	0.00287152
1296	Mcm9	53353100	53353100	4.2869	0.0595176
1297	Mcpt9	56650300	56650400	3.4598	0
1298	Mdh1	21470400	21470400	4.0123	0.0596726
1299	Mdm1	117577000	117577000	3.5337	0.00019966
1300	Med23	24587900	24588000	5.14	0
1301	Med7	46247700	46247800	3.0272	0
1302	Megf9	70198300	70198300	4.5088	0.00014784
1303	Meig1	3339600	3339650	5.0263	0
1304	Melk	44312100	44312200	4.3275	0.0225909
1305	Mep1b	21231400	21231400	3.3229	0.244387
1306	Mesdc2	91039800	91039800	3.2396	1.61065
1307	Mettl13	164479000	164479000	3.6395	2.167e-05
1308	Mettl9	128176000	128177000	4.3498	0.104209
1309	Mfsd11	116716000	116716000	3.8178	0.310508
1310	Mga	119720000	119721000	3.5442	0.0784885
1311	Mgat5	129100000	129100000	3.3101	0
1312	Mgea5	45825600	45825700	3.5933	0.018076
1313	Mier3	112475000	112476000	3.0348	0.821547
1314	Mina	59470900	59471000	3.0661	0.824971
1315	Mkks	136719000	136719000	3.1608	0
1316	Mkl1	80934900	80935000	3.6049	1.42347
1317	Mkl2	13356800	13356800	3.0095	0
1318	Mmp12	7347480	7347530	3.3412	0.616487
1319	Mmp13	7272480	7272540	3.656	0
1320	Mmp19	128225000	128225000	3.1143	0
1321	Mmp3	7444010	7444080	5.0391	0.132595
1322	Mmp7	7690850	7690910	3.032	0.435738
1323	Mms19	42054600	42054700	3.2519	0.047559
1324	Mobkl2c	115498000	115498000	3.8773	3e-08
1325	Mog	37162300	37162400	4.0028	0
1326	Morn2	80691900	80691900	4.3635	0.0115842
1327	Mospd2	161417000	161417000	5.3735	0
1328	Mospd3	138045000	138045000	3.1292	1.21687
1329	Mpv17	31457200	31457200	3.0514	1.15511
1330	Mr1	156994000	156994000	3.6456	0
1331	Mrgprb2	55816200	55816200	4.1952	0
1332	Mrgprb4	55455000	55455100	3.6815	0
1333	Mrgprb5	55424900	55425000	4.4496	0
1334	Mrgprh	13067300	13067300	3.2602	0.00854114
1335	Mrp63	58447200	58447200	3.0183	0
1336	Mrpl13	55387800	55387900	4.1571	0.823332
1337	Mrpl45	97177800	97177900	3.618	0.797592
1338	Mrpl48	107759000	107759000	4.3442	0
1339	Mrps14	162123000	162124000	4.7146	0.551779
1340	Mrps28	8924280	8924330	3.0935	2.913e-05
1341	Mrps33	39763300	39763400	3.9321	0
1342	Mrps5	127411000	127412000	3.8884	0
1343	Ms4a4c	11482200	11482300	3.5637	0.0353915
1344	Ms4a6b	11592500	11592600	3.6937	0.570235
1345	Msrb2	19290400	19290500	3.5757	1.922e-05
1346	Mtbp	55387800	55387900	4.1571	0.823332
1347	Mtdh	34011400	34011500	4.3897	1.071e-05
1348	Mterfd3	84591700	84591800	3.7944	0.797176
1349	Mtf2	108494000	108494000	4.6066	0
1350	Mtif2	29424200	29424300	3.4401	0.568954
1351	Mtmr6	60882300	60882300	3.3606	0.753075
1352	Mtmr7	41721500	41721600	4.5186	1e-08
1353	Muc15	110561000	110561000	3.0662	0.227352
1354	Mug-ps1	122126000	122126000	4.7011	0
1355	Mut	41072400	41072400	3.6407	3.1e-07
1356	Mybl2	162879000	162879000	3.7412	0.167348
1357	Myh2	66984100	66984200	3.7759	1.3183
1358	Myh8	67089700	67089700	4.8138	0.664798
1359	Myl1	66982300	66982400	3.1935	0.00558255
1360	Myl12b	71342800	71342800	3.4452	1.33393
1361	Nae1	107035000	107035000	3.2223	0.00997691
1362	Naif1	32309800	32309900	3.2133	0.607649
1363	Nalcn	124028000	124028000	3.0032	3.49e-06
1364	Nampt	33503200	33503300	4.7764	0
1365	Nanp	150867000	150867000	3.5589	0
1366	Nap1l2	100382000	100383000	3.4609	0.00048916
1367	Napepld	21208300	21208300	3.3066	0.137592
1368	Narfl	25910300	25910400	4.0556	0.577352
1369	Ncbp1	46154100	46154100	3.4403	0.647239
1370	Ncoa7	30375100	30375100	3.8003	0.00011763
1371	Ndel1	68667200	68667300	3.2116	0
1372	Ndufa5	24480200	24480200	3.3332	0.0150977
1373	Ndufa9	126800000	126800000	3.0303	0.0959388
1374	Ndufaf4	24822500	24822600	4.5884	0
1375	Ndufs4	115181000	115181000	3.1916	0
1376	Ndufs5	123397000	123397000	3.3019	0.948047
1377	Nebl	17655200	17655300	5.4152	0.00897417
1378	Nek1	63471400	63471400	3.5002	0.0707886
1379	Nek9	86682200	86682200	6.0835	0.00010546
1380	Net1	3917640	3917690	3.6495	0.292438
1381	Nfkb1	135356000	135356000	3.1619	0.301719
1382	Nfs1	155973000	155973000	3.1791	0
1383	Ngly1	17082800	17082900	3.3777	6.37e-06
1384	Nkain2	32609100	32609200	3.3859	1.05714
1385	Nkx2-4	146913000	146913000	4.7008	0.371682
1386	Nln	104901000	104901000	4.0316	1.34033
1387	Nlrp4a	27220200	27220200	3.862	0.00763244
1388	Nlrp4b	11272700	11272700	4.8235	0
1389	Nol10	17353900	17354000	3.2793	9.728e-05
1390	Nol8	49751000	49751000	3.756	0
1391	Npat	53346500	53346500	3.4874	0.169183
1392	Nphp3	103904000	103904000	3.025	0.847027
1393	Npm3	45825600	45825700	3.5933	0.018076
1394	Npvf	50605800	50605800	4.0331	0.297985
1395	Nr3c1	39647600	39647600	5.406	0.135127
1396	Nrbp1	31542300	31542400	4.0147	0.0254664
1397	Nrg1	33031100	33031100	3.4108	0.0054285
1398	Nrg4	55132000	55132100	3.0463	0.246434
1399	Nrp	88785300	88785400	3.7775	1.61255
1400	Nsdhl	70166200	70166300	4.2877	0
1401	Nsun3	62787700	62787800	4.3565	0.00229015
1402	Nsun6	14975200	14975200	3.4886	0.12718
1403	Nt5c1b	10396000	10396000	4.3635	0.305996
1404	Nt5dc1	34140900	34141000	3.1257	0.389617
1405	Nts	101954000	101954000	3.198	0.239068
1406	Nudt16	105037000	105037000	5.1994	0
1407	Nudt6	37317400	37317400	3.3899	0.000502
1408	Numb	85184500	85184600	3.3797	0.894228
1409	Nup153	46825800	46825900	3.2464	0.446175
1410	Nup37	87611700	87611700	4.1292	0
1411	Nupl2	23668900	23669000	3.029	0.68561
1412	Nxf3	132622000	132622000	3.6787	0
1413	Nxf7	132128000	132128000	3.0605	2.88e-06
1414	Obp1a	75338300	75338300	5.78	0
1415	Odam	88312900	88313000	3.7906	1.68345
1416	Olfm3	114782000	114782000	3.7404	0.28272
1417	Olfml1	114710000	114710000	3.969	0.00130695
1418	Olfml3	103544000	103544000	5.9497	0.184265
1419	Olfr1	73210500	73210600	3.0324	0.212832
1420	Olfr1000	85449000	85449000	5.2409	0
1421	Olfr1006	85519200	85519300	4.7664	0
1422	Olfr1008	85528000	85528100	5.4176	0.00098035
1423	Olfr1009	85560700	85560800	3.6538	1.43812
1424	Olfr1010	85593200	85593300	4.2844	0.00397015
1425	Olfr1012	85600600	85600700	3.5303	0
1426	Olfr1014	85614700	85614800	4.1848	0.197106
1427	Olfr1023	85725200	85725300	3.4362	1.6e-07
1428	Olfr1028	85790600	85790600	3.3127	0.481596
1429	Olfr1029	85814800	85814900	6.0759	1.25755
1430	Olfr103	37476300	37476300	4.1013	0
1431	Olfr1030	85821400	85821400	4.3586	1.5973
1432	Olfr1031	85831600	85831700	3.2666	0.795709
1433	Olfr1032	85846800	85846800	3.8463	0.875298
1434	Olfr1033	85886000	85886000	5.9431	1.57525
1435	Olfr1034	85886000	85886000	5.9431	1.57525
1436	Olfr1036	85914400	85914400	6.0758	0.905142
1437	Olfr1039	85972100	85972200	5.2304	1.84143
1438	Olfr1040	85987300	85987300	4.4501	1.37098
1439	Olfr1042	86002300	86002300	3.2425	0.00102437
1440	Olfr1043	86002300	86002300	3.2425	0.00102437
1441	Olfr1047	86069300	86069400	5.5512	0.196385
1442	Olfr1054	86174700	86174700	4.223	1.47105
1443	Olfr1055	86188100	86188200	5.5876	1.69712
1444	Olfr1056	86197500	86197600	4.4537	2.21121
1445	Olfr1058	86226900	86226900	3.8309	0.63028
1446	Olfr106	37531100	37531200	3.0799	1.4909
1447	Olfr1061	86256500	86256600	4.4903	0
1448	Olfr1066	86296500	86296500	5.0215	1.673e-05
1449	Olfr107	37542100	37542100	3.4098	0.0590491
1450	Olfr1079	86379700	86379800	5.5684	1.70147
1451	Olfr1083	86449600	86449700	3.122	1.03434
1452	Olfr1085	86498900	86499000	4.0437	0.0267022
1453	Olfr1089	86576400	86576500	3.0547	1.52402
1454	Olfr1090	86597500	86597600	3.2134	1.43042
1455	Olfr1098	86765800	86765900	5.0295	0.00907907
1456	Olfr110	37632900	37632900	4.4348	1.32376
1457	Olfr1100	86820100	86820200	4.6851	2.25404
1458	Olfr1102	86840600	86840700	4.9969	1.36476
1459	Olfr1105	86875000	86875100	4.1368	1.74613
1460	Olfr1106	86891800	86891900	3.5119	1.16312
1461	Olfr1107	86914600	86914600	4.9902	0.745851
1462	Olfr1109	86935200	86935200	3.2285	1.37683
1463	Olfr111	37665100	37665100	3.9874	0
1464	Olfr1110	86978600	86978600	5.4168	0.388326
1465	Olfr1112	87031400	87031500	5.928	0
1466	Olfr1113	87052500	87052500	4.9539	1.19792
1467	Olfr1116-ps	87108800	87108900	3.0978	0.0559045
1468	Olfr1120	87195400	87195400	6.1642	1.57749
1469	Olfr1122	87227600	87227700	3.2417	0.839607
1470	Olfr1126	87296000	87296100	6.7125	3.0874
1471	Olfr1128	87386000	87386000	3.5285	0
1472	Olfr1129	87415100	87415200	3.7449	0.0870444
1473	Olfr1130	87447400	87447500	3.8676	0.546792
1474	Olfr1131	87468000	87468000	3.4468	1.04204
1475	Olfr1132	87477300	87477300	4.398	0.594013
1476	Olfr1133	87488100	87488100	3.2472	0.0781016
1477	Olfr1134	87497500	87497600	6.2332	0.173755
1478	Olfr1135	87514900	87515000	4.0239	0.268785
1479	Olfr1136	87533700	87533800	3.1483	0
1480	Olfr114	37729100	37729200	4.5456	1.2315
1481	Olfr1140	87585800	87585900	4.4444	2.07601
1482	Olfr1145	87648500	87648600	4.538	0
1483	Olfr1151	87695800	87695900	4.0248	1.72837
1484	Olfr1156	87791100	87791100	4.199	1.78793
1485	Olfr1157	87803500	87803600	4.5727	0.684096
1486	Olfr1160	87848400	87848400	5.152	1.74023
1487	Olfr1161	87863000	87863100	3.0782	0.231253
1488	Olfr1162	87891700	87891700	5.192	0
1489	Olfr1164	87936700	87936700	5.1494	0.0183994
1490	Olfr1173	88117800	88117900	3.3548	1.16803
1491	Olfr1178	88231100	88231100	7.1941	1.58603
1492	Olfr1179	88243600	88243700	3.8895	0.544902
1493	Olfr1181	88264500	88264600	4.2342	1.23349
1494	Olfr1182	88287500	88287500	4.2482	1.39115
1495	Olfr1184	88324600	88324600	5.3556	1.59546
1496	Olfr1186	88363200	88363300	5.2598	2.15818
1497	Olfr1189	88432100	88432100	4.4958	0
1498	Olfr119	37832400	37832500	3.5589	0.609669
1499	Olfr1193	88515700	88515800	3.8657	1.61888
1500	Olfr1197	88570600	88570600	3.6871	0.850234
1501	Olfr1198	88589200	88589300	3.2179	0.72455
1502	Olfr1199	88599500	88599500	3.065	1.38024
1503	Olfr1200	88609700	88609800	3.6675	1.3139
1504	Olfr1202	88656400	88656500	5.4388	2.35497
1505	Olfr1204	88689900	88689900	3.7678	0.00061082
1506	Olfr1206	88704200	88704300	5.3651	2.25266
1507	Olfr1208	88739800	88739900	5.1407	2.2546
1508	Olfr121	37884900	37885000	3.3566	1.39666
1509	Olfr1213	88815800	88815900	5.7238	0.139903
1510	Olfr1215	88844700	88844800	3.2804	1.61282
1511	Olfr1218	88897200	88897200	5.4991	0.0657898
1512	Olfr1219	88915900	88916000	4.1548	2.05013
1513	Olfr122	37906700	37906800	4.8561	5e-08
1514	Olfr1223	88991600	88991700	3.2841	0.178383
1515	Olfr1228	89090300	89090400	4.5307	0
1516	Olfr1229	89125700	89125700	3.878	0.0435614
1517	Olfr123	37931900	37931900	3.4479	0.884886
1518	Olfr1231	89145300	89145300	4.3466	2.13553
1519	Olfr1233	89180000	89180100	3.1313	0
1520	Olfr1234	89204100	89204100	3.2999	1.18023
1521	Olfr1238	89250100	89250100	4.6597	0
1522	Olfr1239	89258700	89258800	4.4189	1.72729
1523	Olfr124	37939500	37939600	3.8617	1.73351
1524	Olfr1242	89334900	89335000	3.9338	0.0410696
1525	Olfr1245	89418100	89418100	4.4241	1.47819
1526	Olfr1246	89431600	89431700	5.3742	1.13047
1527	Olfr1249	89473200	89473200	3.3129	1.52533
1528	Olfr1250	89499600	89499600	4.7942	0.488244
1529	Olfr1251	89510100	89510200	3.4973	0.711742
1530	Olfr1252	89564500	89564600	3.1036	0.608461
1531	Olfr1256	89677900	89677900	5.0716	0.0237611
1532	Olfr1257	89719700	89719700	4.473	1.70942
1533	Olfr1258	89768900	89769000	4.4558	0.722382
1534	Olfr1264	89863300	89863300	3.0218	0
1535	Olfr1265	89876500	89876600	4.2073	0
1536	Olfr1275	111071000	111071000	3.2309	0.00029267
1537	Olfr1277	111113000	111113000	3.295	1.29e-05
1538	Olfr1278	111130000	111130000	3.5198	0.768181
1539	Olfr1279	111144000	111144000	3.1761	1.54256
1540	Olfr1280	111155000	111155000	4.3192	0.899823
1541	Olfr1284	111217000	111217000	4.2582	2.11075
1542	Olfr1286	111264000	111264000	3.638	1.344e-05
1543	Olfr1294	111379000	111379000	4.3759	1.91769
1544	Olfr1297	111463000	111463000	3.2021	0.343155
1545	Olfr1299	111501000	111501000	4.2019	0.180908
1546	Olfr1301	111592000	111592000	4.5642	1.09035
1547	Olfr1302	111619000	111619000	5.3701	2.05531
1548	Olfr1303	111656000	111656000	4.776	0.314548
1549	Olfr1305	111715000	111715000	4.8449	0.00013598
1550	Olfr1311	111864000	111864000	4.0215	6e-08
1551	Olfr1313	111915000	111915000	3.0153	0.673291
1552	Olfr1317	111980000	111980000	4.0102	1.28972
1553	Olfr132	38269600	38269600	3.5541	0.00041792
1554	Olfr1320	47033900	47034000	3.7672	0.768157
1555	Olfr1321	47081400	47081400	4.6242	0.00611582
1556	Olfr1323	47364400	47364500	3.3269	0
1557	Olfr1325	71840100	71840100	5.2061	0
1558	Olfr133	38284700	38284700	3.7898	0.710329
1559	Olfr134	38311200	38311300	3.9024	1.85e-06
1560	Olfr1347	6442820	6442870	3.1315	0.043697
1561	Olfr1348	6456140	6456200	3.9806	0
1562	Olfr1351	78477400	78477500	3.0173	8.8e-07
1563	Olfr1361	21753600	21753700	3.8431	0.00244017
1564	Olfr1368	21236700	21236800	4.5362	0.0121794
1565	Olfr137	38443500	38443600	5.5759	0.0533949
1566	Olfr1370	21167700	21167700	3.1307	1.01846
1567	Olfr138	38411200	38411200	3.4278	0
1568	Olfr1386	49282400	49282500	3.4891	0
1569	Olfr1394	48971400	48971400	3.4877	0.909037
1570	Olfr1408	175063000	175063000	3.2337	0.0154103
1571	Olfr141	86646800	86646900	4.7795	0
1572	Olfr1419	11946600	11946600	3.7702	1.00806
1573	Olfr1426	12167100	12167100	3.6775	0
1574	Olfr143	38059400	38059500	4.4258	1.50284
1575	Olfr1436	12374100	12374200	3.7771	1.9e-06
1576	Olfr144	39046500	39046600	3.803	1.6038
1577	Olfr1444	12934200	12934300	3.1015	0.00327024
1578	Olfr1445	12958200	12958300	5.2854	0
1579	Olfr1446	12965700	12965800	3.7177	0.194413
1580	Olfr1449	13007800	13007900	6.7811	0.513059
1581	Olfr1450	13025800	13025900	5.1792	1.71441
1582	Olfr1451	13074000	13074100	3.8544	0
1583	Olfr1453	13104500	13104500	3.4145	0
1584	Olfr1457	13171400	13171500	5.0321	1.04502
1585	Olfr1465	13389500	13389600	3.4495	0.566568
1586	Olfr147	38208400	38208500	5.3554	2.20798
1587	Olfr1472	13530400	13530500	5.0945	0
1588	Olfr1474	13544000	13544000	3.0531	0
1589	Olfr1475	13557200	13557300	3.558	0
1590	Olfr148	39419600	39419700	3.9007	0.0573511
1591	Olfr1480	13603700	13603800	3.1293	2e-08
1592	Olfr1484	13660200	13660200	4.2505	0
1593	Olfr1487	13693200	13693300	3.2937	0
1594	Olfr1489	13706100	13706200	3.7355	0.741409
1595	Olfr1490	13728600	13728600	4.1875	0.391862
1596	Olfr1491	13777900	13778000	4.2145	0.996715
1597	Olfr1494	13823000	13823100	5.8946	1.30217
1598	Olfr1495	13842100	13842200	5.1045	0.736179
1599	Olfr1496	13855200	13855300	4.1076	0
1600	Olfr1497	13872700	13872800	4.7559	5e-08
1601	Olfr1499	13892600	13892700	3.3886	0.360096
1602	Olfr1501	13913900	13914000	3.4685	0
1603	Olfr1502	13934300	13934400	3.9263	0.503229
1604	Olfr1508	53088100	53088200	5.2668	2.61494
1605	Olfr1511	53011800	53011800	3.2782	0
1606	Olfr153	87371100	87371200	3.2114	1.52662
1607	Olfr1535	21649300	21649300	4.3182	1.74431
1608	Olfr154	85507500	85507600	3.9903	0.189719
1609	Olfr167	19517900	19518000	5.3633	0.592353
1610	Olfr168	19531300	19531300	3.6551	0.066065
1611	Olfr172	58763400	58763400	5.6343	1.24821
1612	Olfr174	58826100	58826100	4.0442	0.418364
1613	Olfr176	58873900	58873900	4.3683	1.4446
1614	Olfr177	58873900	58873900	4.3683	1.4446
1615	Olfr181	58927000	58927000	6.0921	2.41258
1616	Olfr183	58995400	58995500	3.5399	0.064546
1617	Olfr19	16674500	16674600	4.3767	1e-08
1618	Olfr190	59077100	59077200	4.2618	1.61509
1619	Olfr191	59088500	59088600	4.6044	2.25468
1620	Olfr192	59098700	59098700	4.5189	0
1621	Olfr195	59147300	59147400	4.5453	2.22461
1622	Olfr197	59189100	59189100	3.0163	0.238344
1623	Olfr20	73164800	73164900	3.249	0.0865007
1624	Olfr202	59285300	59285400	3.2471	0.254729
1625	Olfr206	59346400	59346400	4.027	1.63901
1626	Olfr211	116443000	116443000	3.5133	5.38e-06
1627	Olfr213	116488000	116488000	5.4597	2.9e-07
1628	Olfr218	175131000	175131000	4.1927	0
1629	Olfr228	86326300	86326300	3.8141	1.42923
1630	Olfr229	39714900	39714900	3.1887	0
1631	Olfr231	176050000	176050000	5.1315	0.0017202
1632	Olfr242	38951100	38951200	4.268	1.80334
1633	Olfr243	110863000	110864000	4.2698	1.57963
1634	Olfr25	38136700	38136800	5.1859	0
1635	Olfr251	38184800	38184900	5.22	0
1636	Olfr259	86948900	86949000	3.5206	0.00310556
1637	Olfr26	38660200	38660300	3.8415	1.66701
1638	Olfr266	106627000	106627000	3.2297	0
1639	Olfr27	38934300	38934400	6.155	0.0457576
1640	Olfr270	52983700	52983800	6.0025	0
1641	Olfr273	52870100	52870100	3.5614	0.127703
1642	Olfr290	92062200	92062200	6.1939	1.91112
1643	Olfr291	92003800	92003800	7.2979	2.22525
1644	Olfr292	93837100	93837200	4.676	1.5082
1645	Olfr295	93732700	93732800	4.4981	0.239721
1646	Olfr298	93639100	93639200	3.426	1.24932
1647	Olfr3	36669100	36669100	5.0547	0.00456966
1648	Olfr301	93560300	93560300	4.1875	5.41e-06
1649	Olfr303	93545100	93545100	3.0195	1.36899
1650	Olfr304	93536900	93537000	4.1475	0
1651	Olfr305	93514100	93514200	3.7923	0.5479
1652	Olfr307	93486500	93486600	4.9247	0.00109121
1653	Olfr31	15159000	15159000	3.5435	0.471705
1654	Olfr33	109865000	109865000	4.0063	0
1655	Olfr331	58318400	58318400	3.5384	0.00020868
1656	Olfr338	36230700	36230700	4.0324	0
1657	Olfr339	36275600	36275600	4.3841	0
1658	Olfr340	36306100	36306100	3.1233	0.0174694
1659	Olfr341	36337100	36337200	3.5118	0
1660	Olfr342	36381300	36381300	6.7877	0.227485
1661	Olfr345	36493100	36493200	3.9814	0.106547
1662	Olfr348	36639500	36639600	4.1601	0
1663	Olfr354	36760600	36760600	3.7645	4.73e-06
1664	Olfr356	36791700	36791700	3.9495	0
1665	Olfr358	36863500	36863600	3.3205	0
1666	Olfr360	36921600	36921600	3.4392	0.343417
1667	Olfr366	37074400	37074400	3.2329	0.150322
1668	Olfr371	87752400	87752500	3.257	0.567952
1669	Olfr376	73185900	73186000	3.3685	0
1670	Olfr38	42710200	42710300	4.2073	0.00657152
1671	Olfr380	73268500	73268500	3.289	0
1672	Olfr381	73302800	73302900	3.8933	0
1673	Olfr384	73415600	73415700	3.2991	0.0166833
1674	Olfr389	73592900	73593000	4.7726	0.0626805
1675	Olfr39	20089900	20089900	7.2383	1.62533
1676	Olfr391-ps	73616500	73616600	3.2973	0
1677	Olfr394	73702300	73702400	5.3639	1.76935
1678	Olfr395	73721400	73721500	4.4914	1.21293
1679	Olfr397	73776800	73776900	4.3161	0
1680	Olfr399	73869000	73869100	3.5492	0
1681	Olfr402	73968300	73968300	3.9402	0
1682	Olfr403	74007900	74008000	3.575	0
1683	Olfr410	74150200	74150200	4.0797	0.202084
1684	Olfr419	176183000	176183000	5.4952	0.0152981
1685	Olfr421	176081000	176081000	5.4762	0.166932
1686	Olfr424	176066000	176066000	4.4755	7.219e-05
1687	Olfr427	176029000	176029000	4.4967	2.08423
1688	Olfr432	175978000	175978000	3.5367	0.00646175
1689	Olfr434	43164700	43164700	3.5264	0.577033
1690	Olfr437	43116000	43116100	6.0031	2.12656
1691	Olfr450	42767200	42767200	3.0992	0.315463
1692	Olfr452	42739400	42739500	3.6042	0.0377602
1693	Olfr457	42423000	42423000	4.0041	0.00070873
1694	Olfr458	42413600	42413600	4.5239	3.7e-07
1695	Olfr460	40521000	40521100	3.364	0
1696	Olfr466	65252100	65252200	3.6893	1.63653
1697	Olfr470	114991000	114991000	4.0897	0.603494
1698	Olfr472	115044000	115044000	4.5808	0.165959
1699	Olfr473	115075000	115076000	3.3744	0.342508
1700	Olfr476	115108000	115108000	3.2535	0.00055704
1701	Olfr478	115177000	115177000	3.9397	1.01857
1702	Olfr480	115211000	115211000	4.9298	0.392426
1703	Olfr482	115239000	115240000	3.0914	0.893919
1704	Olfr483	115245000	115245000	4.8954	0.115506
1705	Olfr484	115269000	115269000	3.7751	0.207283
1706	Olfr486	115318000	115318000	3.6836	0
1707	Olfr487	115359000	115359000	3.6295	0
1708	Olfr488	115401000	115401000	4.7859	0
1709	Olfr490	115433000	115433000	4.5485	0.7126
1710	Olfr491	115460000	115460000	4.4566	1.49819
1711	Olfr492	115469000	115469000	5.1369	0.413779
1712	Olfr493	115492000	115492000	3.6543	0.971724
1713	Olfr495	115537000	115537000	3.5699	0.0658523
1714	Olfr50	36646200	36646300	6.1464	0.0189215
1715	Olfr502	115669000	115669000	5.0281	0.00023766
1716	Olfr506	115755000	115755000	4.6553	0.666289
1717	Olfr507	115763000	115764000	3.1254	0.52419
1718	Olfr509	115791000	115791000	3.1	0
1719	Olfr517	116013000	116013000	3.0821	0.115115
1720	Olfr518	116025000	116026000	5.0487	1.09723
1721	Olfr52	86024400	86024400	4.6159	1.37761
1722	Olfr539	147852000	147852000	3.6253	0.153216
1723	Olfr554	109788000	109788000	3.1607	0
1724	Olfr556	109816000	109816000	3.0924	0.137417
1725	Olfr557	109848000	109848000	3.0065	1.00549
1726	Olfr558	109848000	109848000	3.0065	1.00549
1727	Olfr559	109876000	109876000	4.2909	0
1728	Olfr561	109924000	109924000	3.8245	0
1729	Olfr569	110039000	110039000	3.6068	6e-08
1730	Olfr570	110047000	110047000	5.0258	0
1731	Olfr575	110106000	110106000	3.7511	0.108239
1732	Olfr576	110113000	110113000	4.5248	2.16435
1733	Olfr577	110124000	110124000	4.4579	0.00338265
1734	Olfr582	110190000	110190000	4.7931	0
1735	Olfr584	110234000	110234000	3.0922	0
1736	Olfr585	110245000	110245000	4.6236	0
1737	Olfr591	110324000	110324000	3.6746	0
1738	Olfr594	110366000	110366000	3.5055	0.826136
1739	Olfr597	110467000	110467000	3.6964	0.229354
1740	Olfr598	110475000	110475000	3.9788	1.06023
1741	Olfr6	114102000	114102000	3.3021	0.24491
1742	Olfr603	110533000	110533000	4.7379	0
1743	Olfr610	110656000	110656000	4.8715	1.4e-07
1744	Olfr615	110706000	110706000	4.0766	0.146927
1745	Olfr618	110743000	110743000	4.1036	0
1746	Olfr619	110752000	110752000	4.4874	0
1747	Olfr623	110811000	110811000	4.0959	0
1748	Olfr628	110879000	110879000	3.9383	0.393158
1749	Olfr629	110891000	110891000	3.1091	0
1750	Olfr630	110908000	110908000	3.7731	0.387818
1751	Olfr639	111164000	111164000	4.4983	0.297109
1752	Olfr64	111044000	111044000	3.0378	0
1753	Olfr640	111173000	111173000	4.8464	0
1754	Olfr645	111235000	111235000	3.6589	0
1755	Olfr649	111340000	111340000	3.6866	0
1756	Olfr653	111726000	111726000	3.3384	0
1757	Olfr654	111734000	111734000	3.8667	0.401419
1758	Olfr656	111765000	111765000	5.405	2.06649
1759	Olfr657	111783000	111783000	3.5922	0
1760	Olfr659	111818000	111818000	4.4525	0.116978
1761	Olfr66	111033000	111033000	4.5537	8.37e-06
1762	Olfr663	111852000	111852000	6.3205	0
1763	Olfr665	112029000	112030000	4.5518	0
1764	Olfr671	112127000	112127000	3.5676	0
1765	Olfr672	112146000	112146000	3.1659	0
1766	Olfr68	110928000	110928000	3.8337	0
1767	Olfr683	112293000	112293000	3.3101	0.533214
1768	Olfr689	112461000	112461000	4.0403	1.0431
1769	Olfr69	110923000	110923000	6.3489	0.555561
1770	Olfr697	113886000	113887000	3.0057	0
1771	Olfr698	113899000	113899000	4.4104	1e-08
1772	Olfr699	113936000	113936000	5.7343	0
1773	Olfr700	113951000	113951000	3.3248	0
1774	Olfr704	114006000	114006000	3.066	0.452031
1775	Olfr714	114216000	114216000	3.3448	1.47634
1776	Olfr715	114272000	114272000	3.1887	0
1777	Olfr723	50551400	50551500	3.3309	1.18369
1778	Olfr724	50580600	50580700	4.3197	0
1779	Olfr725	50655000	50655000	5.1764	0
1780	Olfr726	50704500	50704600	3.112	0
1781	Olfr729	50768200	50768300	4.1127	0
1782	Olfr730	50807100	50807100	5.1229	0
1783	Olfr733	50921100	50921100	3.4028	0
1784	Olfr735	50966900	50966900	3.0071	0.409866
1785	Olfr74	87815400	87815400	5.8774	1.04269
1786	Olfr741	51093100	51093200	3.7637	0
1787	Olfr742	51133900	51133900	3.9875	0.134495
1788	Olfr744	51235200	51235300	4.7417	0
1789	Olfr745	51260900	51261000	4.3947	0.409729
1790	Olfr748	51329500	51329600	5.9764	0.662659
1791	Olfr75-ps1	73220600	73220700	3.6777	0
1792	Olfr767	128519000	128519000	3.0771	1.14179
1793	Olfr769	128550000	128550000	4.2465	0
1794	Olfr77	19722100	19722100	5.106	2.12685
1795	Olfr770	128571000	128571000	4.8431	0.42363
1796	Olfr771	128600000	128600000	3.963	0.30482
1797	Olfr772	128612000	128612000	3.3383	0.00098892
1798	Olfr776	128698000	128698000	3.6094	1.57827
1799	Olfr78	109909000	109909000	3.402	0
1800	Olfr780	128757000	128757000	4.5363	1.11592
1801	Olfr784	128822000	128822000	3.0958	0.18425
1802	Olfr787	128900000	128900000	3.2677	0.00018219
1803	Olfr790	128936000	128936000	5.3637	0.932754
1804	Olfr791	128963000	128963000	5.9537	0.851598
1805	Olfr792	128977000	128977000	3.5901	0
1806	Olfr794	129006000	129007000	3.3992	0.00018899
1807	Olfr799	129084000	129084000	5.318	0
1808	Olfr801	129109000	129109000	5.2846	0.608278
1809	Olfr805	129162000	129162000	3.2906	0.0193562
1810	Olfr806	129177000	129177000	4.7959	1.63106
1811	Olfr811	129241000	129241000	4.5637	0.361677
1812	Olfr814	129313000	129313000	3.2391	1.36706
1813	Olfr815	129339000	129339000	3.6694	0
1814	Olfr820	129454000	129454000	3.0505	7e-08
1815	Olfr823	129552000	129552000	3.1018	1.28433
1816	Olfr825	129603000	129603000	5.2121	2.43727
1817	Olfr826	129618000	129618000	3.7677	1.87121
1818	Olfr827	129650000	129650000	3.5975	1.01393
1819	Olfr829	18659400	18659400	4.2719	0
1820	Olfr830	18677500	18677600	4.0464	3e-08
1821	Olfr832	18747000	18747100	4.5226	0.805163
1822	Olfr835	18839400	18839400	7.1261	1.50384
1823	Olfr836	18925000	18925000	4.3922	0.0724389
1824	Olfr843	19054000	19054100	4.8949	0.00272173
1825	Olfr845	19142600	19142600	5.6249	1.11068
1826	Olfr846	19167400	19167500	5.4409	0.00135311
1827	Olfr847	19182100	19182100	3.6235	0.967784
1828	Olfr849	19245100	19245100	5.2938	0
1829	Olfr850	19283100	19283100	3.149	0.75299
1830	Olfr851	19300200	19300300	3.2055	0.454073
1831	Olfr853	19342100	19342100	3.5868	0
1832	Olfr860	19652600	19652700	3.7806	0.997522
1833	Olfr862	19691000	19691100	4.9454	0.00045755
1834	Olfr867	19860200	19860300	6.6763	0.647839
1835	Olfr870	19978300	19978400	3.3918	0
1836	Olfr871	20015500	20015500	4.4626	0
1837	Olfr875	37579500	37579500	4.7075	0
1838	Olfr876	37609900	37610000	3.7228	9e-08
1839	Olfr883	37831400	37831500	5.1483	0.638089
1840	Olfr884	37853000	37853000	4.5602	1.88e-06
1841	Olfr885	37868100	37868100	3.5163	0.061388
1842	Olfr889	37920700	37920800	3.3856	1.07811
1843	Olfr891	37989000	37989100	6.9805	0.00145428
1844	Olfr894	38025400	38025500	4.0419	1.1816
1845	Olfr895	38075300	38075300	3.7187	1.00322
1846	Olfr900	38184800	38184900	5.22	0
1847	Olfr901	38236700	38236800	3.5395	1.19975
1848	Olfr905	38279600	38279600	3.9277	1.816
1849	Olfr908	38323100	38323100	3.4751	0.538307
1850	Olfr910	38344600	38344700	6.3224	0.264414
1851	Olfr915	38456500	38456600	3.9425	0
1852	Olfr918	38481300	38481400	5.0954	0.0498934
1853	Olfr919	38507400	38507400	4.9186	2.27023
1854	Olfr920	38561400	38561500	5.1383	2.11268
1855	Olfr922	38622100	38622200	4.0983	0
1856	Olfr924	38653700	38653700	6.4133	0.426198
1857	Olfr930	38735200	38735300	4.3006	0.0234911
1858	Olfr933	38781800	38781900	3.7233	0
1859	Olfr934	38791100	38791200	3.4914	0
1860	Olfr937	38868600	38868700	3.1474	0
1861	Olfr944	39024300	39024400	5.0962	2.1386
1862	Olfr945	39068100	39068200	3.0658	0.10991
1863	Olfr952	39235700	39235700	4.8542	0.301816
1864	Olfr958	39360800	39360900	3.3063	0
1865	Olfr959	39381100	39381200	3.5365	0.065738
1866	Olfr960	39430300	39430400	3.9302	0
1867	Olfr967	39555400	39555500	3.3294	0.0768963
1868	Olfr969	39601400	39601500	3.9883	1.17617
1869	Olfr97	37371700	37371800	4.1928	6.98e-06
1870	Olfr970	39626100	39626100	7.1067	3.49283
1871	Olfr972	39678500	39678600	4.186	0.871336
1872	Olfr979	39809200	39809300	4.8707	1e-08
1873	Olfr98	37402700	37402800	4.114	0.00241633
1874	Olfr980	39816900	39817000	4.3479	0.676461
1875	Olfr982	39879900	39880000	3.5446	2e-08
1876	Olfr983	39902800	39902800	4.0041	0
1877	Olfr99	37419000	37419100	4.5913	0.00078168
1878	Olfr994	85273400	85273500	4.2297	0.479705
1879	Olfr995	85280300	85280400	4.6312	0.0132861
1880	Olfr996	85419400	85419400	5.7085	0
1881	Olfr998	85431100	85431100	5.1758	0
1882	Olr1	129457000	129457000	3.2729	0.117246
1883	Onecut1	74708100	74708100	4.5332	0.248566
1884	Onecut2	64497800	64497800	3.7278	0
1885	Oog2	143780000	143780000	4.2714	0
1886	Oosp1	11768200	11768300	3.3629	0
1887	Opa1	29577800	29577800	4.5978	0
1888	Oprk1	5577590	5577630	3.4229	0
1889	Oprm1	3323510	3323570	4.3492	0.248123
1890	Orc2l	58559600	58559600	3.8105	1.05882
1891	Orc4l	48803200	48803200	4.2147	0
1892	Ormdl1	53354900	53354900	3.7494	0
1893	Osbpl8	110601000	110601000	4.2905	0.50061
1894	Osgepl1	53369800	53369800	4.8355	0.00116875
1895	Osgin2	15942400	15942500	4.355	0
1896	Otc	9827770	9827820	4.148	0
1897	Otx2	49284000	49284100	3.7642	0
1898	Ovgp1	105776000	105776000	3.9356	4.239e-05
1899	Oxr1	41662700	41662800	3.3191	0.0298348
1900	Oxsm	17082800	17082900	3.3777	6.37e-06
1901	P2ry10	104283000	104283000	4.1345	0.0601616
1902	Pabpc4l	46253000	46253000	5.6229	0.00012836
1903	Pabpc5	117038000	117038000	4.7801	1.11225
1904	Pacrg	11031500	11031500	5.2527	0.118951
1905	Pacrgl	48762700	48762700	4.0391	4.15e-06
1906	Pafah1b1	74540300	74540400	3.1227	1.02832
1907	Paics	77379500	77379500	3.4743	4.29e-06
1908	Pak1	104990000	104990000	3.5595	8e-07
1909	Palld	64384100	64384200	4.5923	0.126117
1910	Pam	99993600	99993600	5.1386	0.0689759
1911	Papola	107020000	107020000	3.7726	0
1912	Papolg	23797400	23797400	3.4802	0.281252
1913	Parg	33017200	33017300	3.7274	0.0278392
1914	Park2	11031500	11031500	5.2527	0.118951
1915	Parp11	127402000	127402000	3.5947	0.376109
1916	Pate2	35476800	35476800	3.4814	0
1917	Pbsn	75100900	75100900	3.4831	0
1918	Pcdh11x	117402000	117402000	3.79	0
1919	Pcdh20	88873500	88873500	4.7357	2e-08
1920	Pcdhac1	37248000	37248000	3.1119	0
1921	Pcdhb10	37571200	37571300	3.0349	0.218739
1922	Pcdhb9	37560000	37560000	5.3389	0.3748
1923	Pcnp	56030900	56031000	3.8918	0
1924	Pcp4l1	173127000	173127000	3.5118	0.190583
1925	Pde1c	56313800	56313900	3.1456	0
1926	Pde3b	121556000	121556000	4.132	0.126094
1927	Pde4b	101926000	101926000	4.0923	0.384457
1928	Pde7a	19212800	19212800	3.3429	0.0340946
1929	Pdhb	9006590	9006640	3.0452	0
1930	Pdhx	102914000	102915000	4.405	1e-06
1931	Pdpk1	24212100	24212100	3.3477	0.614068
1932	Pecr	72329500	72329600	3.5932	0.888156
1933	Pex12	83113100	83113200	4.0985	1.97529
1934	Pex3	13273700	13273800	3.3106	0
1935	Pfn2	57652700	57652800	4.1	1.37864
1936	Pfpl	12499700	12499800	3.5526	0
1937	Pggt1b	46442400	46442500	4.1495	0.53476
1938	Pgk2	40345800	40345900	4.4292	0
1939	Pgm2l1	107374000	107374000	3.3559	0.039444
1940	Phf14	11873600	11873700	3.6684	0.872529
1941	Phf20	156137000	156137000	3.1309	0.296058
1942	Phf21a	92022200	92022200	3.7729	1.14875
1943	Phkb	88366100	88366200	4.1386	0.00256713
1944	Phlda1	110942000	110942000	4.0508	0.00744092
1945	Phyhipl	70063600	70063600	5.5481	0
1946	Pi15	17591200	17591300	5.2584	0
1947	Pibf1	99499800	99499900	4.4704	0.00373722
1948	Piga	160856000	160856000	3.0506	0
1949	Pign	107562000	107562000	3.1816	0
1950	Pigp	94591200	94591300	3.1481	0
1951	Pion	20690200	20690300	4.3538	0.185012
1952	Pkia	7363950	7364010	4.0017	1e-08
1953	Pkib	57363100	57363200	4.0017	0
1954	Pla2g4a	151810000	151810000	3.2535	0
1955	Plaa	94258500	94258600	3.8853	0
1956	Plagl2	153065000	153065000	4.206	0
1957	Pld1	27881600	27881700	3.4763	0.0677402
1958	Pln	53056100	53056100	3.3685	0.615191
1959	Plxdc2	16275300	16275400	3.7891	0
1960	Pms1	53354900	53354900	3.7494	0
1961	Pofut1	153065000	153065000	4.206	0
1962	Pole4	82604800	82604800	3.7219	1.07924
1963	Polh	46338100	46338200	3.0165	0
1964	Polq	37011200	37011200	3.2651	0
1965	Polr1a	71857200	71857300	4.4192	0
1966	Polr3f	144356000	144356000	3.2352	1.61439
1967	Postn	54163000	54163000	4.304	0
1968	Pot1a	25761700	25761800	3.3	1.15056
1969	Pot1b	55853000	55853000	3.2718	1.29513
1970	Pou6f2	18474900	18474900	3.2441	0.00072994
1971	Ppapdc2	29039500	29039500	3.9179	0.194753
1972	Ppfia2	105905000	105905000	4.3115	0
1973	Ppil6	41212500	41212500	3.8818	0.923757
1974	Ppm1j	104583000	104583000	3.1348	0.80643
1975	Ppm1l	69119200	69119300	5.2465	0.00021982
1976	Ppme1	107518000	107518000	3.3818	0
1977	Ppp1r3a	14708100	14708100	4.2902	0
1978	Ppp2r1a	21080900	21081000	3.1532	0.100212
1979	Ppp2r5a	193222000	193222000	3.3559	1.22834
1980	Pram1	33774000	33774100	3.0696	0
1981	Pramel6	87347700	87347800	3.3553	2.121e-05
1982	Prdm5	65727200	65727300	3.8152	0
1983	Preb	31263600	31263600	3.0838	0
1984	Prepl	85488700	85488800	3.2307	0.765523
1985	Prg4	152314000	152314000	3.0348	0
1986	Prh1	132518000	132518000	4.8012	0
1987	Prickle2	92657100	92657200	3.1532	0
1988	Prkacb	146477000	146477000	3.097	0
1989	Prkar2b	32748700	32748800	4.4091	0.159921
1990	Prkcq	11092400	11092400	3.7232	0.863527
1991	Prl2a1	27892800	27892900	3.8286	0
1992	Prl2b1	27482800	27482800	5.1217	0
1993	Prl2c1	27939900	27940000	3.5868	0.102676
1994	Prl3a1	27351600	27351700	3.2581	0.0666038
1995	Prl3b1	27331900	27331900	4.32	1.74818
1996	Prl3c1	27287500	27287500	4.4486	0.186684
1997	Prl3d2	27214200	27214200	3.2089	0
1998	Prl4a1	28108000	28108100	3.7544	0.111684
1999	Prl6a1	27402500	27402600	3.1201	0.216078
[truncated: 558 more rows]
