# Supplementary material for: The steroid hormone estriol (E3) regulates epigenetic programming of fetal mouse brain and reproductive tract
Source: BMC Biol. 2022 May 2;20:93. doi: 10.1186/s12915-022-01293-4 (PMC9059368; doi:10.1186/s12915-022-01293-4)
Supplement: Supplementary file 2 — Additional file 2: Table S1. PCR primers. Table S2. The genes with altered expression patterns in the female offspring uteri after prenatal exposure to estriol (E3 v.s CT). Table S3. A The hypomethylated genes in the female offspring uteri after prenatal exposure to estriol (E3 vs CT). B The hypermethylated genes in the female offspring uteri after prenatal exposure to estriol (E3 vs CT). Table S4. The genes with altered E2 responsiveness in the female offspring uteri after prenatal exposure to estriol (E3-E2 vs CT-E2). Table S5. The potential binding proteins with Flag-ERα, Flag-ERβ in Ishikawa cells by Multi-Dimensional Protein Identification Technology (MudPIT). Table S6. The genes that are bound by the ERα-SUZ12 and ERβ-SUZ12 protein complex in Ishikawa cells. The Re-ChIP results show that E3 treatment influences binding of ER-SUZ12 complex to their target genes in Ishikawa cells. Table S7. The genes with altered expression patterns (≥ 1.5 or ≤ -1.5-fold change) in the female offspring cortex and hippocampus after prenatal exposure to estriol (E3 vs CT). Table S8. The top 3000 CpG sites in the female offspring prefrontal cortex after prenatal exposure to estriol (E3 vs CT). Table S9 The genes that are bound by the ERα-DNMT1, ERβ-DNMT1, ERα-SUZ12 and ERβ-SUZ12 protein complex in SY5Y cells. By a Re-ChIP assay, we identified 2391 DNA promotor sites that were bound by both ERα and DNMT1 simultaneously, 53 sites were bound by both ERβ and DNMT1; 253 sites were bound by both ERα and SUZ12, and 260 sites were bound by both ERβ and SUZ12, after E3 treatment. Table S10. A) The top 2000 hypermethylated differential CpG sites in the female offspring hippocampus after prenatal exposure to estriol (E3 vs CT). B) The top 2000 hypomethylated differential CpG sites in the female offspring hippocampus after prenatal exposure to estriol (E3 vs CT). [file 12915_2022_1293_MOESM2_ESM.zip › Supplemental Table 4 (2).xlsx]

## Sheet: Sheet1
	SYMBOL	p-value (E3-E2 vs. CT-E2)	E3-E2 vs.CT-E2	Mean (CT-E2)	Mean (E3-E2)
1	Spink3	0.0444141	10.256	169.062	1733.89
2	Prss28	0.0354315	7.16656	126.829	908.927
3	Prss29	0.0428055	6.87591	188.53	1296.31
4	LOC100047285	0.0465323	6.80064	246.429	1675.88
5	Prss29	0.0398273	6.78717	179.407	1217.66
6	Scd1	0.0217756	3.59079	1239.64	4451.27
7	Inmt	0.0425825	3.43988	218.093	750.215
8	Gpnmb	0.0487539	3.30376	618.14	2042.19
9	Adipoq	0.00446295	3.07381	528.357	1624.07
10	Hmgcs2	0.0295198	3.04973	261.934	798.827
11	H2-Ab1	0.0433808	2.80455	625.875	1755.3
12	Angptl7	0.00530699	2.79483	331.058	925.25
13	Cyp2e1	0.0497629	2.76328	476.364	1316.32
14	Emb	0.0322471	2.69837	337.773	911.438
15	Car3	0.03003	2.56845	792.793	2036.25
16	Lep	0.00905678	2.54122	382.652	972.403
17	Hp	0.00671241	2.51638	602.555	1516.26
18	Cfd	0.0268422	2.48975	3597.3	8956.38
19	6330403K07Rik	0.01839	2.29764	234.968	539.871
20	Enpp2	0.03778	2.18659	404.815	885.163
21	Scara5	0.037	2.1644	533.088	1153.82
22	Fmo1	0.03437	2.15947	780.481	1685.43
23	AW548124	0.0281017	2.12326	235.186	499.361
24	Wfdc1	0.0324437	2.10799	999.062	2106.02
25	Prelp	0.011456	2.1076	1026.99	2164.47
26	Hp	0.00949193	2.06719	403.247	833.588
27	Abca8a	0.001243	2.02073	161.809	326.974
28	Aqp1	0.027	2.01782	1376.03	2776.59
29	Tgfbi	0.0131	2.00611	2522.96	5061.33
30	S3-12	0.034	2.00557	634.418	1272.37
31	Napsa	0.0210418	2.00118	396.933	794.333
32	E430002G05Rik	0.02621	2.00115	266.435	533.177
33	Hsd11b2	0.02376	-2.00527	3274.82	1633.1
34	Lox	0.01429	-2.0174	2600.91	1289.24
35	Ltf	0.013	-2.0194	302.489	149.791
36	2210407C18Rik	0.029	-2.03684	273.965	134.505
37	H2-K1	0.036	-2.04007	523.168	256.446
38	Gpr128	0.03415	-2.07191	383.529	185.109
39	Krt7	0.0177	-2.07418	1687.07	813.366
40	Car12	0.0178571	-2.08418	807.742	387.558
41	Cfb	0.0225858	-2.103	597.171	283.961
42	Sdk1	0.0336159	-2.11789	811.822	383.316
43	Shisa2	0.039	-2.11957	538.577	254.098
44	Scml4	0.0190902	-2.12839	641.026	301.18
45	Gch1	0.0241012	-2.13313	831.378	389.746
46	Lamc2	0.020737	-2.14279	629.023	293.554
47	Slco4a1	0.0130104	-2.15133	572.146	265.95
48	Golm1	0.032	-2.16213	2022.19	935.277
49	Tmprss4	0.01872	-2.1913	548.113	250.131
50	1110008P14Rik	0.028747	-2.19354	1612.85	735.275
51	Bcat1	0.02605	-2.21207	7475.22	3379.28
52	Tnnc2	0.0331469	-2.21458	294.452	132.961
53	LOC100046802	0.0315368	-2.25679	2218.55	983.056
54	Pvalb	0.038554	-2.26563	311.896	137.664
55	Cldn2	0.0432295	-2.298	374.967	163.171
56	Tmprss4	0.023325	-2.3244	606.137	260.771
57	Ttc39a	0.0116984	-2.34016	874.873	373.851
58	Gmds	0.0426051	-2.3433	1309.05	558.634
59	Krt27	0.04043	-2.34357	307.593	131.25
60	Ceacam1	0.0043	-2.36651	445.308	188.171
61	LOC100048832	0.0285	-2.37486	731.27	307.922
62	Trpv6	0.0297008	-2.39119	438.107	183.217
63	Krt84	0.0420683	-2.40827	498.227	206.881
64	Ctse	0.00591425	-2.42491	517.193	213.284
65	P2ry14	0.0292852	-2.43905	2450.91	1004.86
66	Tmem68	0.0423892	-2.4512	567.065	231.341
67	Tmem14c	0.0384568	-2.4628	2974.44	1207.74
68	H2-Eb1	0.0262889	-2.47274	787.71	318.558
69	ORF9	0.013347	-2.47406	367.37	148.489
70	Golm1	0.0362511	-2.50307	2763.73	1104.13
71	Cfi	0.0486705	-2.51302	869.818	346.125
72	Ccl11	0.0328022	-2.55992	493.936	192.95
73	Tacstd2	0.0191994	-2.56241	4019.78	1568.75
74	Slpi	0.0110304	-2.60221	393.819	151.34
75	Ramp3	0.0355	-2.63167	2251.55	855.557
76	Cxcl17	0.0364456	-2.67866	1003.04	374.458
77	BC024561	0.01791	-2.67881	1207.41	450.727
78	Fut2	0.0235411	-2.689	725.851	269.933
79	Atp2a1	0.0400442	-2.71709	424.753	156.327
80	Muc1	0.0350785	-2.78705	1332.02	477.931
81	Akp2	0.0177	-2.78926	994.019	356.374
82	Muc1	0.0257592	-2.80541	1362.08	485.521
83	P2ry14	0.016705	-2.81045	6383.36	2271.3
84	Muc1	0.0318079	-2.82443	1714.3	606.953
85	Pglyrp1	0.0443	-2.85067	1799.77	631.352
86	Myl1	0.021499	-2.86441	526.84	183.926
87	Padi2	0.030855	-2.87322	932.933	324.699
88	Ckmt1	0.0235839	-2.91384	2079.04	713.505
89	Cbr2	0.0178486	-2.9302	4434.33	1513.32
90	Ltf	0.0419121	-2.93264	12497.1	4261.37
91	Slc40a1	0.0103328	-2.96884	5210.84	1755.18
92	Ramp3	0.0270192	-2.98121	3496.51	1172.85
93	Car2	0.023725	-3.00316	1954.52	650.822
94	Sprr2g	0.0160613	-3.01459	1198.24	397.48
95	Chst8	0.013411	-3.04021	1251.9	411.78
96	Uox	0.0339	-3.17081	579.149	182.65
97	Elf3	0.0116026	-3.17356	3596.31	1133.21
98	Elf3	0.0180429	-3.21226	845.511	263.214
99	Padi1	0.015029	-3.22455	16292.3	5052.56
100	Bace2	0.0104193	-3.26208	1615.88	495.352
101	Muc1	0.0271008	-3.27467	1122.34	342.735
102	1190003J15Rik	0.0394295	-3.40206	1986.34	583.865
103	Sspn	0.011895	-3.41709	446.585	130.691
104	Hgfac	0.0401441	-3.64685	908.209	249.039
105	Sftpd	0.0496351	-3.93265	3121.23	793.672
106	Ccl11	0.0220445	-3.97829	3933.51	988.742
107	5730469M10Rik	0.0327	-4.04716	2630.64	649.997
108	Chi3l1	0.01435	-4.83696	1239.55	256.266
109	Sprr2d	0.0288088	-5.48804	881.569	160.635
110	Sprr2f	0.0125128	-5.69028	13331	2342.77
111	Abp1	0.0287866	-5.85022	2085.39	356.463
112	Lcn2	0.00178331	-5.98977	21870.5	3651.31
113	Clca3	0.0398422	-6.98229	3473.32	497.447
114	Arg1	0.0453197	-7.35655	2124.64	288.809
