# Supplementary material for: The steroid hormone estriol (E3) regulates epigenetic programming of fetal mouse brain and reproductive tract
Source: BMC Biol. 2022 May 2;20:93. doi: 10.1186/s12915-022-01293-4 (PMC9059368; doi:10.1186/s12915-022-01293-4)
Supplement: Supplementary file 2 — Additional file 2: Table S1. PCR primers. Table S2. The genes with altered expression patterns in the female offspring uteri after prenatal exposure to estriol (E3 v.s CT). Table S3. A The hypomethylated genes in the female offspring uteri after prenatal exposure to estriol (E3 vs CT). B The hypermethylated genes in the female offspring uteri after prenatal exposure to estriol (E3 vs CT). Table S4. The genes with altered E2 responsiveness in the female offspring uteri after prenatal exposure to estriol (E3-E2 vs CT-E2). Table S5. The potential binding proteins with Flag-ERα, Flag-ERβ in Ishikawa cells by Multi-Dimensional Protein Identification Technology (MudPIT). Table S6. The genes that are bound by the ERα-SUZ12 and ERβ-SUZ12 protein complex in Ishikawa cells. The Re-ChIP results show that E3 treatment influences binding of ER-SUZ12 complex to their target genes in Ishikawa cells. Table S7. The genes with altered expression patterns (≥ 1.5 or ≤ -1.5-fold change) in the female offspring cortex and hippocampus after prenatal exposure to estriol (E3 vs CT). Table S8. The top 3000 CpG sites in the female offspring prefrontal cortex after prenatal exposure to estriol (E3 vs CT). Table S9 The genes that are bound by the ERα-DNMT1, ERβ-DNMT1, ERα-SUZ12 and ERβ-SUZ12 protein complex in SY5Y cells. By a Re-ChIP assay, we identified 2391 DNA promotor sites that were bound by both ERα and DNMT1 simultaneously, 53 sites were bound by both ERβ and DNMT1; 253 sites were bound by both ERα and SUZ12, and 260 sites were bound by both ERβ and SUZ12, after E3 treatment. Table S10. A) The top 2000 hypermethylated differential CpG sites in the female offspring hippocampus after prenatal exposure to estriol (E3 vs CT). B) The top 2000 hypomethylated differential CpG sites in the female offspring hippocampus after prenatal exposure to estriol (E3 vs CT). [file 12915_2022_1293_MOESM2_ESM.zip › Supplemental Table 5 (2).xlsx]

## Sheet: ER-b
Accession	Jay_130517_ER_b(searched:2013-05-28)	Jay_130517_ER_cntl(searched:2013-05-28)	description	occurrence	status
sp|P60228|EIF3E_HUMAN	35	1	Eukaryotic translation initiation factor 3 subunit E OS=Homo sapiens GN=EIF3E PE=1 SV=1	3	1_1_1_
sp|Q9BQG0|MBB1A_HUMAN	34	1	Myb-binding protein 1A OS=Homo sapiens GN=MYBBP1A PE=1 SV=2	3	1_1_1_
sp|Q5T4S7|UBR4_HUMAN	26	1	E3 ubiquitin-protein ligase UBR4 OS=Homo sapiens GN=UBR4 PE=1 SV=1	3	1_1_1_
sp|P78347|GTF2I_HUMAN	26	1	General transcription factor II-I OS=Homo sapiens GN=GTF2I PE=1 SV=2	3	1_1_1_
sp|Q05639|EF1A2_HUMAN	220	9	Elongation factor 1-alpha 2 OS=Homo sapiens GN=EEF1A2 PE=1 SV=1	2	0_1_1_
sp|Q9BYD3|RM04_HUMAN	23	1	39S ribosomal protein L4, mitochondrial OS=Homo sapiens GN=MRPL4 PE=1 SV=1	3	1_1_1_
tr|J3QRS3|J3QRS3_HUMAN	310	15	Myosin regulatory light chain 12A OS=Homo sapiens GN=MYL12A PE=4 SV=1	3	1_1_1_
sp|P04844|RPN2_HUMAN	20	1	Dolichyl-diphosphooligosaccharide--protein glycosyltransferase subunit 2 OS=Homo sapiens GN=RPN2 PE=1 SV=3	3	1_1_1_
sp|O94832|MYO1D_HUMAN	39	2	Unconventional myosin-Id OS=Homo sapiens GN=MYO1D PE=1 SV=2	3	1_1_1_
sp|Q9UBV2|SE1L1_HUMAN	19	1	Protein sel-1 homolog 1 OS=Homo sapiens GN=SEL1L PE=1 SV=3	3	1_1_1_
sp|Q8NI27|THOC2_HUMAN	19	1	THO complex subunit 2 OS=Homo sapiens GN=THOC2 PE=1 SV=2	3	1_1_1_
sp|Q8IXB1|DJC10_HUMAN	18	1	DnaJ homolog subfamily C member 10 OS=Homo sapiens GN=DNAJC10 PE=1 SV=2	3	1_1_1_
sp|P17858|K6PL_HUMAN	18	1	6-phosphofructokinase, liver type OS=Homo sapiens GN=PFKL PE=1 SV=6	3	1_1_1_
sp|Q9BQA1|MEP50_HUMAN	716	42	Methylosome protein 50 OS=Homo sapiens GN=WDR77 PE=1 SV=1	3	1_1_1_
sp|Q93009|UBP7_HUMAN	17	1	Ubiquitin carboxyl-terminal hydrolase 7 OS=Homo sapiens GN=USP7 PE=1 SV=2	3	1_1_1_
sp|O75489|NDUS3_HUMAN	17	1	NADH dehydrogenase [ubiquinone] iron-sulfur protein 3, mitochondrial OS=Homo sapiens GN=NDUFS3 PE=1 SV=1	3	1_1_1_
sp|Q69YQ0|CYTSA_HUMAN	16	1	Cytospin-A OS=Homo sapiens GN=SPECC1L PE=1 SV=2	3	1_1_1_
sp|Q16531|DDB1_HUMAN	16	1	DNA damage-binding protein 1 OS=Homo sapiens GN=DDB1 PE=1 SV=1	3	1_1_1_
sp|P53618|COPB_HUMAN	16	1	Coatomer subunit beta OS=Homo sapiens GN=COPB1 PE=1 SV=3	3	1_1_1_
sp|P07384|CAN1_HUMAN	16	1	Calpain-1 catalytic subunit OS=Homo sapiens GN=CAPN1 PE=1 SV=1	3	1_1_1_
sp|Q9NQX4|MYO5C_HUMAN	30	2	Unconventional myosin-Vc OS=Homo sapiens GN=MYO5C PE=1 SV=2	3	1_1_1_
sp|Q9Y4E8|UBP15_HUMAN	15	1	Ubiquitin carboxyl-terminal hydrolase 15 OS=Homo sapiens GN=USP15 PE=1 SV=3	3	1_1_1_
sp|Q9P0L0|VAPA_HUMAN	15	1	Vesicle-associated membrane protein-associated protein A OS=Homo sapiens GN=VAPA PE=1 SV=3	3	1_1_1_
sp|Q12792|TWF1_HUMAN	15	1	Twinfilin-1 OS=Homo sapiens GN=TWF1 PE=1 SV=3	3	1_1_1_
sp|A1L0T0|ILVBL_HUMAN	15	1	Acetolactate synthase-like protein OS=Homo sapiens GN=ILVBL PE=1 SV=2	3	1_1_1_
sp|Q12874|SF3A3_HUMAN	42	3	Splicing factor 3A subunit 3 OS=Homo sapiens GN=SF3A3 PE=1 SV=1	3	1_1_1_
sp|Q00610|CLH1_HUMAN	42	3	Clathrin heavy chain 1 OS=Homo sapiens GN=CLTC PE=1 SV=5	3	1_1_1_
sp|Q9Y6Q5|AP1M2_HUMAN	14	1	AP-1 complex subunit mu-2 OS=Homo sapiens GN=AP1M2 PE=1 SV=4	3	1_1_1_
sp|Q9UHI6|DDX20_HUMAN	14	1	Probable ATP-dependent RNA helicase DDX20 OS=Homo sapiens GN=DDX20 PE=1 SV=2	3	1_1_1_
sp|O60884|DNJA2_HUMAN	14	1	DnaJ homolog subfamily A member 2 OS=Homo sapiens GN=DNAJA2 PE=1 SV=1	3	1_1_1_
sp|Q9BUF5|TBB6_HUMAN	232	17	Tubulin beta-6 chain OS=Homo sapiens GN=TUBB6 PE=1 SV=1	3	1_1_1_
sp|Q9UKA4|AKA11_HUMAN	27	2	A-kinase anchor protein 11 OS=Homo sapiens GN=AKAP11 PE=1 SV=1	3	1_1_1_
sp|Q9UJC5|SH3L2_HUMAN	13	1	SH3 domain-binding glutamic acid-rich-like protein 2 OS=Homo sapiens GN=SH3BGRL2 PE=1 SV=2	3	1_1_1_
sp|Q9BSJ8|ESYT1_HUMAN	13	1	Extended synaptotagmin-1 OS=Homo sapiens GN=ESYT1 PE=1 SV=1	3	1_1_1_
sp|Q7Z2W9|RM21_HUMAN	13	1	39S ribosomal protein L21, mitochondrial OS=Homo sapiens GN=MRPL21 PE=1 SV=2	3	1_1_1_
sp|Q6DD87|ZN787_HUMAN	13	1	Zinc finger protein 787 OS=Homo sapiens GN=ZNF787 PE=1 SV=2	2	0_1_1_
sp|Q2NL82|TSR1_HUMAN	13	1	Pre-rRNA-processing protein TSR1 homolog OS=Homo sapiens GN=TSR1 PE=1 SV=1	2	0_1_1_
sp|Q14690|RRP5_HUMAN	13	1	Protein RRP5 homolog OS=Homo sapiens GN=PDCD11 PE=1 SV=3	3	1_1_1_
sp|P62269|RS18_HUMAN	13	1	40S ribosomal protein S18 OS=Homo sapiens GN=RPS18 PE=1 SV=3	3	1_1_1_
sp|P41250|SYG_HUMAN	13	1	Glycine--tRNA ligase OS=Homo sapiens GN=GARS PE=1 SV=3	3	1_1_1_
sp|P30153|2AAA_HUMAN	13	1	Serine/threonine-protein phosphatase 2A 65 kDa regulatory subunit A alpha isoform OS=Homo sapiens GN=PPP2R1A PE=1 SV=4	3	1_1_1_
sp|O76094|SRP72_HUMAN	13	1	Signal recognition particle 72 kDa protein OS=Homo sapiens GN=SRP72 PE=1 SV=3	3	1_1_1_
sp|Q15459|SF3A1_HUMAN	25	2	Splicing factor 3A subunit 1 OS=Homo sapiens GN=SF3A1 PE=1 SV=1	3	1_1_1_
sp|P12236|ADT3_HUMAN	136	11	ADP/ATP translocase 3 OS=Homo sapiens GN=SLC25A6 PE=1 SV=4	3	1_1_1_
sp|O95232|LC7L3_HUMAN	24	2	Luc7-like protein 3 OS=Homo sapiens GN=LUC7L3 PE=1 SV=2	3	1_1_1_
tr|J3KNL6|J3KNL6_HUMAN	12	1	Protein transport protein Sec16A OS=Homo sapiens GN=SEC16A PE=4 SV=1	3	1_1_1_
sp|Q8N1G4|LRC47_HUMAN	12	1	Leucine-rich repeat-containing protein 47 OS=Homo sapiens GN=LRRC47 PE=1 SV=1	3	1_1_1_
sp|Q6PI48|SYDM_HUMAN	12	1	Aspartate--tRNA ligase, mitochondrial OS=Homo sapiens GN=DARS2 PE=1 SV=1	3	1_1_1_
sp|Q32MZ4|LRRF1_HUMAN	12	1	Leucine-rich repeat flightless-interacting protein 1 OS=Homo sapiens GN=LRRFIP1 PE=1 SV=2	3	1_1_1_
sp|Q15437|SC23B_HUMAN	12	1	Protein transport protein Sec23B OS=Homo sapiens GN=SEC23B PE=1 SV=2	2	0_1_1_
sp|Q14694|UBP10_HUMAN	12	1	Ubiquitin carboxyl-terminal hydrolase 10 OS=Homo sapiens GN=USP10 PE=1 SV=2	2	0_1_1_
sp|Q14157|UBP2L_HUMAN	12	1	Ubiquitin-associated protein 2-like OS=Homo sapiens GN=UBAP2L PE=1 SV=2	3	1_1_1_
sp|P19784|CSK22_HUMAN	12	1	Casein kinase II subunit alpha' OS=Homo sapiens GN=CSNK2A2 PE=1 SV=1	3	1_1_1_
sp|A0AV96|RBM47_HUMAN	12	1	RNA-binding protein 47 OS=Homo sapiens GN=RBM47 PE=1 SV=2	3	1_1_1_
tr|K7ELC2|K7ELC2_HUMAN	70	6	40S ribosomal protein S15 OS=Homo sapiens GN=RPS15 PE=4 SV=1	3	1_1_1_
sp|Q12905|ILF2_HUMAN	23	2	Interleukin enhancer-binding factor 2 OS=Homo sapiens GN=ILF2 PE=1 SV=2	3	1_1_1_
sp|Q9BUJ2|HNRL1_HUMAN	22	2	Heterogeneous nuclear ribonucleoprotein U-like protein 1 OS=Homo sapiens GN=HNRNPUL1 PE=1 SV=2	3	1_1_1_
sp|Q01105|SET_HUMAN	22	2	Protein SET OS=Homo sapiens GN=SET PE=1 SV=3	3	1_1_1_
tr|J3KPD3|J3KPD3_HUMAN	11	1	RNA binding motif protein 7, isoform CRA_c OS=Homo sapiens GN=RBM7 PE=4 SV=1	3	1_1_1_
sp|Q9Y678|COPG1_HUMAN	11	1	Coatomer subunit gamma-1 OS=Homo sapiens GN=COPG1 PE=1 SV=1	3	1_1_1_
sp|Q9BSC4|NOL10_HUMAN	11	1	Nucleolar protein 10 OS=Homo sapiens GN=NOL10 PE=1 SV=1	3	1_1_1_
sp|P00338|LDHA_HUMAN	11	1	L-lactate dehydrogenase A chain OS=Homo sapiens GN=LDHA PE=1 SV=2	3	1_1_1_
sp|O96013|PAK4_HUMAN	11	1	Serine/threonine-protein kinase PAK 4 OS=Homo sapiens GN=PAK4 PE=1 SV=1	3	1_1_1_
sp|Q09666|AHNK_HUMAN	32	3	Neuroblast differentiation-associated protein AHNAK OS=Homo sapiens GN=AHNAK PE=1 SV=2	3	1_1_1_
sp|O15013|ARHGA_HUMAN	32	3	Rho guanine nucleotide exchange factor 10 OS=Homo sapiens GN=ARHGEF10 PE=1 SV=4	3	1_1_1_
sp|Q02978|M2OM_HUMAN	21	2	Mitochondrial 2-oxoglutarate/malate carrier protein OS=Homo sapiens GN=SLC25A11 PE=1 SV=3	3	1_1_1_
sp|Q14008|CKAP5_HUMAN	31	3	Cytoskeleton-associated protein 5 OS=Homo sapiens GN=CKAP5 PE=1 SV=3	3	1_1_1_
sp|Q14204|DYHC1_HUMAN	81	8	Cytoplasmic dynein 1 heavy chain 1 OS=Homo sapiens GN=DYNC1H1 PE=1 SV=5	3	1_1_1_
sp|Q16576|RBBP7_HUMAN	20	2	Histone-binding protein RBBP7 OS=Homo sapiens GN=RBBP7 PE=1 SV=1	3	1_1_1_
sp|P62244|RS15A_HUMAN	20	2	40S ribosomal protein S15a OS=Homo sapiens GN=RPS15A PE=1 SV=2	3	1_1_1_
sp|P51398|RT29_HUMAN	20	2	28S ribosomal protein S29, mitochondrial OS=Homo sapiens GN=DAP3 PE=1 SV=1	3	1_1_1_
sp|P47897|SYQ_HUMAN	20	2	Glutamine--tRNA ligase OS=Homo sapiens GN=QARS PE=1 SV=1	3	1_1_1_
tr|G5E9Q2|G5E9Q2_HUMAN	10	1	Cold shock domain containing E1, RNA-binding, isoform CRA_d OS=Homo sapiens GN=CSDE1 PE=4 SV=1	3	1_1_1_
tr|F2Z2W7|F2Z2W7_HUMAN	10	1	tRNA (uracil-5-)-methyltransferase homolog A OS=Homo sapiens GN=TRMT2A PE=4 SV=1	3	1_1_1_
tr|E7EMB3|E7EMB3_HUMAN	10	1	Calmodulin OS=Homo sapiens GN=CALM2 PE=4 SV=1	3	1_1_1_
sp|Q9NYQ8|FAT2_HUMAN	10	1	Protocadherin Fat 2 OS=Homo sapiens GN=FAT2 PE=1 SV=2	3	1_1_1_
sp|P53007|TXTP_HUMAN	10	1	Tricarboxylate transport protein, mitochondrial OS=Homo sapiens GN=SLC25A1 PE=1 SV=2	3	1_1_1_
sp|P46063|RECQ1_HUMAN	10	1	ATP-dependent DNA helicase Q1 OS=Homo sapiens GN=RECQL PE=1 SV=3	3	1_1_1_
sp|O75691|UTP20_HUMAN	10	1	Small subunit processome component 20 homolog OS=Homo sapiens GN=UTP20 PE=1 SV=3	3	1_1_1_
sp|O43818|U3IP2_HUMAN	10	1	U3 small nucleolar RNA-interacting protein 2 OS=Homo sapiens GN=RRP9 PE=1 SV=1	3	1_1_1_
sp|P27695|APEX1_HUMAN	29	3	DNA-(apurinic or apyrimidinic site) lyase OS=Homo sapiens GN=APEX1 PE=1 SV=2	3	1_1_1_
sp|Q13200|PSMD2_HUMAN	19	2	26S proteasome non-ATPase regulatory subunit 2 OS=Homo sapiens GN=PSMD2 PE=1 SV=3	3	1_1_1_
sp|P26599|PTBP1_HUMAN	104	11	Polypyrimidine tract-binding protein 1 OS=Homo sapiens GN=PTBP1 PE=1 SV=1	3	1_1_1_
sp|P05141|ADT2_HUMAN	151	16	ADP/ATP translocase 2 OS=Homo sapiens GN=SLC25A5 PE=1 SV=7	3	1_1_1_
sp|O15294|OGT1_HUMAN	36	4	UDP-N-acetylglucosamine--peptide N-acetylglucosaminyltransferase 110 kDa subunit OS=Homo sapiens GN=OGT PE=1 SV=3	3	1_1_1_
sp|Q9UJS0|CMC2_HUMAN	27	3	Calcium-binding mitochondrial carrier protein Aralar2 OS=Homo sapiens GN=SLC25A13 PE=1 SV=2	3	1_1_1_
sp|Q14974|IMB1_HUMAN	18	2	Importin subunit beta-1 OS=Homo sapiens GN=KPNB1 PE=1 SV=2	3	1_1_1_
tr|H7BY58|H7BY58_HUMAN	9	1	Protein-L-isoaspartate O-methyltransferase OS=Homo sapiens GN=PCMT1 PE=3 SV=1	3	1_1_1_
tr|H3BLV9|H3BLV9_HUMAN	9	1	SRSF protein kinase 1 (Fragment) OS=Homo sapiens GN=SRPK1 PE=3 SV=1	2	0_1_1_
tr|F5H740|F5H740_HUMAN	9	1	Voltage-dependent anion-selective channel protein 3 OS=Homo sapiens GN=VDAC3 PE=4 SV=1	3	1_1_1_
tr|D3DP09|D3DP09_HUMAN	9	1	Tripartite motif-containing 2, isoform CRA_a OS=Homo sapiens GN=TRIM2 PE=4 SV=1	3	1_1_1_
sp|Q9NY61|AATF_HUMAN	9	1	Protein AATF OS=Homo sapiens GN=AATF PE=1 SV=1	3	1_1_1_
sp|Q8WUY1|THEM6_HUMAN	9	1	UPF0670 protein THEM6 OS=Homo sapiens GN=THEM6 PE=1 SV=2	3	1_1_1_
sp|Q8N766|EMC1_HUMAN	9	1	ER membrane protein complex subunit 1 OS=Homo sapiens GN=EMC1 PE=1 SV=1	3	1_1_1_
sp|Q53H12|AGK_HUMAN	9	1	Acylglycerol kinase, mitochondrial OS=Homo sapiens GN=AGK PE=1 SV=2	3	1_1_1_
sp|Q14566|MCM6_HUMAN	9	1	DNA replication licensing factor MCM6 OS=Homo sapiens GN=MCM6 PE=1 SV=1	3	1_1_1_
sp|P46821|MAP1B_HUMAN	9	1	Microtubule-associated protein 1B OS=Homo sapiens GN=MAP1B PE=1 SV=2	2	0_1_1_
sp|P31751|AKT2_HUMAN	9	1	RAC-beta serine/threonine-protein kinase OS=Homo sapiens GN=AKT2 PE=1 SV=2	3	1_1_1_
sp|P11166|GTR1_HUMAN	9	1	Solute carrier family 2, facilitated glucose transporter member 1 OS=Homo sapiens GN=SLC2A1 PE=1 SV=2	3	1_1_1_
sp|P07203|GPX1_HUMAN	9	1	Glutathione peroxidase 1 OS=Homo sapiens GN=GPX1 PE=1 SV=4	3	1_1_1_
sp|Q9ULV0|MYO5B_HUMAN	43	5	Unconventional myosin-Vb OS=Homo sapiens GN=MYO5B PE=1 SV=3	3	1_1_1_
sp|P62304|RUXE_HUMAN	17	2	Small nuclear ribonucleoprotein E OS=Homo sapiens GN=SNRPE PE=1 SV=1	3	1_1_1_
sp|Q86UP2|KTN1_HUMAN	25	3	Kinectin OS=Homo sapiens GN=KTN1 PE=1 SV=1	3	1_1_1_
sp|P78527|PRKDC_HUMAN	82	10	DNA-dependent protein kinase catalytic subunit OS=Homo sapiens GN=PRKDC PE=1 SV=3	3	1_1_1_
sp|O75643|U520_HUMAN	136	17	U5 small nuclear ribonucleoprotein 200 kDa helicase OS=Homo sapiens GN=SNRNP200 PE=1 SV=2	3	1_1_1_
sp|P24844|MYL9_HUMAN	56	7	Myosin regulatory light polypeptide 9 OS=Homo sapiens GN=MYL9 PE=1 SV=4	3	1_1_1_
sp|Q9P2R3|ANFY1_HUMAN	24	3	Ankyrin repeat and FYVE domain-containing protein 1 OS=Homo sapiens GN=ANKFY1 PE=1 SV=2	3	1_1_1_
sp|Q9H0A0|NAT10_HUMAN	24	3	N-acetyltransferase 10 OS=Homo sapiens GN=NAT10 PE=1 SV=2	3	1_1_1_
sp|Q9BPW8|NIPS1_HUMAN	24	3	Protein NipSnap homolog 1 OS=Homo sapiens GN=NIPSNAP1 PE=1 SV=1	3	1_1_1_
tr|F5GX68|F5GX68_HUMAN	16	2	Cytosine-specific methyltransferase OS=Homo sapiens GN=DNMT1 PE=3 SV=1	3	1_1_1_
sp|Q14258|TRI25_HUMAN	16	2	E3 ubiquitin/ISG15 ligase TRIM25 OS=Homo sapiens GN=TRIM25 PE=1 SV=2	3	1_1_1_
sp|P50416|CPT1A_HUMAN	16	2	Carnitine O-palmitoyltransferase 1, liver isoform OS=Homo sapiens GN=CPT1A PE=1 SV=2	3	1_1_1_
sp|P46781|RS9_HUMAN	16	2	40S ribosomal protein S9 OS=Homo sapiens GN=RPS9 PE=1 SV=3	3	1_1_1_
sp|O43684|BUB3_HUMAN	16	2	Mitotic checkpoint protein BUB3 OS=Homo sapiens GN=BUB3 PE=1 SV=1	3	1_1_1_
tr|K7ER00|K7ER00_HUMAN	8	1	Phenylalanine--tRNA ligase alpha subunit OS=Homo sapiens GN=FARSA PE=4 SV=1	3	1_1_1_
sp|Q9UBS4|DJB11_HUMAN	8	1	DnaJ homolog subfamily B member 11 OS=Homo sapiens GN=DNAJB11 PE=1 SV=1	3	1_1_1_
sp|Q9NY12|GAR1_HUMAN	8	1	H/ACA ribonucleoprotein complex subunit 1 OS=Homo sapiens GN=GAR1 PE=1 SV=1	3	1_1_1_
sp|Q9H845|ACAD9_HUMAN	8	1	Acyl-CoA dehydrogenase family member 9, mitochondrial OS=Homo sapiens GN=ACAD9 PE=1 SV=1	3	1_1_1_
sp|Q9H2P0|ADNP_HUMAN	8	1	Activity-dependent neuroprotector homeobox protein OS=Homo sapiens GN=ADNP PE=1 SV=1	3	1_1_1_
sp|Q9BY49|PECR_HUMAN	8	1	Peroxisomal trans-2-enoyl-CoA reductase OS=Homo sapiens GN=PECR PE=1 SV=2	3	1_1_1_
sp|Q8WVM8|SCFD1_HUMAN	8	1	Sec1 family domain-containing protein 1 OS=Homo sapiens GN=SCFD1 PE=1 SV=4	3	1_1_1_
sp|Q8N3C0|ASCC3_HUMAN	8	1	Activating signal cointegrator 1 complex subunit 3 OS=Homo sapiens GN=ASCC3 PE=1 SV=3	2	0_1_1_
sp|Q6DKI1|RL7L_HUMAN	8	1	60S ribosomal protein L7-like 1 OS=Homo sapiens GN=RPL7L1 PE=1 SV=1	3	1_1_1_
sp|Q15648|MED1_HUMAN	8	1	Mediator of RNA polymerase II transcription subunit 1 OS=Homo sapiens GN=MED1 PE=1 SV=4	3	1_1_1_
sp|Q14692|BMS1_HUMAN	8	1	Ribosome biogenesis protein BMS1 homolog OS=Homo sapiens GN=BMS1 PE=1 SV=1	3	1_1_1_
sp|P62873|GBB1_HUMAN	8	1	Guanine nucleotide-binding protein G(I)/G(S)/G(T) subunit beta-1 OS=Homo sapiens GN=GNB1 PE=1 SV=3	3	1_1_1_
sp|P22695|QCR2_HUMAN	8	1	Cytochrome b-c1 complex subunit 2, mitochondrial OS=Homo sapiens GN=UQCRC2 PE=1 SV=3	3	1_1_1_
sp|P22314|UBA1_HUMAN	8	1	Ubiquitin-like modifier-activating enzyme 1 OS=Homo sapiens GN=UBA1 PE=1 SV=3	3	1_1_1_
sp|O60563|CCNT1_HUMAN	8	1	Cyclin-T1 OS=Homo sapiens GN=CCNT1 PE=1 SV=1	3	1_1_1_
sp|P49821|NDUV1_HUMAN	23	3	NADH dehydrogenase [ubiquinone] flavoprotein 1, mitochondrial OS=Homo sapiens GN=NDUFV1 PE=1 SV=4	3	1_1_1_
sp|P42704|LPPRC_HUMAN	68	9	Leucine-rich PPR motif-containing protein, mitochondrial OS=Homo sapiens GN=LRPPRC PE=1 SV=3	3	1_1_1_
sp|O75083|WDR1_HUMAN	30	4	WD repeat-containing protein 1 OS=Homo sapiens GN=WDR1 PE=1 SV=4	3	1_1_1_
sp|Q9H7D7|WDR26_HUMAN	15	2	WD repeat-containing protein 26 OS=Homo sapiens GN=WDR26 PE=1 SV=3	3	1_1_1_
sp|Q9GZR7|DDX24_HUMAN	15	2	ATP-dependent RNA helicase DDX24 OS=Homo sapiens GN=DDX24 PE=1 SV=1	3	1_1_1_
sp|P56192|SYMC_HUMAN	15	2	Methionine--tRNA ligase, cytoplasmic OS=Homo sapiens GN=MARS PE=1 SV=2	3	1_1_1_
sp|O15145|ARPC3_HUMAN	15	2	Actin-related protein 2/3 complex subunit 3 OS=Homo sapiens GN=ARPC3 PE=1 SV=3	3	1_1_1_
sp|O00159|MYO1C_HUMAN	89	12	Unconventional myosin-Ic OS=Homo sapiens GN=MYO1C PE=1 SV=4	3	1_1_1_
sp|Q9Y224|CN166_HUMAN	22	3	UPF0568 protein C14orf166 OS=Homo sapiens GN=C14orf166 PE=1 SV=1	3	1_1_1_
sp|Q6P2Q9|PRP8_HUMAN	94	13	Pre-mRNA-processing-splicing factor 8 OS=Homo sapiens GN=PRPF8 PE=1 SV=2	3	1_1_1_
tr|B4DR87|B4DR87_HUMAN	21	3	Procollagen-lysine,2-oxoglutarate 5-dioxygenase 1 OS=Homo sapiens GN=PLOD1 PE=2 SV=1	3	1_1_1_
sp|Q9Y4L1|HYOU1_HUMAN	14	2	Hypoxia up-regulated protein 1 OS=Homo sapiens GN=HYOU1 PE=1 SV=1	3	1_1_1_
sp|O95470|SGPL1_HUMAN	14	2	Sphingosine-1-phosphate lyase 1 OS=Homo sapiens GN=SGPL1 PE=1 SV=3	3	1_1_1_
sp|O75937|DNJC8_HUMAN	14	2	DnaJ homolog subfamily C member 8 OS=Homo sapiens GN=DNAJC8 PE=1 SV=2	3	1_1_1_
sp|Q9UBW7|ZMYM2_HUMAN	7	1	Zinc finger MYM-type protein 2 OS=Homo sapiens GN=ZMYM2 PE=1 SV=1	3	1_1_1_
sp|Q8WW12|PCNP_HUMAN	7	1	PEST proteolytic signal-containing nuclear protein OS=Homo sapiens GN=PCNP PE=1 SV=2	3	1_1_1_
sp|Q7L014|DDX46_HUMAN	7	1	Probable ATP-dependent RNA helicase DDX46 OS=Homo sapiens GN=DDX46 PE=1 SV=2	3	1_1_1_
sp|Q5BKZ1|ZN326_HUMAN	7	1	DBIRD complex subunit ZNF326 OS=Homo sapiens GN=ZNF326 PE=1 SV=2	3	1_1_1_
sp|Q14766|LTBP1_HUMAN	7	1	Latent-transforming growth factor beta-binding protein 1 OS=Homo sapiens GN=LTBP1 PE=1 SV=4	3	1_1_1_
sp|Q13595|TRA2A_HUMAN	7	1	Transformer-2 protein homolog alpha OS=Homo sapiens GN=TRA2A PE=1 SV=1	3	1_1_1_
sp|Q13443|ADAM9_HUMAN	7	1	Disintegrin and metalloproteinase domain-containing protein 9 OS=Homo sapiens GN=ADAM9 PE=1 SV=1	3	1_1_1_
sp|Q12955|ANK3_HUMAN	7	1	Ankyrin-3 OS=Homo sapiens GN=ANK3 PE=1 SV=3	3	1_1_1_
sp|Q05519|SRS11_HUMAN	7	1	Serine/arginine-rich splicing factor 11 OS=Homo sapiens GN=SRSF11 PE=1 SV=1	3	1_1_1_
sp|P39060|COIA1_HUMAN	7	1	Collagen alpha-1(XVIII) chain OS=Homo sapiens GN=COL18A1 PE=1 SV=5	3	1_1_1_
sp|O43272|PROD_HUMAN	7	1	Proline dehydrogenase 1, mitochondrial OS=Homo sapiens GN=PRODH PE=1 SV=3	3	1_1_1_
sp|Q9BUA3|CK084_HUMAN	62	9	Uncharacterized protein C11orf84 OS=Homo sapiens GN=C11orf84 PE=1 SV=3	3	1_1_1_
sp|P07355|ANXA2_HUMAN	65	10	Annexin A2 OS=Homo sapiens GN=ANXA2 PE=1 SV=2	3	1_1_1_
sp|Q9NZB2|F120A_HUMAN	26	4	Constitutive coactivator of PPAR-gamma-like protein 1 OS=Homo sapiens GN=FAM120A PE=1 SV=2	3	1_1_1_
sp|Q52LJ0|FA98B_HUMAN	26	4	Protein FAM98B OS=Homo sapiens GN=FAM98B PE=1 SV=1	3	1_1_1_
tr|A6NEM2|A6NEM2_HUMAN	13	2	HCF N-terminal chain 5 OS=Homo sapiens GN=HCFC1 PE=4 SV=2	3	1_1_1_
sp|Q06210|GFPT1_HUMAN	13	2	Glutamine--fructose-6-phosphate aminotransferase [isomerizing] 1 OS=Homo sapiens GN=GFPT1 PE=1 SV=3	3	1_1_1_
sp|P51648|AL3A2_HUMAN	13	2	Fatty aldehyde dehydrogenase OS=Homo sapiens GN=ALDH3A2 PE=1 SV=1	3	1_1_1_
sp|O43242|PSMD3_HUMAN	13	2	26S proteasome non-ATPase regulatory subunit 3 OS=Homo sapiens GN=PSMD3 PE=1 SV=2	3	1_1_1_
sp|P25205|MCM3_HUMAN	71	11	DNA replication licensing factor MCM3 OS=Homo sapiens GN=MCM3 PE=1 SV=3	3	1_1_1_
tr|E9PCR7|E9PCR7_HUMAN	19	3	2-oxoglutarate dehydrogenase, mitochondrial OS=Homo sapiens GN=OGDH PE=4 SV=1	3	1_1_1_
tr|B0QY62|B0QY62_HUMAN	19	3	SUN domain-containing protein 2 OS=Homo sapiens GN=UNC84B PE=4 SV=1	3	1_1_1_
sp|P31947|1433S_HUMAN	19	3	14-3-3 protein sigma OS=Homo sapiens GN=SFN PE=1 SV=1	2	0_1_1_
sp|Q6PKG0|LARP1_HUMAN	44	7	La-related protein 1 OS=Homo sapiens GN=LARP1 PE=1 SV=2	3	1_1_1_
sp|O14744|ANM5_HUMAN	433	70	Protein arginine N-methyltransferase 5 OS=Homo sapiens GN=PRMT5 PE=1 SV=4	3	1_1_1_
sp|P09661|RU2A_HUMAN	24	4	U2 small nuclear ribonucleoprotein A' OS=Homo sapiens GN=SNRPA1 PE=1 SV=2	3	1_1_1_
sp|Q99417|MYCBP_HUMAN	18	3	C-Myc-binding protein OS=Homo sapiens GN=MYCBP PE=1 SV=3	2	0_1_1_
sp|Q5JTH9|RRP12_HUMAN	18	3	RRP12-like protein OS=Homo sapiens GN=RRP12 PE=1 SV=2	3	1_1_1_
sp|P11182|ODB2_HUMAN	18	3	Lipoamide acyltransferase component of branched-chain alpha-keto acid dehydrogenase complex, mitochondrial OS=Homo sapiens GN=DBT PE=1 SV=3	3	1_1_1_
sp|Q9BQ70|TCF25_HUMAN	12	2	Transcription factor 25 OS=Homo sapiens GN=TCF25 PE=1 SV=1	3	1_1_1_
sp|P67775|PP2AA_HUMAN	12	2	Serine/threonine-protein phosphatase 2A catalytic subunit alpha isoform OS=Homo sapiens GN=PPP2CA PE=1 SV=1	2	0_1_1_
sp|P11717|MPRI_HUMAN	12	2	Cation-independent mannose-6-phosphate receptor OS=Homo sapiens GN=IGF2R PE=1 SV=3	3	1_1_1_
tr|E7ETU7|E7ETU7_HUMAN	6	1	39S ribosomal protein L3, mitochondrial OS=Homo sapiens GN=MRPL3 PE=3 SV=1	3	1_1_1_
sp|Q9Y2A7|NCKP1_HUMAN	6	1	Nck-associated protein 1 OS=Homo sapiens GN=NCKAP1 PE=1 SV=1	3	1_1_1_
sp|Q9UPN7|PP6R1_HUMAN	6	1	Serine/threonine-protein phosphatase 6 regulatory subunit 1 OS=Homo sapiens GN=PPP6R1 PE=1 SV=5	3	1_1_1_
sp|Q9UKV3|ACINU_HUMAN	6	1	Apoptotic chromatin condensation inducer in the nucleus OS=Homo sapiens GN=ACIN1 PE=1 SV=2	3	1_1_1_
sp|Q9P2N5|RBM27_HUMAN	6	1	RNA-binding protein 27 OS=Homo sapiens GN=RBM27 PE=1 SV=2	3	1_1_1_
sp|Q9P206|K1522_HUMAN	6	1	Uncharacterized protein KIAA1522 OS=Homo sapiens GN=KIAA1522 PE=1 SV=2	3	1_1_1_
sp|Q9H553|ALG2_HUMAN	6	1	Alpha-1,3/1,6-mannosyltransferase ALG2 OS=Homo sapiens GN=ALG2 PE=2 SV=1	3	1_1_1_
sp|Q9BYC9|RM20_HUMAN	6	1	39S ribosomal protein L20, mitochondrial OS=Homo sapiens GN=MRPL20 PE=1 SV=1	3	1_1_1_
sp|Q8NI36|WDR36_HUMAN	6	1	WD repeat-containing protein 36 OS=Homo sapiens GN=WDR36 PE=1 SV=1	3	1_1_1_
sp|Q8NBJ5|GT251_HUMAN	6	1	Procollagen galactosyltransferase 1 OS=Homo sapiens GN=GLT25D1 PE=1 SV=1	3	1_1_1_
sp|Q86YM7|HOME1_HUMAN	6	1	Homer protein homolog 1 OS=Homo sapiens GN=HOMER1 PE=1 SV=2	3	1_1_1_
sp|Q7Z7H8|RM10_HUMAN	6	1	39S ribosomal protein L10, mitochondrial OS=Homo sapiens GN=MRPL10 PE=1 SV=3	3	1_1_1_
sp|Q70IA6|MOB2_HUMAN	6	1	MOB kinase activator 2 OS=Homo sapiens GN=MOB2 PE=1 SV=1	3	1_1_1_
sp|Q5T5P2|SKT_HUMAN	6	1	Sickle tail protein homolog OS=Homo sapiens GN=KIAA1217 PE=1 SV=2	3	1_1_1_
sp|Q15020|SART3_HUMAN	6	1	Squamous cell carcinoma antigen recognized by T-cells 3 OS=Homo sapiens GN=SART3 PE=1 SV=1	3	1_1_1_
sp|Q12872|SFSWA_HUMAN	6	1	Splicing factor, suppressor of white-apricot homolog OS=Homo sapiens GN=SFSWAP PE=1 SV=3	3	1_1_1_
sp|P35606|COPB2_HUMAN	6	1	Coatomer subunit beta' OS=Homo sapiens GN=COPB2 PE=1 SV=2	3	1_1_1_
sp|P35244|RFA3_HUMAN	6	1	Replication protein A 14 kDa subunit OS=Homo sapiens GN=RPA3 PE=1 SV=1	3	1_1_1_
sp|P11802|CDK4_HUMAN	6	1	Cyclin-dependent kinase 4 OS=Homo sapiens GN=CDK4 PE=1 SV=2	2	0_1_1_
sp|P00966|ASSY_HUMAN	6	1	Argininosuccinate synthase OS=Homo sapiens GN=ASS1 PE=1 SV=2	3	1_1_1_
sp|O75822|EIF3J_HUMAN	6	1	Eukaryotic translation initiation factor 3 subunit J OS=Homo sapiens GN=EIF3J PE=1 SV=2	3	1_1_1_
sp|O75431|MTX2_HUMAN	6	1	Metaxin-2 OS=Homo sapiens GN=MTX2 PE=1 SV=1	3	1_1_1_
sp|O43167|ZBT24_HUMAN	6	1	Zinc finger and BTB domain-containing protein 24 OS=Homo sapiens GN=ZBTB24 PE=1 SV=2	2	0_1_1_
sp|P27708|PYR1_HUMAN	34	6	CAD protein OS=Homo sapiens GN=CAD PE=1 SV=3	3	1_1_1_
tr|D3DQV9|D3DQV9_HUMAN	17	3	Eukaryotic translation initiation factor 4 gamma 2 (Fragment) OS=Homo sapiens GN=EIF4G2 PE=4 SV=1	3	1_1_1_
sp|Q8TDD1|DDX54_HUMAN	17	3	ATP-dependent RNA helicase DDX54 OS=Homo sapiens GN=DDX54 PE=1 SV=2	3	1_1_1_
sp|Q08426|ECHP_HUMAN	17	3	Peroxisomal bifunctional enzyme OS=Homo sapiens GN=EHHADH PE=1 SV=3	3	1_1_1_
sp|Q14839|CHD4_HUMAN	39	7	Chromodomain-helicase-DNA-binding protein 4 OS=Homo sapiens GN=CHD4 PE=1 SV=2	3	1_1_1_
sp|Q9BYG3|MK67I_HUMAN	11	2	MKI67 FHA domain-interacting nucleolar phosphoprotein OS=Homo sapiens GN=MKI67IP PE=1 SV=1	3	1_1_1_
sp|Q14CX7|NAA25_HUMAN	11	2	N-alpha-acetyltransferase 25, NatB auxiliary subunit OS=Homo sapiens GN=NAA25 PE=1 SV=1	3	1_1_1_
sp|P39656|OST48_HUMAN	11	2	Dolichyl-diphosphooligosaccharide--protein glycosyltransferase 48 kDa subunit OS=Homo sapiens GN=DDOST PE=1 SV=4	3	1_1_1_
sp|Q9BVA1|TBB2B_HUMAN	267	49	Tubulin beta-2B chain OS=Homo sapiens GN=TUBB2B PE=1 SV=1	3	1_1_1_
sp|Q96N67|DOCK7_HUMAN	16	3	Dedicator of cytokinesis protein 7 OS=Homo sapiens GN=DOCK7 PE=1 SV=4	3	1_1_1_
sp|P27797|CALR_HUMAN	16	3	Calreticulin OS=Homo sapiens GN=CALR PE=1 SV=1	3	1_1_1_
tr|E7ET15|E7ET15_HUMAN	52	10	U2 snRNP-associated SURP motif-containing protein OS=Homo sapiens GN=U2SURP PE=4 SV=1	3	1_1_1_
sp|Q92900|RENT1_HUMAN	26	5	Regulator of nonsense transcripts 1 OS=Homo sapiens GN=UPF1 PE=1 SV=2	3	1_1_1_
sp|Q96EY7|PTCD3_HUMAN	41	8	Pentatricopeptide repeat domain-containing protein 3, mitochondrial OS=Homo sapiens GN=PTCD3 PE=1 SV=3	3	1_1_1_
sp|Q9Y6Y0|NS1BP_HUMAN	110	22	Influenza virus NS1A-binding protein OS=Homo sapiens GN=IVNS1ABP PE=1 SV=3	3	1_1_1_
sp|Q00341|VIGLN_HUMAN	20	4	Vigilin OS=Homo sapiens GN=HDLBP PE=1 SV=2	3	1_1_1_
sp|O43795|MYO1B_HUMAN	20	4	Unconventional myosin-Ib OS=Homo sapiens GN=MYO1B PE=2 SV=3	3	1_1_1_
sp|Q9BUZ4|TRAF4_HUMAN	15	3	TNF receptor-associated factor 4 OS=Homo sapiens GN=TRAF4 PE=1 SV=1	2	0_1_1_
sp|Q8ND56|LS14A_HUMAN	15	3	Protein LSM14 homolog A OS=Homo sapiens GN=LSM14A PE=1 SV=3	3	1_1_1_
sp|O60832|DKC1_HUMAN	15	3	H/ACA ribonucleoprotein complex subunit 4 OS=Homo sapiens GN=DKC1 PE=1 SV=3	3	1_1_1_
tr|J3KNX7|J3KNX7_HUMAN	10	2	NADH dehydrogenase (Ubiquinone) flavoprotein 3, 10kDa, isoform CRA_d OS=Homo sapiens GN=NDUFV3 PE=4 SV=1	3	1_1_1_
tr|J3KN01|J3KN01_HUMAN	10	2	Afadin OS=Homo sapiens GN=MLLT4 PE=4 SV=1	3	1_1_1_
tr|C9J3F9|C9J3F9_HUMAN	10	2	Protein PPAN-P2RY11 OS=Homo sapiens GN=PPAN-P2RY11 PE=4 SV=1	3	1_1_1_
sp|Q9Y265|RUVB1_HUMAN	10	2	RuvB-like 1 OS=Homo sapiens GN=RUVBL1 PE=1 SV=1	3	1_1_1_
sp|Q9NVP1|DDX18_HUMAN	10	2	ATP-dependent RNA helicase DDX18 OS=Homo sapiens GN=DDX18 PE=1 SV=2	3	1_1_1_
sp|Q8NCA5|FA98A_HUMAN	10	2	Protein FAM98A OS=Homo sapiens GN=FAM98A PE=1 SV=1	3	1_1_1_
sp|Q6VN20|RBP10_HUMAN	10	2	Ran-binding protein 10 OS=Homo sapiens GN=RANBP10 PE=1 SV=1	3	1_1_1_
sp|P10644|KAP0_HUMAN	10	2	cAMP-dependent protein kinase type I-alpha regulatory subunit OS=Homo sapiens GN=PRKAR1A PE=1 SV=1	3	1_1_1_
sp|O14617|AP3D1_HUMAN	10	2	AP-3 complex subunit delta-1 OS=Homo sapiens GN=AP3D1 PE=1 SV=1	3	1_1_1_
tr|H3BQK9|H3BQK9_HUMAN	5	1	Microtubule-actin cross-linking factor 1, isoforms 1/2/3/5 OS=Homo sapiens GN=MACF1 PE=4 SV=1	3	1_1_1_
sp|Q9Y2Z4|SYYM_HUMAN	5	1	Tyrosine--tRNA ligase, mitochondrial OS=Homo sapiens GN=YARS2 PE=1 SV=2	3	1_1_1_
sp|Q9UNS2|CSN3_HUMAN	5	1	COP9 signalosome complex subunit 3 OS=Homo sapiens GN=COPS3 PE=1 SV=3	3	1_1_1_
sp|Q9UKS6|PACN3_HUMAN	5	1	Protein kinase C and casein kinase substrate in neurons protein 3 OS=Homo sapiens GN=PACSIN3 PE=1 SV=2	2	0_1_1_
sp|Q9P2R7|SUCB1_HUMAN	5	1	Succinyl-CoA ligase [ADP-forming] subunit beta, mitochondrial OS=Homo sapiens GN=SUCLA2 PE=1 SV=3	3	1_1_1_
sp|Q9HB71|CYBP_HUMAN	5	1	Calcyclin-binding protein OS=Homo sapiens GN=CACYBP PE=1 SV=2	3	1_1_1_
sp|Q9C0C9|UBE2O_HUMAN	5	1	Ubiquitin-conjugating enzyme E2 O OS=Homo sapiens GN=UBE2O PE=1 SV=3	2	0_1_1_
sp|Q9BZE4|NOG1_HUMAN	5	1	Nucleolar GTP-binding protein 1 OS=Homo sapiens GN=GTPBP4 PE=1 SV=3	2	0_1_1_
sp|Q9BVC6|TM109_HUMAN	5	1	Transmembrane protein 109 OS=Homo sapiens GN=TMEM109 PE=1 SV=1	2	0_1_1_
sp|Q99700|ATX2_HUMAN	5	1	Ataxin-2 OS=Homo sapiens GN=ATXN2 PE=1 SV=2	3	1_1_1_
sp|Q99543|DNJC2_HUMAN	5	1	DnaJ homolog subfamily C member 2 OS=Homo sapiens GN=DNAJC2 PE=1 SV=4	3	1_1_1_
sp|Q96JP5|ZFP91_HUMAN	5	1	E3 ubiquitin-protein ligase ZFP91 OS=Homo sapiens GN=ZFP91 PE=1 SV=1	3	1_1_1_
sp|Q96II8|LRCH3_HUMAN	5	1	Leucine-rich repeat and calponin homology domain-containing protein 3 OS=Homo sapiens GN=LRCH3 PE=1 SV=2	2	0_1_1_
sp|Q96CS3|FAF2_HUMAN	5	1	FAS-associated factor 2 OS=Homo sapiens GN=FAF2 PE=1 SV=2	3	1_1_1_
sp|Q6ZQX7|CQ097_HUMAN	5	1	Uncharacterized protein C17orf97 OS=Homo sapiens GN=C17orf97 PE=2 SV=2	3	1_1_1_
sp|Q6ZNB6|NFXL1_HUMAN	5	1	NF-X1-type zinc finger protein NFXL1 OS=Homo sapiens GN=NFXL1 PE=1 SV=2	3	1_1_1_
sp|Q6YN16|HSDL2_HUMAN	5	1	Hydroxysteroid dehydrogenase-like protein 2 OS=Homo sapiens GN=HSDL2 PE=1 SV=1	2	0_1_1_
sp|Q5VT06|CE350_HUMAN	5	1	Centrosome-associated protein 350 OS=Homo sapiens GN=CEP350 PE=1 SV=1	3	1_1_1_
sp|Q15185|TEBP_HUMAN	5	1	Prostaglandin E synthase 3 OS=Homo sapiens GN=PTGES3 PE=1 SV=1	2	0_1_1_
sp|Q14739|LBR_HUMAN	5	1	Lamin-B receptor OS=Homo sapiens GN=LBR PE=1 SV=2	3	1_1_1_
sp|Q14004|CDK13_HUMAN	5	1	Cyclin-dependent kinase 13 OS=Homo sapiens GN=CDK13 PE=1 SV=2	3	1_1_1_
sp|Q13769|THOC5_HUMAN	5	1	THO complex subunit 5 homolog OS=Homo sapiens GN=THOC5 PE=1 SV=2	3	1_1_1_
sp|Q12788|TBL3_HUMAN	5	1	Transducin beta-like protein 3 OS=Homo sapiens GN=TBL3 PE=1 SV=2	3	1_1_1_
sp|Q06710|PAX8_HUMAN	5	1	Paired box protein Pax-8 OS=Homo sapiens GN=PAX8 PE=1 SV=2	3	1_1_1_
sp|Q06124|PTN11_HUMAN	5	1	Tyrosine-protein phosphatase non-receptor type 11 OS=Homo sapiens GN=PTPN11 PE=1 SV=2	3	1_1_1_
sp|P43304|GPDM_HUMAN	5	1	Glycerol-3-phosphate dehydrogenase, mitochondrial OS=Homo sapiens GN=GPD2 PE=1 SV=3	3	1_1_1_
sp|P43246|MSH2_HUMAN	5	1	DNA mismatch repair protein Msh2 OS=Homo sapiens GN=MSH2 PE=1 SV=1	2	0_1_1_
sp|P35249|RFC4_HUMAN	5	1	Replication factor C subunit 4 OS=Homo sapiens GN=RFC4 PE=1 SV=2	3	1_1_1_
sp|P09327|VILI_HUMAN	5	1	Villin-1 OS=Homo sapiens GN=VIL1 PE=1 SV=4	3	1_1_1_
sp|P55884|EIF3B_HUMAN	53	11	Eukaryotic translation initiation factor 3 subunit B OS=Homo sapiens GN=EIF3B PE=1 SV=3	3	1_1_1_
sp|O75533|SF3B1_HUMAN	110	23	Splicing factor 3B subunit 1 OS=Homo sapiens GN=SF3B1 PE=1 SV=3	3	1_1_1_
sp|Q29RF7|PDS5A_HUMAN	19	4	Sister chromatid cohesion protein PDS5 homolog A OS=Homo sapiens GN=PDS5A PE=1 SV=1	3	1_1_1_
sp|Q92896|GSLG1_HUMAN	37	8	Golgi apparatus protein 1 OS=Homo sapiens GN=GLG1 PE=1 SV=2	3	1_1_1_
sp|O14579|COPE_HUMAN	37	8	Coatomer subunit epsilon OS=Homo sapiens GN=COPE PE=1 SV=3	3	1_1_1_
sp|O15020|SPTN2_HUMAN	23	5	Spectrin beta chain, non-erythrocytic 2 OS=Homo sapiens GN=SPTBN2 PE=1 SV=3	3	1_1_1_
sp|Q07021|C1QBP_HUMAN	55	12	Complement component 1 Q subcomponent-binding protein, mitochondrial OS=Homo sapiens GN=C1QBP PE=1 SV=1	3	1_1_1_
sp|Q8NC51|PAIRB_HUMAN	82	18	Plasminogen activator inhibitor 1 RNA-binding protein OS=Homo sapiens GN=SERBP1 PE=1 SV=2	3	1_1_1_
sp|Q13045|FLII_HUMAN	41	9	Protein flightless-1 homolog OS=Homo sapiens GN=FLII PE=1 SV=2	3	1_1_1_
sp|O95071|UBR5_HUMAN	36	8	E3 ubiquitin-protein ligase UBR5 OS=Homo sapiens GN=UBR5 PE=1 SV=2	3	1_1_1_
sp|Q9UHX1|PUF60_HUMAN	18	4	Poly(U)-binding-splicing factor PUF60 OS=Homo sapiens GN=PUF60 PE=1 SV=1	3	1_1_1_
sp|P13489|RINI_HUMAN	18	4	Ribonuclease inhibitor OS=Homo sapiens GN=RNH1 PE=1 SV=2	3	1_1_1_
tr|F5HFY4|F5HFY4_HUMAN	9	2	Nucleosome assembly protein 1-like 4 OS=Homo sapiens GN=NAP1L4b PE=2 SV=1	3	1_1_1_
tr|E7EUE1|E7EUE1_HUMAN	9	2	ATP-binding cassette sub-family D member 3 OS=Homo sapiens GN=ABCD3 PE=3 SV=1	3	1_1_1_
tr|B3KSH1|B3KSH1_HUMAN	9	2	Eukaryotic translation initiation factor 3 subunit F OS=Homo sapiens GN=EIF3F PE=2 SV=1	3	1_1_1_
sp|Q9Y4P3|TBL2_HUMAN	9	2	Transducin beta-like protein 2 OS=Homo sapiens GN=TBL2 PE=1 SV=1	3	1_1_1_
sp|Q9BYD1|RM13_HUMAN	9	2	39S ribosomal protein L13, mitochondrial OS=Homo sapiens GN=MRPL13 PE=1 SV=1	3	1_1_1_
sp|Q99661|KIF2C_HUMAN	9	2	Kinesin-like protein KIF2C OS=Homo sapiens GN=KIF2C PE=1 SV=2	3	1_1_1_
sp|Q92925|SMRD2_HUMAN	9	2	SWI/SNF-related matrix-associated actin-dependent regulator of chromatin subfamily D member 2 OS=Homo sapiens GN=SMARCD2 PE=1 SV=3	3	1_1_1_
sp|Q15293|RCN1_HUMAN	9	2	Reticulocalbin-1 OS=Homo sapiens GN=RCN1 PE=1 SV=1	3	1_1_1_
sp|Q14697|GANAB_HUMAN	9	2	Neutral alpha-glucosidase AB OS=Homo sapiens GN=GANAB PE=1 SV=3	3	1_1_1_
sp|P82675|RT05_HUMAN	9	2	28S ribosomal protein S5, mitochondrial OS=Homo sapiens GN=MRPS5 PE=1 SV=2	3	1_1_1_
sp|P82663|RT25_HUMAN	9	2	28S ribosomal protein S25, mitochondrial OS=Homo sapiens GN=MRPS25 PE=1 SV=1	3	1_1_1_
sp|P12532|KCRU_HUMAN	9	2	Creatine kinase U-type, mitochondrial OS=Homo sapiens GN=CKMT1A PE=1 SV=1	3	1_1_1_
sp|P82650|RT22_HUMAN	31	7	28S ribosomal protein S22, mitochondrial OS=Homo sapiens GN=MRPS22 PE=1 SV=1	2	0_1_1_
sp|P62136|PP1A_HUMAN	31	7	Serine/threonine-protein phosphatase PP1-alpha catalytic subunit OS=Homo sapiens GN=PPP1CA PE=1 SV=1	3	1_1_1_
tr|E9PB61|E9PB61_HUMAN	66	15	THO complex subunit 4 OS=Homo sapiens GN=ALYREF PE=4 SV=1	3	1_1_1_
sp|P42285|SK2L2_HUMAN	22	5	Superkiller viralicidic activity 2-like 2 OS=Homo sapiens GN=SKIV2L2 PE=1 SV=3	3	1_1_1_
tr|B4DGP8|B4DGP8_HUMAN	39	9	Calnexin OS=Homo sapiens GN=CANX PE=2 SV=1	3	1_1_1_
tr|J3KPF3|J3KPF3_HUMAN	13	3	4F2 cell-surface antigen heavy chain OS=Homo sapiens GN=SLC3A2 PE=4 SV=1	3	1_1_1_
tr|F8WCY5|F8WCY5_HUMAN	13	3	Reticulocalbin-2 OS=Homo sapiens GN=RCN2 PE=4 SV=1	3	1_1_1_
sp|Q96A33|CCD47_HUMAN	13	3	Coiled-coil domain-containing protein 47 OS=Homo sapiens GN=CCDC47 PE=1 SV=1	3	1_1_1_
sp|Q12789|TF3C1_HUMAN	13	3	General transcription factor 3C polypeptide 1 OS=Homo sapiens GN=GTF3C1 PE=1 SV=4	3	1_1_1_
sp|Q00688|FKBP3_HUMAN	13	3	Peptidyl-prolyl cis-trans isomerase FKBP3 OS=Homo sapiens GN=FKBP3 PE=1 SV=1	3	1_1_1_
sp|O75531|BAF_HUMAN	13	3	Barrier-to-autointegration factor OS=Homo sapiens GN=BANF1 PE=1 SV=1	3	1_1_1_
tr|Q5VY93|Q5VY93_HUMAN	17	4	Rho guanine nucleotide exchange factor 2 OS=Homo sapiens GN=ARHGEF2 PE=2 SV=1	3	1_1_1_
sp|O60841|IF2P_HUMAN	17	4	Eukaryotic translation initiation factor 5B OS=Homo sapiens GN=EIF5B PE=1 SV=4	2	0_1_1_
sp|Q9Y520|PRC2C_HUMAN	25	6	Protein PRRC2C OS=Homo sapiens GN=PRRC2C PE=1 SV=4	3	1_1_1_
sp|P35221|CTNA1_HUMAN	25	6	Catenin alpha-1 OS=Homo sapiens GN=CTNNA1 PE=1 SV=1	3	1_1_1_
sp|Q08211|DHX9_HUMAN	58	14	ATP-dependent RNA helicase A OS=Homo sapiens GN=DHX9 PE=1 SV=4	3	1_1_1_
sp|O00567|NOP56_HUMAN	29	7	Nucleolar protein 56 OS=Homo sapiens GN=NOP56 PE=1 SV=4	3	1_1_1_
sp|P49327|FAS_HUMAN	53	13	Fatty acid synthase OS=Homo sapiens GN=FASN PE=1 SV=3	3	1_1_1_
sp|P61353|RL27_HUMAN	20	5	60S ribosomal protein L27 OS=Homo sapiens GN=RPL27 PE=1 SV=2	3	1_1_1_
tr|J3QLS3|J3QLS3_HUMAN	16	4	28S ribosomal protein S7, mitochondrial OS=Homo sapiens GN=MRPS7 PE=4 SV=1	3	1_1_1_
sp|Q9C0J8|WDR33_HUMAN	16	4	pre-mRNA 3' end processing protein WDR33 OS=Homo sapiens GN=WDR33 PE=1 SV=2	3	1_1_1_
sp|P82932|RT06_HUMAN	16	4	28S ribosomal protein S6, mitochondrial OS=Homo sapiens GN=MRPS6 PE=1 SV=3	3	1_1_1_
sp|P49790|NU153_HUMAN	16	4	Nuclear pore complex protein Nup153 OS=Homo sapiens GN=NUP153 PE=1 SV=2	3	1_1_1_
sp|P26583|HMGB2_HUMAN	16	4	High mobility group protein B2 OS=Homo sapiens GN=HMGB2 PE=1 SV=2	3	1_1_1_
sp|Q14684|RRP1B_HUMAN	12	3	Ribosomal RNA processing protein 1 homolog B OS=Homo sapiens GN=RRP1B PE=1 SV=3	3	1_1_1_
sp|P14868|SYDC_HUMAN	12	3	Aspartate--tRNA ligase, cytoplasmic OS=Homo sapiens GN=DARS PE=1 SV=2	3	1_1_1_
tr|Q5SQP8|Q5SQP8_HUMAN	8	2	C-terminal binding protein 2 OS=Homo sapiens GN=CTBP2 PE=2 SV=1	3	1_1_1_
tr|E7EW49|E7EW49_HUMAN	8	2	CLIP-associating protein 2 OS=Homo sapiens GN=CLASP2 PE=4 SV=1	3	1_1_1_
sp|Q9NX40|OCAD1_HUMAN	8	2	OCIA domain-containing protein 1 OS=Homo sapiens GN=OCIAD1 PE=1 SV=1	3	1_1_1_
sp|Q93052|LPP_HUMAN	8	2	Lipoma-preferred partner OS=Homo sapiens GN=LPP PE=1 SV=1	3	1_1_1_
sp|Q8WXI9|P66B_HUMAN	8	2	Transcriptional repressor p66-beta OS=Homo sapiens GN=GATAD2B PE=1 SV=1	3	1_1_1_
sp|Q01813|K6PP_HUMAN	8	2	6-phosphofructokinase type C OS=Homo sapiens GN=PFKP PE=1 SV=2	3	1_1_1_
sp|P22102|PUR2_HUMAN	8	2	Trifunctional purine biosynthetic protein adenosine-3 OS=Homo sapiens GN=GART PE=1 SV=1	3	1_1_1_
sp|O14874|BCKD_HUMAN	8	2	[3-methyl-2-oxobutanoate dehydrogenase [lipoamide]] kinase, mitochondrial OS=Homo sapiens GN=BCKDK PE=1 SV=2	3	1_1_1_
tr|E9PDR7|E9PDR7_HUMAN	4	1	Cellular nucleic acid-binding protein OS=Homo sapiens GN=CNBP PE=4 SV=1	2	0_1_1_
tr|C9JME2|C9JME2_HUMAN	4	1	FERM, RhoGEF and pleckstrin domain-containing protein 1 OS=Homo sapiens GN=FARP1 PE=4 SV=2	3	1_1_1_
tr|B0YIW6|B0YIW6_HUMAN	4	1	Archain 1, isoform CRA_a OS=Homo sapiens GN=ARCN1 PE=4 SV=1	2	0_1_1_
sp|Q9UNQ2|DIM1_HUMAN	4	1	Probable dimethyladenosine transferase OS=Homo sapiens GN=DIMT1 PE=1 SV=1	2	0_1_1_
sp|Q9UKM9|RALY_HUMAN	4	1	RNA-binding protein Raly OS=Homo sapiens GN=RALY PE=1 SV=1	3	1_1_1_
sp|Q9UBU8|MO4L1_HUMAN	4	1	Mortality factor 4-like protein 1 OS=Homo sapiens GN=MORF4L1 PE=1 SV=2	3	1_1_1_
sp|Q9UBQ5|EIF3K_HUMAN	4	1	Eukaryotic translation initiation factor 3 subunit K OS=Homo sapiens GN=EIF3K PE=1 SV=1	3	1_1_1_
sp|Q9NW13|RBM28_HUMAN	4	1	RNA-binding protein 28 OS=Homo sapiens GN=RBM28 PE=1 SV=3	3	1_1_1_
sp|Q9H4L4|SENP3_HUMAN	4	1	Sentrin-specific protease 3 OS=Homo sapiens GN=SENP3 PE=1 SV=2	3	1_1_1_
sp|Q9BUT9|F195A_HUMAN	4	1	Protein FAM195A OS=Homo sapiens GN=FAM195A PE=1 SV=2	3	1_1_1_
sp|Q9BQ61|CS043_HUMAN	4	1	Uncharacterized protein C19orf43 OS=Homo sapiens GN=C19orf43 PE=1 SV=1	3	1_1_1_
sp|Q96HA1|P121A_HUMAN	4	1	Nuclear envelope pore membrane protein POM 121 OS=Homo sapiens GN=POM121 PE=1 SV=2	3	1_1_1_
sp|Q96FJ2|DYL2_HUMAN	4	1	Dynein light chain 2, cytoplasmic OS=Homo sapiens GN=DYNLL2 PE=1 SV=1	3	1_1_1_
sp|Q8WYQ5|DGCR8_HUMAN	4	1	Microprocessor complex subunit DGCR8 OS=Homo sapiens GN=DGCR8 PE=1 SV=1	2	0_1_1_
sp|Q8WUM4|PDC6I_HUMAN	4	1	Programmed cell death 6-interacting protein OS=Homo sapiens GN=PDCD6IP PE=1 SV=1	3	1_1_1_
sp|Q8TEM1|PO210_HUMAN	4	1	Nuclear pore membrane glycoprotein 210 OS=Homo sapiens GN=NUP210 PE=1 SV=3	2	0_1_1_
sp|Q86UK7|ZN598_HUMAN	4	1	Zinc finger protein 598 OS=Homo sapiens GN=ZNF598 PE=1 SV=1	2	0_1_1_
sp|Q7L2J0|MEPCE_HUMAN	4	1	7SK snRNA methylphosphate capping enzyme OS=Homo sapiens GN=MEPCE PE=1 SV=1	2	0_1_1_
sp|Q5T5U3|RHG21_HUMAN	4	1	Rho GTPase-activating protein 21 OS=Homo sapiens GN=ARHGAP21 PE=1 SV=1	3	1_1_1_
sp|Q15181|IPYR_HUMAN	4	1	Inorganic pyrophosphatase OS=Homo sapiens GN=PPA1 PE=1 SV=2	2	0_1_1_
sp|Q15021|CND1_HUMAN	4	1	Condensin complex subunit 1 OS=Homo sapiens GN=NCAPD2 PE=1 SV=3	3	1_1_1_
sp|Q14592|ZN460_HUMAN	4	1	Zinc finger protein 460 OS=Homo sapiens GN=ZNF460 PE=1 SV=2	3	1_1_1_
sp|Q13823|NOG2_HUMAN	4	1	Nucleolar GTP-binding protein 2 OS=Homo sapiens GN=GNL2 PE=1 SV=1	3	1_1_1_
sp|P63208|SKP1_HUMAN	4	1	S-phase kinase-associated protein 1 OS=Homo sapiens GN=SKP1 PE=1 SV=2	2	0_1_1_
sp|P61221|ABCE1_HUMAN	4	1	ATP-binding cassette sub-family E member 1 OS=Homo sapiens GN=ABCE1 PE=1 SV=1	3	1_1_1_
sp|P42695|CNDD3_HUMAN	4	1	Condensin-2 complex subunit D3 OS=Homo sapiens GN=NCAPD3 PE=1 SV=2	3	1_1_1_
sp|P30837|AL1B1_HUMAN	4	1	Aldehyde dehydrogenase X, mitochondrial OS=Homo sapiens GN=ALDH1B1 PE=1 SV=3	3	1_1_1_
sp|P18031|PTN1_HUMAN	4	1	Tyrosine-protein phosphatase non-receptor type 1 OS=Homo sapiens GN=PTPN1 PE=1 SV=1	2	0_1_1_
sp|P17096|HMGA1_HUMAN	4	1	High mobility group protein HMG-I/HMG-Y OS=Homo sapiens GN=HMGA1 PE=1 SV=3	3	1_1_1_
sp|O60318|MCM3A_HUMAN	4	1	80 kDa MCM3-associated protein OS=Homo sapiens GN=MCM3AP PE=1 SV=2	3	1_1_1_
sp|O60216|RAD21_HUMAN	4	1	Double-strand-break repair protein rad21 homolog OS=Homo sapiens GN=RAD21 PE=1 SV=2	3	1_1_1_
sp|P68371|TBB4B_HUMAN	281	71	Tubulin beta-4B chain OS=Homo sapiens GN=TUBB4B PE=1 SV=1	3	1_1_1_
tr|Q5JP53|Q5JP53_HUMAN	294	75	Tubulin beta chain OS=Homo sapiens GN=TUBB PE=3 SV=1	3	1_1_1_
sp|P62701|RS4X_HUMAN	31	8	40S ribosomal protein S4, X isoform OS=Homo sapiens GN=RPS4X PE=1 SV=2	3	1_1_1_
sp|Q9UQ80|PA2G4_HUMAN	108	28	Proliferation-associated protein 2G4 OS=Homo sapiens GN=PA2G4 PE=1 SV=3	3	1_1_1_
tr|J3QK89|J3QK89_HUMAN	27	7	Calcium homeostasis endoplasmic reticulum protein OS=Homo sapiens GN=CHERP PE=4 SV=1	3	1_1_1_
sp|P62995|TRA2B_HUMAN	23	6	Transformer-2 protein homolog beta OS=Homo sapiens GN=TRA2B PE=1 SV=1	3	1_1_1_
sp|P04406|G3P_HUMAN	155	41	Glyceraldehyde-3-phosphate dehydrogenase OS=Homo sapiens GN=GAPDH PE=1 SV=3	3	1_1_1_
sp|Q9BZE1|RM37_HUMAN	30	8	39S ribosomal protein L37, mitochondrial OS=Homo sapiens GN=MRPL37 PE=1 SV=2	3	1_1_1_
sp|P05388|RLA0_HUMAN	30	8	60S acidic ribosomal protein P0 OS=Homo sapiens GN=RPLP0 PE=1 SV=1	3	1_1_1_
sp|Q9H9J2|RM44_HUMAN	15	4	39S ribosomal protein L44, mitochondrial OS=Homo sapiens GN=MRPL44 PE=1 SV=1	3	1_1_1_
sp|Q8TDY2|RBCC1_HUMAN	15	4	RB1-inducible coiled-coil protein 1 OS=Homo sapiens GN=RB1CC1 PE=1 SV=3	3	1_1_1_
sp|Q9UQ35|SRRM2_HUMAN	41	11	Serine/arginine repetitive matrix protein 2 OS=Homo sapiens GN=SRRM2 PE=1 SV=2	3	1_1_1_
sp|P54105|ICLN_HUMAN	52	14	Methylosome subunit pICln OS=Homo sapiens GN=CLNS1A PE=1 SV=1	3	1_1_1_
sp|P33992|MCM5_HUMAN	33	9	DNA replication licensing factor MCM5 OS=Homo sapiens GN=MCM5 PE=1 SV=5	2	0_1_1_
sp|Q14683|SMC1A_HUMAN	22	6	Structural maintenance of chromosomes protein 1A OS=Homo sapiens GN=SMC1A PE=1 SV=2	3	1_1_1_
tr|A6NJZ9|A6NJZ9_HUMAN	11	3	Nucleolar complex protein 3 homolog OS=Homo sapiens GN=NOC3L PE=4 SV=1	3	1_1_1_
sp|Q9Y5B9|SP16H_HUMAN	11	3	FACT complex subunit SPT16 OS=Homo sapiens GN=SUPT16H PE=1 SV=1	3	1_1_1_
sp|Q96S59|RANB9_HUMAN	11	3	Ran-binding protein 9 OS=Homo sapiens GN=RANBP9 PE=1 SV=1	3	1_1_1_
sp|P62857|RS28_HUMAN	11	3	40S ribosomal protein S28 OS=Homo sapiens GN=RPS28 PE=1 SV=1	3	1_1_1_
sp|P26196|DDX6_HUMAN	11	3	Probable ATP-dependent RNA helicase DDX6 OS=Homo sapiens GN=DDX6 PE=1 SV=2	3	1_1_1_
sp|P13674|P4HA1_HUMAN	11	3	Prolyl 4-hydroxylase subunit alpha-1 OS=Homo sapiens GN=P4HA1 PE=1 SV=2	3	1_1_1_
tr|K7EKS3|K7EKS3_HUMAN	18	5	DNA-directed RNA polymerase, mitochondrial OS=Homo sapiens GN=POLRMT PE=4 SV=1	3	1_1_1_
sp|P62277|RS13_HUMAN	18	5	40S ribosomal protein S13 OS=Homo sapiens GN=RPS13 PE=1 SV=2	3	1_1_1_
sp|Q15393|SF3B3_HUMAN	93	26	Splicing factor 3B subunit 3 OS=Homo sapiens GN=SF3B3 PE=1 SV=4	3	1_1_1_
sp|Q14315|FLNC_HUMAN	14	4	Filamin-C OS=Homo sapiens GN=FLNC PE=1 SV=3	2	0_1_1_
sp|P05455|LA_HUMAN	14	4	Lupus La protein OS=Homo sapiens GN=SSB PE=1 SV=2	3	1_1_1_
sp|O94826|TOM70_HUMAN	14	4	Mitochondrial import receptor subunit TOM70 OS=Homo sapiens GN=TOMM70A PE=1 SV=1	3	1_1_1_
sp|Q9Y6A5|TACC3_HUMAN	7	2	Transforming acidic coiled-coil-containing protein 3 OS=Homo sapiens GN=TACC3 PE=1 SV=1	3	1_1_1_
sp|Q9UBB9|TFP11_HUMAN	7	2	Tuftelin-interacting protein 11 OS=Homo sapiens GN=TFIP11 PE=1 SV=1	3	1_1_1_
sp|Q9P1Y6|PHRF1_HUMAN	7	2	PHD and RING finger domain-containing protein 1 OS=Homo sapiens GN=PHRF1 PE=1 SV=3	3	1_1_1_
sp|Q9BS26|ERP44_HUMAN	7	2	Endoplasmic reticulum resident protein 44 OS=Homo sapiens GN=ERP44 PE=1 SV=1	3	1_1_1_
sp|Q92747|ARC1A_HUMAN	7	2	Actin-related protein 2/3 complex subunit 1A OS=Homo sapiens GN=ARPC1A PE=1 SV=2	3	1_1_1_
sp|Q8N7H5|PAF1_HUMAN	7	2	RNA polymerase II-associated factor 1 homolog OS=Homo sapiens GN=PAF1 PE=1 SV=2	3	1_1_1_
sp|Q86XP3|DDX42_HUMAN	7	2	ATP-dependent RNA helicase DDX42 OS=Homo sapiens GN=DDX42 PE=1 SV=1	3	1_1_1_
sp|Q5JSZ5|PRC2B_HUMAN	7	2	Protein PRRC2B OS=Homo sapiens GN=PRRC2B PE=1 SV=2	3	1_1_1_
sp|P34932|HSP74_HUMAN	7	2	Heat shock 70 kDa protein 4 OS=Homo sapiens GN=HSPA4 PE=1 SV=4	3	1_1_1_
sp|P17980|PRS6A_HUMAN	7	2	26S protease regulatory subunit 6A OS=Homo sapiens GN=PSMC3 PE=1 SV=3	2	0_1_1_
tr|F8VQ10|F8VQ10_HUMAN	24	7	Spliceosome RNA helicase DDX39B OS=Homo sapiens GN=DDX39B PE=4 SV=1	3	1_1_1_
sp|Q71DI3|H32_HUMAN	65	19	Histone H3.2 OS=Homo sapiens GN=HIST2H3A PE=1 SV=3	3	1_1_1_
sp|Q8WUA2|PPIL4_HUMAN	17	5	Peptidyl-prolyl cis-trans isomerase-like 4 OS=Homo sapiens GN=PPIL4 PE=1 SV=1	3	1_1_1_
sp|P25398|RS12_HUMAN	17	5	40S ribosomal protein S12 OS=Homo sapiens GN=RPS12 PE=1 SV=3	3	1_1_1_
sp|P08240|SRPR_HUMAN	17	5	Signal recognition particle receptor subunit alpha OS=Homo sapiens GN=SRPR PE=1 SV=2	3	1_1_1_
tr|G5E9M5|G5E9M5_HUMAN	61	18	Interleukin enhancer binding factor 3, 90kDa, isoform CRA_b OS=Homo sapiens GN=ILF3 PE=4 SV=1	3	1_1_1_
tr|G3V0I6|G3V0I6_HUMAN	47	14	OTU domain containing 4, isoform CRA_f OS=Homo sapiens GN=OTUD4 PE=4 SV=1	3	1_1_1_
sp|P39023|RL3_HUMAN	40	12	60S ribosomal protein L3 OS=Homo sapiens GN=RPL3 PE=1 SV=2	3	1_1_1_
tr|E9PFM1|E9PFM1_HUMAN	30	9	Eukaryotic translation initiation factor 4 gamma 1 OS=Homo sapiens GN=EIF4G1 PE=4 SV=1	3	1_1_1_
sp|Q9BR76|COR1B_HUMAN	30	9	Coronin-1B OS=Homo sapiens GN=CORO1B PE=1 SV=1	3	1_1_1_
tr|G3V1L9|G3V1L9_HUMAN	20	6	Tight junction protein 1 (Zona occludens 1), isoform CRA_a OS=Homo sapiens GN=TJP1 PE=4 SV=1	3	1_1_1_
sp|Q5SWX8|ODR4_HUMAN	20	6	Protein odr-4 homolog OS=Homo sapiens GN=ODR4 PE=2 SV=1	3	1_1_1_
sp|Q99714|HCD2_HUMAN	10	3	3-hydroxyacyl-CoA dehydrogenase type-2 OS=Homo sapiens GN=HSD17B10 PE=1 SV=3	3	1_1_1_
sp|Q13242|SRSF9_HUMAN	10	3	Serine/arginine-rich splicing factor 9 OS=Homo sapiens GN=SRSF9 PE=1 SV=1	3	1_1_1_
sp|Q01780|EXOSX_HUMAN	10	3	Exosome component 10 OS=Homo sapiens GN=EXOSC10 PE=1 SV=2	3	1_1_1_
tr|B3KS98|B3KS98_HUMAN	13	4	Eukaryotic translation initiation factor 3 subunit H OS=Homo sapiens GN=EIF3S3 PE=2 SV=1	3	1_1_1_
sp|P35222|CTNB1_HUMAN	13	4	Catenin beta-1 OS=Homo sapiens GN=CTNNB1 PE=1 SV=1	3	1_1_1_
sp|P53621|COPA_HUMAN	55	17	Coatomer subunit alpha OS=Homo sapiens GN=COPA PE=1 SV=2	3	1_1_1_
tr|E7EQS8|E7EQS8_HUMAN	29	9	Methylcytosine dioxygenase TET2 OS=Homo sapiens GN=TET2 PE=4 SV=1	3	1_1_1_
sp|P13010|XRCC5_HUMAN	74	23	X-ray repair cross-complementing protein 5 OS=Homo sapiens GN=XRCC5 PE=1 SV=3	3	1_1_1_
tr|J3KPW7|J3KPW7_HUMAN	16	5	Histone deacetylase 2 OS=Homo sapiens GN=HDAC2 PE=4 SV=1	3	1_1_1_
sp|P27348|1433T_HUMAN	16	5	14-3-3 protein theta OS=Homo sapiens GN=YWHAQ PE=1 SV=1	3	1_1_1_
sp|Q9Y5M8|SRPRB_HUMAN	19	6	Signal recognition particle receptor subunit beta OS=Homo sapiens GN=SRPRB PE=1 SV=3	3	1_1_1_
sp|Q10570|CPSF1_HUMAN	19	6	Cleavage and polyadenylation specificity factor subunit 1 OS=Homo sapiens GN=CPSF1 PE=1 SV=2	3	1_1_1_
sp|P08621|RU17_HUMAN	19	6	U1 small nuclear ribonucleoprotein 70 kDa OS=Homo sapiens GN=SNRNP70 PE=1 SV=2	3	1_1_1_
sp|P46940|IQGA1_HUMAN	60	19	Ras GTPase-activating-like protein IQGAP1 OS=Homo sapiens GN=IQGAP1 PE=1 SV=1	3	1_1_1_
sp|Q8N163|K1967_HUMAN	44	14	DBIRD complex subunit KIAA1967 OS=Homo sapiens GN=KIAA1967 PE=1 SV=2	3	1_1_1_
sp|O15397|IPO8_HUMAN	25	8	Importin-8 OS=Homo sapiens GN=IPO8 PE=1 SV=2	3	1_1_1_
sp|P09651|ROA1_HUMAN	156	50	Heterogeneous nuclear ribonucleoprotein A1 OS=Homo sapiens GN=HNRNPA1 PE=1 SV=5	3	1_1_1_
sp|P62316|SMD2_HUMAN	28	9	Small nuclear ribonucleoprotein Sm D2 OS=Homo sapiens GN=SNRPD2 PE=1 SV=1	3	1_1_1_
sp|P46777|RL5_HUMAN	49	16	60S ribosomal protein L5 OS=Homo sapiens GN=RPL5 PE=1 SV=3	3	1_1_1_
sp|P07900|HS90A_HUMAN	55	18	Heat shock protein HSP 90-alpha OS=Homo sapiens GN=HSP90AA1 PE=1 SV=5	3	1_1_1_
sp|Q15057|ACAP2_HUMAN	61	20	Arf-GAP with coiled-coil, ANK repeat and PH domain-containing protein 2 OS=Homo sapiens GN=ACAP2 PE=1 SV=3	3	1_1_1_
sp|P55209|NP1L1_HUMAN	39	13	Nucleosome assembly protein 1-like 1 OS=Homo sapiens GN=NAP1L1 PE=1 SV=1	3	1_1_1_
sp|Q9P258|RCC2_HUMAN	15	5	Protein RCC2 OS=Homo sapiens GN=RCC2 PE=1 SV=2	3	1_1_1_
sp|Q14498|RBM39_HUMAN	15	5	RNA-binding protein 39 OS=Homo sapiens GN=RBM39 PE=1 SV=2	3	1_1_1_
sp|Q01844|EWS_HUMAN	15	5	RNA-binding protein EWS OS=Homo sapiens GN=EWSR1 PE=1 SV=1	3	1_1_1_
sp|Q2TAY7|SMU1_HUMAN	12	4	WD40 repeat-containing protein SMU1 OS=Homo sapiens GN=SMU1 PE=1 SV=2	3	1_1_1_
sp|Q15154|PCM1_HUMAN	12	4	Pericentriolar material 1 protein OS=Homo sapiens GN=PCM1 PE=1 SV=4	3	1_1_1_
sp|P62258|1433E_HUMAN	12	4	14-3-3 protein epsilon OS=Homo sapiens GN=YWHAE PE=1 SV=1	3	1_1_1_
sp|P36542|ATPG_HUMAN	12	4	ATP synthase subunit gamma, mitochondrial OS=Homo sapiens GN=ATP5C1 PE=1 SV=1	3	1_1_1_
tr|C9JJ19|C9JJ19_HUMAN	9	3	28S ribosomal protein S34, mitochondrial OS=Homo sapiens GN=MRPS34 PE=4 SV=2	3	1_1_1_
sp|Q9Y490|TLN1_HUMAN	9	3	Talin-1 OS=Homo sapiens GN=TLN1 PE=1 SV=3	3	1_1_1_
sp|Q9H089|LSG1_HUMAN	9	3	Large subunit GTPase 1 homolog OS=Homo sapiens GN=LSG1 PE=1 SV=2	3	1_1_1_
sp|Q96T37|RBM15_HUMAN	9	3	Putative RNA-binding protein 15 OS=Homo sapiens GN=RBM15 PE=1 SV=2	3	1_1_1_
sp|Q96GM5|SMRD1_HUMAN	9	3	SWI/SNF-related matrix-associated actin-dependent regulator of chromatin subfamily D member 1 OS=Homo sapiens GN=SMARCD1 PE=1 SV=2	2	0_1_1_
sp|Q71RC2|LARP4_HUMAN	9	3	La-related protein 4 OS=Homo sapiens GN=LARP4 PE=1 SV=3	3	1_1_1_
sp|Q15046|SYK_HUMAN	9	3	Lysine--tRNA ligase OS=Homo sapiens GN=KARS PE=1 SV=3	3	1_1_1_
sp|Q13438|OS9_HUMAN	9	3	Protein OS-9 OS=Homo sapiens GN=OS9 PE=1 SV=1	3	1_1_1_
sp|Q00577|PURA_HUMAN	9	3	Transcriptional activator protein Pur-alpha OS=Homo sapiens GN=PURA PE=1 SV=2	3	1_1_1_
tr|Q75MJ1|Q75MJ1_HUMAN	6	2	ATP-binding cassette sub-family F member 2 OS=Homo sapiens GN=ABCF2 PE=2 SV=1	3	1_1_1_
sp|Q8IVS2|FABD_HUMAN	6	2	Malonyl-CoA-acyl carrier protein transacylase, mitochondrial OS=Homo sapiens GN=MCAT PE=1 SV=2	3	1_1_1_
sp|Q14160|SCRIB_HUMAN	6	2	Protein scribble homolog OS=Homo sapiens GN=SCRIB PE=1 SV=4	3	1_1_1_
sp|P31151|S10A7_HUMAN	6	2	Protein S100-A7 OS=Homo sapiens GN=S100A7 PE=1 SV=4	2	0_1_1_
sp|P13667|PDIA4_HUMAN	6	2	Protein disulfide-isomerase A4 OS=Homo sapiens GN=PDIA4 PE=1 SV=2	3	1_1_1_
tr|K7ELL7|K7ELL7_HUMAN	3	1	Glucosidase 2 subunit beta OS=Homo sapiens GN=PRKCSH PE=4 SV=1	3	1_1_1_
tr|K7EK56|K7EK56_HUMAN	3	1	UPF0449 protein C19orf25 OS=Homo sapiens GN=C19orf25 PE=4 SV=1	2	0_1_1_
tr|J3KQ73|J3KQ73_HUMAN	3	1	Peptidyl-prolyl cis-trans isomerase FKBP8 OS=Homo sapiens GN=FKBP8 PE=4 SV=1	3	1_1_1_
tr|J3KNA0|J3KNA0_HUMAN	3	1	Mitochondrial inner membrane protein OXA1L OS=Homo sapiens GN=OXA1L PE=3 SV=1	3	1_1_1_
tr|G3V1N1|G3V1N1_HUMAN	3	1	NF-kappa-B-repressing factor OS=Homo sapiens GN=NKRF PE=4 SV=1	3	1_1_1_
tr|E7EQD5|E7EQD5_HUMAN	3	1	Syntaxin-binding protein 2 OS=Homo sapiens GN=STXBP2 PE=4 SV=1	3	1_1_1_
sp|Q9Y5J1|UTP18_HUMAN	3	1	U3 small nucleolar RNA-associated protein 18 homolog OS=Homo sapiens GN=UTP18 PE=1 SV=3	3	1_1_1_
sp|Q9Y512|SAM50_HUMAN	3	1	Sorting and assembly machinery component 50 homolog OS=Homo sapiens GN=SAMM50 PE=1 SV=3	3	1_1_1_
sp|Q9Y4C8|RBM19_HUMAN	3	1	Probable RNA-binding protein 19 OS=Homo sapiens GN=RBM19 PE=1 SV=3	2	0_1_1_
sp|Q9Y315|DEOC_HUMAN	3	1	Putative deoxyribose-phosphate aldolase OS=Homo sapiens GN=DERA PE=1 SV=2	3	1_1_1_
sp|Q9Y314|NOSIP_HUMAN	3	1	Nitric oxide synthase-interacting protein OS=Homo sapiens GN=NOSIP PE=1 SV=1	3	1_1_1_
sp|Q9UPT8|ZC3H4_HUMAN	3	1	Zinc finger CCCH domain-containing protein 4 OS=Homo sapiens GN=ZC3H4 PE=1 SV=3	2	0_1_1_
sp|Q9UJU6|DBNL_HUMAN	3	1	Drebrin-like protein OS=Homo sapiens GN=DBNL PE=1 SV=1	3	1_1_1_
sp|Q9NZE8|RM35_HUMAN	3	1	39S ribosomal protein L35, mitochondrial OS=Homo sapiens GN=MRPL35 PE=2 SV=3	3	1_1_1_
sp|Q9NVV4|PAPD1_HUMAN	3	1	Poly(A) RNA polymerase, mitochondrial OS=Homo sapiens GN=MTPAP PE=1 SV=1	3	1_1_1_
sp|Q9HD20|AT131_HUMAN	3	1	Probable cation-transporting ATPase 13A1 OS=Homo sapiens GN=ATP13A1 PE=1 SV=2	3	1_1_1_
sp|Q9HCN8|SDF2L_HUMAN	3	1	Stromal cell-derived factor 2-like protein 1 OS=Homo sapiens GN=SDF2L1 PE=1 SV=2	3	1_1_1_
sp|Q9H2U2|IPYR2_HUMAN	3	1	Inorganic pyrophosphatase 2, mitochondrial OS=Homo sapiens GN=PPA2 PE=1 SV=2	3	1_1_1_
sp|Q9GZS3|WDR61_HUMAN	3	1	WD repeat-containing protein 61 OS=Homo sapiens GN=WDR61 PE=1 SV=1	3	1_1_1_
sp|Q9BTX1|NDC1_HUMAN	3	1	Nucleoporin NDC1 OS=Homo sapiens GN=TMEM48 PE=1 SV=2	3	1_1_1_
sp|Q99569|PKP4_HUMAN	3	1	Plakophilin-4 OS=Homo sapiens GN=PKP4 PE=1 SV=2	2	0_1_1_
sp|Q96TC7|RMD3_HUMAN	3	1	Regulator of microtubule dynamics protein 3 OS=Homo sapiens GN=FAM82A2 PE=1 SV=2	3	1_1_1_
sp|Q969V3|NCLN_HUMAN	3	1	Nicalin OS=Homo sapiens GN=NCLN PE=1 SV=2	3	1_1_1_
sp|Q8WXA9|SREK1_HUMAN	3	1	Splicing regulatory glutamine/lysine-rich protein 1 OS=Homo sapiens GN=SREK1 PE=1 SV=1	3	1_1_1_
sp|Q8N8A6|DDX51_HUMAN	3	1	ATP-dependent RNA helicase DDX51 OS=Homo sapiens GN=DDX51 PE=1 SV=3	3	1_1_1_
sp|Q8IZ83|A16A1_HUMAN	3	1	Aldehyde dehydrogenase family 16 member A1 OS=Homo sapiens GN=ALDH16A1 PE=1 SV=2	3	1_1_1_
sp|Q7Z7G8|VP13B_HUMAN	3	1	Vacuolar protein sorting-associated protein 13B OS=Homo sapiens GN=VPS13B PE=1 SV=2	2	0_1_1_
sp|Q7L4I2|RSRC2_HUMAN	3	1	Arginine/serine-rich coiled-coil protein 2 OS=Homo sapiens GN=RSRC2 PE=1 SV=1	3	1_1_1_
sp|Q6P6C2|ALKB5_HUMAN	3	1	RNA demethylase ALKBH5 OS=Homo sapiens GN=ALKBH5 PE=1 SV=2	3	1_1_1_
sp|Q5VZL5|ZMYM4_HUMAN	3	1	Zinc finger MYM-type protein 4 OS=Homo sapiens GN=ZMYM4 PE=1 SV=1	3	1_1_1_
sp|Q02252|MMSA_HUMAN	3	1	Methylmalonate-semialdehyde dehydrogenase [acylating], mitochondrial OS=Homo sapiens GN=ALDH6A1 PE=1 SV=2	2	0_1_1_
sp|P53992|SC24C_HUMAN	3	1	Protein transport protein Sec24C OS=Homo sapiens GN=SEC24C PE=1 SV=3	3	1_1_1_
sp|P51572|BAP31_HUMAN	3	1	B-cell receptor-associated protein 31 OS=Homo sapiens GN=BCAP31 PE=1 SV=3	3	1_1_1_
sp|P15927|RFA2_HUMAN	3	1	Replication protein A 32 kDa subunit OS=Homo sapiens GN=RPA2 PE=1 SV=1	3	1_1_1_
sp|P10606|COX5B_HUMAN	3	1	Cytochrome c oxidase subunit 5B, mitochondrial OS=Homo sapiens GN=COX5B PE=1 SV=2	3	1_1_1_
sp|P07093|GDN_HUMAN	3	1	Glia-derived nexin OS=Homo sapiens GN=SERPINE2 PE=1 SV=1	3	1_1_1_
sp|P05026|AT1B1_HUMAN	3	1	Sodium/potassium-transporting ATPase subunit beta-1 OS=Homo sapiens GN=ATP1B1 PE=1 SV=1	2	0_1_1_
sp|P04181|OAT_HUMAN	3	1	Ornithine aminotransferase, mitochondrial OS=Homo sapiens GN=OAT PE=1 SV=1	3	1_1_1_
sp|P02462|CO4A1_HUMAN	3	1	Collagen alpha-1(IV) chain OS=Homo sapiens GN=COL4A1 PE=1 SV=3	2	0_1_1_
sp|O75528|TADA3_HUMAN	3	1	Transcriptional adapter 3 OS=Homo sapiens GN=TADA3 PE=1 SV=1	3	1_1_1_
sp|O60828|PQBP1_HUMAN	3	1	Polyglutamine-binding protein 1 OS=Homo sapiens GN=PQBP1 PE=1 SV=1	3	1_1_1_
sp|O60701|UGDH_HUMAN	3	1	UDP-glucose 6-dehydrogenase OS=Homo sapiens GN=UGDH PE=1 SV=1	3	1_1_1_
sp|O43172|PRP4_HUMAN	3	1	U4/U6 small nuclear ribonucleoprotein Prp4 OS=Homo sapiens GN=PRPF4 PE=1 SV=2	3	1_1_1_
sp|O15270|SPTC2_HUMAN	3	1	Serine palmitoyltransferase 2 OS=Homo sapiens GN=SPTLC2 PE=1 SV=1	3	1_1_1_
sp|O14773|TPP1_HUMAN	3	1	Tripeptidyl-peptidase 1 OS=Homo sapiens GN=TPP1 PE=1 SV=2	3	1_1_1_
sp|O00151|PDLI1_HUMAN	3	1	PDZ and LIM domain protein 1 OS=Homo sapiens GN=PDLIM1 PE=1 SV=4	3	1_1_1_
sp|P26368|U2AF2_HUMAN	56	19	Splicing factor U2AF 65 kDa subunit OS=Homo sapiens GN=U2AF2 PE=1 SV=4	3	1_1_1_
sp|Q99832|TCPH_HUMAN	50	17	T-complex protein 1 subunit eta OS=Homo sapiens GN=CCT7 PE=1 SV=2	3	1_1_1_
sp|P55072|TERA_HUMAN	44	15	Transitional endoplasmic reticulum ATPase OS=Homo sapiens GN=VCP PE=1 SV=4	3	1_1_1_
sp|Q9BY44|EIF2A_HUMAN	29	10	Eukaryotic translation initiation factor 2A OS=Homo sapiens GN=EIF2A PE=1 SV=3	3	1_1_1_
sp|O43143|DHX15_HUMAN	72	25	Putative pre-mRNA-splicing factor ATP-dependent RNA helicase DHX15 OS=Homo sapiens GN=DHX15 PE=1 SV=2	3	1_1_1_
sp|O15230|LAMA5_HUMAN	46	16	Laminin subunit alpha-5 OS=Homo sapiens GN=LAMA5 PE=1 SV=8	3	1_1_1_
sp|P68363|TBA1B_HUMAN	134	47	Tubulin alpha-1B chain OS=Homo sapiens GN=TUBA1B PE=1 SV=1	3	1_1_1_
sp|P49756|RBM25_HUMAN	34	12	RNA-binding protein 25 OS=Homo sapiens GN=RBM25 PE=1 SV=3	3	1_1_1_
sp|P98179|RBM3_HUMAN	17	6	Putative RNA-binding protein 3 OS=Homo sapiens GN=RBM3 PE=1 SV=1	3	1_1_1_
sp|P49902|5NTC_HUMAN	152	54	Cytosolic purine 5'-nucleotidase OS=Homo sapiens GN=NT5C2 PE=1 SV=1	3	1_1_1_
sp|Q13509|TBB3_HUMAN	42	15	Tubulin beta-3 chain OS=Homo sapiens GN=TUBB3 PE=1 SV=2	3	1_1_1_
sp|Q5JUX0|SPIN3_HUMAN	14	5	Spindlin-3 OS=Homo sapiens GN=SPIN3 PE=2 SV=1	3	1_1_1_
sp|P24928|RPB1_HUMAN	22	8	DNA-directed RNA polymerase II subunit RPB1 OS=Homo sapiens GN=POLR2A PE=1 SV=2	3	1_1_1_
sp|Q9HD33|RM47_HUMAN	11	4	39S ribosomal protein L47, mitochondrial OS=Homo sapiens GN=MRPL47 PE=1 SV=2	3	1_1_1_
sp|Q96AV8|E2F7_HUMAN	11	4	Transcription factor E2F7 OS=Homo sapiens GN=E2F7 PE=1 SV=3	3	1_1_1_
sp|Q8N680|ZBTB2_HUMAN	11	4	Zinc finger and BTB domain-containing protein 2 OS=Homo sapiens GN=ZBTB2 PE=1 SV=1	3	1_1_1_
sp|Q13148|TADBP_HUMAN	11	4	TAR DNA-binding protein 43 OS=Homo sapiens GN=TARDBP PE=1 SV=1	3	1_1_1_
sp|Q7KZF4|SND1_HUMAN	60	22	Staphylococcal nuclease domain-containing protein 1 OS=Homo sapiens GN=SND1 PE=1 SV=1	3	1_1_1_
tr|J3KTL2|J3KTL2_HUMAN	30	11	Serine/arginine-rich-splicing factor 1 OS=Homo sapiens GN=SRSF1 PE=4 SV=1	3	1_1_1_
tr|B4DVB8|B4DVB8_HUMAN	19	7	ELAV-like protein 1 OS=Homo sapiens GN=ELAVL1 PE=2 SV=1	3	1_1_1_
sp|P05198|IF2A_HUMAN	27	10	Eukaryotic translation initiation factor 2 subunit 1 OS=Homo sapiens GN=EIF2S1 PE=1 SV=3	3	1_1_1_
sp|Q14152|EIF3A_HUMAN	70	26	Eukaryotic translation initiation factor 3 subunit A OS=Homo sapiens GN=EIF3A PE=1 SV=1	3	1_1_1_
sp|Q14203|DCTN1_HUMAN	35	13	Dynactin subunit 1 OS=Homo sapiens GN=DCTN1 PE=1 SV=3	3	1_1_1_
sp|Q15750|TAB1_HUMAN	43	16	TGF-beta-activated kinase 1 and MAP3K7-binding protein 1 OS=Homo sapiens GN=TAB1 PE=1 SV=1	3	1_1_1_
sp|P49792|RBP2_HUMAN	51	19	E3 SUMO-protein ligase RanBP2 OS=Homo sapiens GN=RANBP2 PE=1 SV=2	3	1_1_1_
sp|O75369|FLNB_HUMAN	91	34	Filamin-B OS=Homo sapiens GN=FLNB PE=1 SV=2	3	1_1_1_
sp|P46783|RS10_HUMAN	24	9	40S ribosomal protein S10 OS=Homo sapiens GN=RPS10 PE=1 SV=1	3	1_1_1_
sp|P62266|RS23_HUMAN	16	6	40S ribosomal protein S23 OS=Homo sapiens GN=RPS23 PE=1 SV=3	3	1_1_1_
sp|Q9BWU0|NADAP_HUMAN	8	3	Kanadaptin OS=Homo sapiens GN=SLC4A1AP PE=1 SV=1	3	1_1_1_
sp|Q9BWJ5|SF3B5_HUMAN	8	3	Splicing factor 3B subunit 5 OS=Homo sapiens GN=SF3B5 PE=1 SV=1	3	1_1_1_
sp|P61964|WDR5_HUMAN	8	3	WD repeat-containing protein 5 OS=Homo sapiens GN=WDR5 PE=1 SV=1	3	1_1_1_
sp|P60981|DEST_HUMAN	8	3	Destrin OS=Homo sapiens GN=DSTN PE=1 SV=3	3	1_1_1_
sp|P55268|LAMB2_HUMAN	8	3	Laminin subunit beta-2 OS=Homo sapiens GN=LAMB2 PE=1 SV=2	3	1_1_1_
sp|P62140|PP1B_HUMAN	29	11	Serine/threonine-protein phosphatase PP1-beta catalytic subunit OS=Homo sapiens GN=PPP1CB PE=1 SV=3	3	1_1_1_
sp|Q02878|RL6_HUMAN	21	8	60S ribosomal protein L6 OS=Homo sapiens GN=RPL6 PE=1 SV=3	3	1_1_1_
tr|F5H5D3|F5H5D3_HUMAN	120	46	Tubulin alpha-1C chain OS=Homo sapiens GN=TUBA1C PE=3 SV=1	3	1_1_1_
tr|B0V043|B0V043_HUMAN	39	15	Valine--tRNA ligase OS=Homo sapiens GN=VARS PE=3 SV=1	3	1_1_1_
sp|Q9Y4W6|AFG32_HUMAN	13	5	AFG3-like protein 2 OS=Homo sapiens GN=AFG3L2 PE=1 SV=2	3	1_1_1_
sp|Q16181|SEPT7_HUMAN	13	5	Septin-7 OS=Homo sapiens GN=SEPT7 PE=1 SV=2	3	1_1_1_
sp|P13796|PLSL_HUMAN	36	14	Plastin-2 OS=Homo sapiens GN=LCP1 PE=1 SV=6	3	1_1_1_
sp|Q9UHD8|SEPT9_HUMAN	18	7	Septin-9 OS=Homo sapiens GN=SEPT9 PE=1 SV=2	3	1_1_1_
sp|O60716|CTND1_HUMAN	18	7	Catenin delta-1 OS=Homo sapiens GN=CTNND1 PE=1 SV=1	3	1_1_1_
sp|O14776|TCRG1_HUMAN	18	7	Transcription elongation regulator 1 OS=Homo sapiens GN=TCERG1 PE=1 SV=2	3	1_1_1_
tr|E9PRY8|E9PRY8_HUMAN	159	62	Elongation factor 1-delta OS=Homo sapiens GN=EEF1D PE=3 SV=1	3	1_1_1_
sp|O43809|CPSF5_HUMAN	28	11	Cleavage and polyadenylation specificity factor subunit 5 OS=Homo sapiens GN=NUDT21 PE=1 SV=1	3	1_1_1_
sp|Q13813|SPTN1_HUMAN	178	71	Spectrin alpha chain, non-erythrocytic 1 OS=Homo sapiens GN=SPTAN1 PE=1 SV=3	3	1_1_1_
sp|Q01082|SPTB2_HUMAN	160	64	Spectrin beta chain, non-erythrocytic 1 OS=Homo sapiens GN=SPTBN1 PE=1 SV=2	3	1_1_1_
tr|A8MW61|A8MW61_HUMAN	15	6	Pleiotropic regulator 1 OS=Homo sapiens GN=PLRG1 PE=4 SV=1	3	1_1_1_
sp|P82673|RT35_HUMAN	15	6	28S ribosomal protein S35, mitochondrial OS=Homo sapiens GN=MRPS35 PE=1 SV=1	3	1_1_1_
tr|B1AHD1|B1AHD1_HUMAN	10	4	NHP2 non-histone chromosome protein 2-like 1 (S. cerevisiae) OS=Homo sapiens GN=NHP2L1 PE=4 SV=1	3	1_1_1_
sp|Q8WWK9|CKAP2_HUMAN	10	4	Cytoskeleton-associated protein 2 OS=Homo sapiens GN=CKAP2 PE=1 SV=1	3	1_1_1_
sp|Q13217|DNJC3_HUMAN	10	4	DnaJ homolog subfamily C member 3 OS=Homo sapiens GN=DNAJC3 PE=1 SV=1	3	1_1_1_
tr|K7ERV3|K7ERV3_HUMAN	5	2	Thymidine kinase, cytosolic OS=Homo sapiens GN=TK1 PE=4 SV=1	3	1_1_1_
sp|Q9ULX6|AKP8L_HUMAN	5	2	A-kinase anchor protein 8-like OS=Homo sapiens GN=AKAP8L PE=1 SV=3	3	1_1_1_
sp|Q9UI09|NDUAC_HUMAN	5	2	NADH dehydrogenase [ubiquinone] 1 alpha subcomplex subunit 12 OS=Homo sapiens GN=NDUFA12 PE=1 SV=1	3	1_1_1_
sp|Q9BZ29|DOCK9_HUMAN	5	2	Dedicator of cytokinesis protein 9 OS=Homo sapiens GN=DOCK9 PE=1 SV=2	2	0_1_1_
sp|Q9BTD8|RBM42_HUMAN	5	2	RNA-binding protein 42 OS=Homo sapiens GN=RBM42 PE=1 SV=1	3	1_1_1_
sp|Q9BTC0|DIDO1_HUMAN	5	2	Death-inducer obliterator 1 OS=Homo sapiens GN=DIDO1 PE=1 SV=5	3	1_1_1_
sp|Q96EY1|DNJA3_HUMAN	5	2	DnaJ homolog subfamily A member 3, mitochondrial OS=Homo sapiens GN=DNAJA3 PE=1 SV=2	3	1_1_1_
sp|Q96AB3|ISOC2_HUMAN	5	2	Isochorismatase domain-containing protein 2, mitochondrial OS=Homo sapiens GN=ISOC2 PE=1 SV=1	3	1_1_1_
sp|Q4U2R6|RM51_HUMAN	5	2	39S ribosomal protein L51, mitochondrial OS=Homo sapiens GN=MRPL51 PE=1 SV=1	3	1_1_1_
sp|Q14966|ZN638_HUMAN	5	2	Zinc finger protein 638 OS=Homo sapiens GN=ZNF638 PE=1 SV=2	3	1_1_1_
sp|Q04837|SSBP_HUMAN	5	2	Single-stranded DNA-binding protein, mitochondrial OS=Homo sapiens GN=SSBP1 PE=1 SV=1	3	1_1_1_
sp|P62318|SMD3_HUMAN	5	2	Small nuclear ribonucleoprotein Sm D3 OS=Homo sapiens GN=SNRPD3 PE=1 SV=1	3	1_1_1_
sp|P43686|PRS6B_HUMAN	5	2	26S protease regulatory subunit 6B OS=Homo sapiens GN=PSMC4 PE=1 SV=2	3	1_1_1_
sp|P31949|S10AB_HUMAN	5	2	Protein S100-A11 OS=Homo sapiens GN=S100A11 PE=1 SV=2	3	1_1_1_
sp|P04083|ANXA1_HUMAN	5	2	Annexin A1 OS=Homo sapiens GN=ANXA1 PE=1 SV=2	3	1_1_1_
sp|O43920|NDUS5_HUMAN	5	2	NADH dehydrogenase [ubiquinone] iron-sulfur protein 5 OS=Homo sapiens GN=NDUFS5 PE=1 SV=3	3	1_1_1_
sp|O15355|PPM1G_HUMAN	5	2	Protein phosphatase 1G OS=Homo sapiens GN=PPM1G PE=1 SV=1	3	1_1_1_
sp|P68431|H31_HUMAN	37	15	Histone H3.1 OS=Homo sapiens GN=HIST1H3A PE=1 SV=2	3	1_1_1_
sp|P68400|CSK21_HUMAN	27	11	Casein kinase II subunit alpha OS=Homo sapiens GN=CSNK2A1 PE=1 SV=1	3	1_1_1_
sp|P62314|SMD1_HUMAN	22	9	Small nuclear ribonucleoprotein Sm D1 OS=Homo sapiens GN=SNRPD1 PE=1 SV=1	3	1_1_1_
sp|O15371|EIF3D_HUMAN	22	9	Eukaryotic translation initiation factor 3 subunit D OS=Homo sapiens GN=EIF3D PE=1 SV=1	3	1_1_1_
sp|O60825|F262_HUMAN	61	25	6-phosphofructo-2-kinase/fructose-2,6-bisphosphatase 2 OS=Homo sapiens GN=PFKFB2 PE=1 SV=2	3	1_1_1_
sp|Q9Y2X3|NOP58_HUMAN	17	7	Nucleolar protein 58 OS=Homo sapiens GN=NOP58 PE=1 SV=1	3	1_1_1_
sp|Q9UMS4|PRP19_HUMAN	17	7	Pre-mRNA-processing factor 19 OS=Homo sapiens GN=PRPF19 PE=1 SV=1	3	1_1_1_
tr|B7Z4Q3|B7Z4Q3_HUMAN	29	12	Putative RNA-binding protein Luc7-like 2 OS=Homo sapiens GN=LUC7L2 PE=2 SV=1	2	0_1_1_
sp|P23284|PPIB_HUMAN	29	12	Peptidyl-prolyl cis-trans isomerase B OS=Homo sapiens GN=PPIB PE=1 SV=2	3	1_1_1_
sp|Q13151|ROA0_HUMAN	24	10	Heterogeneous nuclear ribonucleoprotein A0 OS=Homo sapiens GN=HNRNPA0 PE=1 SV=1	3	1_1_1_
tr|J3KQN4|J3KQN4_HUMAN	12	5	60S ribosomal protein L36a OS=Homo sapiens GN=RPL36A PE=3 SV=1	3	1_1_1_
sp|Q9NY93|DDX56_HUMAN	12	5	Probable ATP-dependent RNA helicase DDX56 OS=Homo sapiens GN=DDX56 PE=1 SV=1	3	1_1_1_
sp|Q16629|SRSF7_HUMAN	12	5	Serine/arginine-rich splicing factor 7 OS=Homo sapiens GN=SRSF7 PE=1 SV=1	3	1_1_1_
sp|P54136|SYRC_HUMAN	12	5	Arginine--tRNA ligase, cytoplasmic OS=Homo sapiens GN=RARS PE=1 SV=2	3	1_1_1_
sp|P67809|YBOX1_HUMAN	40	17	Nuclease-sensitive element-binding protein 1 OS=Homo sapiens GN=YBX1 PE=1 SV=3	3	1_1_1_
sp|P35637|FUS_HUMAN	40	17	RNA-binding protein FUS OS=Homo sapiens GN=FUS PE=1 SV=1	3	1_1_1_
sp|P61158|ARP3_HUMAN	28	12	Actin-related protein 3 OS=Homo sapiens GN=ACTR3 PE=1 SV=3	3	1_1_1_
tr|E7EVA0|E7EVA0_HUMAN	21	9	Microtubule-associated protein OS=Homo sapiens GN=MAP4 PE=4 SV=1	3	1_1_1_
sp|P61163|ACTZ_HUMAN	21	9	Alpha-centractin OS=Homo sapiens GN=ACTR1A PE=1 SV=1	3	1_1_1_
sp|Q92979|NEP1_HUMAN	14	6	Ribosomal RNA small subunit methyltransferase NEP1 OS=Homo sapiens GN=EMG1 PE=1 SV=4	3	1_1_1_
sp|P38919|IF4A3_HUMAN	14	6	Eukaryotic initiation factor 4A-III OS=Homo sapiens GN=EIF4A3 PE=1 SV=4	3	1_1_1_
sp|P31040|DHSA_HUMAN	14	6	Succinate dehydrogenase [ubiquinone] flavoprotein subunit, mitochondrial OS=Homo sapiens GN=SDHA PE=1 SV=2	3	1_1_1_
tr|C9JWM7|C9JWM7_HUMAN	7	3	Actin-related protein 2/3 complex subunit 4 OS=Homo sapiens GN=ARPC4 PE=4 SV=1	3	1_1_1_
sp|Q9Y5K8|VATD_HUMAN	7	3	V-type proton ATPase subunit D OS=Homo sapiens GN=ATP6V1D PE=1 SV=1	3	1_1_1_
sp|P21281|VATB2_HUMAN	7	3	V-type proton ATPase subunit B, brain isoform OS=Homo sapiens GN=ATP6V1B2 PE=1 SV=3	3	1_1_1_
sp|P52597|HNRPF_HUMAN	37	16	Heterogeneous nuclear ribonucleoprotein F OS=Homo sapiens GN=HNRNPF PE=1 SV=3	3	1_1_1_
sp|Q1KMD3|HNRL2_HUMAN	32	14	Heterogeneous nuclear ribonucleoprotein U-like protein 2 OS=Homo sapiens GN=HNRNPUL2 PE=1 SV=1	3	1_1_1_
tr|B4DMU0|B4DMU0_HUMAN	16	7	Pyrroline-5-carboxylate reductase OS=Homo sapiens GN=PYCR1 PE=2 SV=1	3	1_1_1_
sp|Q9Y676|RT18B_HUMAN	16	7	28S ribosomal protein S18b, mitochondrial OS=Homo sapiens GN=MRPS18B PE=1 SV=1	3	1_1_1_
sp|P07237|PDIA1_HUMAN	66	29	Protein disulfide-isomerase OS=Homo sapiens GN=P4HB PE=1 SV=3	3	1_1_1_
sp|Q13283|G3BP1_HUMAN	25	11	Ras GTPase-activating protein-binding protein 1 OS=Homo sapiens GN=G3BP1 PE=1 SV=1	3	1_1_1_
sp|P63261|ACTG_HUMAN	1076	474	Actin, cytoplasmic 2 OS=Homo sapiens GN=ACTG1 PE=1 SV=1	3	1_1_1_
sp|Q13464|ROCK1_HUMAN	34	15	Rho-associated protein kinase 1 OS=Homo sapiens GN=ROCK1 PE=1 SV=1	3	1_1_1_
sp|O75688|PPM1B_HUMAN	1062	472	Protein phosphatase 1B OS=Homo sapiens GN=PPM1B PE=1 SV=1	3	1_1_1_
sp|Q8TDN6|BRX1_HUMAN	9	4	Ribosome biogenesis protein BRX1 homolog OS=Homo sapiens GN=BRIX1 PE=1 SV=2	3	1_1_1_
sp|Q8NCE2|MTMRE_HUMAN	9	4	Myotubularin-related protein 14 OS=Homo sapiens GN=MTMR14 PE=1 SV=2	3	1_1_1_
sp|O95816|BAG2_HUMAN	9	4	BAG family molecular chaperone regulator 2 OS=Homo sapiens GN=BAG2 PE=1 SV=1	3	1_1_1_
sp|P11142|HSP7C_HUMAN	110	49	Heat shock cognate 71 kDa protein OS=Homo sapiens GN=HSPA8 PE=1 SV=1	3	1_1_1_
tr|F8VVM2|F8VVM2_HUMAN	40	18	Phosphate carrier protein, mitochondrial OS=Homo sapiens GN=SLC25A3 PE=3 SV=1	3	1_1_1_
sp|P18124|RL7_HUMAN	31	14	60S ribosomal protein L7 OS=Homo sapiens GN=RPL7 PE=1 SV=1	3	1_1_1_
sp|A6NHR9|SMHD1_HUMAN	31	14	Structural maintenance of chromosomes flexible hinge domain-containing protein 1 OS=Homo sapiens GN=SMCHD1 PE=1 SV=2	3	1_1_1_
sp|P07814|SYEP_HUMAN	44	20	Bifunctional glutamate/proline--tRNA ligase OS=Homo sapiens GN=EPRS PE=1 SV=5	3	1_1_1_
sp|P52292|IMA2_HUMAN	11	5	Importin subunit alpha-2 OS=Homo sapiens GN=KPNA2 PE=1 SV=1	3	1_1_1_
tr|A8MXP9|A8MXP9_HUMAN	46	21	Matrin-3 OS=Homo sapiens GN=MATR3 PE=4 SV=1	3	1_1_1_
sp|P31689|DNJA1_HUMAN	24	11	DnaJ homolog subfamily A member 1 OS=Homo sapiens GN=DNAJA1 PE=1 SV=2	3	1_1_1_
sp|Q08379|GOGA2_HUMAN	13	6	Golgin subfamily A member 2 OS=Homo sapiens GN=GOLGA2 PE=1 SV=3	3	1_1_1_
sp|P13639|EF2_HUMAN	75	35	Elongation factor 2 OS=Homo sapiens GN=EEF2 PE=1 SV=4	3	1_1_1_
sp|Q02543|RL18A_HUMAN	15	7	60S ribosomal protein L18a OS=Homo sapiens GN=RPL18A PE=1 SV=2	3	1_1_1_
sp|P62888|RL30_HUMAN	15	7	60S ribosomal protein L30 OS=Homo sapiens GN=RPL30 PE=1 SV=2	3	1_1_1_
tr|J3QL51|J3QL51_HUMAN	38	18	60S ribosomal protein L17 OS=Homo sapiens GN=RPL17 PE=3 SV=1	3	1_1_1_
sp|P82933|RT09_HUMAN	25	12	28S ribosomal protein S9, mitochondrial OS=Homo sapiens GN=MRPS9 PE=1 SV=2	3	1_1_1_
sp|P42167|LAP2B_HUMAN	29	14	Lamina-associated polypeptide 2, isoforms beta/gamma OS=Homo sapiens GN=TMPO PE=1 SV=2	3	1_1_1_
sp|P42166|LAP2A_HUMAN	33	16	Lamina-associated polypeptide 2, isoform alpha OS=Homo sapiens GN=TMPO PE=1 SV=2	3	1_1_1_
sp|Q9Y2H1|ST38L_HUMAN	70	34	Serine/threonine-protein kinase 38-like OS=Homo sapiens GN=STK38L PE=1 SV=3	3	1_1_1_
sp|Q92499|DDX1_HUMAN	43	21	ATP-dependent RNA helicase DDX1 OS=Homo sapiens GN=DDX1 PE=1 SV=2	3	1_1_1_
sp|P12956|XRCC6_HUMAN	34	17	X-ray repair cross-complementing protein 6 OS=Homo sapiens GN=XRCC6 PE=1 SV=2	3	1_1_1_
sp|Q9P1Y5|CAMP3_HUMAN	28	14	Calmodulin-regulated spectrin-associated protein 3 OS=Homo sapiens GN=CAMSAP3 PE=1 SV=2	3	1_1_1_
sp|P22087|FBRL_HUMAN	26	13	rRNA 2'-O-methyltransferase fibrillarin OS=Homo sapiens GN=FBL PE=1 SV=2	3	1_1_1_
sp|P61981|1433G_HUMAN	20	10	14-3-3 protein gamma OS=Homo sapiens GN=YWHAG PE=1 SV=2	3	1_1_1_
sp|P20042|IF2B_HUMAN	18	9	Eukaryotic translation initiation factor 2 subunit 2 OS=Homo sapiens GN=EIF2S2 PE=1 SV=2	3	1_1_1_
sp|P00367|DHE3_HUMAN	16	8	Glutamate dehydrogenase 1, mitochondrial OS=Homo sapiens GN=GLUD1 PE=1 SV=2	3	1_1_1_
sp|Q9UQE7|SMC3_HUMAN	14	7	Structural maintenance of chromosomes protein 3 OS=Homo sapiens GN=SMC3 PE=1 SV=2	3	1_1_1_
sp|Q8TCS8|PNPT1_HUMAN	14	7	Polyribonucleotide nucleotidyltransferase 1, mitochondrial OS=Homo sapiens GN=PNPT1 PE=1 SV=2	3	1_1_1_
sp|Q9Y5K6|CD2AP_HUMAN	12	6	CD2-associated protein OS=Homo sapiens GN=CD2AP PE=1 SV=1	3	1_1_1_
sp|Q14240|IF4A2_HUMAN	12	6	Eukaryotic initiation factor 4A-II OS=Homo sapiens GN=EIF4A2 PE=1 SV=2	3	1_1_1_
sp|P36776|LONM_HUMAN	12	6	Lon protease homolog, mitochondrial OS=Homo sapiens GN=LONP1 PE=1 SV=2	3	1_1_1_
sp|Q9Y399|RT02_HUMAN	10	5	28S ribosomal protein S2, mitochondrial OS=Homo sapiens GN=MRPS2 PE=1 SV=1	3	1_1_1_
sp|Q9BYD6|RM01_HUMAN	10	5	39S ribosomal protein L1, mitochondrial OS=Homo sapiens GN=MRPL1 PE=1 SV=2	3	1_1_1_
sp|P62195|PRS8_HUMAN	10	5	26S protease regulatory subunit 8 OS=Homo sapiens GN=PSMC5 PE=1 SV=1	3	1_1_1_
sp|Q9NX20|RM16_HUMAN	8	4	39S ribosomal protein L16, mitochondrial OS=Homo sapiens GN=MRPL16 PE=1 SV=1	3	1_1_1_
sp|Q9NTJ3|SMC4_HUMAN	8	4	Structural maintenance of chromosomes protein 4 OS=Homo sapiens GN=SMC4 PE=1 SV=2	3	1_1_1_
sp|Q96QC0|PP1RA_HUMAN	8	4	Serine/threonine-protein phosphatase 1 regulatory subunit 10 OS=Homo sapiens GN=PPP1R10 PE=1 SV=1	3	1_1_1_
sp|Q8N5C8|TAB3_HUMAN	8	4	TGF-beta-activated kinase 1 and MAP3K7-binding protein 3 OS=Homo sapiens GN=TAB3 PE=1 SV=2	3	1_1_1_
tr|I3L504|I3L504_HUMAN	6	3	Eukaryotic translation initiation factor 5A-1 OS=Homo sapiens GN=EIF5A PE=4 SV=1	3	1_1_1_
tr|E7ESZ7|E7ESZ7_HUMAN	6	3	NADH dehydrogenase [ubiquinone] 1 alpha subcomplex subunit 10, mitochondrial OS=Homo sapiens GN=NDUFA10 PE=4 SV=1	3	1_1_1_
sp|Q9Y221|NIP7_HUMAN	6	3	60S ribosome subunit biogenesis protein NIP7 homolog OS=Homo sapiens GN=NIP7 PE=1 SV=1	2	0_1_1_
sp|Q9NX24|NHP2_HUMAN	6	3	H/ACA ribonucleoprotein complex subunit 2 OS=Homo sapiens GN=NHP2 PE=1 SV=1	3	1_1_1_
sp|Q9BYE7|PCGF6_HUMAN	6	3	Polycomb group RING finger protein 6 OS=Homo sapiens GN=PCGF6 PE=1 SV=2	2	0_1_1_
sp|Q9BW19|KIFC1_HUMAN	6	3	Kinesin-like protein KIFC1 OS=Homo sapiens GN=KIFC1 PE=1 SV=2	3	1_1_1_
sp|Q99653|CHP1_HUMAN	6	3	Calcineurin B homologous protein 1 OS=Homo sapiens GN=CHP1 PE=1 SV=3	3	1_1_1_
sp|Q13011|ECH1_HUMAN	6	3	Delta(3,5)-Delta(2,4)-dienoyl-CoA isomerase, mitochondrial OS=Homo sapiens GN=ECH1 PE=1 SV=2	3	1_1_1_
sp|P62333|PRS10_HUMAN	6	3	26S protease regulatory subunit 10B OS=Homo sapiens GN=PSMC6 PE=1 SV=1	3	1_1_1_
sp|P53582|AMPM1_HUMAN	6	3	Methionine aminopeptidase 1 OS=Homo sapiens GN=METAP1 PE=1 SV=2	3	1_1_1_
sp|P41223|BUD31_HUMAN	6	3	Protein BUD31 homolog OS=Homo sapiens GN=BUD31 PE=1 SV=2	3	1_1_1_
sp|P35998|PRS7_HUMAN	6	3	26S protease regulatory subunit 7 OS=Homo sapiens GN=PSMC2 PE=1 SV=3	3	1_1_1_
sp|P31930|QCR1_HUMAN	6	3	Cytochrome b-c1 complex subunit 1, mitochondrial OS=Homo sapiens GN=UQCRC1 PE=1 SV=3	3	1_1_1_
sp|P21796|VDAC1_HUMAN	6	3	Voltage-dependent anion-selective channel protein 1 OS=Homo sapiens GN=VDAC1 PE=1 SV=2	3	1_1_1_
sp|P18077|RL35A_HUMAN	6	3	60S ribosomal protein L35a OS=Homo sapiens GN=RPL35A PE=1 SV=2	3	1_1_1_
tr|J3QR07|J3QR07_HUMAN	4	2	YTH domain-containing protein 1 OS=Homo sapiens GN=YTHDC1 PE=4 SV=1	3	1_1_1_
tr|E7EVH7|E7EVH7_HUMAN	4	2	Kinesin light chain 1 OS=Homo sapiens GN=KLC1 PE=4 SV=1	3	1_1_1_
tr|A0AV56|A0AV56_HUMAN	4	2	SAFB protein OS=Homo sapiens GN=SAFB PE=2 SV=1	3	1_1_1_
sp|Q9Y2Q9|RT28_HUMAN	4	2	28S ribosomal protein S28, mitochondrial OS=Homo sapiens GN=MRPS28 PE=1 SV=1	3	1_1_1_
sp|Q9P2K5|MYEF2_HUMAN	4	2	Myelin expression factor 2 OS=Homo sapiens GN=MYEF2 PE=1 SV=3	3	1_1_1_
sp|Q9NQ92|COPRS_HUMAN	4	2	Coordinator of PRMT5 and differentiation stimulator OS=Homo sapiens GN=COPRS PE=1 SV=3	3	1_1_1_
sp|Q9NQ50|RM40_HUMAN	4	2	39S ribosomal protein L40, mitochondrial OS=Homo sapiens GN=MRPL40 PE=1 SV=1	3	1_1_1_
sp|Q9BYD2|RM09_HUMAN	4	2	39S ribosomal protein L9, mitochondrial OS=Homo sapiens GN=MRPL9 PE=1 SV=2	3	1_1_1_
sp|Q96ST3|SIN3A_HUMAN	4	2	Paired amphipathic helix protein Sin3a OS=Homo sapiens GN=SIN3A PE=1 SV=2	3	1_1_1_
sp|Q96L91|EP400_HUMAN	4	2	E1A-binding protein p400 OS=Homo sapiens GN=EP400 PE=1 SV=4	2	0_1_1_
sp|Q5HYI8|RABL3_HUMAN	4	2	Rab-like protein 3 OS=Homo sapiens GN=RABL3 PE=1 SV=1	3	1_1_1_
sp|Q02818|NUCB1_HUMAN	4	2	Nucleobindin-1 OS=Homo sapiens GN=NUCB1 PE=1 SV=4	3	1_1_1_
tr|Q5TGA3|Q5TGA3_HUMAN	2	1	Peptidyl-prolyl cis-trans isomerase E OS=Homo sapiens GN=PPIE PE=2 SV=1	2	0_1_1_
tr|H0Y8C2|H0Y8C2_HUMAN	2	1	60S ribosomal protein L22-like 1 (Fragment) OS=Homo sapiens GN=RPL22L1 PE=4 SV=1	3	1_1_1_
tr|F5H6I0|F5H6I0_HUMAN	2	1	Beta-2-microglobulin form pI 5.3 OS=Homo sapiens GN=B2M PE=3 SV=1	3	1_1_1_
tr|A6NFN2|A6NFN2_HUMAN	2	1	Abl interactor 1 OS=Homo sapiens GN=ABI1 PE=4 SV=2	3	1_1_1_
tr|A6NCI0|A6NCI0_HUMAN	2	1	39S ribosomal protein L42, mitochondrial OS=Homo sapiens GN=MRPL42 PE=4 SV=1	3	1_1_1_
sp|Q9Y6V7|DDX49_HUMAN	2	1	Probable ATP-dependent RNA helicase DDX49 OS=Homo sapiens GN=DDX49 PE=1 SV=1	2	0_1_1_
sp|Q9Y5X1|SNX9_HUMAN	2	1	Sorting nexin-9 OS=Homo sapiens GN=SNX9 PE=1 SV=1	3	1_1_1_
sp|Q9Y230|RUVB2_HUMAN	2	1	RuvB-like 2 OS=Homo sapiens GN=RUVBL2 PE=1 SV=3	3	1_1_1_
sp|Q9UJZ1|STML2_HUMAN	2	1	Stomatin-like protein 2 OS=Homo sapiens GN=STOML2 PE=1 SV=1	3	1_1_1_
sp|Q9P032|NDUF4_HUMAN	2	1	NADH dehydrogenase [ubiquinone] 1 alpha subcomplex assembly factor 4 OS=Homo sapiens GN=NDUFAF4 PE=1 SV=1	3	1_1_1_
sp|Q9NXH9|TRM1_HUMAN	2	1	tRNA (guanine(26)-N(2))-dimethyltransferase OS=Homo sapiens GN=TRMT1 PE=1 SV=1	3	1_1_1_
sp|Q9NRX1|PNO1_HUMAN	2	1	RNA-binding protein PNO1 OS=Homo sapiens GN=PNO1 PE=1 SV=1	3	1_1_1_
sp|Q9NQT5|EXOS3_HUMAN	2	1	Exosome complex component RRP40 OS=Homo sapiens GN=EXOSC3 PE=1 SV=3	3	1_1_1_
sp|Q9HAN9|NMNA1_HUMAN	2	1	Nicotinamide mononucleotide adenylyltransferase 1 OS=Homo sapiens GN=NMNAT1 PE=1 SV=1	3	1_1_1_
sp|Q9H840|GEMI7_HUMAN	2	1	Gem-associated protein 7 OS=Homo sapiens GN=GEMIN7 PE=1 SV=1	3	1_1_1_
sp|Q9H6I2|SOX17_HUMAN	2	1	Transcription factor SOX-17 OS=Homo sapiens GN=SOX17 PE=1 SV=1	3	1_1_1_
sp|Q9H479|FN3K_HUMAN	2	1	Fructosamine-3-kinase OS=Homo sapiens GN=FN3K PE=1 SV=1	2	0_1_1_
sp|Q9H0H5|RGAP1_HUMAN	2	1	Rac GTPase-activating protein 1 OS=Homo sapiens GN=RACGAP1 PE=1 SV=1	3	1_1_1_
sp|Q9GZS1|RPA49_HUMAN	2	1	DNA-directed RNA polymerase I subunit RPA49 OS=Homo sapiens GN=POLR1E PE=1 SV=2	3	1_1_1_
sp|Q9BZF9|UACA_HUMAN	2	1	Uveal autoantigen with coiled-coil domains and ankyrin repeats OS=Homo sapiens GN=UACA PE=1 SV=2	3	1_1_1_
sp|Q9BX40|LS14B_HUMAN	2	1	Protein LSM14 homolog B OS=Homo sapiens GN=LSM14B PE=1 SV=1	3	1_1_1_
sp|Q9BVJ6|UT14A_HUMAN	2	1	U3 small nucleolar RNA-associated protein 14 homolog A OS=Homo sapiens GN=UTP14A PE=1 SV=1	3	1_1_1_
sp|Q99627|CSN8_HUMAN	2	1	COP9 signalosome complex subunit 8 OS=Homo sapiens GN=COPS8 PE=1 SV=1	3	1_1_1_
sp|Q99567|NUP88_HUMAN	2	1	Nuclear pore complex protein Nup88 OS=Homo sapiens GN=NUP88 PE=1 SV=2	3	1_1_1_
sp|Q96ME7|ZN512_HUMAN	2	1	Zinc finger protein 512 OS=Homo sapiens GN=ZNF512 PE=1 SV=2	2	0_1_1_
sp|Q96CB9|NSUN4_HUMAN	2	1	5-methylcytosine rRNA methyltransferase NSUN4 OS=Homo sapiens GN=NSUN4 PE=1 SV=2	3	1_1_1_
sp|Q96BD8|SKA1_HUMAN	2	1	Spindle and kinetochore-associated protein 1 OS=Homo sapiens GN=SKA1 PE=1 SV=1	3	1_1_1_
sp|Q8WVC0|LEO1_HUMAN	2	1	RNA polymerase-associated protein LEO1 OS=Homo sapiens GN=LEO1 PE=1 SV=1	3	1_1_1_
sp|Q8TAD8|SNIP1_HUMAN	2	1	Smad nuclear-interacting protein 1 OS=Homo sapiens GN=SNIP1 PE=1 SV=1	3	1_1_1_
sp|Q8NC60|NOA1_HUMAN	2	1	Nitric oxide-associated protein 1 OS=Homo sapiens GN=NOA1 PE=1 SV=2	2	0_1_1_
sp|Q8NAF0|ZN579_HUMAN	2	1	Zinc finger protein 579 OS=Homo sapiens GN=ZNF579 PE=1 SV=2	3	1_1_1_
sp|Q8N5F7|NKAP_HUMAN	2	1	NF-kappa-B-activating protein OS=Homo sapiens GN=NKAP PE=1 SV=1	3	1_1_1_
sp|Q8N4V1|MMGT1_HUMAN	2	1	Membrane magnesium transporter 1 OS=Homo sapiens GN=MMGT1 PE=1 SV=1	3	1_1_1_
sp|Q8IV48|ERI1_HUMAN	2	1	3'-5' exoribonuclease 1 OS=Homo sapiens GN=ERI1 PE=1 SV=3	2	0_1_1_
sp|Q86W42|THOC6_HUMAN	2	1	THO complex subunit 6 homolog OS=Homo sapiens GN=THOC6 PE=1 SV=1	3	1_1_1_
sp|Q6ZSZ5|ARHGI_HUMAN	2	1	Rho guanine nucleotide exchange factor 18 OS=Homo sapiens GN=ARHGEF18 PE=1 SV=3	3	1_1_1_
sp|Q6P158|DHX57_HUMAN	2	1	Putative ATP-dependent RNA helicase DHX57 OS=Homo sapiens GN=DHX57 PE=1 SV=2	2	0_1_1_
sp|Q5VT25|MRCKA_HUMAN	2	1	Serine/threonine-protein kinase MRCK alpha OS=Homo sapiens GN=CDC42BPA PE=1 SV=1	2	0_1_1_
sp|Q53GA4|PHLA2_HUMAN	2	1	Pleckstrin homology-like domain family A member 2 OS=Homo sapiens GN=PHLDA2 PE=1 SV=2	2	0_1_1_
sp|Q15758|AAAT_HUMAN	2	1	Neutral amino acid transporter B(0) OS=Homo sapiens GN=SLC1A5 PE=1 SV=2	3	1_1_1_
sp|Q15599|NHRF2_HUMAN	2	1	Na(+)/H(+) exchange regulatory cofactor NHE-RF2 OS=Homo sapiens GN=SLC9A3R2 PE=1 SV=2	3	1_1_1_
sp|Q15050|RRS1_HUMAN	2	1	Ribosome biogenesis regulatory protein homolog OS=Homo sapiens GN=RRS1 PE=1 SV=2	3	1_1_1_
sp|Q15022|SUZ12_HUMAN	2	1	Polycomb protein SUZ12 OS=Homo sapiens GN=SUZ12 PE=1 SV=3	2	0_1_1_
sp|Q15014|MO4L2_HUMAN	2	1	Mortality factor 4-like protein 2 OS=Homo sapiens GN=MORF4L2 PE=1 SV=1	2	0_1_1_
sp|Q14571|ITPR2_HUMAN	2	1	Inositol 1,4,5-trisphosphate receptor type 2 OS=Homo sapiens GN=ITPR2 PE=1 SV=2	2	0_1_1_
sp|Q13825|AUHM_HUMAN	2	1	Methylglutaconyl-CoA hydratase, mitochondrial OS=Homo sapiens GN=AUH PE=1 SV=1	3	1_1_1_
sp|Q13190|STX5_HUMAN	2	1	Syntaxin-5 OS=Homo sapiens GN=STX5 PE=1 SV=2	3	1_1_1_
sp|Q08554|DSC1_HUMAN	2	1	Desmocollin-1 OS=Homo sapiens GN=DSC1 PE=1 SV=2	2	0_1_1_
sp|Q08357|S20A2_HUMAN	2	1	Sodium-dependent phosphate transporter 2 OS=Homo sapiens GN=SLC20A2 PE=1 SV=1	3	1_1_1_
sp|Q00403|TF2B_HUMAN	2	1	Transcription initiation factor IIB OS=Homo sapiens GN=GTF2B PE=1 SV=1	3	1_1_1_
sp|P99999|CYC_HUMAN	2	1	Cytochrome c OS=Homo sapiens GN=CYCS PE=1 SV=2	2	0_1_1_
sp|P83111|LACTB_HUMAN	2	1	Serine beta-lactamase-like protein LACTB, mitochondrial OS=Homo sapiens GN=LACTB PE=1 SV=2	2	0_1_1_
sp|P82909|RT36_HUMAN	2	1	28S ribosomal protein S36, mitochondrial OS=Homo sapiens GN=MRPS36 PE=1 SV=2	3	1_1_1_
sp|P62273|RS29_HUMAN	2	1	40S ribosomal protein S29 OS=Homo sapiens GN=RPS29 PE=1 SV=2	3	1_1_1_
sp|P50402|EMD_HUMAN	2	1	Emerin OS=Homo sapiens GN=EMD PE=1 SV=1	3	1_1_1_
sp|P25787|PSA2_HUMAN	2	1	Proteasome subunit alpha type-2 OS=Homo sapiens GN=PSMA2 PE=1 SV=2	3	1_1_1_
sp|P20290|BTF3_HUMAN	2	1	Transcription factor BTF3 OS=Homo sapiens GN=BTF3 PE=1 SV=1	3	1_1_1_
sp|P18887|XRCC1_HUMAN	2	1	DNA repair protein XRCC1 OS=Homo sapiens GN=XRCC1 PE=1 SV=2	3	1_1_1_
sp|P18669|PGAM1_HUMAN	2	1	Phosphoglycerate mutase 1 OS=Homo sapiens GN=PGAM1 PE=1 SV=2	3	1_1_1_
sp|P18583|SON_HUMAN	2	1	Protein SON OS=Homo sapiens GN=SON PE=1 SV=4	3	1_1_1_
sp|P07858|CATB_HUMAN	2	1	Cathepsin B OS=Homo sapiens GN=CTSB PE=1 SV=3	2	0_1_1_
sp|O95758|PTBP3_HUMAN	2	1	Polypyrimidine tract-binding protein 3 OS=Homo sapiens GN=PTBP3 PE=1 SV=2	3	1_1_1_
sp|O95372|LYPA2_HUMAN	2	1	Acyl-protein thioesterase 2 OS=Homo sapiens GN=LYPLA2 PE=1 SV=1	2	0_1_1_
sp|O95292|VAPB_HUMAN	2	1	Vesicle-associated membrane protein-associated protein B/C OS=Homo sapiens GN=VAPB PE=1 SV=3	3	1_1_1_
sp|O95235|KI20A_HUMAN	2	1	Kinesin-like protein KIF20A OS=Homo sapiens GN=KIF20A PE=1 SV=1	2	0_1_1_
sp|O75976|CBPD_HUMAN	2	1	Carboxypeptidase D OS=Homo sapiens GN=CPD PE=1 SV=2	3	1_1_1_
sp|O75446|SAP30_HUMAN	2	1	Histone deacetylase complex subunit SAP30 OS=Homo sapiens GN=SAP30 PE=1 SV=1	2	0_1_1_
sp|O43402|EMC8_HUMAN	2	1	ER membrane protein complex subunit 8 OS=Homo sapiens GN=EMC8 PE=1 SV=1	3	1_1_1_
sp|O43166|SI1L1_HUMAN	2	1	Signal-induced proliferation-associated 1-like protein 1 OS=Homo sapiens GN=SIPA1L1 PE=1 SV=4	3	1_1_1_
sp|O00425|IF2B3_HUMAN	2	1	Insulin-like growth factor 2 mRNA-binding protein 3 OS=Homo sapiens GN=IGF2BP3 PE=1 SV=2	3	1_1_1_
sp|O00267|SPT5H_HUMAN	2	1	Transcription elongation factor SPT5 OS=Homo sapiens GN=SUPT5H PE=1 SV=1	3	1_1_1_
sp|O00139|KIF2A_HUMAN	2	1	Kinesin-like protein KIF2A OS=Homo sapiens GN=KIF2A PE=1 SV=3	3	1_1_1_
sp|Q13435|SF3B2_HUMAN	61	31	Splicing factor 3B subunit 2 OS=Homo sapiens GN=SF3B2 PE=1 SV=2	3	1_1_1_
sp|Q15208|STK38_HUMAN	72	37	Serine/threonine-protein kinase 38 OS=Homo sapiens GN=STK38 PE=1 SV=1	3	1_1_1_
sp|O43719|HTSF1_HUMAN	33	17	HIV Tat-specific factor 1 OS=Homo sapiens GN=HTATSF1 PE=1 SV=1	3	1_1_1_
sp|O94776|MTA2_HUMAN	31	16	Metastasis-associated protein MTA2 OS=Homo sapiens GN=MTA2 PE=1 SV=1	3	1_1_1_
sp|O43776|SYNC_HUMAN	27	14	Asparagine--tRNA ligase, cytoplasmic OS=Homo sapiens GN=NARS PE=1 SV=1	3	1_1_1_
sp|P27635|RL10_HUMAN	25	13	60S ribosomal protein L10 OS=Homo sapiens GN=RPL10 PE=1 SV=4	3	1_1_1_
sp|P62424|RL7A_HUMAN	23	12	60S ribosomal protein L7a OS=Homo sapiens GN=RPL7A PE=1 SV=2	3	1_1_1_
sp|P41091|IF2G_HUMAN	21	11	Eukaryotic translation initiation factor 2 subunit 3 OS=Homo sapiens GN=EIF2S3 PE=1 SV=3	3	1_1_1_
sp|P51991|ROA3_HUMAN	61	32	Heterogeneous nuclear ribonucleoprotein A3 OS=Homo sapiens GN=HNRNPA3 PE=1 SV=2	3	1_1_1_
tr|F5H3A1|F5H3A1_HUMAN	19	10	Sodium/potassium-transporting ATPase subunit alpha-1 OS=Homo sapiens GN=ATP1A1 PE=3 SV=1	3	1_1_1_
sp|P14866|HNRPL_HUMAN	68	36	Heterogeneous nuclear ribonucleoprotein L OS=Homo sapiens GN=HNRNPL PE=1 SV=2	3	1_1_1_
tr|E9PK25|E9PK25_HUMAN	35	19	Cofilin-1 OS=Homo sapiens GN=CFL1 PE=4 SV=1	3	1_1_1_
sp|P23396|RS3_HUMAN	42	23	40S ribosomal protein S3 OS=Homo sapiens GN=RPS3 PE=1 SV=2	3	1_1_1_
sp|P62280|RS11_HUMAN	20	11	40S ribosomal protein S11 OS=Homo sapiens GN=RPS11 PE=1 SV=3	3	1_1_1_

## Sheet: ER-a
Accession	Jay_130517_ER_a(searched:2013-05-28)	Jay_130517_ER_cntl(searched:2013-05-28)	description	occurrence	status
sp|P35579|MYH9_HUMAN	2186	1158	Myosin-9 OS=Homo sapiens GN=MYH9 PE=1 SV=4	3	1_1_1_
tr|D9YZV2|D9YZV2_HUMAN	230	105	Tropomyosin 1 (Alpha) isoform 5 OS=Homo sapiens GN=TPM1 PE=3 SV=1	3	1_1_1_
tr|D9YZV3|D9YZV3_HUMAN	170	85	Tropomyosin 1 (Alpha) isoform 3 OS=Homo sapiens GN=TPM1 PE=3 SV=1	3	1_1_1_
sp|Q9NYF8|BCLF1_HUMAN	125	79	Bcl-2-associated transcription factor 1 OS=Homo sapiens GN=BCLAF1 PE=1 SV=2	3	1_1_1_
tr|Q5JP53|Q5JP53_HUMAN	197	75	Tubulin beta chain OS=Homo sapiens GN=TUBB PE=3 SV=1	3	1_1_1_
sp|P68371|TBB4B_HUMAN	195	71	Tubulin beta-4B chain OS=Homo sapiens GN=TUBB4B PE=1 SV=1	3	1_1_1_
sp|O14744|ANM5_HUMAN	176	70	Protein arginine N-methyltransferase 5 OS=Homo sapiens GN=PRMT5 PE=1 SV=4	3	1_1_1_
tr|E9PK91|E9PK91_HUMAN	115	70	Bcl-2-associated transcription factor 1 OS=Homo sapiens GN=BCLAF1 PE=4 SV=1	3	1_1_1_
tr|D9YZV8|D9YZV8_HUMAN	155	65	Tropomyosin 1 (Alpha) isoform 7 OS=Homo sapiens GN=TPM1 PE=3 SV=1	3	1_1_1_
sp|Q01082|SPTB2_HUMAN	161	64	Spectrin beta chain, non-erythrocytic 1 OS=Homo sapiens GN=SPTBN1 PE=1 SV=2	3	1_1_1_
sp|P11142|HSP7C_HUMAN	163	49	Heat shock cognate 71 kDa protein OS=Homo sapiens GN=HSPA8 PE=1 SV=1	3	1_1_1_
sp|P68363|TBA1B_HUMAN	111	47	Tubulin alpha-1B chain OS=Homo sapiens GN=TUBA1B PE=1 SV=1	3	1_1_1_
sp|Q9BQA1|MEP50_HUMAN	152	42	Methylosome protein 50 OS=Homo sapiens GN=WDR77 PE=1 SV=1	3	1_1_1_
sp|O60506|HNRPQ_HUMAN	80	40	Heterogeneous nuclear ribonucleoprotein Q OS=Homo sapiens GN=SYNCRIP PE=1 SV=2	3	1_1_1_
sp|P08238|HS90B_HUMAN	78	32	Heat shock protein HSP 90-beta OS=Homo sapiens GN=HSP90AB1 PE=1 SV=4	3	1_1_1_
sp|Q07065|CKAP4_HUMAN	80	31	Cytoskeleton-associated protein 4 OS=Homo sapiens GN=CKAP4 PE=1 SV=2	3	1_1_1_
sp|P08727|K1C19_HUMAN	57	30	Keratin, type I cytoskeletal 19 OS=Homo sapiens GN=KRT19 PE=1 SV=4	3	1_1_1_
sp|Q14152|EIF3A_HUMAN	74	26	Eukaryotic translation initiation factor 3 subunit A OS=Homo sapiens GN=EIF3A PE=1 SV=1	3	1_1_1_
tr|D6RBZ0|D6RBZ0_HUMAN	59	24	Heterogeneous nuclear ribonucleoprotein A/B OS=Homo sapiens GN=HNRNPAB PE=4 SV=1	3	1_1_1_
sp|O75533|SF3B1_HUMAN	50	23	Splicing factor 3B subunit 1 OS=Homo sapiens GN=SF3B1 PE=1 SV=3	3	1_1_1_
sp|Q8IX12|CCAR1_HUMAN	43	21	Cell division cycle and apoptosis regulator protein 1 OS=Homo sapiens GN=CCAR1 PE=1 SV=2	3	1_1_1_
sp|Q15057|ACAP2_HUMAN	52	20	Arf-GAP with coiled-coil, ANK repeat and PH domain-containing protein 2 OS=Homo sapiens GN=ACAP2 PE=1 SV=3	3	1_1_1_
sp|P08107|HSP71_HUMAN	89	18	Heat shock 70 kDa protein 1A/1B OS=Homo sapiens GN=HSPA1A PE=1 SV=5	3	1_1_1_
sp|P07900|HS90A_HUMAN	54	18	Heat shock protein HSP 90-alpha OS=Homo sapiens GN=HSP90AA1 PE=1 SV=5	3	1_1_1_
sp|Q14103|HNRPD_HUMAN	44	18	Heterogeneous nuclear ribonucleoprotein D0 OS=Homo sapiens GN=HNRNPD PE=1 SV=1	3	1_1_1_
sp|Q8NC51|PAIRB_HUMAN	42	18	Plasminogen activator inhibitor 1 RNA-binding protein OS=Homo sapiens GN=SERBP1 PE=1 SV=2	3	1_1_1_
tr|H0Y2W2|H0Y2W2_HUMAN	36	18	ATPase family AAA domain-containing protein 3A (Fragment) OS=Homo sapiens GN=ATAD3A PE=4 SV=1	3	1_1_1_
tr|F8VVM2|F8VVM2_HUMAN	36	18	Phosphate carrier protein, mitochondrial OS=Homo sapiens GN=SLC25A3 PE=3 SV=1	3	1_1_1_
sp|P12956|XRCC6_HUMAN	54	17	X-ray repair cross-complementing protein 6 OS=Homo sapiens GN=XRCC6 PE=1 SV=2	3	1_1_1_
sp|Q9BRS2|RIOK1_HUMAN	53	17	Serine/threonine-protein kinase RIO1 OS=Homo sapiens GN=RIOK1 PE=1 SV=2	3	1_1_1_
sp|Q9BUF5|TBB6_HUMAN	48	17	Tubulin beta-6 chain OS=Homo sapiens GN=TUBB6 PE=1 SV=1	3	1_1_1_
sp|Q13347|EIF3I_HUMAN	42	17	Eukaryotic translation initiation factor 3 subunit I OS=Homo sapiens GN=EIF3I PE=1 SV=1	3	1_1_1_
sp|P55795|HNRH2_HUMAN	40	17	Heterogeneous nuclear ribonucleoprotein H2 OS=Homo sapiens GN=HNRNPH2 PE=1 SV=1	3	1_1_1_
sp|O43719|HTSF1_HUMAN	40	17	HIV Tat-specific factor 1 OS=Homo sapiens GN=HTATSF1 PE=1 SV=1	3	1_1_1_
sp|P35637|FUS_HUMAN	38	17	RNA-binding protein FUS OS=Homo sapiens GN=FUS PE=1 SV=1	3	1_1_1_
sp|P53621|COPA_HUMAN	37	17	Coatomer subunit alpha OS=Homo sapiens GN=COPA PE=1 SV=2	3	1_1_1_
sp|Q9Y3I0|RTCB_HUMAN	36	17	tRNA-splicing ligase RtcB homolog OS=Homo sapiens GN=C22orf28 PE=1 SV=1	3	1_1_1_
sp|O15230|LAMA5_HUMAN	62	16	Laminin subunit alpha-5 OS=Homo sapiens GN=LAMA5 PE=1 SV=8	3	1_1_1_
sp|Q15750|TAB1_HUMAN	47	16	TGF-beta-activated kinase 1 and MAP3K7-binding protein 1 OS=Homo sapiens GN=TAB1 PE=1 SV=1	3	1_1_1_
sp|P46777|RL5_HUMAN	40	16	60S ribosomal protein L5 OS=Homo sapiens GN=RPL5 PE=1 SV=3	3	1_1_1_
sp|P05141|ADT2_HUMAN	40	16	ADP/ATP translocase 2 OS=Homo sapiens GN=SLC25A5 PE=1 SV=7	3	1_1_1_
sp|P42166|LAP2A_HUMAN	33	16	Lamina-associated polypeptide 2, isoform alpha OS=Homo sapiens GN=TMPO PE=1 SV=2	3	1_1_1_
sp|P16615|AT2A2_HUMAN	32	16	Sarcoplasmic/endoplasmic reticulum calcium ATPase 2 OS=Homo sapiens GN=ATP2A2 PE=1 SV=1	3	1_1_1_
sp|P55072|TERA_HUMAN	66	15	Transitional endoplasmic reticulum ATPase OS=Homo sapiens GN=VCP PE=1 SV=4	3	1_1_1_
sp|Q13464|ROCK1_HUMAN	52	15	Rho-associated protein kinase 1 OS=Homo sapiens GN=ROCK1 PE=1 SV=1	3	1_1_1_
tr|J3QRS3|J3QRS3_HUMAN	39	15	Myosin regulatory light chain 12A OS=Homo sapiens GN=MYL12A PE=4 SV=1	3	1_1_1_
sp|Q06830|PRDX1_HUMAN	36	15	Peroxiredoxin-1 OS=Homo sapiens GN=PRDX1 PE=1 SV=1	3	1_1_1_
tr|B0V043|B0V043_HUMAN	31	15	Valine--tRNA ligase OS=Homo sapiens GN=VARS PE=3 SV=1	3	1_1_1_
sp|Q13509|TBB3_HUMAN	27	15	Tubulin beta-3 chain OS=Homo sapiens GN=TUBB3 PE=1 SV=2	3	1_1_1_
sp|Q8N163|K1967_HUMAN	37	14	DBIRD complex subunit KIAA1967 OS=Homo sapiens GN=KIAA1967 PE=1 SV=2	3	1_1_1_
sp|P54105|ICLN_HUMAN	34	14	Methylosome subunit pICln OS=Homo sapiens GN=CLNS1A PE=1 SV=1	3	1_1_1_
sp|Q9P1Y5|CAMP3_HUMAN	30	14	Calmodulin-regulated spectrin-associated protein 3 OS=Homo sapiens GN=CAMSAP3 PE=1 SV=2	3	1_1_1_
sp|A6NHR9|SMHD1_HUMAN	29	14	Structural maintenance of chromosomes flexible hinge domain-containing protein 1 OS=Homo sapiens GN=SMCHD1 PE=1 SV=2	3	1_1_1_
sp|Q14203|DCTN1_HUMAN	34	13	Dynactin subunit 1 OS=Homo sapiens GN=DCTN1 PE=1 SV=3	3	1_1_1_
sp|P55209|NP1L1_HUMAN	32	13	Nucleosome assembly protein 1-like 1 OS=Homo sapiens GN=NAP1L1 PE=1 SV=1	3	1_1_1_
sp|P27635|RL10_HUMAN	32	13	60S ribosomal protein L10 OS=Homo sapiens GN=RPL10 PE=1 SV=4	3	1_1_1_
sp|P49756|RBM25_HUMAN	50	12	RNA-binding protein 25 OS=Homo sapiens GN=RBM25 PE=1 SV=3	3	1_1_1_
sp|O00159|MYO1C_HUMAN	41	12	Unconventional myosin-Ic OS=Homo sapiens GN=MYO1C PE=1 SV=4	3	1_1_1_
sp|Q07021|C1QBP_HUMAN	34	12	Complement component 1 Q subcomponent-binding protein, mitochondrial OS=Homo sapiens GN=C1QBP PE=1 SV=1	3	1_1_1_
sp|P23284|PPIB_HUMAN	24	12	Peptidyl-prolyl cis-trans isomerase B OS=Homo sapiens GN=PPIB PE=1 SV=2	3	1_1_1_
sp|P25205|MCM3_HUMAN	50	11	DNA replication licensing factor MCM3 OS=Homo sapiens GN=MCM3 PE=1 SV=3	3	1_1_1_
sp|Q9UQ35|SRRM2_HUMAN	45	11	Serine/arginine repetitive matrix protein 2 OS=Homo sapiens GN=SRRM2 PE=1 SV=2	3	1_1_1_
tr|J3KTL2|J3KTL2_HUMAN	43	11	Serine/arginine-rich-splicing factor 1 OS=Homo sapiens GN=SRSF1 PE=4 SV=1	3	1_1_1_
sp|P26599|PTBP1_HUMAN	29	11	Polypyrimidine tract-binding protein 1 OS=Homo sapiens GN=PTBP1 PE=1 SV=1	3	1_1_1_
sp|P55884|EIF3B_HUMAN	26	11	Eukaryotic translation initiation factor 3 subunit B OS=Homo sapiens GN=EIF3B PE=1 SV=3	3	1_1_1_
sp|P31689|DNJA1_HUMAN	25	11	DnaJ homolog subfamily A member 1 OS=Homo sapiens GN=DNAJA1 PE=1 SV=2	3	1_1_1_
sp|P62280|RS11_HUMAN	23	11	40S ribosomal protein S11 OS=Homo sapiens GN=RPS11 PE=1 SV=3	3	1_1_1_
sp|P07355|ANXA2_HUMAN	50	10	Annexin A2 OS=Homo sapiens GN=ANXA2 PE=1 SV=2	3	1_1_1_
tr|F5H3A1|F5H3A1_HUMAN	44	10	Sodium/potassium-transporting ATPase subunit alpha-1 OS=Homo sapiens GN=ATP1A1 PE=3 SV=1	3	1_1_1_
sp|P78527|PRKDC_HUMAN	37	10	DNA-dependent protein kinase catalytic subunit OS=Homo sapiens GN=PRKDC PE=1 SV=3	3	1_1_1_
sp|Q9Y608|LRRF2_HUMAN	31	10	Leucine-rich repeat flightless-interacting protein 2 OS=Homo sapiens GN=LRRFIP2 PE=1 SV=1	3	1_1_1_
sp|Q13151|ROA0_HUMAN	23	10	Heterogeneous nuclear ribonucleoprotein A0 OS=Homo sapiens GN=HNRNPA0 PE=1 SV=1	3	1_1_1_
sp|P51970|NDUA8_HUMAN	23	10	NADH dehydrogenase [ubiquinone] 1 alpha subcomplex subunit 8 OS=Homo sapiens GN=NDUFA8 PE=1 SV=3	3	1_1_1_
sp|P51659|DHB4_HUMAN	23	10	Peroxisomal multifunctional enzyme type 2 OS=Homo sapiens GN=HSD17B4 PE=1 SV=3	2	1_0_1_
sp|P24752|THIL_HUMAN	23	10	Acetyl-CoA acetyltransferase, mitochondrial OS=Homo sapiens GN=ACAT1 PE=1 SV=1	3	1_1_1_
tr|B3KVR1|B3KVR1_HUMAN	21	10	Small nuclear ribonucleoprotein-associated protein OS=Homo sapiens GN=SNRPN PE=2 SV=1	2	1_0_1_
tr|E9PFM1|E9PFM1_HUMAN	32	9	Eukaryotic translation initiation factor 4 gamma 1 OS=Homo sapiens GN=EIF4G1 PE=4 SV=1	3	1_1_1_
sp|P62316|SMD2_HUMAN	31	9	Small nuclear ribonucleoprotein Sm D2 OS=Homo sapiens GN=SNRPD2 PE=1 SV=1	3	1_1_1_
sp|O43318|M3K7_HUMAN	31	9	Mitogen-activated protein kinase kinase kinase 7 OS=Homo sapiens GN=MAP3K7 PE=1 SV=1	3	1_1_1_
sp|Q9BUA3|CK084_HUMAN	27	9	Uncharacterized protein C11orf84 OS=Homo sapiens GN=C11orf84 PE=1 SV=3	3	1_1_1_
tr|B4DGP8|B4DGP8_HUMAN	26	9	Calnexin OS=Homo sapiens GN=CANX PE=2 SV=1	3	1_1_1_
sp|P50914|RL14_HUMAN	23	9	60S ribosomal protein L14 OS=Homo sapiens GN=RPL14 PE=1 SV=4	3	1_1_1_
tr|B5MCQ5|B5MCQ5_HUMAN	21	9	Protein disulfide-isomerase A6 OS=Homo sapiens GN=PDIA6 PE=3 SV=1	3	1_1_1_
sp|Q13045|FLII_HUMAN	21	9	Protein flightless-1 homolog OS=Homo sapiens GN=FLII PE=1 SV=2	3	1_1_1_
tr|F5H2S7|F5H2S7_HUMAN	20	9	Dynactin subunit 2 OS=Homo sapiens GN=DCTN2 PE=4 SV=1	2	1_0_1_
sp|Q9H0G5|NSRP1_HUMAN	20	9	Nuclear speckle splicing regulatory protein 1 OS=Homo sapiens GN=NSRP1 PE=1 SV=1	3	1_1_1_
tr|E7EQS8|E7EQS8_HUMAN	19	9	Methylcytosine dioxygenase TET2 OS=Homo sapiens GN=TET2 PE=4 SV=1	3	1_1_1_
sp|Q9BR76|COR1B_HUMAN	19	9	Coronin-1B OS=Homo sapiens GN=CORO1B PE=1 SV=1	3	1_1_1_
sp|P63173|RL38_HUMAN	19	9	60S ribosomal protein L38 OS=Homo sapiens GN=RPL38 PE=1 SV=2	3	1_1_1_
sp|O00422|SAP18_HUMAN	19	9	Histone deacetylase complex subunit SAP18 OS=Homo sapiens GN=SAP18 PE=1 SV=1	3	1_1_1_
tr|E7EVA0|E7EVA0_HUMAN	18	9	Microtubule-associated protein OS=Homo sapiens GN=MAP4 PE=4 SV=1	3	1_1_1_
sp|P62314|SMD1_HUMAN	18	9	Small nuclear ribonucleoprotein Sm D1 OS=Homo sapiens GN=SNRPD1 PE=1 SV=1	3	1_1_1_
sp|P51114|FXR1_HUMAN	18	9	Fragile X mental retardation syndrome-related protein 1 OS=Homo sapiens GN=FXR1 PE=1 SV=3	3	1_1_1_
sp|P12235|ADT1_HUMAN	18	9	ADP/ATP translocase 1 OS=Homo sapiens GN=SLC25A4 PE=1 SV=4	2	1_0_1_
sp|O15371|EIF3D_HUMAN	18	9	Eukaryotic translation initiation factor 3 subunit D OS=Homo sapiens GN=EIF3D PE=1 SV=1	3	1_1_1_
sp|Q92896|GSLG1_HUMAN	35	8	Golgi apparatus protein 1 OS=Homo sapiens GN=GLG1 PE=1 SV=2	3	1_1_1_
sp|Q14204|DYHC1_HUMAN	29	8	Cytoplasmic dynein 1 heavy chain 1 OS=Homo sapiens GN=DYNC1H1 PE=1 SV=5	3	1_1_1_
sp|P62701|RS4X_HUMAN	18	8	40S ribosomal protein S4, X isoform OS=Homo sapiens GN=RPS4X PE=1 SV=2	3	1_1_1_
sp|O75494|SRS10_HUMAN	16	8	Serine/arginine-rich splicing factor 10 OS=Homo sapiens GN=SRSF10 PE=1 SV=1	3	1_1_1_
sp|O14776|TCRG1_HUMAN	25	7	Transcription elongation regulator 1 OS=Homo sapiens GN=TCERG1 PE=1 SV=2	3	1_1_1_
sp|O60716|CTND1_HUMAN	21	7	Catenin delta-1 OS=Homo sapiens GN=CTNND1 PE=1 SV=1	3	1_1_1_
sp|Q5T653|RM02_HUMAN	20	7	39S ribosomal protein L2, mitochondrial OS=Homo sapiens GN=MRPL2 PE=1 SV=2	3	1_1_1_
sp|Q9UQE7|SMC3_HUMAN	19	7	Structural maintenance of chromosomes protein 3 OS=Homo sapiens GN=SMC3 PE=1 SV=2	3	1_1_1_
sp|Q6UB35|C1TM_HUMAN	19	7	Monofunctional C1-tetrahydrofolate synthase, mitochondrial OS=Homo sapiens GN=MTHFD1L PE=1 SV=1	3	1_1_1_
sp|P04792|HSPB1_HUMAN	18	7	Heat shock protein beta-1 OS=Homo sapiens GN=HSPB1 PE=1 SV=2	3	1_1_1_
sp|Q9UHD8|SEPT9_HUMAN	17	7	Septin-9 OS=Homo sapiens GN=SEPT9 PE=1 SV=2	3	1_1_1_
sp|Q14839|CHD4_HUMAN	17	7	Chromodomain-helicase-DNA-binding protein 4 OS=Homo sapiens GN=CHD4 PE=1 SV=2	3	1_1_1_
tr|J3KQ83|J3KQ83_HUMAN	16	7	ATP synthase-coupling factor 6, mitochondrial OS=Homo sapiens GN=ATP5J PE=3 SV=1	3	1_1_1_
sp|P45880|VDAC2_HUMAN	16	7	Voltage-dependent anion-selective channel protein 2 OS=Homo sapiens GN=VDAC2 PE=1 SV=2	3	1_1_1_
sp|Q9UMS4|PRP19_HUMAN	15	7	Pre-mRNA-processing factor 19 OS=Homo sapiens GN=PRPF19 PE=1 SV=1	3	1_1_1_
sp|Q9NQW6|ANLN_HUMAN	15	7	Actin-binding protein anillin OS=Homo sapiens GN=ANLN PE=1 SV=2	3	1_1_1_
sp|Q08378|GOGA3_HUMAN	30	6	Golgin subfamily A member 3 OS=Homo sapiens GN=GOLGA3 PE=1 SV=2	3	1_1_1_
sp|P08621|RU17_HUMAN	25	6	U1 small nuclear ribonucleoprotein 70 kDa OS=Homo sapiens GN=SNRNP70 PE=1 SV=2	3	1_1_1_
sp|P27708|PYR1_HUMAN	21	6	CAD protein OS=Homo sapiens GN=CAD PE=1 SV=3	3	1_1_1_
sp|P62995|TRA2B_HUMAN	18	6	Transformer-2 protein homolog beta OS=Homo sapiens GN=TRA2B PE=1 SV=1	3	1_1_1_
tr|K7ELC2|K7ELC2_HUMAN	17	6	40S ribosomal protein S15 OS=Homo sapiens GN=RPS15 PE=4 SV=1	3	1_1_1_
sp|Q9Y5M8|SRPRB_HUMAN	17	6	Signal recognition particle receptor subunit beta OS=Homo sapiens GN=SRPRB PE=1 SV=3	3	1_1_1_
sp|Q14683|SMC1A_HUMAN	17	6	Structural maintenance of chromosomes protein 1A OS=Homo sapiens GN=SMC1A PE=1 SV=2	3	1_1_1_
sp|Q8IUD2|RB6I2_HUMAN	16	6	ELKS/Rab6-interacting/CAST family member 1 OS=Homo sapiens GN=ERC1 PE=1 SV=1	3	1_1_1_
sp|P21953|ODBB_HUMAN	15	6	2-oxoisovalerate dehydrogenase subunit beta, mitochondrial OS=Homo sapiens GN=BCKDHB PE=1 SV=2	3	1_1_1_
sp|Q9P219|DAPLE_HUMAN	14	6	Protein Daple OS=Homo sapiens GN=CCDC88C PE=1 SV=3	3	1_1_1_
sp|P09543|CN37_HUMAN	14	6	2',3'-cyclic-nucleotide 3'-phosphodiesterase OS=Homo sapiens GN=CNP PE=1 SV=2	3	1_1_1_
sp|P36776|LONM_HUMAN	13	6	Lon protease homolog, mitochondrial OS=Homo sapiens GN=LONP1 PE=1 SV=2	3	1_1_1_
sp|P31040|DHSA_HUMAN	13	6	Succinate dehydrogenase [ubiquinone] flavoprotein subunit, mitochondrial OS=Homo sapiens GN=SDHA PE=1 SV=2	3	1_1_1_
sp|Q15287|RNPS1_HUMAN	12	6	RNA-binding protein with serine-rich domain 1 OS=Homo sapiens GN=RNPS1 PE=1 SV=1	3	1_1_1_
sp|P33993|MCM7_HUMAN	12	6	DNA replication licensing factor MCM7 OS=Homo sapiens GN=MCM7 PE=1 SV=4	3	1_1_1_
sp|P12270|TPR_HUMAN	12	6	Nucleoprotein TPR OS=Homo sapiens GN=TPR PE=1 SV=3	3	1_1_1_
sp|Q9ULV0|MYO5B_HUMAN	36	5	Unconventional myosin-Vb OS=Homo sapiens GN=MYO5B PE=1 SV=3	3	1_1_1_
sp|O15020|SPTN2_HUMAN	21	5	Spectrin beta chain, non-erythrocytic 2 OS=Homo sapiens GN=SPTBN2 PE=1 SV=3	3	1_1_1_
sp|P62987|RL40_HUMAN	18	5	Ubiquitin-60S ribosomal protein L40 OS=Homo sapiens GN=UBA52 PE=1 SV=2	2	1_0_1_
sp|Q16629|SRSF7_HUMAN	16	5	Serine/arginine-rich splicing factor 7 OS=Homo sapiens GN=SRSF7 PE=1 SV=1	3	1_1_1_
sp|O75400|PR40A_HUMAN	16	5	Pre-mRNA-processing factor 40 homolog A OS=Homo sapiens GN=PRPF40A PE=1 SV=2	3	1_1_1_
sp|P25398|RS12_HUMAN	15	5	40S ribosomal protein S12 OS=Homo sapiens GN=RPS12 PE=1 SV=3	3	1_1_1_
sp|Q9Y4W6|AFG32_HUMAN	14	5	AFG3-like protein 2 OS=Homo sapiens GN=AFG3L2 PE=1 SV=2	3	1_1_1_
sp|P62195|PRS8_HUMAN	12	5	26S protease regulatory subunit 8 OS=Homo sapiens GN=PSMC5 PE=1 SV=1	3	1_1_1_
sp|P40429|RL13A_HUMAN	12	5	60S ribosomal protein L13a OS=Homo sapiens GN=RPL13A PE=1 SV=2	3	1_1_1_
sp|P08240|SRPR_HUMAN	12	5	Signal recognition particle receptor subunit alpha OS=Homo sapiens GN=SRPR PE=1 SV=2	3	1_1_1_
tr|G3V3A4|G3V3A4_HUMAN	11	5	SNW domain-containing protein 1 OS=Homo sapiens GN=SNW1 PE=4 SV=1	2	1_0_1_
tr|E7EPT4|E7EPT4_HUMAN	11	5	NADH dehydrogenase [ubiquinone] flavoprotein 2, mitochondrial OS=Homo sapiens GN=NDUFV2 PE=4 SV=1	3	1_1_1_
sp|Q9BYC8|RM32_HUMAN	11	5	39S ribosomal protein L32, mitochondrial OS=Homo sapiens GN=MRPL32 PE=1 SV=1	3	1_1_1_
sp|Q16822|PCKGM_HUMAN	11	5	Phosphoenolpyruvate carboxykinase [GTP], mitochondrial OS=Homo sapiens GN=PCK2 PE=1 SV=3	3	1_1_1_
tr|Q32Q12|Q32Q12_HUMAN	10	5	Nucleoside diphosphate kinase OS=Homo sapiens GN=NME1-NME2 PE=2 SV=1	3	1_1_1_
tr|A6NE09|A6NE09_HUMAN	10	5	Protein RPSAP58 OS=Homo sapiens GN=RPSAP58 PE=3 SV=1	2	1_0_1_
sp|Q14498|RBM39_HUMAN	10	5	RNA-binding protein 39 OS=Homo sapiens GN=RBM39 PE=1 SV=2	3	1_1_1_
sp|P03372|ESR1_HUMAN	148	4	Estrogen receptor OS=Homo sapiens GN=ESR1 PE=1 SV=2	2	1_0_1_
sp|O95816|BAG2_HUMAN	32	4	BAG family molecular chaperone regulator 2 OS=Homo sapiens GN=BAG2 PE=1 SV=1	3	1_1_1_
sp|Q9UHX1|PUF60_HUMAN	29	4	Poly(U)-binding-splicing factor PUF60 OS=Homo sapiens GN=PUF60 PE=1 SV=1	3	1_1_1_
tr|G3XAD8|G3XAD8_HUMAN	24	4	Stress-induced-phosphoprotein 1 OS=Homo sapiens GN=STIP1 PE=4 SV=1	3	1_1_1_
sp|O15294|OGT1_HUMAN	21	4	UDP-N-acetylglucosamine--peptide N-acetylglucosaminyltransferase 110 kDa subunit OS=Homo sapiens GN=OGT PE=1 SV=3	3	1_1_1_
tr|B1AHD1|B1AHD1_HUMAN	19	4	NHP2 non-histone chromosome protein 2-like 1 (S. cerevisiae) OS=Homo sapiens GN=NHP2L1 PE=4 SV=1	3	1_1_1_
sp|Q01081|U2AF1_HUMAN	19	4	Splicing factor U2AF 35 kDa subunit OS=Homo sapiens GN=U2AF1 PE=1 SV=3	3	1_1_1_
sp|Q9NYJ8|TAB2_HUMAN	18	4	TGF-beta-activated kinase 1 and MAP3K7-binding protein 2 OS=Homo sapiens GN=TAB2 PE=1 SV=1	3	1_1_1_
sp|Q00341|VIGLN_HUMAN	18	4	Vigilin OS=Homo sapiens GN=HDLBP PE=1 SV=2	3	1_1_1_
sp|P35222|CTNB1_HUMAN	18	4	Catenin beta-1 OS=Homo sapiens GN=CTNNB1 PE=1 SV=1	3	1_1_1_
sp|O75083|WDR1_HUMAN	16	4	WD repeat-containing protein 1 OS=Homo sapiens GN=WDR1 PE=1 SV=4	3	1_1_1_
sp|Q9NX20|RM16_HUMAN	15	4	39S ribosomal protein L16, mitochondrial OS=Homo sapiens GN=MRPL16 PE=1 SV=1	3	1_1_1_
sp|P82932|RT06_HUMAN	15	4	28S ribosomal protein S6, mitochondrial OS=Homo sapiens GN=MRPS6 PE=1 SV=3	3	1_1_1_
sp|O95831|AIFM1_HUMAN	15	4	Apoptosis-inducing factor 1, mitochondrial OS=Homo sapiens GN=AIFM1 PE=1 SV=1	3	1_1_1_
sp|P13489|RINI_HUMAN	13	4	Ribonuclease inhibitor OS=Homo sapiens GN=RNH1 PE=1 SV=2	3	1_1_1_
tr|J3QLS3|J3QLS3_HUMAN	12	4	28S ribosomal protein S7, mitochondrial OS=Homo sapiens GN=MRPS7 PE=4 SV=1	3	1_1_1_
sp|P36542|ATPG_HUMAN	12	4	ATP synthase subunit gamma, mitochondrial OS=Homo sapiens GN=ATP5C1 PE=1 SV=1	3	1_1_1_
sp|P07919|QCR6_HUMAN	12	4	Cytochrome b-c1 complex subunit 6, mitochondrial OS=Homo sapiens GN=UQCRH PE=1 SV=2	3	1_1_1_
sp|O94826|TOM70_HUMAN	12	4	Mitochondrial import receptor subunit TOM70 OS=Homo sapiens GN=TOMM70A PE=1 SV=1	3	1_1_1_
sp|Q96AV8|E2F7_HUMAN	11	4	Transcription factor E2F7 OS=Homo sapiens GN=E2F7 PE=1 SV=3	3	1_1_1_
sp|P49773|HINT1_HUMAN	11	4	Histidine triad nucleotide-binding protein 1 OS=Homo sapiens GN=HINT1 PE=1 SV=2	3	1_1_1_
sp|O75477|ERLN1_HUMAN	11	4	Erlin-1 OS=Homo sapiens GN=ERLIN1 PE=1 SV=1	3	1_1_1_
sp|Q9C0J8|WDR33_HUMAN	10	4	pre-mRNA 3' end processing protein WDR33 OS=Homo sapiens GN=WDR33 PE=1 SV=2	3	1_1_1_
sp|Q96QC0|PP1RA_HUMAN	10	4	Serine/threonine-protein phosphatase 1 regulatory subunit 10 OS=Homo sapiens GN=PPP1R10 PE=1 SV=1	3	1_1_1_
sp|Q96C36|P5CR2_HUMAN	10	4	Pyrroline-5-carboxylate reductase 2 OS=Homo sapiens GN=PYCR2 PE=1 SV=1	3	1_1_1_
sp|Q8NCE2|MTMRE_HUMAN	10	4	Myotubularin-related protein 14 OS=Homo sapiens GN=MTMR14 PE=1 SV=2	3	1_1_1_
sp|Q13217|DNJC3_HUMAN	10	4	DnaJ homolog subfamily C member 3 OS=Homo sapiens GN=DNAJC3 PE=1 SV=1	3	1_1_1_
sp|Q9HD33|RM47_HUMAN	9	4	39S ribosomal protein L47, mitochondrial OS=Homo sapiens GN=MRPL47 PE=1 SV=2	3	1_1_1_
tr|Q5VY93|Q5VY93_HUMAN	8	4	Rho guanine nucleotide exchange factor 2 OS=Homo sapiens GN=ARHGEF2 PE=2 SV=1	3	1_1_1_
tr|E7ETA6|E7ETA6_HUMAN	8	4	Pericentriolar material 1 protein OS=Homo sapiens GN=PCM1 PE=4 SV=1	2	1_0_1_
sp|Q9P0M9|RM27_HUMAN	8	4	39S ribosomal protein L27, mitochondrial OS=Homo sapiens GN=MRPL27 PE=1 SV=1	3	1_1_1_
sp|Q9BRJ2|RM45_HUMAN	8	4	39S ribosomal protein L45, mitochondrial OS=Homo sapiens GN=MRPL45 PE=1 SV=2	3	1_1_1_
sp|Q52LJ0|FA98B_HUMAN	8	4	Protein FAM98B OS=Homo sapiens GN=FAM98B PE=1 SV=1	3	1_1_1_
sp|Q2TAY7|SMU1_HUMAN	8	4	WD40 repeat-containing protein SMU1 OS=Homo sapiens GN=SMU1 PE=1 SV=2	3	1_1_1_
sp|Q15154|PCM1_HUMAN	8	4	Pericentriolar material 1 protein OS=Homo sapiens GN=PCM1 PE=1 SV=4	3	1_1_1_
sp|Q13162|PRDX4_HUMAN	8	4	Peroxiredoxin-4 OS=Homo sapiens GN=PRDX4 PE=1 SV=1	3	1_1_1_
sp|Q13148|TADBP_HUMAN	8	4	TAR DNA-binding protein 43 OS=Homo sapiens GN=TARDBP PE=1 SV=1	3	1_1_1_
sp|P26583|HMGB2_HUMAN	8	4	High mobility group protein B2 OS=Homo sapiens GN=HMGB2 PE=1 SV=2	3	1_1_1_
sp|P20674|COX5A_HUMAN	8	4	Cytochrome c oxidase subunit 5A, mitochondrial OS=Homo sapiens GN=COX5A PE=1 SV=2	3	1_1_1_
sp|P09661|RU2A_HUMAN	8	4	U2 small nuclear ribonucleoprotein A' OS=Homo sapiens GN=SNRPA1 PE=1 SV=2	3	1_1_1_
tr|B0QY62|B0QY62_HUMAN	20	3	SUN domain-containing protein 2 OS=Homo sapiens GN=UNC84B PE=4 SV=1	3	1_1_1_
sp|Q00688|FKBP3_HUMAN	18	3	Peptidyl-prolyl cis-trans isomerase FKBP3 OS=Homo sapiens GN=FKBP3 PE=1 SV=1	3	1_1_1_
sp|P27797|CALR_HUMAN	18	3	Calreticulin OS=Homo sapiens GN=CALR PE=1 SV=1	3	1_1_1_
sp|Q14008|CKAP5_HUMAN	16	3	Cytoskeleton-associated protein 5 OS=Homo sapiens GN=CKAP5 PE=1 SV=3	3	1_1_1_
sp|P13674|P4HA1_HUMAN	16	3	Prolyl 4-hydroxylase subunit alpha-1 OS=Homo sapiens GN=P4HA1 PE=1 SV=2	3	1_1_1_
tr|F8WCY5|F8WCY5_HUMAN	14	3	Reticulocalbin-2 OS=Homo sapiens GN=RCN2 PE=4 SV=1	3	1_1_1_
sp|Q9NWB6|ARGL1_HUMAN	14	3	Arginine and glutamate-rich protein 1 OS=Homo sapiens GN=ARGLU1 PE=1 SV=1	3	1_1_1_
sp|P62333|PRS10_HUMAN	14	3	26S protease regulatory subunit 10B OS=Homo sapiens GN=PSMC6 PE=1 SV=1	3	1_1_1_
sp|O14974|MYPT1_HUMAN	14	3	Protein phosphatase 1 regulatory subunit 12A OS=Homo sapiens GN=PPP1R12A PE=1 SV=1	3	1_1_1_
sp|P49821|NDUV1_HUMAN	13	3	NADH dehydrogenase [ubiquinone] flavoprotein 1, mitochondrial OS=Homo sapiens GN=NDUFV1 PE=1 SV=4	3	1_1_1_
sp|Q96A33|CCD47_HUMAN	12	3	Coiled-coil domain-containing protein 47 OS=Homo sapiens GN=CCDC47 PE=1 SV=1	3	1_1_1_
sp|Q09666|AHNK_HUMAN	12	3	Neuroblast differentiation-associated protein AHNAK OS=Homo sapiens GN=AHNAK PE=1 SV=2	3	1_1_1_
sp|P35998|PRS7_HUMAN	12	3	26S protease regulatory subunit 7 OS=Homo sapiens GN=PSMC2 PE=1 SV=3	3	1_1_1_
sp|P27695|APEX1_HUMAN	12	3	DNA-(apurinic or apyrimidinic site) lyase OS=Homo sapiens GN=APEX1 PE=1 SV=2	3	1_1_1_
sp|Q8ND56|LS14A_HUMAN	11	3	Protein LSM14 homolog A OS=Homo sapiens GN=LSM14A PE=1 SV=3	3	1_1_1_
sp|Q8TDD1|DDX54_HUMAN	10	3	ATP-dependent RNA helicase DDX54 OS=Homo sapiens GN=DDX54 PE=1 SV=2	3	1_1_1_
sp|Q13242|SRSF9_HUMAN	10	3	Serine/arginine-rich splicing factor 9 OS=Homo sapiens GN=SRSF9 PE=1 SV=1	3	1_1_1_
sp|Q00610|CLH1_HUMAN	10	3	Clathrin heavy chain 1 OS=Homo sapiens GN=CLTC PE=1 SV=5	3	1_1_1_
sp|P53396|ACLY_HUMAN	10	3	ATP-citrate synthase OS=Homo sapiens GN=ACLY PE=1 SV=3	3	1_1_1_
sp|P18077|RL35A_HUMAN	10	3	60S ribosomal protein L35a OS=Homo sapiens GN=RPL35A PE=1 SV=2	3	1_1_1_
sp|O95218|ZRAB2_HUMAN	10	3	Zinc finger Ran-binding domain-containing protein 2 OS=Homo sapiens GN=ZRANB2 PE=1 SV=2	3	1_1_1_
tr|D6RBW1|D6RBW1_HUMAN	9	3	Eukaryotic translation initiation factor 4E OS=Homo sapiens GN=EIF4E PE=3 SV=1	3	1_1_1_
sp|Q9BPW8|NIPS1_HUMAN	9	3	Protein NipSnap homolog 1 OS=Homo sapiens GN=NIPSNAP1 PE=1 SV=1	3	1_1_1_
sp|Q92945|FUBP2_HUMAN	9	3	Far upstream element-binding protein 2 OS=Homo sapiens GN=KHSRP PE=1 SV=4	3	1_1_1_
sp|Q13243|SRSF5_HUMAN	9	3	Serine/arginine-rich splicing factor 5 OS=Homo sapiens GN=SRSF5 PE=1 SV=1	3	1_1_1_
tr|I3L504|I3L504_HUMAN	8	3	Eukaryotic translation initiation factor 5A-1 OS=Homo sapiens GN=EIF5A PE=4 SV=1	3	1_1_1_
sp|Q9UJS0|CMC2_HUMAN	8	3	Calcium-binding mitochondrial carrier protein Aralar2 OS=Homo sapiens GN=SLC25A13 PE=1 SV=2	3	1_1_1_
sp|Q9H0A0|NAT10_HUMAN	8	3	N-acetyltransferase 10 OS=Homo sapiens GN=NAT10 PE=1 SV=2	3	1_1_1_
sp|Q99470|SDF2_HUMAN	8	3	Stromal cell-derived factor 2 OS=Homo sapiens GN=SDF2 PE=1 SV=2	3	1_1_1_
sp|Q13438|OS9_HUMAN	8	3	Protein OS-9 OS=Homo sapiens GN=OS9 PE=1 SV=1	3	1_1_1_
sp|Q12789|TF3C1_HUMAN	8	3	General transcription factor 3C polypeptide 1 OS=Homo sapiens GN=GTF3C1 PE=1 SV=4	3	1_1_1_
sp|P62875|RPAB5_HUMAN	8	3	DNA-directed RNA polymerases I, II, and III subunit RPABC5 OS=Homo sapiens GN=POLR2L PE=1 SV=1	3	1_1_1_
sp|P11182|ODB2_HUMAN	8	3	Lipoamide acyltransferase component of branched-chain alpha-keto acid dehydrogenase complex, mitochondrial OS=Homo sapiens GN=DBT PE=1 SV=3	3	1_1_1_
sp|P09234|RU1C_HUMAN	8	3	U1 small nuclear ribonucleoprotein C OS=Homo sapiens GN=SNRPC PE=1 SV=1	3	1_1_1_
tr|Q5TEC6|Q5TEC6_HUMAN	7	3	Histone H3 OS=Homo sapiens GN=HIST2H3PS2 PE=1 SV=1	2	1_0_1_
tr|J3KPF3|J3KPF3_HUMAN	7	3	4F2 cell-surface antigen heavy chain OS=Homo sapiens GN=SLC3A2 PE=4 SV=1	3	1_1_1_
tr|F5GXF7|F5GXF7_HUMAN	7	3	Zinc finger protein 185 OS=Homo sapiens GN=ZNF185 PE=4 SV=1	3	1_1_1_
sp|Q9Y5B6|GCFC1_HUMAN	7	3	GC-rich sequence DNA-binding factor 1 OS=Homo sapiens GN=GCFC1 PE=1 SV=2	3	1_1_1_
sp|Q9H089|LSG1_HUMAN	7	3	Large subunit GTPase 1 homolog OS=Homo sapiens GN=LSG1 PE=1 SV=2	3	1_1_1_
sp|Q99714|HCD2_HUMAN	7	3	3-hydroxyacyl-CoA dehydrogenase type-2 OS=Homo sapiens GN=HSD17B10 PE=1 SV=3	3	1_1_1_
sp|Q96S59|RANB9_HUMAN	7	3	Ran-binding protein 9 OS=Homo sapiens GN=RANBP9 PE=1 SV=1	3	1_1_1_
sp|Q15046|SYK_HUMAN	7	3	Lysine--tRNA ligase OS=Homo sapiens GN=KARS PE=1 SV=3	3	1_1_1_
sp|P61604|CH10_HUMAN	7	3	10 kDa heat shock protein, mitochondrial OS=Homo sapiens GN=HSPE1 PE=1 SV=2	2	1_0_1_
sp|O75531|BAF_HUMAN	7	3	Barrier-to-autointegration factor OS=Homo sapiens GN=BANF1 PE=1 SV=1	3	1_1_1_
sp|O15013|ARHGA_HUMAN	7	3	Rho guanine nucleotide exchange factor 10 OS=Homo sapiens GN=ARHGEF10 PE=1 SV=4	3	1_1_1_
tr|D3DQV9|D3DQV9_HUMAN	6	3	Eukaryotic translation initiation factor 4 gamma 2 (Fragment) OS=Homo sapiens GN=EIF4G2 PE=4 SV=1	3	1_1_1_
tr|B4DR87|B4DR87_HUMAN	6	3	Procollagen-lysine,2-oxoglutarate 5-dioxygenase 1 OS=Homo sapiens GN=PLOD1 PE=2 SV=1	3	1_1_1_
sp|Q96N67|DOCK7_HUMAN	6	3	Dedicator of cytokinesis protein 7 OS=Homo sapiens GN=DOCK7 PE=1 SV=4	3	1_1_1_
sp|Q13155|AIMP2_HUMAN	6	3	Aminoacyl tRNA synthase complex-interacting multifunctional protein 2 OS=Homo sapiens GN=AIMP2 PE=1 SV=2	2	1_0_1_
sp|Q12874|SF3A3_HUMAN	6	3	Splicing factor 3A subunit 3 OS=Homo sapiens GN=SF3A3 PE=1 SV=1	3	1_1_1_
sp|P62857|RS28_HUMAN	6	3	40S ribosomal protein S28 OS=Homo sapiens GN=RPS28 PE=1 SV=1	3	1_1_1_
sp|P55145|MANF_HUMAN	6	3	Mesencephalic astrocyte-derived neurotrophic factor OS=Homo sapiens GN=MANF PE=1 SV=3	3	1_1_1_
sp|P30084|ECHM_HUMAN	6	3	Enoyl-CoA hydratase, mitochondrial OS=Homo sapiens GN=ECHS1 PE=1 SV=4	3	1_1_1_
sp|P26196|DDX6_HUMAN	6	3	Probable ATP-dependent RNA helicase DDX6 OS=Homo sapiens GN=DDX6 PE=1 SV=2	3	1_1_1_
sp|P21796|VDAC1_HUMAN	6	3	Voltage-dependent anion-selective channel protein 1 OS=Homo sapiens GN=VDAC1 PE=1 SV=2	3	1_1_1_
sp|P10599|THIO_HUMAN	6	3	Thioredoxin OS=Homo sapiens GN=TXN PE=1 SV=3	3	1_1_1_
sp|O95232|LC7L3_HUMAN	28	2	Luc7-like protein 3 OS=Homo sapiens GN=LUC7L3 PE=1 SV=2	3	1_1_1_
sp|O43684|BUB3_HUMAN	16	2	Mitotic checkpoint protein BUB3 OS=Homo sapiens GN=BUB3 PE=1 SV=1	3	1_1_1_
sp|Q01105|SET_HUMAN	14	2	Protein SET OS=Homo sapiens GN=SET PE=1 SV=3	3	1_1_1_
sp|P11717|MPRI_HUMAN	14	2	Cation-independent mannose-6-phosphate receptor OS=Homo sapiens GN=IGF2R PE=1 SV=3	3	1_1_1_
sp|Q15293|RCN1_HUMAN	13	2	Reticulocalbin-1 OS=Homo sapiens GN=RCN1 PE=1 SV=1	3	1_1_1_
sp|Q14258|TRI25_HUMAN	13	2	E3 ubiquitin/ISG15 ligase TRIM25 OS=Homo sapiens GN=TRIM25 PE=1 SV=2	3	1_1_1_
sp|P56192|SYMC_HUMAN	13	2	Methionine--tRNA ligase, cytoplasmic OS=Homo sapiens GN=MARS PE=1 SV=2	3	1_1_1_
tr|F5HFY4|F5HFY4_HUMAN	12	2	Nucleosome assembly protein 1-like 4 OS=Homo sapiens GN=NAP1L4b PE=2 SV=1	3	1_1_1_
sp|Q9NQX4|MYO5C_HUMAN	12	2	Unconventional myosin-Vc OS=Homo sapiens GN=MYO5C PE=1 SV=2	3	1_1_1_
sp|Q96EL3|RM53_HUMAN	12	2	39S ribosomal protein L53, mitochondrial OS=Homo sapiens GN=MRPL53 PE=1 SV=1	3	1_1_1_
sp|P34932|HSP74_HUMAN	12	2	Heat shock 70 kDa protein 4 OS=Homo sapiens GN=HSPA4 PE=1 SV=4	3	1_1_1_
sp|P13667|PDIA4_HUMAN	12	2	Protein disulfide-isomerase A4 OS=Homo sapiens GN=PDIA4 PE=1 SV=2	3	1_1_1_
sp|Q9Y2Q9|RT28_HUMAN	11	2	28S ribosomal protein S28, mitochondrial OS=Homo sapiens GN=MRPS28 PE=1 SV=1	3	1_1_1_
sp|P82675|RT05_HUMAN	11	2	28S ribosomal protein S5, mitochondrial OS=Homo sapiens GN=MRPS5 PE=1 SV=2	3	1_1_1_
sp|O94832|MYO1D_HUMAN	11	2	Unconventional myosin-Id OS=Homo sapiens GN=MYO1D PE=1 SV=2	3	1_1_1_
sp|Q9UKA4|AKA11_HUMAN	10	2	A-kinase anchor protein 11 OS=Homo sapiens GN=AKAP11 PE=1 SV=1	3	1_1_1_
sp|Q01813|K6PP_HUMAN	10	2	6-phosphofructokinase type C OS=Homo sapiens GN=PFKP PE=1 SV=2	3	1_1_1_
sp|P56385|ATP5I_HUMAN	10	2	ATP synthase subunit e, mitochondrial OS=Homo sapiens GN=ATP5I PE=1 SV=2	3	1_1_1_
sp|P47897|SYQ_HUMAN	10	2	Glutamine--tRNA ligase OS=Homo sapiens GN=QARS PE=1 SV=1	3	1_1_1_
sp|P43686|PRS6B_HUMAN	9	2	26S protease regulatory subunit 6B OS=Homo sapiens GN=PSMC4 PE=1 SV=2	3	1_1_1_
sp|P10644|KAP0_HUMAN	9	2	cAMP-dependent protein kinase type I-alpha regulatory subunit OS=Homo sapiens GN=PRKAR1A PE=1 SV=1	3	1_1_1_
sp|Q9Y6A5|TACC3_HUMAN	8	2	Transforming acidic coiled-coil-containing protein 3 OS=Homo sapiens GN=TACC3 PE=1 SV=1	3	1_1_1_
sp|Q9ULX6|AKP8L_HUMAN	8	2	A-kinase anchor protein 8-like OS=Homo sapiens GN=AKAP8L PE=1 SV=3	3	1_1_1_
sp|Q9P1Y6|PHRF1_HUMAN	8	2	PHD and RING finger domain-containing protein 1 OS=Homo sapiens GN=PHRF1 PE=1 SV=3	3	1_1_1_
sp|Q9BYD1|RM13_HUMAN	8	2	39S ribosomal protein L13, mitochondrial OS=Homo sapiens GN=MRPL13 PE=1 SV=1	3	1_1_1_
sp|Q12931|TRAP1_HUMAN	8	2	Heat shock protein 75 kDa, mitochondrial OS=Homo sapiens GN=TRAP1 PE=1 SV=3	3	1_1_1_
sp|O43920|NDUS5_HUMAN	8	2	NADH dehydrogenase [ubiquinone] iron-sulfur protein 5 OS=Homo sapiens GN=NDUFS5 PE=1 SV=3	3	1_1_1_
tr|J3KNX7|J3KNX7_HUMAN	7	2	NADH dehydrogenase (Ubiquinone) flavoprotein 3, 10kDa, isoform CRA_d OS=Homo sapiens GN=NDUFV3 PE=4 SV=1	3	1_1_1_
tr|B4DUT8|B4DUT8_HUMAN	7	2	Calponin-2 OS=Homo sapiens GN=CNN2 PE=2 SV=1	3	1_1_1_
sp|Q9Y4L1|HYOU1_HUMAN	7	2	Hypoxia up-regulated protein 1 OS=Homo sapiens GN=HYOU1 PE=1 SV=1	3	1_1_1_
sp|Q9NX40|OCAD1_HUMAN	7	2	OCIA domain-containing protein 1 OS=Homo sapiens GN=OCIAD1 PE=1 SV=1	3	1_1_1_
sp|Q9H7D7|WDR26_HUMAN	7	2	WD repeat-containing protein 26 OS=Homo sapiens GN=WDR26 PE=1 SV=3	3	1_1_1_
sp|Q9H4G0|E41L1_HUMAN	7	2	Band 4.1-like protein 1 OS=Homo sapiens GN=EPB41L1 PE=1 SV=2	3	1_1_1_
sp|Q8NCA5|FA98A_HUMAN	7	2	Protein FAM98A OS=Homo sapiens GN=FAM98A PE=1 SV=1	3	1_1_1_
sp|Q16576|RBBP7_HUMAN	7	2	Histone-binding protein RBBP7 OS=Homo sapiens GN=RBBP7 PE=1 SV=1	3	1_1_1_
sp|Q01130|SRSF2_HUMAN	7	2	Serine/arginine-rich splicing factor 2 OS=Homo sapiens GN=SRSF2 PE=1 SV=4	2	1_0_1_
sp|P62304|RUXE_HUMAN	7	2	Small nuclear ribonucleoprotein E OS=Homo sapiens GN=SNRPE PE=1 SV=1	3	1_1_1_
sp|P55081|MFAP1_HUMAN	7	2	Microfibrillar-associated protein 1 OS=Homo sapiens GN=MFAP1 PE=1 SV=2	3	1_1_1_
sp|P13073|COX41_HUMAN	7	2	Cytochrome c oxidase subunit 4 isoform 1, mitochondrial OS=Homo sapiens GN=COX4I1 PE=1 SV=1	3	1_1_1_
sp|Q9UBB9|TFP11_HUMAN	6	2	Tuftelin-interacting protein 11 OS=Homo sapiens GN=TFIP11 PE=1 SV=1	3	1_1_1_
sp|Q9GZR7|DDX24_HUMAN	6	2	ATP-dependent RNA helicase DDX24 OS=Homo sapiens GN=DDX24 PE=1 SV=1	3	1_1_1_
sp|Q6NZY4|ZCHC8_HUMAN	6	2	Zinc finger CCHC domain-containing protein 8 OS=Homo sapiens GN=ZCCHC8 PE=1 SV=2	3	1_1_1_
sp|Q14CX7|NAA25_HUMAN	6	2	N-alpha-acetyltransferase 25, NatB auxiliary subunit OS=Homo sapiens GN=NAA25 PE=1 SV=1	3	1_1_1_
sp|Q04837|SSBP_HUMAN	6	2	Single-stranded DNA-binding protein, mitochondrial OS=Homo sapiens GN=SSBP1 PE=1 SV=1	3	1_1_1_
sp|Q03393|PTPS_HUMAN	6	2	6-pyruvoyl tetrahydrobiopterin synthase OS=Homo sapiens GN=PTS PE=1 SV=1	3	1_1_1_
sp|P13804|ETFA_HUMAN	6	2	Electron transfer flavoprotein subunit alpha, mitochondrial OS=Homo sapiens GN=ETFA PE=1 SV=1	2	1_0_1_
sp|O95470|SGPL1_HUMAN	6	2	Sphingosine-1-phosphate lyase 1 OS=Homo sapiens GN=SGPL1 PE=1 SV=3	3	1_1_1_
sp|O15355|PPM1G_HUMAN	6	2	Protein phosphatase 1G OS=Homo sapiens GN=PPM1G PE=1 SV=1	3	1_1_1_
tr|Q5SQP8|Q5SQP8_HUMAN	5	2	C-terminal binding protein 2 OS=Homo sapiens GN=CTBP2 PE=2 SV=1	3	1_1_1_
tr|H0YMV8|H0YMV8_HUMAN	5	2	40S ribosomal protein S27 OS=Homo sapiens GN=RPS27L PE=3 SV=1	3	1_1_1_
tr|F5GX68|F5GX68_HUMAN	5	2	Cytosine-specific methyltransferase OS=Homo sapiens GN=DNMT1 PE=3 SV=1	3	1_1_1_
tr|E9PGZ2|E9PGZ2_HUMAN	5	2	Leucine-rich repeat flightless-interacting protein 1 OS=Homo sapiens GN=LRRFIP1 PE=4 SV=1	2	1_0_1_
tr|E7EW49|E7EW49_HUMAN	5	2	CLIP-associating protein 2 OS=Homo sapiens GN=CLASP2 PE=4 SV=1	3	1_1_1_
tr|B3KSH1|B3KSH1_HUMAN	5	2	Eukaryotic translation initiation factor 3 subunit F OS=Homo sapiens GN=EIF3F PE=2 SV=1	3	1_1_1_
sp|Q9HCD5|NCOA5_HUMAN	5	2	Nuclear receptor coactivator 5 OS=Homo sapiens GN=NCOA5 PE=1 SV=2	3	1_1_1_
sp|Q8N7H5|PAF1_HUMAN	5	2	RNA polymerase II-associated factor 1 homolog OS=Homo sapiens GN=PAF1 PE=1 SV=2	3	1_1_1_
sp|Q14974|IMB1_HUMAN	5	2	Importin subunit beta-1 OS=Homo sapiens GN=KPNB1 PE=1 SV=2	3	1_1_1_
sp|Q14697|GANAB_HUMAN	5	2	Neutral alpha-glucosidase AB OS=Homo sapiens GN=GANAB PE=1 SV=3	3	1_1_1_
sp|Q06210|GFPT1_HUMAN	5	2	Glutamine--fructose-6-phosphate aminotransferase [isomerizing] 1 OS=Homo sapiens GN=GFPT1 PE=1 SV=3	3	1_1_1_
sp|P62318|SMD3_HUMAN	5	2	Small nuclear ribonucleoprotein Sm D3 OS=Homo sapiens GN=SNRPD3 PE=1 SV=1	3	1_1_1_
sp|P53814|SMTN_HUMAN	5	2	Smoothelin OS=Homo sapiens GN=SMTN PE=1 SV=7	2	1_0_1_
sp|P53597|SUCA_HUMAN	5	2	Succinyl-CoA ligase [ADP/GDP-forming] subunit alpha, mitochondrial OS=Homo sapiens GN=SUCLG1 PE=1 SV=4	3	1_1_1_
sp|P50416|CPT1A_HUMAN	5	2	Carnitine O-palmitoyltransferase 1, liver isoform OS=Homo sapiens GN=CPT1A PE=1 SV=2	3	1_1_1_
sp|P36954|RPB9_HUMAN	5	2	DNA-directed RNA polymerase II subunit RPB9 OS=Homo sapiens GN=POLR2I PE=1 SV=1	3	1_1_1_
sp|P33991|MCM4_HUMAN	5	2	DNA replication licensing factor MCM4 OS=Homo sapiens GN=MCM4 PE=1 SV=5	3	1_1_1_
sp|P23193|TCEA1_HUMAN	5	2	Transcription elongation factor A protein 1 OS=Homo sapiens GN=TCEA1 PE=1 SV=2	3	1_1_1_
sp|O75937|DNJC8_HUMAN	5	2	DnaJ homolog subfamily C member 8 OS=Homo sapiens GN=DNAJC8 PE=1 SV=2	3	1_1_1_
sp|Q9NX58|LYAR_HUMAN	4	2	Cell growth-regulating nucleolar protein OS=Homo sapiens GN=LYAR PE=1 SV=2	3	1_1_1_
sp|Q9H3U1|UN45A_HUMAN	4	2	Protein unc-45 homolog A OS=Homo sapiens GN=UNC45A PE=1 SV=1	3	1_1_1_
sp|Q9H078|CLPB_HUMAN	4	2	Caseinolytic peptidase B protein homolog OS=Homo sapiens GN=CLPB PE=1 SV=1	2	1_0_1_
sp|Q9BYG3|MK67I_HUMAN	4	2	MKI67 FHA domain-interacting nucleolar phosphoprotein OS=Homo sapiens GN=MKI67IP PE=1 SV=1	3	1_1_1_
sp|Q9BYD2|RM09_HUMAN	4	2	39S ribosomal protein L9, mitochondrial OS=Homo sapiens GN=MRPL9 PE=1 SV=2	3	1_1_1_
sp|Q9BUJ2|HNRL1_HUMAN	4	2	Heterogeneous nuclear ribonucleoprotein U-like protein 1 OS=Homo sapiens GN=HNRNPUL1 PE=1 SV=2	3	1_1_1_
sp|Q96ST3|SIN3A_HUMAN	4	2	Paired amphipathic helix protein Sin3a OS=Homo sapiens GN=SIN3A PE=1 SV=2	3	1_1_1_
sp|Q96EY1|DNJA3_HUMAN	4	2	DnaJ homolog subfamily A member 3, mitochondrial OS=Homo sapiens GN=DNAJA3 PE=1 SV=2	3	1_1_1_
sp|Q8N954|CCD75_HUMAN	4	2	Coiled-coil domain-containing protein 75 OS=Homo sapiens GN=CCDC75 PE=1 SV=3	3	1_1_1_
sp|Q6P4E1|CASC4_HUMAN	4	2	Protein CASC4 OS=Homo sapiens GN=CASC4 PE=2 SV=1	2	1_0_1_
sp|Q15459|SF3A1_HUMAN	4	2	Splicing factor 3A subunit 1 OS=Homo sapiens GN=SF3A1 PE=1 SV=1	3	1_1_1_
sp|Q14966|ZN638_HUMAN	4	2	Zinc finger protein 638 OS=Homo sapiens GN=ZNF638 PE=1 SV=2	3	1_1_1_
sp|Q13200|PSMD2_HUMAN	4	2	26S proteasome non-ATPase regulatory subunit 2 OS=Homo sapiens GN=PSMD2 PE=1 SV=3	3	1_1_1_
sp|Q12905|ILF2_HUMAN	4	2	Interleukin enhancer-binding factor 2 OS=Homo sapiens GN=ILF2 PE=1 SV=2	3	1_1_1_
sp|P82663|RT25_HUMAN	4	2	28S ribosomal protein S25, mitochondrial OS=Homo sapiens GN=MRPS25 PE=1 SV=1	3	1_1_1_
sp|P62244|RS15A_HUMAN	4	2	40S ribosomal protein S15a OS=Homo sapiens GN=RPS15A PE=1 SV=2	3	1_1_1_
sp|P51648|AL3A2_HUMAN	4	2	Fatty aldehyde dehydrogenase OS=Homo sapiens GN=ALDH3A2 PE=1 SV=1	3	1_1_1_
sp|P39656|OST48_HUMAN	4	2	Dolichyl-diphosphooligosaccharide--protein glycosyltransferase 48 kDa subunit OS=Homo sapiens GN=DDOST PE=1 SV=4	3	1_1_1_
sp|P24666|PPAC_HUMAN	4	2	Low molecular weight phosphotyrosine protein phosphatase OS=Homo sapiens GN=ACP1 PE=1 SV=3	3	1_1_1_
sp|P22102|PUR2_HUMAN	4	2	Trifunctional purine biosynthetic protein adenosine-3 OS=Homo sapiens GN=GART PE=1 SV=1	3	1_1_1_
sp|P00558|PGK1_HUMAN	4	2	Phosphoglycerate kinase 1 OS=Homo sapiens GN=PGK1 PE=1 SV=3	3	1_1_1_
sp|O96000|NDUBA_HUMAN	4	2	NADH dehydrogenase [ubiquinone] 1 beta subcomplex subunit 10 OS=Homo sapiens GN=NDUFB10 PE=1 SV=3	3	1_1_1_
sp|O95785|WIZ_HUMAN	4	2	Protein Wiz OS=Homo sapiens GN=WIZ PE=1 SV=2	2	1_0_1_
sp|O76031|CLPX_HUMAN	4	2	ATP-dependent Clp protease ATP-binding subunit clpX-like, mitochondrial OS=Homo sapiens GN=CLPX PE=1 SV=2	3	1_1_1_
sp|O75394|RM33_HUMAN	4	2	39S ribosomal protein L33, mitochondrial OS=Homo sapiens GN=MRPL33 PE=1 SV=1	3	1_1_1_
sp|Q9UKV3|ACINU_HUMAN	23	1	Apoptotic chromatin condensation inducer in the nucleus OS=Homo sapiens GN=ACIN1 PE=1 SV=2	3	1_1_1_
sp|Q7L014|DDX46_HUMAN	19	1	Probable ATP-dependent RNA helicase DDX46 OS=Homo sapiens GN=DDX46 PE=1 SV=2	3	1_1_1_
sp|Q05519|SRS11_HUMAN	18	1	Serine/arginine-rich splicing factor 11 OS=Homo sapiens GN=SRSF11 PE=1 SV=1	3	1_1_1_
sp|Q69YQ0|CYTSA_HUMAN	16	1	Cytospin-A OS=Homo sapiens GN=SPECC1L PE=1 SV=2	3	1_1_1_
sp|O75822|EIF3J_HUMAN	15	1	Eukaryotic translation initiation factor 3 subunit J OS=Homo sapiens GN=EIF3J PE=1 SV=2	3	1_1_1_
tr|H7BY58|H7BY58_HUMAN	12	1	Protein-L-isoaspartate O-methyltransferase OS=Homo sapiens GN=PCMT1 PE=3 SV=1	3	1_1_1_
sp|Q8N1G4|LRC47_HUMAN	12	1	Leucine-rich repeat-containing protein 47 OS=Homo sapiens GN=LRRC47 PE=1 SV=1	3	1_1_1_
sp|Q8WUM4|PDC6I_HUMAN	11	1	Programmed cell death 6-interacting protein OS=Homo sapiens GN=PDCD6IP PE=1 SV=1	3	1_1_1_
tr|C9JSU1|C9JSU1_HUMAN	10	1	Leucine-rich repeat flightless-interacting protein 2 (Fragment) OS=Homo sapiens GN=LRRFIP2 PE=4 SV=1	2	1_0_1_
sp|Q9Y4E8|UBP15_HUMAN	10	1	Ubiquitin carboxyl-terminal hydrolase 15 OS=Homo sapiens GN=USP15 PE=1 SV=3	3	1_1_1_
sp|Q9NY12|GAR1_HUMAN	10	1	H/ACA ribonucleoprotein complex subunit 1 OS=Homo sapiens GN=GAR1 PE=1 SV=1	3	1_1_1_
sp|P78347|GTF2I_HUMAN	10	1	General transcription factor II-I OS=Homo sapiens GN=GTF2I PE=1 SV=2	3	1_1_1_
sp|Q9UJZ1|STML2_HUMAN	9	1	Stomatin-like protein 2 OS=Homo sapiens GN=STOML2 PE=1 SV=1	3	1_1_1_
sp|P62269|RS18_HUMAN	9	1	40S ribosomal protein S18 OS=Homo sapiens GN=RPS18 PE=1 SV=3	3	1_1_1_
sp|Q8NI27|THOC2_HUMAN	8	1	THO complex subunit 2 OS=Homo sapiens GN=THOC2 PE=1 SV=2	3	1_1_1_
sp|Q8IXB1|DJC10_HUMAN	8	1	DnaJ homolog subfamily C member 10 OS=Homo sapiens GN=DNAJC10 PE=1 SV=2	3	1_1_1_
sp|Q5VT06|CE350_HUMAN	8	1	Centrosome-associated protein 350 OS=Homo sapiens GN=CEP350 PE=1 SV=1	3	1_1_1_
sp|Q13443|ADAM9_HUMAN	8	1	Disintegrin and metalloproteinase domain-containing protein 9 OS=Homo sapiens GN=ADAM9 PE=1 SV=1	3	1_1_1_
sp|P18583|SON_HUMAN	8	1	Protein SON OS=Homo sapiens GN=SON PE=1 SV=4	3	1_1_1_
sp|O60884|DNJA2_HUMAN	8	1	DnaJ homolog subfamily A member 2 OS=Homo sapiens GN=DNAJA2 PE=1 SV=1	3	1_1_1_
sp|O60563|CCNT1_HUMAN	8	1	Cyclin-T1 OS=Homo sapiens GN=CCNT1 PE=1 SV=1	3	1_1_1_
tr|J3KNL6|J3KNL6_HUMAN	7	1	Protein transport protein Sec16A OS=Homo sapiens GN=SEC16A PE=4 SV=1	3	1_1_1_
tr|E7EMB3|E7EMB3_HUMAN	7	1	Calmodulin OS=Homo sapiens GN=CALM2 PE=4 SV=1	3	1_1_1_
sp|Q9H845|ACAD9_HUMAN	7	1	Acyl-CoA dehydrogenase family member 9, mitochondrial OS=Homo sapiens GN=ACAD9 PE=1 SV=1	3	1_1_1_
sp|Q8IZ83|A16A1_HUMAN	7	1	Aldehyde dehydrogenase family 16 member A1 OS=Homo sapiens GN=ALDH16A1 PE=1 SV=2	3	1_1_1_
sp|Q86YM7|HOME1_HUMAN	7	1	Homer protein homolog 1 OS=Homo sapiens GN=HOMER1 PE=1 SV=2	3	1_1_1_
sp|Q7L4I2|RSRC2_HUMAN	7	1	Arginine/serine-rich coiled-coil protein 2 OS=Homo sapiens GN=RSRC2 PE=1 SV=1	3	1_1_1_
sp|Q06710|PAX8_HUMAN	7	1	Paired box protein Pax-8 OS=Homo sapiens GN=PAX8 PE=1 SV=2	3	1_1_1_
sp|P35244|RFA3_HUMAN	7	1	Replication protein A 14 kDa subunit OS=Homo sapiens GN=RPA3 PE=1 SV=1	3	1_1_1_
sp|P30837|AL1B1_HUMAN	7	1	Aldehyde dehydrogenase X, mitochondrial OS=Homo sapiens GN=ALDH1B1 PE=1 SV=3	3	1_1_1_
sp|P10606|COX5B_HUMAN	7	1	Cytochrome c oxidase subunit 5B, mitochondrial OS=Homo sapiens GN=COX5B PE=1 SV=2	3	1_1_1_
tr|J3KN66|J3KN66_HUMAN	6	1	Torsin-1A-interacting protein 1 OS=Homo sapiens GN=TOR1AIP1 PE=4 SV=1	2	1_0_1_
tr|E5KLJ5|E5KLJ5_HUMAN	6	1	Dynamin-like 120 kDa protein, mitochondrial OS=Homo sapiens GN=OPA1 PE=3 SV=1	2	1_0_1_
sp|Q8WXA9|SREK1_HUMAN	6	1	Splicing regulatory glutamine/lysine-rich protein 1 OS=Homo sapiens GN=SREK1 PE=1 SV=1	3	1_1_1_
sp|Q641Q2|FA21A_HUMAN	6	1	WASH complex subunit FAM21A OS=Homo sapiens GN=FAM21A PE=1 SV=3	3	1_1_1_
sp|Q5BKZ1|ZN326_HUMAN	6	1	DBIRD complex subunit ZNF326 OS=Homo sapiens GN=ZNF326 PE=1 SV=2	3	1_1_1_
sp|Q13595|TRA2A_HUMAN	6	1	Transformer-2 protein homolog alpha OS=Homo sapiens GN=TRA2A PE=1 SV=1	3	1_1_1_
sp|P30153|2AAA_HUMAN	6	1	Serine/threonine-protein phosphatase 2A 65 kDa regulatory subunit A alpha isoform OS=Homo sapiens GN=PPP2R1A PE=1 SV=4	3	1_1_1_
sp|A1L0T0|ILVBL_HUMAN	6	1	Acetolactate synthase-like protein OS=Homo sapiens GN=ILVBL PE=1 SV=2	3	1_1_1_
tr|K7ER00|K7ER00_HUMAN	5	1	Phenylalanine--tRNA ligase alpha subunit OS=Homo sapiens GN=FARSA PE=4 SV=1	3	1_1_1_
sp|Q9Y678|COPG1_HUMAN	5	1	Coatomer subunit gamma-1 OS=Homo sapiens GN=COPG1 PE=1 SV=1	3	1_1_1_
sp|Q9UKM9|RALY_HUMAN	5	1	RNA-binding protein Raly OS=Homo sapiens GN=RALY PE=1 SV=1	3	1_1_1_
sp|Q9UBV2|SE1L1_HUMAN	5	1	Protein sel-1 homolog 1 OS=Homo sapiens GN=SEL1L PE=1 SV=3	3	1_1_1_
sp|Q9UBS4|DJB11_HUMAN	5	1	DnaJ homolog subfamily B member 11 OS=Homo sapiens GN=DNAJB11 PE=1 SV=1	3	1_1_1_
sp|Q9P2N5|RBM27_HUMAN	5	1	RNA-binding protein 27 OS=Homo sapiens GN=RBM27 PE=1 SV=2	3	1_1_1_
sp|Q9P206|K1522_HUMAN	5	1	Uncharacterized protein KIAA1522 OS=Homo sapiens GN=KIAA1522 PE=1 SV=2	3	1_1_1_
sp|Q9P0L0|VAPA_HUMAN	5	1	Vesicle-associated membrane protein-associated protein A OS=Homo sapiens GN=VAPA PE=1 SV=3	3	1_1_1_
sp|Q9NZE8|RM35_HUMAN	5	1	39S ribosomal protein L35, mitochondrial OS=Homo sapiens GN=MRPL35 PE=2 SV=3	3	1_1_1_
sp|Q5T5P2|SKT_HUMAN	5	1	Sickle tail protein homolog OS=Homo sapiens GN=KIAA1217 PE=1 SV=2	3	1_1_1_
sp|Q53H12|AGK_HUMAN	5	1	Acylglycerol kinase, mitochondrial OS=Homo sapiens GN=AGK PE=1 SV=2	3	1_1_1_
sp|Q32MZ4|LRRF1_HUMAN	5	1	Leucine-rich repeat flightless-interacting protein 1 OS=Homo sapiens GN=LRRFIP1 PE=1 SV=2	3	1_1_1_
sp|Q16531|DDB1_HUMAN	5	1	DNA damage-binding protein 1 OS=Homo sapiens GN=DDB1 PE=1 SV=1	3	1_1_1_
sp|P62273|RS29_HUMAN	5	1	40S ribosomal protein S29 OS=Homo sapiens GN=RPS29 PE=1 SV=2	3	1_1_1_
sp|P39060|COIA1_HUMAN	5	1	Collagen alpha-1(XVIII) chain OS=Homo sapiens GN=COL18A1 PE=1 SV=5	3	1_1_1_
sp|P22695|QCR2_HUMAN	5	1	Cytochrome b-c1 complex subunit 2, mitochondrial OS=Homo sapiens GN=UQCRC2 PE=1 SV=3	3	1_1_1_
sp|P04844|RPN2_HUMAN	5	1	Dolichyl-diphosphooligosaccharide--protein glycosyltransferase subunit 2 OS=Homo sapiens GN=RPN2 PE=1 SV=3	3	1_1_1_
sp|P04181|OAT_HUMAN	5	1	Ornithine aminotransferase, mitochondrial OS=Homo sapiens GN=OAT PE=1 SV=1	3	1_1_1_
sp|O95182|NDUA7_HUMAN	5	1	NADH dehydrogenase [ubiquinone] 1 alpha subcomplex subunit 7 OS=Homo sapiens GN=NDUFA7 PE=1 SV=3	3	1_1_1_
tr|J3KNA0|J3KNA0_HUMAN	4	1	Mitochondrial inner membrane protein OXA1L OS=Homo sapiens GN=OXA1L PE=3 SV=1	3	1_1_1_
tr|H0YHG0|H0YHG0_HUMAN	4	1	Uncharacterized protein (Fragment) OS=Homo sapiens PE=4 SV=1	3	1_1_1_
tr|G5E9Q2|G5E9Q2_HUMAN	4	1	Cold shock domain containing E1, RNA-binding, isoform CRA_d OS=Homo sapiens GN=CSDE1 PE=4 SV=1	3	1_1_1_
sp|Q9UPQ9|TNR6B_HUMAN	4	1	Trinucleotide repeat-containing gene 6B protein OS=Homo sapiens GN=TNRC6B PE=1 SV=4	2	1_0_1_
sp|Q9UPN7|PP6R1_HUMAN	4	1	Serine/threonine-protein phosphatase 6 regulatory subunit 1 OS=Homo sapiens GN=PPP6R1 PE=1 SV=5	3	1_1_1_
sp|Q9UBW7|ZMYM2_HUMAN	4	1	Zinc finger MYM-type protein 2 OS=Homo sapiens GN=ZMYM2 PE=1 SV=1	3	1_1_1_
sp|Q9P2R7|SUCB1_HUMAN	4	1	Succinyl-CoA ligase [ADP-forming] subunit beta, mitochondrial OS=Homo sapiens GN=SUCLA2 PE=1 SV=3	3	1_1_1_
sp|Q9NY61|AATF_HUMAN	4	1	Protein AATF OS=Homo sapiens GN=AATF PE=1 SV=1	3	1_1_1_
sp|Q9HCN8|SDF2L_HUMAN	4	1	Stromal cell-derived factor 2-like protein 1 OS=Homo sapiens GN=SDF2L1 PE=1 SV=2	3	1_1_1_
sp|Q9BSJ8|ESYT1_HUMAN	4	1	Extended synaptotagmin-1 OS=Homo sapiens GN=ESYT1 PE=1 SV=1	3	1_1_1_
sp|Q8WVC0|LEO1_HUMAN	4	1	RNA polymerase-associated protein LEO1 OS=Homo sapiens GN=LEO1 PE=1 SV=1	3	1_1_1_
sp|Q6ZNB6|NFXL1_HUMAN	4	1	NF-X1-type zinc finger protein NFXL1 OS=Homo sapiens GN=NFXL1 PE=1 SV=2	3	1_1_1_
sp|Q14566|MCM6_HUMAN	4	1	DNA replication licensing factor MCM6 OS=Homo sapiens GN=MCM6 PE=1 SV=1	3	1_1_1_
sp|Q13190|STX5_HUMAN	4	1	Syntaxin-5 OS=Homo sapiens GN=STX5 PE=1 SV=2	3	1_1_1_
sp|Q12872|SFSWA_HUMAN	4	1	Splicing factor, suppressor of white-apricot homolog OS=Homo sapiens GN=SFSWAP PE=1 SV=3	3	1_1_1_
sp|Q12792|TWF1_HUMAN	4	1	Twinfilin-1 OS=Homo sapiens GN=TWF1 PE=1 SV=3	3	1_1_1_
sp|P53618|COPB_HUMAN	4	1	Coatomer subunit beta OS=Homo sapiens GN=COPB1 PE=1 SV=3	3	1_1_1_
sp|P51572|BAP31_HUMAN	4	1	B-cell receptor-associated protein 31 OS=Homo sapiens GN=BCAP31 PE=1 SV=3	3	1_1_1_
sp|P35249|RFC4_HUMAN	4	1	Replication factor C subunit 4 OS=Homo sapiens GN=RFC4 PE=1 SV=2	3	1_1_1_
sp|P19784|CSK22_HUMAN	4	1	Casein kinase II subunit alpha' OS=Homo sapiens GN=CSNK2A2 PE=1 SV=1	3	1_1_1_
sp|P15927|RFA2_HUMAN	4	1	Replication protein A 32 kDa subunit OS=Homo sapiens GN=RPA2 PE=1 SV=1	3	1_1_1_
sp|P08754|GNAI3_HUMAN	4	1	Guanine nucleotide-binding protein G(k) subunit alpha OS=Homo sapiens GN=GNAI3 PE=1 SV=3	3	1_1_1_
sp|P00338|LDHA_HUMAN	4	1	L-lactate dehydrogenase A chain OS=Homo sapiens GN=LDHA PE=1 SV=2	3	1_1_1_
sp|O75600|KBL_HUMAN	4	1	2-amino-3-ketobutyrate coenzyme A ligase, mitochondrial OS=Homo sapiens GN=GCAT PE=2 SV=1	3	1_1_1_
sp|O75489|NDUS3_HUMAN	4	1	NADH dehydrogenase [ubiquinone] iron-sulfur protein 3, mitochondrial OS=Homo sapiens GN=NDUFS3 PE=1 SV=1	3	1_1_1_
sp|O60828|PQBP1_HUMAN	4	1	Polyglutamine-binding protein 1 OS=Homo sapiens GN=PQBP1 PE=1 SV=1	3	1_1_1_
sp|O60318|MCM3A_HUMAN	4	1	80 kDa MCM3-associated protein OS=Homo sapiens GN=MCM3AP PE=1 SV=2	3	1_1_1_
sp|O15270|SPTC2_HUMAN	4	1	Serine palmitoyltransferase 2 OS=Homo sapiens GN=SPTLC2 PE=1 SV=1	3	1_1_1_
sp|O14773|TPP1_HUMAN	4	1	Tripeptidyl-peptidase 1 OS=Homo sapiens GN=TPP1 PE=1 SV=2	3	1_1_1_
sp|A0AV96|RBM47_HUMAN	4	1	RNA-binding protein 47 OS=Homo sapiens GN=RBM47 PE=1 SV=2	3	1_1_1_
tr|K7ELL7|K7ELL7_HUMAN	3	1	Glucosidase 2 subunit beta OS=Homo sapiens GN=PRKCSH PE=4 SV=1	3	1_1_1_
tr|J3KPD3|J3KPD3_HUMAN	3	1	RNA binding motif protein 7, isoform CRA_c OS=Homo sapiens GN=RBM7 PE=4 SV=1	3	1_1_1_
tr|F5H740|F5H740_HUMAN	3	1	Voltage-dependent anion-selective channel protein 3 OS=Homo sapiens GN=VDAC3 PE=4 SV=1	3	1_1_1_
tr|E7ETU7|E7ETU7_HUMAN	3	1	39S ribosomal protein L3, mitochondrial OS=Homo sapiens GN=MRPL3 PE=3 SV=1	3	1_1_1_
sp|Q9Y5X1|SNX9_HUMAN	3	1	Sorting nexin-9 OS=Homo sapiens GN=SNX9 PE=1 SV=1	3	1_1_1_
sp|Q9Y5J1|UTP18_HUMAN	3	1	U3 small nucleolar RNA-associated protein 18 homolog OS=Homo sapiens GN=UTP18 PE=1 SV=3	3	1_1_1_
sp|Q9Y314|NOSIP_HUMAN	3	1	Nitric oxide synthase-interacting protein OS=Homo sapiens GN=NOSIP PE=1 SV=1	3	1_1_1_
sp|Q9P032|NDUF4_HUMAN	3	1	NADH dehydrogenase [ubiquinone] 1 alpha subcomplex assembly factor 4 OS=Homo sapiens GN=NDUFAF4 PE=1 SV=1	3	1_1_1_
sp|Q9NYQ8|FAT2_HUMAN	3	1	Protocadherin Fat 2 OS=Homo sapiens GN=FAT2 PE=1 SV=2	3	1_1_1_
sp|Q9NQT5|EXOS3_HUMAN	3	1	Exosome complex component RRP40 OS=Homo sapiens GN=EXOSC3 PE=1 SV=3	3	1_1_1_
sp|Q9HB71|CYBP_HUMAN	3	1	Calcyclin-binding protein OS=Homo sapiens GN=CACYBP PE=1 SV=2	3	1_1_1_
sp|Q9H840|GEMI7_HUMAN	3	1	Gem-associated protein 7 OS=Homo sapiens GN=GEMIN7 PE=1 SV=1	3	1_1_1_
sp|Q9H0H5|RGAP1_HUMAN	3	1	Rac GTPase-activating protein 1 OS=Homo sapiens GN=RACGAP1 PE=1 SV=1	3	1_1_1_
sp|Q9BZL4|PP12C_HUMAN	3	1	Protein phosphatase 1 regulatory subunit 12C OS=Homo sapiens GN=PPP1R12C PE=1 SV=1	2	1_0_1_
sp|Q9BYD3|RM04_HUMAN	3	1	39S ribosomal protein L4, mitochondrial OS=Homo sapiens GN=MRPL4 PE=1 SV=1	3	1_1_1_
sp|Q9BY49|PECR_HUMAN	3	1	Peroxisomal trans-2-enoyl-CoA reductase OS=Homo sapiens GN=PECR PE=1 SV=2	3	1_1_1_
sp|Q9BVJ6|UT14A_HUMAN	3	1	U3 small nucleolar RNA-associated protein 14 homolog A OS=Homo sapiens GN=UTP14A PE=1 SV=1	3	1_1_1_
sp|Q9BQ61|CS043_HUMAN	3	1	Uncharacterized protein C19orf43 OS=Homo sapiens GN=C19orf43 PE=1 SV=1	3	1_1_1_
sp|Q99543|DNJC2_HUMAN	3	1	DnaJ homolog subfamily C member 2 OS=Homo sapiens GN=DNAJC2 PE=1 SV=4	3	1_1_1_
sp|Q99442|SEC62_HUMAN	3	1	Translocation protein SEC62 OS=Homo sapiens GN=SEC62 PE=1 SV=1	3	1_1_1_
sp|Q969V3|NCLN_HUMAN	3	1	Nicalin OS=Homo sapiens GN=NCLN PE=1 SV=2	3	1_1_1_
sp|Q93009|UBP7_HUMAN	3	1	Ubiquitin carboxyl-terminal hydrolase 7 OS=Homo sapiens GN=USP7 PE=1 SV=2	3	1_1_1_
sp|Q8WW12|PCNP_HUMAN	3	1	PEST proteolytic signal-containing nuclear protein OS=Homo sapiens GN=PCNP PE=1 SV=2	3	1_1_1_
sp|Q7Z6E9|RBBP6_HUMAN	3	1	E3 ubiquitin-protein ligase RBBP6 OS=Homo sapiens GN=RBBP6 PE=1 SV=1	3	1_1_1_
sp|Q70IA6|MOB2_HUMAN	3	1	MOB kinase activator 2 OS=Homo sapiens GN=MOB2 PE=1 SV=1	3	1_1_1_
sp|Q6UX04|CWC27_HUMAN	3	1	Peptidyl-prolyl cis-trans isomerase CWC27 homolog OS=Homo sapiens GN=CWC27 PE=1 SV=1	3	1_1_1_
sp|Q6PI48|SYDM_HUMAN	3	1	Aspartate--tRNA ligase, mitochondrial OS=Homo sapiens GN=DARS2 PE=1 SV=1	3	1_1_1_
sp|Q5T4S7|UBR4_HUMAN	3	1	E3 ubiquitin-protein ligase UBR4 OS=Homo sapiens GN=UBR4 PE=1 SV=1	3	1_1_1_
sp|Q15050|RRS1_HUMAN	3	1	Ribosome biogenesis regulatory protein homolog OS=Homo sapiens GN=RRS1 PE=1 SV=2	3	1_1_1_
sp|Q00403|TF2B_HUMAN	3	1	Transcription initiation factor IIB OS=Homo sapiens GN=GTF2B PE=1 SV=1	3	1_1_1_
sp|P62873|GBB1_HUMAN	3	1	Guanine nucleotide-binding protein G(I)/G(S)/G(T) subunit beta-1 OS=Homo sapiens GN=GNB1 PE=1 SV=3	3	1_1_1_
sp|P61221|ABCE1_HUMAN	3	1	ATP-binding cassette sub-family E member 1 OS=Homo sapiens GN=ABCE1 PE=1 SV=1	3	1_1_1_
sp|P60228|EIF3E_HUMAN	3	1	Eukaryotic translation initiation factor 3 subunit E OS=Homo sapiens GN=EIF3E PE=1 SV=1	3	1_1_1_
sp|P50402|EMD_HUMAN	3	1	Emerin OS=Homo sapiens GN=EMD PE=1 SV=1	3	1_1_1_
sp|P41250|SYG_HUMAN	3	1	Glycine--tRNA ligase OS=Homo sapiens GN=GARS PE=1 SV=3	3	1_1_1_
sp|P22314|UBA1_HUMAN	3	1	Ubiquitin-like modifier-activating enzyme 1 OS=Homo sapiens GN=UBA1 PE=1 SV=3	3	1_1_1_
sp|P18887|XRCC1_HUMAN	3	1	DNA repair protein XRCC1 OS=Homo sapiens GN=XRCC1 PE=1 SV=2	3	1_1_1_
sp|P11166|GTR1_HUMAN	3	1	Solute carrier family 2, facilitated glucose transporter member 1 OS=Homo sapiens GN=SLC2A1 PE=1 SV=2	3	1_1_1_
sp|P09327|VILI_HUMAN	3	1	Villin-1 OS=Homo sapiens GN=VIL1 PE=1 SV=4	3	1_1_1_
sp|P07203|GPX1_HUMAN	3	1	Glutathione peroxidase 1 OS=Homo sapiens GN=GPX1 PE=1 SV=4	3	1_1_1_
sp|O76094|SRP72_HUMAN	3	1	Signal recognition particle 72 kDa protein OS=Homo sapiens GN=SRP72 PE=1 SV=3	3	1_1_1_
sp|O75691|UTP20_HUMAN	3	1	Small subunit processome component 20 homolog OS=Homo sapiens GN=UTP20 PE=1 SV=3	3	1_1_1_
sp|O75569|PRKRA_HUMAN	3	1	Interferon-inducible double stranded RNA-dependent protein kinase activator A OS=Homo sapiens GN=PRKRA PE=1 SV=1	3	1_1_1_
sp|O60701|UGDH_HUMAN	3	1	UDP-glucose 6-dehydrogenase OS=Homo sapiens GN=UGDH PE=1 SV=1	3	1_1_1_
sp|O60292|SI1L3_HUMAN	3	1	Signal-induced proliferation-associated 1-like protein 3 OS=Homo sapiens GN=SIPA1L3 PE=1 SV=3	3	1_1_1_
sp|O60216|RAD21_HUMAN	3	1	Double-strand-break repair protein rad21 homolog OS=Homo sapiens GN=RAD21 PE=1 SV=2	3	1_1_1_
sp|O43402|EMC8_HUMAN	3	1	ER membrane protein complex subunit 8 OS=Homo sapiens GN=EMC8 PE=1 SV=1	3	1_1_1_
sp|O43172|PRP4_HUMAN	3	1	U4/U6 small nuclear ribonucleoprotein Prp4 OS=Homo sapiens GN=PRPF4 PE=1 SV=2	3	1_1_1_
sp|O43166|SI1L1_HUMAN	3	1	Signal-induced proliferation-associated 1-like protein 1 OS=Homo sapiens GN=SIPA1L1 PE=1 SV=4	3	1_1_1_
tr|Q5T4U5|Q5T4U5_HUMAN	2	1	Acyl-Coenzyme A dehydrogenase, C-4 to C-12 straight chain OS=Homo sapiens GN=ACADM PE=2 SV=1	3	1_1_1_
tr|J3KQ73|J3KQ73_HUMAN	2	1	Peptidyl-prolyl cis-trans isomerase FKBP8 OS=Homo sapiens GN=FKBP8 PE=4 SV=1	3	1_1_1_
tr|F8VY86|F8VY86_HUMAN	2	1	Tumor suppressor p53-binding protein 1 OS=Homo sapiens GN=TP53BP1 PE=4 SV=1	3	1_1_1_
tr|F2Z2W7|F2Z2W7_HUMAN	2	1	tRNA (uracil-5-)-methyltransferase homolog A OS=Homo sapiens GN=TRMT2A PE=4 SV=1	3	1_1_1_
tr|D6REE5|D6REE5_HUMAN	2	1	Guanine nucleotide-binding protein subunit beta-2-like 1 (Fragment) OS=Homo sapiens GN=GNB2L1 PE=4 SV=1	2	1_0_1_
tr|A6NFN2|A6NFN2_HUMAN	2	1	Abl interactor 1 OS=Homo sapiens GN=ABI1 PE=4 SV=2	3	1_1_1_
tr|A6NCI0|A6NCI0_HUMAN	2	1	39S ribosomal protein L42, mitochondrial OS=Homo sapiens GN=MRPL42 PE=4 SV=1	3	1_1_1_
tr|A2A274|A2A274_HUMAN	2	1	Aconitase 2, mitochondrial OS=Homo sapiens GN=ACO2 PE=4 SV=1	2	1_0_1_
sp|Q9Y697|NFS1_HUMAN	2	1	Cysteine desulfurase, mitochondrial OS=Homo sapiens GN=NFS1 PE=1 SV=3	2	1_0_1_
sp|Q9Y315|DEOC_HUMAN	2	1	Putative deoxyribose-phosphate aldolase OS=Homo sapiens GN=DERA PE=1 SV=2	3	1_1_1_
sp|Q9Y2Z4|SYYM_HUMAN	2	1	Tyrosine--tRNA ligase, mitochondrial OS=Homo sapiens GN=YARS2 PE=1 SV=2	3	1_1_1_
sp|Q9Y230|RUVB2_HUMAN	2	1	RuvB-like 2 OS=Homo sapiens GN=RUVBL2 PE=1 SV=3	3	1_1_1_
sp|Q9UIJ7|KAD3_HUMAN	2	1	GTP:AMP phosphotransferase, mitochondrial OS=Homo sapiens GN=AK3 PE=1 SV=4	2	1_0_1_
sp|Q9UI30|TR112_HUMAN	2	1	tRNA methyltransferase 112 homolog OS=Homo sapiens GN=TRMT112 PE=1 SV=1	3	1_1_1_
sp|Q9UHI6|DDX20_HUMAN	2	1	Probable ATP-dependent RNA helicase DDX20 OS=Homo sapiens GN=DDX20 PE=1 SV=2	3	1_1_1_
sp|Q9UBU8|MO4L1_HUMAN	2	1	Mortality factor 4-like protein 1 OS=Homo sapiens GN=MORF4L1 PE=1 SV=2	3	1_1_1_
sp|Q9P2M7|CING_HUMAN	2	1	Cingulin OS=Homo sapiens GN=CGN PE=1 SV=2	3	1_1_1_
sp|Q9NXH9|TRM1_HUMAN	2	1	tRNA (guanine(26)-N(2))-dimethyltransferase OS=Homo sapiens GN=TRMT1 PE=1 SV=1	3	1_1_1_
sp|Q9NW13|RBM28_HUMAN	2	1	RNA-binding protein 28 OS=Homo sapiens GN=RBM28 PE=1 SV=3	3	1_1_1_
sp|Q9NVV4|PAPD1_HUMAN	2	1	Poly(A) RNA polymerase, mitochondrial OS=Homo sapiens GN=MTPAP PE=1 SV=1	3	1_1_1_
sp|Q9NQG5|RPR1B_HUMAN	2	1	Regulation of nuclear pre-mRNA domain-containing protein 1B OS=Homo sapiens GN=RPRD1B PE=1 SV=1	2	1_0_1_
sp|Q9NPE2|NGRN_HUMAN	2	1	Neugrin OS=Homo sapiens GN=NGRN PE=2 SV=2	3	1_1_1_
sp|Q9NPA8|ENY2_HUMAN	2	1	Enhancer of yellow 2 transcription factor homolog OS=Homo sapiens GN=ENY2 PE=1 SV=1	2	1_0_1_
sp|Q9HAN9|NMNA1_HUMAN	2	1	Nicotinamide mononucleotide adenylyltransferase 1 OS=Homo sapiens GN=NMNAT1 PE=1 SV=1	3	1_1_1_
sp|Q9H2P0|ADNP_HUMAN	2	1	Activity-dependent neuroprotector homeobox protein OS=Homo sapiens GN=ADNP PE=1 SV=1	3	1_1_1_
sp|Q9GZS3|WDR61_HUMAN	2	1	WD repeat-containing protein 61 OS=Homo sapiens GN=WDR61 PE=1 SV=1	3	1_1_1_
sp|Q9GZS1|RPA49_HUMAN	2	1	DNA-directed RNA polymerase I subunit RPA49 OS=Homo sapiens GN=POLR1E PE=1 SV=2	3	1_1_1_
sp|Q9BQG0|MBB1A_HUMAN	2	1	Myb-binding protein 1A OS=Homo sapiens GN=MYBBP1A PE=1 SV=2	3	1_1_1_
sp|Q99700|ATX2_HUMAN	2	1	Ataxin-2 OS=Homo sapiens GN=ATXN2 PE=1 SV=2	3	1_1_1_
sp|Q96TC7|RMD3_HUMAN	2	1	Regulator of microtubule dynamics protein 3 OS=Homo sapiens GN=FAM82A2 PE=1 SV=2	3	1_1_1_
sp|Q96JP5|ZFP91_HUMAN	2	1	E3 ubiquitin-protein ligase ZFP91 OS=Homo sapiens GN=ZFP91 PE=1 SV=1	3	1_1_1_
sp|Q96IZ0|PAWR_HUMAN	2	1	PRKC apoptosis WT1 regulator protein OS=Homo sapiens GN=PAWR PE=1 SV=1	3	1_1_1_
sp|Q8WVM8|SCFD1_HUMAN	2	1	Sec1 family domain-containing protein 1 OS=Homo sapiens GN=SCFD1 PE=1 SV=4	3	1_1_1_
sp|Q8WUY1|THEM6_HUMAN	2	1	UPF0670 protein THEM6 OS=Homo sapiens GN=THEM6 PE=1 SV=2	3	1_1_1_
sp|Q8NI36|WDR36_HUMAN	2	1	WD repeat-containing protein 36 OS=Homo sapiens GN=WDR36 PE=1 SV=1	3	1_1_1_
sp|Q8NFH5|NUP53_HUMAN	2	1	Nucleoporin NUP53 OS=Homo sapiens GN=NUP35 PE=1 SV=1	3	1_1_1_
sp|Q8NBJ5|GT251_HUMAN	2	1	Procollagen galactosyltransferase 1 OS=Homo sapiens GN=GLT25D1 PE=1 SV=1	3	1_1_1_
sp|Q8N766|EMC1_HUMAN	2	1	ER membrane protein complex subunit 1 OS=Homo sapiens GN=EMC1 PE=1 SV=1	3	1_1_1_
sp|Q8N4V1|MMGT1_HUMAN	2	1	Membrane magnesium transporter 1 OS=Homo sapiens GN=MMGT1 PE=1 SV=1	3	1_1_1_
sp|Q86WX3|AROS_HUMAN	2	1	Active regulator of SIRT1 OS=Homo sapiens GN=RPS19BP1 PE=1 SV=1	3	1_1_1_
sp|Q6PJT7|ZC3HE_HUMAN	2	1	Zinc finger CCCH domain-containing protein 14 OS=Homo sapiens GN=ZC3H14 PE=1 SV=1	3	1_1_1_
sp|Q6P6C2|ALKB5_HUMAN	2	1	RNA demethylase ALKBH5 OS=Homo sapiens GN=ALKBH5 PE=1 SV=2	3	1_1_1_
sp|Q6DKI1|RL7L_HUMAN	2	1	60S ribosomal protein L7-like 1 OS=Homo sapiens GN=RPL7L1 PE=1 SV=1	3	1_1_1_
sp|Q4LE39|ARI4B_HUMAN	2	1	AT-rich interactive domain-containing protein 4B OS=Homo sapiens GN=ARID4B PE=1 SV=2	3	1_1_1_
sp|Q3V6T2|GRDN_HUMAN	2	1	Girdin OS=Homo sapiens GN=CCDC88A PE=1 SV=2	3	1_1_1_
sp|Q16186|ADRM1_HUMAN	2	1	Proteasomal ubiquitin receptor ADRM1 OS=Homo sapiens GN=ADRM1 PE=1 SV=2	2	1_0_1_
sp|Q15758|AAAT_HUMAN	2	1	Neutral amino acid transporter B(0) OS=Homo sapiens GN=SLC1A5 PE=1 SV=2	3	1_1_1_
sp|Q15648|MED1_HUMAN	2	1	Mediator of RNA polymerase II transcription subunit 1 OS=Homo sapiens GN=MED1 PE=1 SV=4	3	1_1_1_
sp|Q15629|TRAM1_HUMAN	2	1	Translocating chain-associated membrane protein 1 OS=Homo sapiens GN=TRAM1 PE=1 SV=3	2	1_0_1_
sp|Q14692|BMS1_HUMAN	2	1	Ribosome biogenesis protein BMS1 homolog OS=Homo sapiens GN=BMS1 PE=1 SV=1	3	1_1_1_
sp|Q14558|KPRA_HUMAN	2	1	Phosphoribosyl pyrophosphate synthase-associated protein 1 OS=Homo sapiens GN=PRPSAP1 PE=1 SV=2	2	1_0_1_
sp|Q14249|NUCG_HUMAN	2	1	Endonuclease G, mitochondrial OS=Homo sapiens GN=ENDOG PE=1 SV=4	3	1_1_1_
sp|Q14157|UBP2L_HUMAN	2	1	Ubiquitin-associated protein 2-like OS=Homo sapiens GN=UBAP2L PE=1 SV=2	3	1_1_1_
sp|Q14004|CDK13_HUMAN	2	1	Cyclin-dependent kinase 13 OS=Homo sapiens GN=CDK13 PE=1 SV=2	3	1_1_1_
sp|Q13825|AUHM_HUMAN	2	1	Methylglutaconyl-CoA hydratase, mitochondrial OS=Homo sapiens GN=AUH PE=1 SV=1	3	1_1_1_
sp|Q12955|ANK3_HUMAN	2	1	Ankyrin-3 OS=Homo sapiens GN=ANK3 PE=1 SV=3	3	1_1_1_
sp|Q08357|S20A2_HUMAN	2	1	Sodium-dependent phosphate transporter 2 OS=Homo sapiens GN=SLC20A2 PE=1 SV=1	3	1_1_1_
sp|Q06124|PTN11_HUMAN	2	1	Tyrosine-protein phosphatase non-receptor type 11 OS=Homo sapiens GN=PTPN11 PE=1 SV=2	3	1_1_1_
sp|P61218|RPAB2_HUMAN	2	1	DNA-directed RNA polymerases I, II, and III subunit RPABC2 OS=Homo sapiens GN=POLR2F PE=1 SV=1	2	1_0_1_
sp|P46063|RECQ1_HUMAN	2	1	ATP-dependent DNA helicase Q1 OS=Homo sapiens GN=RECQL PE=1 SV=3	3	1_1_1_
sp|P43308|SSRB_HUMAN	2	1	Translocon-associated protein subunit beta OS=Homo sapiens GN=SSR2 PE=1 SV=1	2	1_0_1_
sp|P43304|GPDM_HUMAN	2	1	Glycerol-3-phosphate dehydrogenase, mitochondrial OS=Homo sapiens GN=GPD2 PE=1 SV=3	3	1_1_1_
sp|P37198|NUP62_HUMAN	2	1	Nuclear pore glycoprotein p62 OS=Homo sapiens GN=NUP62 PE=1 SV=3	3	1_1_1_
sp|P35606|COPB2_HUMAN	2	1	Coatomer subunit beta' OS=Homo sapiens GN=COPB2 PE=1 SV=2	3	1_1_1_
sp|P31751|AKT2_HUMAN	2	1	RAC-beta serine/threonine-protein kinase OS=Homo sapiens GN=AKT2 PE=1 SV=2	3	1_1_1_
sp|P23526|SAHH_HUMAN	2	1	Adenosylhomocysteinase OS=Homo sapiens GN=AHCY PE=1 SV=4	3	1_1_1_
sp|P17096|HMGA1_HUMAN	2	1	High mobility group protein HMG-I/HMG-Y OS=Homo sapiens GN=HMGA1 PE=1 SV=3	3	1_1_1_
sp|P12830|CADH1_HUMAN	2	1	Cadherin-1 OS=Homo sapiens GN=CDH1 PE=1 SV=3	3	1_1_1_
sp|P07384|CAN1_HUMAN	2	1	Calpain-1 catalytic subunit OS=Homo sapiens GN=CAPN1 PE=1 SV=1	3	1_1_1_
sp|P00966|ASSY_HUMAN	2	1	Argininosuccinate synthase OS=Homo sapiens GN=ASS1 PE=1 SV=2	3	1_1_1_
sp|O95758|PTBP3_HUMAN	2	1	Polypyrimidine tract-binding protein 3 OS=Homo sapiens GN=PTBP3 PE=1 SV=2	3	1_1_1_
sp|O95292|VAPB_HUMAN	2	1	Vesicle-associated membrane protein-associated protein B/C OS=Homo sapiens GN=VAPB PE=1 SV=3	3	1_1_1_
sp|O95139|NDUB6_HUMAN	2	1	NADH dehydrogenase [ubiquinone] 1 beta subcomplex subunit 6 OS=Homo sapiens GN=NDUFB6 PE=1 SV=3	2	1_0_1_
sp|O75607|NPM3_HUMAN	2	1	Nucleoplasmin-3 OS=Homo sapiens GN=NPM3 PE=1 SV=3	3	1_1_1_
sp|O75431|MTX2_HUMAN	2	1	Metaxin-2 OS=Homo sapiens GN=MTX2 PE=1 SV=1	3	1_1_1_
sp|O75095|MEGF6_HUMAN	2	1	Multiple epidermal growth factor-like domains protein 6 OS=Homo sapiens GN=MEGF6 PE=1 SV=4	3	1_1_1_
sp|O43395|PRPF3_HUMAN	2	1	U4/U6 small nuclear ribonucleoprotein Prp3 OS=Homo sapiens GN=PRPF3 PE=1 SV=2	3	1_1_1_
sp|O00299|CLIC1_HUMAN	2	1	Chloride intracellular channel protein 1 OS=Homo sapiens GN=CLIC1 PE=1 SV=4	2	1_0_1_

## Sheet: ER-b with 0 
Accession	Jay_130517_ER_b(searched:2013-05-28)	Jay_130517_ER_cntl(searched:2013-05-28)		description	occurrence	status	Accession
tr|H0Y711|H0Y711_HUMAN	477	0		Methylosome protein 50 (Fragment) OS=Homo sapiens GN=WDR77 PE=4 SV=1	1	0_1_0_	H0Y711
sp|O14950|ML12B_HUMAN	317	0		Myosin regulatory light chain 12B OS=Homo sapiens GN=MYL12B PE=1 SV=2	1	0_1_0_	ML12B
sp|P68104|EF1A1_HUMAN	310	0		Elongation factor 1-alpha 1 OS=Homo sapiens GN=EEF1A1 PE=1 SV=1	2	1_1_0_	EF1A1
sp|P04350|TBB4A_HUMAN	251	0		Tubulin beta-4A chain OS=Homo sapiens GN=TUBB4A PE=1 SV=2	2	1_1_0_	TBB4A
sp|Q92731|ESR2_HUMAN	196	0		Estrogen receptor beta OS=Homo sapiens GN=ESR2 PE=1 SV=2	1	0_1_0_	ESR2
tr|F8W6L6|F8W6L6_HUMAN	175	0		Myosin-10 OS=Homo sapiens GN=MYH10 PE=4 SV=1	1	0_1_0_	F8W6L6
sp|Q71U36|TBA1A_HUMAN	127	0		Tubulin alpha-1A chain OS=Homo sapiens GN=TUBA1A PE=1 SV=1	2	1_1_0_	TBA1A
sp|Q32P51|RA1L2_HUMAN	125	0		Heterogeneous nuclear ribonucleoprotein A1-like 2 OS=Homo sapiens GN=HNRNPA1L2 PE=2 SV=2	1	0_1_0_	RA1L2
sp|Q7Z406|MYH14_HUMAN	116	0		Myosin-14 OS=Homo sapiens GN=MYH14 PE=1 SV=2	2	1_1_0_	MYH14
sp|P68133|ACTS_HUMAN	100	0		Actin, alpha skeletal muscle OS=Homo sapiens GN=ACTA1 PE=1 SV=1	1	0_1_0_	ACTS
tr|Q5T6W5|Q5T6W5_HUMAN	90	0		Heterogeneous nuclear ribonucleoprotein K OS=Homo sapiens GN=HNRNPK PE=2 SV=1	2	1_1_0_	Q5T6W5
tr|Q5T6W2|Q5T6W2_HUMAN	76	0		Heterogeneous nuclear ribonucleoprotein K (Fragment) OS=Homo sapiens GN=HNRNPK PE=2 SV=1	2	1_1_0_	Q5T6W2
tr|H0YL52|H0YL52_HUMAN	65	0		Tropomyosin alpha-1 chain (Fragment) OS=Homo sapiens GN=TPM1 PE=3 SV=1	1	0_1_0_	H0YL52
sp|O15042|SR140_HUMAN	53	0		U2 snRNP-associated SURP motif-containing protein OS=Homo sapiens GN=U2SURP PE=1 SV=2	2	1_1_0_	SR140
tr|C9J2C0|C9J2C0_HUMAN	51	0		Tubulin alpha-8 chain (Fragment) OS=Homo sapiens GN=TUBA8 PE=3 SV=1	1	0_1_0_	C9J2C0
sp|Q9UM54|MYO6_HUMAN	46	0		Unconventional myosin-VI OS=Homo sapiens GN=MYO6 PE=1 SV=4	1	0_1_0_	MYO6
tr|Q5JUV4|Q5JUV4_HUMAN	36	0		5'-nucleotidase, cytosolic II (Fragment) OS=Homo sapiens GN=NT5C2 PE=2 SV=1	1	0_1_0_	Q5JUV4
tr|H7C2I1|H7C2I1_HUMAN	35	0		Protein arginine N-methyltransferase 1 OS=Homo sapiens GN=PRMT1 PE=4 SV=1	2	1_1_0_	H7C2I1
tr|H0Y5F5|H0Y5F5_HUMAN	35	0		Polyadenylate-binding protein 4 (Fragment) OS=Homo sapiens GN=PABPC4 PE=4 SV=1	1	0_1_0_	H0Y5F5
tr|F5HE57|F5HE57_HUMAN	35	0		(3R)-hydroxyacyl-CoA dehydrogenase OS=Homo sapiens GN=HSD17B4 PE=3 SV=1	1	0_1_0_	F5HE57
tr|J3KPX7|J3KPX7_HUMAN	31	0		Prohibitin-2 OS=Homo sapiens GN=PHB2 PE=4 SV=1	1	0_1_0_	J3KPX7
sp|Q8TAQ2|SMRC2_HUMAN	30	0		SWI/SNF complex subunit SMARCC2 OS=Homo sapiens GN=SMARCC2 PE=1 SV=1	1	0_1_0_	SMRC2
tr|J3KND3|J3KND3_HUMAN	29	0		Myosin light polypeptide 6 OS=Homo sapiens GN=MYL6 PE=4 SV=1	2	1_1_0_	J3KND3
tr|G3V1V0|G3V1V0_HUMAN	29	0		Myosin light polypeptide 6 OS=Homo sapiens GN=MYL6 PE=4 SV=1	1	0_1_0_	G3V1V0
sp|Q15427|SF3B4_HUMAN	27	0		Splicing factor 3B subunit 4 OS=Homo sapiens GN=SF3B4 PE=1 SV=1	1	0_1_0_	SF3B4
sp|Q13724|MOGS_HUMAN	27	0		Mannosyl-oligosaccharide glucosidase OS=Homo sapiens GN=MOGS PE=1 SV=5	2	1_1_0_	MOGS
sp|P63104|1433Z_HUMAN	27	0		14-3-3 protein zeta/delta OS=Homo sapiens GN=YWHAZ PE=1 SV=1	1	0_1_0_	1433Z
tr|E7ENI0|E7ENI0_HUMAN	25	0		MAX gene-associated protein OS=Homo sapiens GN=MGA PE=4 SV=2	1	0_1_0_	E7ENI0
sp|Q9NVI7|ATD3A_HUMAN	23	0		ATPase family AAA domain-containing protein 3A OS=Homo sapiens GN=ATAD3A PE=1 SV=2	2	1_1_0_	ATD3A
sp|Q99613|EIF3C_HUMAN	23	0		Eukaryotic translation initiation factor 3 subunit C OS=Homo sapiens GN=EIF3C PE=1 SV=1	2	1_1_0_	EIF3C
sp|Q14573|ITPR3_HUMAN	23	0		Inositol 1,4,5-trisphosphate receptor type 3 OS=Homo sapiens GN=ITPR3 PE=1 SV=2	2	1_1_0_	ITPR3
sp|P16104|H2AX_HUMAN	23	0		Histone H2A.x OS=Homo sapiens GN=H2AFX PE=1 SV=2	1	0_1_0_	H2AX
sp|P10412|H14_HUMAN	21	0		Histone H1.4 OS=Homo sapiens GN=HIST1H1E PE=1 SV=2	2	1_1_0_	H14
sp|Q7L2H7|EIF3M_HUMAN	20	0		Eukaryotic translation initiation factor 3 subunit M OS=Homo sapiens GN=EIF3M PE=1 SV=1	2	1_1_0_	EIF3M
sp|P63244|GBLP_HUMAN	20	0		Guanine nucleotide-binding protein subunit beta-2-like 1 OS=Homo sapiens GN=GNB2L1 PE=1 SV=3	1	0_1_0_	GBLP
sp|P27816|MAP4_HUMAN	20	0		Microtubule-associated protein 4 OS=Homo sapiens GN=MAP4 PE=1 SV=3	1	0_1_0_	MAP4
sp|P14678|RSMB_HUMAN	20	0		Small nuclear ribonucleoprotein-associated proteins B and B' OS=Homo sapiens GN=SNRPB PE=1 SV=2	1	0_1_0_	RSMB
tr|E9PQ56|E9PQ56_HUMAN	19	0		Poly(U)-binding-splicing factor PUF60 (Fragment) OS=Homo sapiens GN=PUF60 PE=4 SV=1	2	1_1_0_	E9PQ56
sp|Q92616|GCN1L_HUMAN	19	0		Translational activator GCN1 OS=Homo sapiens GN=GCN1L1 PE=1 SV=6	2	1_1_0_	GCN1L
sp|P61160|ARP2_HUMAN	19	0		Actin-related protein 2 OS=Homo sapiens GN=ACTR2 PE=1 SV=1	2	1_1_0_	ARP2
tr|H0YCK3|H0YCK3_HUMAN	18	0		Double-stranded RNA-specific adenosine deaminase (Fragment) OS=Homo sapiens GN=ADAR PE=4 SV=1	1	0_1_0_	H0YCK3
tr|B4DLN1|B4DLN1_HUMAN	18	0		Mitochondrial dicarboxylate carrier OS=Homo sapiens GN=SLC25A10 PE=2 SV=1	1	0_1_0_	B4DLN1
sp|Q9NYU2|UGGG1_HUMAN	18	0		UDP-glucose:glycoprotein glucosyltransferase 1 OS=Homo sapiens GN=UGGT1 PE=1 SV=3	2	1_1_0_	UGGG1
sp|P60903|S10AA_HUMAN	18	0		Protein S100-A10 OS=Homo sapiens GN=S100A10 PE=1 SV=2	2	1_1_0_	S10AA
sp|P41252|SYIC_HUMAN	18	0		Isoleucine--tRNA ligase, cytoplasmic OS=Homo sapiens GN=IARS PE=1 SV=2	2	1_1_0_	SYIC
tr|B4DRT2|B4DRT2_HUMAN	17	0		28S ribosomal protein S27, mitochondrial OS=Homo sapiens GN=MRPS27 PE=2 SV=1	2	1_1_0_	B4DRT2
tr|A7YIJ8|A7YIJ8_HUMAN	17	0		Radixin OS=Homo sapiens GN=RDX PE=2 SV=1	1	0_1_0_	A7YIJ8
sp|P25789|PSA4_HUMAN	17	0		Proteasome subunit alpha type-4 OS=Homo sapiens GN=PSMA4 PE=1 SV=1	2	1_1_0_	PSA4
sp|O15144|ARPC2_HUMAN	17	0		Actin-related protein 2/3 complex subunit 2 OS=Homo sapiens GN=ARPC2 PE=1 SV=1	1	0_1_0_	ARPC2
tr|Q4TT38|Q4TT38_HUMAN	16	0		39S ribosomal protein L28, mitochondrial OS=Homo sapiens GN=MRPL28 PE=4 SV=1	1	0_1_0_	Q4TT38
tr|H0YGM0|H0YGM0_HUMAN	16	0		Caseinolytic peptidase B protein homolog (Fragment) OS=Homo sapiens GN=CLPB PE=4 SV=1	1	0_1_0_	H0YGM0
sp|Q92621|NU205_HUMAN	16	0		Nuclear pore complex protein Nup205 OS=Homo sapiens GN=NUP205 PE=1 SV=3	1	0_1_0_	NU205
sp|Q16795|NDUA9_HUMAN	16	0		NADH dehydrogenase [ubiquinone] 1 alpha subcomplex subunit 9, mitochondrial OS=Homo sapiens GN=NDUFA9 PE=1 SV=2	2	1_1_0_	NDUA9
sp|P62308|RUXG_HUMAN	16	0		Small nuclear ribonucleoprotein G OS=Homo sapiens GN=SNRPG PE=1 SV=1	1	0_1_0_	RUXG
sp|P30876|RPB2_HUMAN	16	0		DNA-directed RNA polymerase II subunit RPB2 OS=Homo sapiens GN=POLR2B PE=1 SV=1	2	1_1_0_	RPB2
sp|O60313|OPA1_HUMAN	16	0		Dynamin-like 120 kDa protein, mitochondrial OS=Homo sapiens GN=OPA1 PE=1 SV=3	1	0_1_0_	OPA1
sp|Q9P035|HACD3_HUMAN	15	0		Very-long-chain (3R)-3-hydroxyacyl-[acyl-carrier protein] dehydratase 3 OS=Homo sapiens GN=PTPLAD1 PE=1 SV=2	1	0_1_0_	HACD3
sp|P08865|RSSA_HUMAN	15	0		40S ribosomal protein SA OS=Homo sapiens GN=RPSA PE=1 SV=4	1	0_1_0_	RSSA
sp|O00515|LAD1_HUMAN	15	0		Ladinin-1 OS=Homo sapiens GN=LAD1 PE=1 SV=2	1	0_1_0_	LAD1
tr|H0Y3P2|H0Y3P2_HUMAN	14	0		Eukaryotic translation initiation factor 4 gamma 2 OS=Homo sapiens GN=EIF4G2 PE=4 SV=1	1	0_1_0_	H0Y3P2
sp|Q9BZH6|WDR11_HUMAN	14	0		WD repeat-containing protein 11 OS=Homo sapiens GN=WDR11 PE=1 SV=1	1	0_1_0_	WDR11
sp|Q99460|PSMD1_HUMAN	14	0		26S proteasome non-ATPase regulatory subunit 1 OS=Homo sapiens GN=PSMD1 PE=1 SV=2	2	1_1_0_	PSMD1
sp|Q8IUE6|H2A2B_HUMAN	14	0		Histone H2A type 2-B OS=Homo sapiens GN=HIST2H2AB PE=1 SV=3	1	0_1_0_	H2A2B
sp|Q7Z478|DHX29_HUMAN	14	0		ATP-dependent RNA helicase DHX29 OS=Homo sapiens GN=DHX29 PE=1 SV=2	2	1_1_0_	DHX29
sp|Q5VTL8|PR38B_HUMAN	14	0		Pre-mRNA-splicing factor 38B OS=Homo sapiens GN=PRPF38B PE=1 SV=1	2	1_1_0_	PR38B
sp|Q13561|DCTN2_HUMAN	14	0		Dynactin subunit 2 OS=Homo sapiens GN=DCTN2 PE=1 SV=4	1	0_1_0_	DCTN2
sp|Q00325|MPCP_HUMAN	14	0		Phosphate carrier protein, mitochondrial OS=Homo sapiens GN=SLC25A3 PE=1 SV=2	1	0_1_0_	MPCP
sp|P61313|RL15_HUMAN	14	0		60S ribosomal protein L15 OS=Homo sapiens GN=RPL15 PE=1 SV=2	2	1_1_0_	RL15
sp|P42025|ACTY_HUMAN	14	0		Beta-centractin OS=Homo sapiens GN=ACTR1B PE=1 SV=1	1	0_1_0_	ACTY
sp|O95573|ACSL3_HUMAN	14	0		Long-chain-fatty-acid--CoA ligase 3 OS=Homo sapiens GN=ACSL3 PE=1 SV=3	2	1_1_0_	ACSL3
sp|O94874|UFL1_HUMAN	14	0		E3 UFM1-protein ligase 1 OS=Homo sapiens GN=UFL1 PE=1 SV=2	1	0_1_0_	UFL1
sp|O75165|DJC13_HUMAN	14	0		DnaJ homolog subfamily C member 13 OS=Homo sapiens GN=DNAJC13 PE=1 SV=5	2	1_1_0_	DJC13
tr|H9KV28|H9KV28_HUMAN	13	0		Protein diaphanous homolog 1 OS=Homo sapiens GN=DIAPH1 PE=4 SV=1	1	0_1_0_	H9KV28
tr|H0Y720|H0Y720_HUMAN	13	0		Trinucleotide repeat-containing gene 6B protein (Fragment) OS=Homo sapiens GN=TNRC6B PE=4 SV=1	1	0_1_0_	H0Y720
sp|Q9Y5S2|MRCKB_HUMAN	13	0		Serine/threonine-protein kinase MRCK beta OS=Homo sapiens GN=CDC42BPB PE=1 SV=2	2	1_1_0_	MRCKB
sp|Q9UKV8|AGO2_HUMAN	13	0		Protein argonaute-2 OS=Homo sapiens GN=EIF2C2 PE=1 SV=3	2	1_1_0_	AGO2
sp|Q9UHL4|DPP2_HUMAN	13	0		Dipeptidyl peptidase 2 OS=Homo sapiens GN=DPP7 PE=1 SV=3	2	1_1_0_	DPP2
sp|Q96SI9|STRBP_HUMAN	13	0		Spermatid perinuclear RNA-binding protein OS=Homo sapiens GN=STRBP PE=1 SV=1	1	0_1_0_	STRBP
sp|Q8TEQ6|GEMI5_HUMAN	13	0		Gem-associated protein 5 OS=Homo sapiens GN=GEMIN5 PE=1 SV=3	1	0_1_0_	GEMI5
sp|Q5JNZ5|RS26L_HUMAN	13	0		Putative 40S ribosomal protein S26-like 1 OS=Homo sapiens GN=RPS26P11 PE=5 SV=1	1	0_1_0_	RS26L
sp|Q15428|SF3A2_HUMAN	13	0		Splicing factor 3A subunit 2 OS=Homo sapiens GN=SF3A2 PE=1 SV=2	2	1_1_0_	SF3A2
sp|O15084|ANR28_HUMAN	13	0		Serine/threonine-protein phosphatase 6 regulatory ankyrin repeat subunit A OS=Homo sapiens GN=ANKRD28 PE=1 SV=5	2	1_1_0_	ANR28
tr|F5H018|F5H018_HUMAN	12	0		GTP-binding nuclear protein Ran (Fragment) OS=Homo sapiens GN=RAN PE=4 SV=1	1	0_1_0_	F5H018
sp|Q86XN7|PRSR1_HUMAN	12	0		Proline and serine-rich protein 1 OS=Homo sapiens GN=PROSER1 PE=1 SV=2	1	0_1_0_	PRSR1
sp|Q13601|KRR1_HUMAN	12	0		KRR1 small subunit processome component homolog OS=Homo sapiens GN=KRR1 PE=1 SV=4	2	1_1_0_	KRR1
sp|P54652|HSP72_HUMAN	12	0		Heat shock-related 70 kDa protein 2 OS=Homo sapiens GN=HSPA2 PE=1 SV=1	1	0_1_0_	HSP72
sp|P30419|NMT1_HUMAN	12	0		Glycylpeptide N-tetradecanoyltransferase 1 OS=Homo sapiens GN=NMT1 PE=1 SV=2	1	0_1_0_	NMT1
sp|P24539|AT5F1_HUMAN	12	0		ATP synthase subunit b, mitochondrial OS=Homo sapiens GN=ATP5F1 PE=1 SV=2	2	1_1_0_	AT5F1
sp|O95104|SFR15_HUMAN	12	0		Splicing factor, arginine/serine-rich 15 OS=Homo sapiens GN=SCAF4 PE=1 SV=3	2	1_1_0_	SFR15
sp|O75746|CMC1_HUMAN	12	0		Calcium-binding mitochondrial carrier protein Aralar1 OS=Homo sapiens GN=SLC25A12 PE=1 SV=2	1	0_1_0_	sp|O75746|CMC1_HUMAN
sp|O75390|CISY_HUMAN	12	0		Citrate synthase, mitochondrial OS=Homo sapiens GN=CS PE=1 SV=2	1	0_1_0_	sp|O75390|CISY_HUMAN
sp|O00148|DX39A_HUMAN	12	0		ATP-dependent RNA helicase DDX39A OS=Homo sapiens GN=DDX39A PE=1 SV=2	1	0_1_0_	sp|O00148|DX39A_HUMAN
tr|J3KNL3|J3KNL3_HUMAN	11	0		Chitinase domain-containing protein 1 OS=Homo sapiens GN=CHID1 PE=3 SV=1	2	1_1_0_	tr|J3KNL3|J3KNL3_HUMAN
tr|G5E933|G5E933_HUMAN	11	0		Myotubularin-related protein 5 OS=Homo sapiens GN=SBF1 PE=4 SV=1	2	1_1_0_	tr|G5E933|G5E933_HUMAN
tr|F8W6H6|F8W6H6_HUMAN	11	0		Unconventional myosin-Va OS=Homo sapiens GN=MYO5A PE=4 SV=1	2	1_1_0_	tr|F8W6H6|F8W6H6_HUMAN
tr|E9PG89|E9PG89_HUMAN	11	0		Chromodomain-helicase-DNA-binding protein 3 OS=Homo sapiens GN=CHD3 PE=4 SV=1	2	1_1_0_	tr|E9PG89|E9PG89_HUMAN
tr|B7WPE2|B7WPE2_HUMAN	11	0		Echinoderm microtubule associated protein like 3, isoform CRA_e OS=Homo sapiens GN=EML3 PE=4 SV=1	1	0_1_0_	tr|B7WPE2|B7WPE2_HUMAN
sp|Q99575|POP1_HUMAN	11	0		Ribonucleases P/MRP protein subunit POP1 OS=Homo sapiens GN=POP1 PE=1 SV=2	2	1_1_0_	sp|Q99575|POP1_HUMAN
sp|Q96DG6|CMBL_HUMAN	11	0		Carboxymethylenebutenolidase homolog OS=Homo sapiens GN=CMBL PE=1 SV=1	2	1_1_0_	sp|Q96DG6|CMBL_HUMAN
sp|Q7L576|CYFP1_HUMAN	11	0		Cytoplasmic FMR1-interacting protein 1 OS=Homo sapiens GN=CYFIP1 PE=1 SV=1	1	0_1_0_	sp|Q7L576|CYFP1_HUMAN
sp|Q69YN4|VIR_HUMAN	11	0		Protein virilizer homolog OS=Homo sapiens GN=KIAA1429 PE=1 SV=2	1	0_1_0_	sp|Q69YN4|VIR_HUMAN
sp|Q5T9A4|ATD3B_HUMAN	11	0		ATPase family AAA domain-containing protein 3B OS=Homo sapiens GN=ATAD3B PE=1 SV=1	2	1_1_0_	sp|Q5T9A4|ATD3B_HUMAN
sp|Q53GS9|SNUT2_HUMAN	11	0		U4/U6.U5 tri-snRNP-associated protein 2 OS=Homo sapiens GN=USP39 PE=1 SV=2	1	0_1_0_	sp|Q53GS9|SNUT2_HUMAN
sp|P63167|DYL1_HUMAN	11	0		Dynein light chain 1, cytoplasmic OS=Homo sapiens GN=DYNLL1 PE=1 SV=1	1	0_1_0_	sp|P63167|DYL1_HUMAN
sp|P62249|RS16_HUMAN	11	0		40S ribosomal protein S16 OS=Homo sapiens GN=RPS16 PE=1 SV=2	2	1_1_0_	sp|P62249|RS16_HUMAN
sp|P52294|IMA1_HUMAN	11	0		Importin subunit alpha-1 OS=Homo sapiens GN=KPNA1 PE=1 SV=3	2	1_1_0_	sp|P52294|IMA1_HUMAN
sp|P26038|MOES_HUMAN	11	0		Moesin OS=Homo sapiens GN=MSN PE=1 SV=3	1	0_1_0_	sp|P26038|MOES_HUMAN
sp|O75306|NDUS2_HUMAN	11	0		NADH dehydrogenase [ubiquinone] iron-sulfur protein 2, mitochondrial OS=Homo sapiens GN=NDUFS2 PE=1 SV=2	2	1_1_0_	sp|O75306|NDUS2_HUMAN
tr|H7C3K3|H7C3K3_HUMAN	10	0		Arf-GAP with coiled-coil, ANK repeat and PH domain-containing protein 2 (Fragment) OS=Homo sapiens GN=ACAP2 PE=4 SV=1	1	0_1_0_	tr|H7C3K3|H7C3K3_HUMAN
tr|H7BXI1|H7BXI1_HUMAN	10	0		Extended synaptotagmin-2 (Fragment) OS=Homo sapiens GN=ESYT2 PE=4 SV=1	1	0_1_0_	tr|H7BXI1|H7BXI1_HUMAN
tr|B0QY89|B0QY89_HUMAN	10	0		Eukaryotic translation initiation factor 3 subunit L OS=Homo sapiens GN=EIF3EIP PE=4 SV=1	2	1_1_0_	tr|B0QY89|B0QY89_HUMAN
sp|Q9NWU2|GID8_HUMAN	10	0		Glucose-induced degradation protein 8 homolog OS=Homo sapiens GN=GID8 PE=1 SV=1	2	1_1_0_	sp|Q9NWU2|GID8_HUMAN
sp|Q9H871|RMD5A_HUMAN	10	0		Protein RMD5 homolog A OS=Homo sapiens GN=RMND5A PE=1 SV=1	1	0_1_0_	sp|Q9H871|RMD5A_HUMAN
sp|Q9H0S4|DDX47_HUMAN	10	0		Probable ATP-dependent RNA helicase DDX47 OS=Homo sapiens GN=DDX47 PE=1 SV=1	2	1_1_0_	sp|Q9H0S4|DDX47_HUMAN
sp|Q9C0D5|TANC1_HUMAN	10	0		Protein TANC1 OS=Homo sapiens GN=TANC1 PE=1 SV=3	2	1_1_0_	sp|Q9C0D5|TANC1_HUMAN
sp|Q96EL2|RT24_HUMAN	10	0		28S ribosomal protein S24, mitochondrial OS=Homo sapiens GN=MRPS24 PE=1 SV=1	1	0_1_0_	sp|Q96EL2|RT24_HUMAN
sp|Q8WUA4|TF3C2_HUMAN	10	0		General transcription factor 3C polypeptide 2 OS=Homo sapiens GN=GTF3C2 PE=1 SV=2	2	1_1_0_	sp|Q8WUA4|TF3C2_HUMAN
sp|Q7Z6Z7|HUWE1_HUMAN	10	0		E3 ubiquitin-protein ligase HUWE1 OS=Homo sapiens GN=HUWE1 PE=1 SV=3	2	1_1_0_	sp|Q7Z6Z7|HUWE1_HUMAN
sp|Q6PD62|CTR9_HUMAN	10	0		RNA polymerase-associated protein CTR9 homolog OS=Homo sapiens GN=CTR9 PE=1 SV=1	2	1_1_0_	sp|Q6PD62|CTR9_HUMAN
sp|Q15392|DHC24_HUMAN	10	0		Delta(24)-sterol reductase OS=Homo sapiens GN=DHCR24 PE=1 SV=2	1	0_1_0_	sp|Q15392|DHC24_HUMAN
sp|Q10567|AP1B1_HUMAN	10	0		AP-1 complex subunit beta-1 OS=Homo sapiens GN=AP1B1 PE=1 SV=2	2	1_1_0_	sp|Q10567|AP1B1_HUMAN
sp|P55036|PSMD4_HUMAN	10	0		26S proteasome non-ATPase regulatory subunit 4 OS=Homo sapiens GN=PSMD4 PE=1 SV=1	1	0_1_0_	sp|P55036|PSMD4_HUMAN
sp|P23258|TBG1_HUMAN	10	0		Tubulin gamma-1 chain OS=Homo sapiens GN=TUBG1 PE=1 SV=2	1	0_1_0_	sp|P23258|TBG1_HUMAN
sp|P17612|KAPCA_HUMAN	10	0		cAMP-dependent protein kinase catalytic subunit alpha OS=Homo sapiens GN=PRKACA PE=1 SV=2	2	1_1_0_	sp|P17612|KAPCA_HUMAN
sp|O14967|CLGN_HUMAN	10	0		Calmegin OS=Homo sapiens GN=CLGN PE=1 SV=1	1	0_1_0_	sp|O14967|CLGN_HUMAN
tr|H0Y368|H0Y368_HUMAN	9	0		Dolichol-phosphate mannosyltransferase (Fragment) OS=Homo sapiens GN=DPM1 PE=4 SV=1	1	0_1_0_	tr|H0Y368|H0Y368_HUMAN
tr|F5GYL8|F5GYL8_HUMAN	9	0		Importin subunit alpha OS=Homo sapiens GN=KPNA6 PE=3 SV=1	1	0_1_0_	tr|F5GYL8|F5GYL8_HUMAN
tr|E9PAU2|E9PAU2_HUMAN	9	0		Ribonucleoprotein PTB-binding 1 OS=Homo sapiens GN=RAVER1 PE=4 SV=1	2	1_1_0_	tr|E9PAU2|E9PAU2_HUMAN
tr|C9JK39|C9JK39_HUMAN	9	0		cAMP-dependent protein kinase catalytic subunit beta OS=Homo sapiens GN=PRKACB PE=4 SV=2	1	0_1_0_	tr|C9JK39|C9JK39_HUMAN
sp|Q9Y295|DRG1_HUMAN	9	0		Developmentally-regulated GTP-binding protein 1 OS=Homo sapiens GN=DRG1 PE=1 SV=1	2	1_1_0_	sp|Q9Y295|DRG1_HUMAN
sp|Q9NZ01|TECR_HUMAN	9	0		Very-long-chain enoyl-CoA reductase OS=Homo sapiens GN=TECR PE=1 SV=1	2	1_1_0_	sp|Q9NZ01|TECR_HUMAN
sp|Q9HCE1|MOV10_HUMAN	9	0		Putative helicase MOV-10 OS=Homo sapiens GN=MOV10 PE=1 SV=2	1	0_1_0_	sp|Q9HCE1|MOV10_HUMAN
sp|Q9BXJ9|NAA15_HUMAN	9	0		N-alpha-acetyltransferase 15, NatA auxiliary subunit OS=Homo sapiens GN=NAA15 PE=1 SV=1	2	1_1_0_	sp|Q9BXJ9|NAA15_HUMAN
sp|Q96TA2|YMEL1_HUMAN	9	0		ATP-dependent zinc metalloprotease YME1L1 OS=Homo sapiens GN=YME1L1 PE=1 SV=2	2	1_1_0_	sp|Q96TA2|YMEL1_HUMAN
sp|Q96RT1|LAP2_HUMAN	9	0		Protein LAP2 OS=Homo sapiens GN=ERBB2IP PE=1 SV=2	1	0_1_0_	sp|Q96RT1|LAP2_HUMAN
sp|Q96CU9|FXRD1_HUMAN	9	0		FAD-dependent oxidoreductase domain-containing protein 1 OS=Homo sapiens GN=FOXRED1 PE=1 SV=2	2	1_1_0_	sp|Q96CU9|FXRD1_HUMAN
sp|Q8WUM0|NU133_HUMAN	9	0		Nuclear pore complex protein Nup133 OS=Homo sapiens GN=NUP133 PE=1 SV=2	2	1_1_0_	sp|Q8WUM0|NU133_HUMAN
sp|Q8NBN7|RDH13_HUMAN	9	0		Retinol dehydrogenase 13 OS=Homo sapiens GN=RDH13 PE=1 SV=2	1	0_1_0_	sp|Q8NBN7|RDH13_HUMAN
sp|Q8IYB8|SUV3_HUMAN	9	0		ATP-dependent RNA helicase SUPV3L1, mitochondrial OS=Homo sapiens GN=SUPV3L1 PE=1 SV=1	1	0_1_0_	sp|Q8IYB8|SUV3_HUMAN
sp|Q8IUR7|ARMC8_HUMAN	9	0		Armadillo repeat-containing protein 8 OS=Homo sapiens GN=ARMC8 PE=1 SV=2	1	0_1_0_	sp|Q8IUR7|ARMC8_HUMAN
sp|Q7L2E3|DHX30_HUMAN	9	0		Putative ATP-dependent RNA helicase DHX30 OS=Homo sapiens GN=DHX30 PE=1 SV=1	1	0_1_0_	sp|Q7L2E3|DHX30_HUMAN
sp|Q6WKZ4|RFIP1_HUMAN	9	0		Rab11 family-interacting protein 1 OS=Homo sapiens GN=RAB11FIP1 PE=1 SV=2	1	0_1_0_	sp|Q6WKZ4|RFIP1_HUMAN
sp|Q6IBS0|TWF2_HUMAN	9	0		Twinfilin-2 OS=Homo sapiens GN=TWF2 PE=1 SV=2	1	0_1_0_	sp|Q6IBS0|TWF2_HUMAN
sp|Q66K74|MAP1S_HUMAN	9	0		Microtubule-associated protein 1S OS=Homo sapiens GN=MAP1S PE=1 SV=2	2	1_1_0_	sp|Q66K74|MAP1S_HUMAN
sp|Q53GQ0|DHB12_HUMAN	9	0		Estradiol 17-beta-dehydrogenase 12 OS=Homo sapiens GN=HSD17B12 PE=1 SV=2	2	1_1_0_	sp|Q53GQ0|DHB12_HUMAN
sp|Q16718|NDUA5_HUMAN	9	0		NADH dehydrogenase [ubiquinone] 1 alpha subcomplex subunit 5 OS=Homo sapiens GN=NDUFA5 PE=1 SV=3	1	0_1_0_	sp|Q16718|NDUA5_HUMAN
sp|Q13573|SNW1_HUMAN	9	0		SNW domain-containing protein 1 OS=Homo sapiens GN=SNW1 PE=1 SV=1	1	0_1_0_	sp|Q13573|SNW1_HUMAN
sp|Q13214|SEM3B_HUMAN	9	0		Semaphorin-3B OS=Homo sapiens GN=SEMA3B PE=2 SV=1	2	1_1_0_	sp|Q13214|SEM3B_HUMAN
sp|P09012|SNRPA_HUMAN	9	0		U1 small nuclear ribonucleoprotein A OS=Homo sapiens GN=SNRPA PE=1 SV=3	2	1_1_0_	sp|P09012|SNRPA_HUMAN
tr|I1E4Y6|I1E4Y6_HUMAN	8	0		PERQ amino acid-rich with GYF domain-containing protein 2 OS=Homo sapiens GN=GIGYF2 PE=4 SV=1	2	1_1_0_	tr|I1E4Y6|I1E4Y6_HUMAN
tr|G8JLI3|G8JLI3_HUMAN	8	0		Serine/threonine-protein phosphatase 6 regulatory subunit 3 OS=Homo sapiens GN=PPP6R3 PE=4 SV=1	2	1_1_0_	tr|G8JLI3|G8JLI3_HUMAN
tr|E9PEQ4|E9PEQ4_HUMAN	8	0		Dynamin-2 OS=Homo sapiens GN=DNM2 PE=3 SV=1	2	1_1_0_	tr|E9PEQ4|E9PEQ4_HUMAN
tr|E7ETY2|E7ETY2_HUMAN	8	0		Treacle protein OS=Homo sapiens GN=TCOF1 PE=4 SV=1	1	0_1_0_	tr|E7ETY2|E7ETY2_HUMAN
sp|Q9Y3B4|PM14_HUMAN	8	0		Pre-mRNA branch site protein p14 OS=Homo sapiens GN=SF3B14 PE=1 SV=1	2	1_1_0_	sp|Q9Y3B4|PM14_HUMAN
sp|Q9UNF1|MAGD2_HUMAN	8	0		Melanoma-associated antigen D2 OS=Homo sapiens GN=MAGED2 PE=1 SV=2	2	1_1_0_	sp|Q9UNF1|MAGD2_HUMAN
sp|Q9UMZ2|SYNRG_HUMAN	8	0		Synergin gamma OS=Homo sapiens GN=SYNRG PE=1 SV=2	2	1_1_0_	sp|Q9UMZ2|SYNRG_HUMAN
sp|Q9UGM6|SYWM_HUMAN	8	0		Tryptophan--tRNA ligase, mitochondrial OS=Homo sapiens GN=WARS2 PE=1 SV=1	2	1_1_0_	sp|Q9UGM6|SYWM_HUMAN
sp|Q9H6S0|YTDC2_HUMAN	8	0		Probable ATP-dependent RNA helicase YTHDC2 OS=Homo sapiens GN=YTHDC2 PE=1 SV=2	1	0_1_0_	sp|Q9H6S0|YTDC2_HUMAN
sp|Q9BU23|LMF2_HUMAN	8	0		Lipase maturation factor 2 OS=Homo sapiens GN=LMF2 PE=1 SV=2	1	0_1_0_	sp|Q9BU23|LMF2_HUMAN
sp|Q92673|SORL_HUMAN	8	0		Sortilin-related receptor OS=Homo sapiens GN=SORL1 PE=1 SV=2	2	1_1_0_	sp|Q92673|SORL_HUMAN
sp|Q8WVV9|HNRLL_HUMAN	8	0		Heterogeneous nuclear ribonucleoprotein L-like OS=Homo sapiens GN=HNRPLL PE=1 SV=1	2	1_1_0_	sp|Q8WVV9|HNRLL_HUMAN
sp|Q8TDI0|CHD5_HUMAN	8	0		Chromodomain-helicase-DNA-binding protein 5 OS=Homo sapiens GN=CHD5 PE=1 SV=1	1	0_1_0_	sp|Q8TDI0|CHD5_HUMAN
sp|Q8NBX0|SCPDL_HUMAN	8	0		Saccharopine dehydrogenase-like oxidoreductase OS=Homo sapiens GN=SCCPDH PE=1 SV=1	2	1_1_0_	sp|Q8NBX0|SCPDL_HUMAN
sp|Q15397|K0020_HUMAN	8	0		Pumilio domain-containing protein KIAA0020 OS=Homo sapiens GN=KIAA0020 PE=1 SV=3	1	0_1_0_	sp|Q15397|K0020_HUMAN
sp|Q13555|KCC2G_HUMAN	8	0		Calcium/calmodulin-dependent protein kinase type II subunit gamma OS=Homo sapiens GN=CAMK2G PE=1 SV=3	1	0_1_0_	sp|Q13555|KCC2G_HUMAN
sp|Q05048|CSTF1_HUMAN	8	0		Cleavage stimulation factor subunit 1 OS=Homo sapiens GN=CSTF1 PE=1 SV=1	2	1_1_0_	sp|Q05048|CSTF1_HUMAN
sp|Q03701|CEBPZ_HUMAN	8	0		CCAAT/enhancer-binding protein zeta OS=Homo sapiens GN=CEBPZ PE=1 SV=3	2	1_1_0_	sp|Q03701|CEBPZ_HUMAN
sp|P63010|AP2B1_HUMAN	8	0		AP-2 complex subunit beta OS=Homo sapiens GN=AP2B1 PE=1 SV=1	1	0_1_0_	sp|P63010|AP2B1_HUMAN
sp|P61106|RAB14_HUMAN	8	0		Ras-related protein Rab-14 OS=Homo sapiens GN=RAB14 PE=1 SV=4	1	0_1_0_	sp|P61106|RAB14_HUMAN
sp|P39687|AN32A_HUMAN	8	0		Acidic leucine-rich nuclear phosphoprotein 32 family member A OS=Homo sapiens GN=ANP32A PE=1 SV=1	2	1_1_0_	sp|P39687|AN32A_HUMAN
sp|P04080|CYTB_HUMAN	8	0		Cystatin-B OS=Homo sapiens GN=CSTB PE=1 SV=2	1	0_1_0_	sp|P04080|CYTB_HUMAN
sp|O95202|LETM1_HUMAN	8	0		LETM1 and EF-hand domain-containing protein 1, mitochondrial OS=Homo sapiens GN=LETM1 PE=1 SV=1	2	1_1_0_	sp|O95202|LETM1_HUMAN
sp|O75323|NIPS2_HUMAN	8	0		Protein NipSnap homolog 2 OS=Homo sapiens GN=GBAS PE=1 SV=1	1	0_1_0_	sp|O75323|NIPS2_HUMAN
sp|O60231|DHX16_HUMAN	8	0		Putative pre-mRNA-splicing factor ATP-dependent RNA helicase DHX16 OS=Homo sapiens GN=DHX16 PE=1 SV=2	2	1_1_0_	sp|O60231|DHX16_HUMAN
sp|O15269|SPTC1_HUMAN	8	0		Serine palmitoyltransferase 1 OS=Homo sapiens GN=SPTLC1 PE=1 SV=1	2	1_1_0_	sp|O15269|SPTC1_HUMAN
sp|O14980|XPO1_HUMAN	8	0		Exportin-1 OS=Homo sapiens GN=XPO1 PE=1 SV=1	2	1_1_0_	sp|O14980|XPO1_HUMAN
tr|J3KN36|J3KN36_HUMAN	7	0		Nodal modulator 3 OS=Homo sapiens GN=NOMO3 PE=4 SV=1	2	1_1_0_	tr|J3KN36|J3KN36_HUMAN
sp|Q9UKD2|MRT4_HUMAN	7	0		mRNA turnover protein 4 homolog OS=Homo sapiens GN=MRTO4 PE=1 SV=2	1	0_1_0_	sp|Q9UKD2|MRT4_HUMAN
sp|Q9NU22|MDN1_HUMAN	7	0		Midasin OS=Homo sapiens GN=MDN1 PE=1 SV=2	1	0_1_0_	sp|Q9NU22|MDN1_HUMAN
sp|Q9NQ29|LUC7L_HUMAN	7	0		Putative RNA-binding protein Luc7-like 1 OS=Homo sapiens GN=LUC7L PE=1 SV=1	2	1_1_0_	sp|Q9NQ29|LUC7L_HUMAN
sp|Q9H9G7|AGO3_HUMAN	7	0		Protein argonaute-3 OS=Homo sapiens GN=EIF2C3 PE=1 SV=2	1	0_1_0_	sp|Q9H9G7|AGO3_HUMAN
sp|Q9BZF1|OSBL8_HUMAN	7	0		Oxysterol-binding protein-related protein 8 OS=Homo sapiens GN=OSBPL8 PE=1 SV=3	2	1_1_0_	sp|Q9BZF1|OSBL8_HUMAN
sp|Q9BTT6|LRRC1_HUMAN	7	0		Leucine-rich repeat-containing protein 1 OS=Homo sapiens GN=LRRC1 PE=1 SV=1	2	1_1_0_	sp|Q9BTT6|LRRC1_HUMAN
sp|Q96H55|MYO19_HUMAN	7	0		Unconventional myosin-XIX OS=Homo sapiens GN=MYO19 PE=2 SV=2	1	0_1_0_	sp|Q96H55|MYO19_HUMAN
sp|Q96ED9|HOOK2_HUMAN	7	0		Protein Hook homolog 2 OS=Homo sapiens GN=HOOK2 PE=1 SV=3	2	1_1_0_	sp|Q96ED9|HOOK2_HUMAN
sp|Q969N2|PIGT_HUMAN	7	0		GPI transamidase component PIG-T OS=Homo sapiens GN=PIGT PE=1 SV=1	2	1_1_0_	sp|Q969N2|PIGT_HUMAN
sp|Q8WVX9|FACR1_HUMAN	7	0		Fatty acyl-CoA reductase 1 OS=Homo sapiens GN=FAR1 PE=1 SV=1	2	1_1_0_	sp|Q8WVX9|FACR1_HUMAN
sp|Q8WU90|ZC3HF_HUMAN	7	0		Zinc finger CCCH domain-containing protein 15 OS=Homo sapiens GN=ZC3H15 PE=1 SV=1	2	1_1_0_	sp|Q8WU90|ZC3HF_HUMAN
sp|Q8TCJ2|STT3B_HUMAN	7	0		Dolichyl-diphosphooligosaccharide--protein glycosyltransferase subunit STT3B OS=Homo sapiens GN=STT3B PE=1 SV=1	2	1_1_0_	sp|Q8TCJ2|STT3B_HUMAN
sp|Q8IZ52|CHSS2_HUMAN	7	0		Chondroitin sulfate synthase 2 OS=Homo sapiens GN=CHPF PE=1 SV=2	1	0_1_0_	sp|Q8IZ52|CHSS2_HUMAN
sp|Q6P1N0|C2D1A_HUMAN	7	0		Coiled-coil and C2 domain-containing protein 1A OS=Homo sapiens GN=CC2D1A PE=1 SV=1	2	1_1_0_	sp|Q6P1N0|C2D1A_HUMAN
sp|Q6P1J9|CDC73_HUMAN	7	0		Parafibromin OS=Homo sapiens GN=CDC73 PE=1 SV=1	2	1_1_0_	sp|Q6P1J9|CDC73_HUMAN
sp|Q6NUQ4|TM214_HUMAN	7	0		Transmembrane protein 214 OS=Homo sapiens GN=TMEM214 PE=1 SV=2	2	1_1_0_	sp|Q6NUQ4|TM214_HUMAN
sp|Q68E01|INT3_HUMAN	7	0		Integrator complex subunit 3 OS=Homo sapiens GN=INTS3 PE=1 SV=1	2	1_1_0_	sp|Q68E01|INT3_HUMAN
sp|Q658Y4|F91A1_HUMAN	7	0		Protein FAM91A1 OS=Homo sapiens GN=FAM91A1 PE=1 SV=3	2	1_1_0_	sp|Q658Y4|F91A1_HUMAN
sp|Q14738|2A5D_HUMAN	7	0		Serine/threonine-protein phosphatase 2A 56 kDa regulatory subunit delta isoform OS=Homo sapiens GN=PPP2R5D PE=1 SV=1	2	1_1_0_	sp|Q14738|2A5D_HUMAN
sp|Q14011|CIRBP_HUMAN	7	0		Cold-inducible RNA-binding protein OS=Homo sapiens GN=CIRBP PE=1 SV=1	2	1_1_0_	sp|Q14011|CIRBP_HUMAN
sp|Q13895|BYST_HUMAN	7	0		Bystin OS=Homo sapiens GN=BYSL PE=1 SV=3	2	1_1_0_	sp|Q13895|BYST_HUMAN
sp|Q12769|NU160_HUMAN	7	0		Nuclear pore complex protein Nup160 OS=Homo sapiens GN=NUP160 PE=1 SV=3	2	1_1_0_	sp|Q12769|NU160_HUMAN
sp|P78362|SRPK2_HUMAN	7	0		SRSF protein kinase 2 OS=Homo sapiens GN=SRPK2 PE=1 SV=3	1	0_1_0_	sp|P78362|SRPK2_HUMAN
sp|P57772|SELB_HUMAN	7	0		Selenocysteine-specific elongation factor OS=Homo sapiens GN=EEFSEC PE=1 SV=4	2	1_1_0_	sp|P57772|SELB_HUMAN
sp|P52948|NUP98_HUMAN	7	0		Nuclear pore complex protein Nup98-Nup96 OS=Homo sapiens GN=NUP98 PE=1 SV=4	2	1_1_0_	sp|P52948|NUP98_HUMAN
sp|P52701|MSH6_HUMAN	7	0		DNA mismatch repair protein Msh6 OS=Homo sapiens GN=MSH6 PE=1 SV=2	2	1_1_0_	sp|P52701|MSH6_HUMAN
sp|P35658|NU214_HUMAN	7	0		Nuclear pore complex protein Nup214 OS=Homo sapiens GN=NUP214 PE=1 SV=2	2	1_1_0_	sp|P35658|NU214_HUMAN
sp|P19387|RPB3_HUMAN	7	0		DNA-directed RNA polymerase II subunit RPB3 OS=Homo sapiens GN=POLR2C PE=1 SV=2	2	1_1_0_	sp|P19387|RPB3_HUMAN
sp|P17066|HSP76_HUMAN	7	0		Heat shock 70 kDa protein 6 OS=Homo sapiens GN=HSPA6 PE=1 SV=2	2	1_1_0_	sp|P17066|HSP76_HUMAN
sp|P11388|TOP2A_HUMAN	7	0		DNA topoisomerase 2-alpha OS=Homo sapiens GN=TOP2A PE=1 SV=3	2	1_1_0_	sp|P11388|TOP2A_HUMAN
sp|O75467|Z324A_HUMAN	7	0		Zinc finger protein 324A OS=Homo sapiens GN=ZNF324 PE=1 SV=1	1	0_1_0_	sp|O75467|Z324A_HUMAN
sp|O43237|DC1L2_HUMAN	7	0		Cytoplasmic dynein 1 light intermediate chain 2 OS=Homo sapiens GN=DYNC1LI2 PE=1 SV=1	1	0_1_0_	sp|O43237|DC1L2_HUMAN
sp|O00743|PPP6_HUMAN	7	0		Serine/threonine-protein phosphatase 6 catalytic subunit OS=Homo sapiens GN=PPP6C PE=1 SV=1	1	0_1_0_	sp|O00743|PPP6_HUMAN
sp|O00629|IMA4_HUMAN	7	0		Importin subunit alpha-4 OS=Homo sapiens GN=KPNA4 PE=1 SV=1	1	0_1_0_	sp|O00629|IMA4_HUMAN
sp|O00541|PESC_HUMAN	7	0		Pescadillo homolog OS=Homo sapiens GN=PES1 PE=1 SV=1	2	1_1_0_	sp|O00541|PESC_HUMAN
sp|A8CG34|P121C_HUMAN	7	0		Nuclear envelope pore membrane protein POM 121C OS=Homo sapiens GN=POM121C PE=1 SV=2	1	0_1_0_	sp|A8CG34|P121C_HUMAN
sp|A4D1E9|GTPBA_HUMAN	7	0		GTP-binding protein 10 OS=Homo sapiens GN=GTPBP10 PE=1 SV=1	1	0_1_0_	sp|A4D1E9|GTPBA_HUMAN
tr|J3KQS3|J3KQS3_HUMAN	6	0		Neuropathy target esterase OS=Homo sapiens GN=PNPLA6 PE=4 SV=1	2	1_1_0_	tr|J3KQS3|J3KQS3_HUMAN
tr|H7C561|H7C561_HUMAN	6	0		Splicing factor 1 (Fragment) OS=Homo sapiens GN=SF1 PE=4 SV=1	2	1_1_0_	tr|H7C561|H7C561_HUMAN
tr|G5E9L8|G5E9L8_HUMAN	6	0		Epithelial cell transforming sequence 2 oncogene, isoform CRA_b OS=Homo sapiens GN=ECT2 PE=4 SV=1	2	1_1_0_	tr|G5E9L8|G5E9L8_HUMAN
tr|F5H1Z9|F5H1Z9_HUMAN	6	0		Caldesmon OS=Homo sapiens GN=CALD1 PE=4 SV=1	1	0_1_0_	tr|F5H1Z9|F5H1Z9_HUMAN
tr|F5H1X8|F5H1X8_HUMAN	6	0		Lipopolysaccharide-responsive and beige-like anchor protein OS=Homo sapiens GN=LRBA PE=4 SV=1	1	0_1_0_	tr|F5H1X8|F5H1X8_HUMAN
tr|E7ESC7|E7ESC7_HUMAN	6	0		Macrophage erythroblast attacher OS=Homo sapiens GN=MAEA PE=4 SV=1	2	1_1_0_	tr|E7ESC7|E7ESC7_HUMAN
tr|C9JDG0|C9JDG0_HUMAN	6	0		Protein diaphanous homolog 3 OS=Homo sapiens GN=DIAPH3 PE=4 SV=1	1	0_1_0_	tr|C9JDG0|C9JDG0_HUMAN
tr|C9J6P4|C9J6P4_HUMAN	6	0		Zinc finger CCCH-type antiviral protein 1 OS=Homo sapiens GN=ZC3HAV1 PE=4 SV=1	2	1_1_0_	tr|C9J6P4|C9J6P4_HUMAN
tr|C9J2K4|C9J2K4_HUMAN	6	0		V-type proton ATPase subunit F OS=Homo sapiens GN=ATP6V1F PE=3 SV=1	2	1_1_0_	tr|C9J2K4|C9J2K4_HUMAN
tr|B4DZH6|B4DZH6_HUMAN	6	0		Histone deacetylase 6 OS=Homo sapiens GN=HDAC6 PE=2 SV=1	2	1_1_0_	tr|B4DZH6|B4DZH6_HUMAN
tr|B4DR61|B4DR61_HUMAN	6	0		Protein transport protein Sec61 subunit alpha isoform 1 OS=Homo sapiens GN=SEC61A1 PE=2 SV=1	1	0_1_0_	tr|B4DR61|B4DR61_HUMAN
sp|Q9UKN8|TF3C4_HUMAN	6	0		General transcription factor 3C polypeptide 4 OS=Homo sapiens GN=GTF3C4 PE=1 SV=2	2	1_1_0_	sp|Q9UKN8|TF3C4_HUMAN
sp|Q9P2J5|SYLC_HUMAN	6	0		Leucine--tRNA ligase, cytoplasmic OS=Homo sapiens GN=LARS PE=1 SV=2	1	0_1_0_	sp|Q9P2J5|SYLC_HUMAN
sp|Q9P016|THYN1_HUMAN	6	0		Thymocyte nuclear protein 1 OS=Homo sapiens GN=THYN1 PE=1 SV=1	2	1_1_0_	sp|Q9P016|THYN1_HUMAN
sp|Q9NXS2|QPCTL_HUMAN	6	0		Glutaminyl-peptide cyclotransferase-like protein OS=Homo sapiens GN=QPCTL PE=1 SV=2	1	0_1_0_	sp|Q9NXS2|QPCTL_HUMAN
sp|Q9NTI5|PDS5B_HUMAN	6	0		Sister chromatid cohesion protein PDS5 homolog B OS=Homo sapiens GN=PDS5B PE=1 SV=1	2	1_1_0_	sp|Q9NTI5|PDS5B_HUMAN
sp|Q9NRG9|AAAS_HUMAN	6	0		Aladin OS=Homo sapiens GN=AAAS PE=1 SV=1	2	1_1_0_	sp|Q9NRG9|AAAS_HUMAN
sp|Q9NR12|PDLI7_HUMAN	6	0		PDZ and LIM domain protein 7 OS=Homo sapiens GN=PDLIM7 PE=1 SV=1	2	1_1_0_	sp|Q9NR12|PDLI7_HUMAN
sp|Q96KR1|ZFR_HUMAN	6	0		Zinc finger RNA-binding protein OS=Homo sapiens GN=ZFR PE=1 SV=2	2	1_1_0_	sp|Q96KR1|ZFR_HUMAN
sp|Q92643|GPI8_HUMAN	6	0		GPI-anchor transamidase OS=Homo sapiens GN=PIGK PE=1 SV=2	1	0_1_0_	sp|Q92643|GPI8_HUMAN
sp|Q92615|LAR4B_HUMAN	6	0		La-related protein 4B OS=Homo sapiens GN=LARP4B PE=1 SV=3	2	1_1_0_	sp|Q92615|LAR4B_HUMAN
sp|Q8NE71|ABCF1_HUMAN	6	0		ATP-binding cassette sub-family F member 1 OS=Homo sapiens GN=ABCF1 PE=1 SV=2	2	1_1_0_	sp|Q8NE71|ABCF1_HUMAN
sp|Q8NBQ5|DHB11_HUMAN	6	0		Estradiol 17-beta-dehydrogenase 11 OS=Homo sapiens GN=HSD17B11 PE=1 SV=3	1	0_1_0_	sp|Q8NBQ5|DHB11_HUMAN
sp|Q8N2K0|ABD12_HUMAN	6	0		Monoacylglycerol lipase ABHD12 OS=Homo sapiens GN=ABHD12 PE=2 SV=2	2	1_1_0_	sp|Q8N2K0|ABD12_HUMAN
sp|Q8IXI1|MIRO2_HUMAN	6	0		Mitochondrial Rho GTPase 2 OS=Homo sapiens GN=RHOT2 PE=1 SV=2	2	1_1_0_	sp|Q8IXI1|MIRO2_HUMAN
sp|Q86XI2|CNDG2_HUMAN	6	0		Condensin-2 complex subunit G2 OS=Homo sapiens GN=NCAPG2 PE=1 SV=1	2	1_1_0_	sp|Q86XI2|CNDG2_HUMAN
sp|Q86VP6|CAND1_HUMAN	6	0		Cullin-associated NEDD8-dissociated protein 1 OS=Homo sapiens GN=CAND1 PE=1 SV=2	2	1_1_0_	sp|Q86VP6|CAND1_HUMAN
sp|Q7KZI7|MARK2_HUMAN	6	0		Serine/threonine-protein kinase MARK2 OS=Homo sapiens GN=MARK2 PE=1 SV=2	2	1_1_0_	sp|Q7KZI7|MARK2_HUMAN
sp|Q6UXV4|APOOL_HUMAN	6	0		Apolipoprotein O-like OS=Homo sapiens GN=APOOL PE=1 SV=1	2	1_1_0_	sp|Q6UXV4|APOOL_HUMAN
sp|Q5SY16|NOL9_HUMAN	6	0		Polynucleotide 5'-hydroxyl-kinase NOL9 OS=Homo sapiens GN=NOL9 PE=1 SV=1	1	0_1_0_	sp|Q5SY16|NOL9_HUMAN
sp|Q15006|EMC2_HUMAN	6	0		ER membrane protein complex subunit 2 OS=Homo sapiens GN=EMC2 PE=1 SV=1	2	1_1_0_	sp|Q15006|EMC2_HUMAN
sp|Q15003|CND2_HUMAN	6	0		Condensin complex subunit 2 OS=Homo sapiens GN=NCAPH PE=1 SV=3	2	1_1_0_	sp|Q15003|CND2_HUMAN
sp|Q14651|PLSI_HUMAN	6	0		Plastin-1 OS=Homo sapiens GN=PLS1 PE=1 SV=2	1	0_1_0_	sp|Q14651|PLSI_HUMAN
sp|Q12802|AKP13_HUMAN	6	0		A-kinase anchor protein 13 OS=Homo sapiens GN=AKAP13 PE=1 SV=2	2	1_1_0_	sp|Q12802|AKP13_HUMAN
sp|Q01970|PLCB3_HUMAN	6	0		1-phosphatidylinositol 4,5-bisphosphate phosphodiesterase beta-3 OS=Homo sapiens GN=PLCB3 PE=1 SV=2	1	0_1_0_	sp|Q01970|PLCB3_HUMAN
sp|P62191|PRS4_HUMAN	6	0		26S protease regulatory subunit 4 OS=Homo sapiens GN=PSMC1 PE=1 SV=1	2	1_1_0_	sp|P62191|PRS4_HUMAN
sp|P46939|UTRO_HUMAN	6	0		Utrophin OS=Homo sapiens GN=UTRN PE=1 SV=2	2	1_1_0_	sp|P46939|UTRO_HUMAN
sp|P23368|MAOM_HUMAN	6	0		NAD-dependent malic enzyme, mitochondrial OS=Homo sapiens GN=ME2 PE=1 SV=1	1	0_1_0_	sp|P23368|MAOM_HUMAN
sp|P22830|HEMH_HUMAN	6	0		Ferrochelatase, mitochondrial OS=Homo sapiens GN=FECH PE=1 SV=2	2	1_1_0_	sp|P22830|HEMH_HUMAN
sp|P17812|PYRG1_HUMAN	6	0		CTP synthase 1 OS=Homo sapiens GN=CTPS1 PE=1 SV=2	1	0_1_0_	sp|P17812|PYRG1_HUMAN
sp|P13284|GILT_HUMAN	6	0		Gamma-interferon-inducible lysosomal thiol reductase OS=Homo sapiens GN=IFI30 PE=1 SV=3	2	1_1_0_	sp|P13284|GILT_HUMAN
sp|O95864|FADS2_HUMAN	6	0		Fatty acid desaturase 2 OS=Homo sapiens GN=FADS2 PE=1 SV=1	1	0_1_0_	sp|O95864|FADS2_HUMAN
sp|O75880|SCO1_HUMAN	6	0		Protein SCO1 homolog, mitochondrial OS=Homo sapiens GN=SCO1 PE=1 SV=1	1	0_1_0_	sp|O75880|SCO1_HUMAN
sp|O43264|ZW10_HUMAN	6	0		Centromere/kinetochore protein zw10 homolog OS=Homo sapiens GN=ZW10 PE=1 SV=3	2	1_1_0_	sp|O43264|ZW10_HUMAN
sp|O15031|PLXB2_HUMAN	6	0		Plexin-B2 OS=Homo sapiens GN=PLXNB2 PE=1 SV=3	2	1_1_0_	sp|O15031|PLXB2_HUMAN
sp|O00483|NDUA4_HUMAN	6	0		NADH dehydrogenase [ubiquinone] 1 alpha subcomplex subunit 4 OS=Homo sapiens GN=NDUFA4 PE=1 SV=1	2	1_1_0_	sp|O00483|NDUA4_HUMAN
sp|O00461|GOLI4_HUMAN	6	0		Golgi integral membrane protein 4 OS=Homo sapiens GN=GOLIM4 PE=1 SV=1	2	1_1_0_	sp|O00461|GOLI4_HUMAN
sp|A5YKK6|CNOT1_HUMAN	6	0		CCR4-NOT transcription complex subunit 1 OS=Homo sapiens GN=CNOT1 PE=1 SV=2	1	0_1_0_	sp|A5YKK6|CNOT1_HUMAN
tr|Q96RR5|Q96RR5_HUMAN	5	0		Hepatocellular carcinoma-associated antigen 90 OS=Homo sapiens GN=HCA90 PE=2 SV=1	2	1_1_0_	tr|Q96RR5|Q96RR5_HUMAN
tr|Q53FA3|Q53FA3_HUMAN	5	0		Heat shock 70 kDa protein 1-like (Fragment) OS=Homo sapiens GN=HSPA1L PE=2 SV=1	2	1_1_0_	tr|Q53FA3|Q53FA3_HUMAN
tr|J3QST3|J3QST3_HUMAN	5	0		Keratin, type II cytoskeletal 3 OS=Homo sapiens GN=KRT3 PE=3 SV=1	1	0_1_0_	tr|J3QST3|J3QST3_HUMAN
tr|J3KPI2|J3KPI2_HUMAN	5	0		Dynamin-1-like protein OS=Homo sapiens GN=DNM1L PE=3 SV=1	1	0_1_0_	tr|J3KPI2|J3KPI2_HUMAN
tr|H3BSH7|H3BSH7_HUMAN	5	0		Cirhin (Fragment) OS=Homo sapiens GN=CIRH1A PE=4 SV=1	1	0_1_0_	tr|H3BSH7|H3BSH7_HUMAN
tr|H0Y6C3|H0Y6C3_HUMAN	5	0		Pyrroline-5-carboxylate reductase 3 (Fragment) OS=Homo sapiens GN=PYCRL PE=4 SV=1	1	0_1_0_	tr|H0Y6C3|H0Y6C3_HUMAN
tr|F8W950|F8W950_HUMAN	5	0		Aminoacyl tRNA synthase complex-interacting multifunctional protein 2 OS=Homo sapiens GN=AIMP2 PE=4 SV=1	1	0_1_0_	tr|F8W950|F8W950_HUMAN
tr|F8W6A0|F8W6A0_HUMAN	5	0		Periphilin-1 OS=Homo sapiens GN=PPHLN1 PE=4 SV=1	1	0_1_0_	tr|F8W6A0|F8W6A0_HUMAN
tr|F6S0T5|F6S0T5_HUMAN	5	0		Lysine-specific histone demethylase 1A OS=Homo sapiens GN=KDM1A PE=4 SV=1	2	1_1_0_	tr|F6S0T5|F6S0T5_HUMAN
tr|E9PF86|E9PF86_HUMAN	5	0		Phosphoacetylglucosamine mutase OS=Homo sapiens GN=PGM3 PE=3 SV=1	2	1_1_0_	tr|E9PF86|E9PF86_HUMAN
tr|E9PDL9|E9PDL9_HUMAN	5	0		Sodium bicarbonate cotransporter 3 OS=Homo sapiens GN=SLC4A7 PE=4 SV=1	1	0_1_0_	tr|E9PDL9|E9PDL9_HUMAN
tr|E9PCT1|E9PCT1_HUMAN	5	0		Serine/arginine repetitive matrix protein 1 OS=Homo sapiens GN=SRRM1 PE=4 SV=2	2	1_1_0_	tr|E9PCT1|E9PCT1_HUMAN
tr|E9PAV3|E9PAV3_HUMAN	5	0		Nascent polypeptide-associated complex subunit alpha OS=Homo sapiens GN=NACA PE=4 SV=1	2	1_1_0_	tr|E9PAV3|E9PAV3_HUMAN
tr|E7EXA6|E7EXA6_HUMAN	5	0		Chromosome transmission fidelity protein 18 homolog OS=Homo sapiens GN=CHTF18 PE=4 SV=1	1	0_1_0_	tr|E7EXA6|E7EXA6_HUMAN
tr|E7EPA7|E7EPA7_HUMAN	5	0		Transketolase OS=Homo sapiens GN=TKT PE=4 SV=1	2	1_1_0_	tr|E7EPA7|E7EPA7_HUMAN
tr|C9JEV9|C9JEV9_HUMAN	5	0		Cleavage and polyadenylation-specificity factor subunit 4 OS=Homo sapiens GN=CPSF4 PE=4 SV=1	1	0_1_0_	tr|C9JEV9|C9JEV9_HUMAN
tr|B7ZM82|B7ZM82_HUMAN	5	0		Protein Wiz OS=Homo sapiens GN=WIZ PE=2 SV=1	1	0_1_0_	tr|B7ZM82|B7ZM82_HUMAN
tr|B7WPD3|B7WPD3_HUMAN	5	0		Transcription elongation factor B (SIII), polypeptide 2 (18kDa, elongin B), isoform CRA_a OS=Homo sapiens GN=TCEB2 PE=4 SV=1	2	1_1_0_	tr|B7WPD3|B7WPD3_HUMAN
tr|B5MBZ0|B5MBZ0_HUMAN	5	0		Echinoderm microtubule-associated protein-like 4 OS=Homo sapiens GN=EML4 PE=4 SV=3	2	1_1_0_	tr|B5MBZ0|B5MBZ0_HUMAN
sp|Q9UKM7|MA1B1_HUMAN	5	0		Endoplasmic reticulum mannosyl-oligosaccharide 1,2-alpha-mannosidase OS=Homo sapiens GN=MAN1B1 PE=1 SV=2	1	0_1_0_	sp|Q9UKM7|MA1B1_HUMAN
sp|Q9UK59|DBR1_HUMAN	5	0		Lariat debranching enzyme OS=Homo sapiens GN=DBR1 PE=1 SV=2	2	1_1_0_	sp|Q9UK59|DBR1_HUMAN
sp|Q9UJW0|DCTN4_HUMAN	5	0		Dynactin subunit 4 OS=Homo sapiens GN=DCTN4 PE=1 SV=1	1	0_1_0_	sp|Q9UJW0|DCTN4_HUMAN
sp|Q9UH62|ARMX3_HUMAN	5	0		Armadillo repeat-containing X-linked protein 3 OS=Homo sapiens GN=ARMCX3 PE=1 SV=1	2	1_1_0_	sp|Q9UH62|ARMX3_HUMAN
sp|Q9UEG4|ZN629_HUMAN	5	0		Zinc finger protein 629 OS=Homo sapiens GN=ZNF629 PE=2 SV=2	1	0_1_0_	sp|Q9UEG4|ZN629_HUMAN
sp|Q9NZ32|ARP10_HUMAN	5	0		Actin-related protein 10 OS=Homo sapiens GN=ACTR10 PE=1 SV=1	1	0_1_0_	sp|Q9NZ32|ARP10_HUMAN
sp|Q9NXH8|TOR4A_HUMAN	5	0		Torsin-4A OS=Homo sapiens GN=TOR4A PE=1 SV=2	1	0_1_0_	sp|Q9NXH8|TOR4A_HUMAN
sp|Q9NUQ2|PLCE_HUMAN	5	0		1-acyl-sn-glycerol-3-phosphate acyltransferase epsilon OS=Homo sapiens GN=AGPAT5 PE=1 SV=3	1	0_1_0_	sp|Q9NUQ2|PLCE_HUMAN
sp|Q9NUI1|DECR2_HUMAN	5	0		Peroxisomal 2,4-dienoyl-CoA reductase OS=Homo sapiens GN=DECR2 PE=1 SV=1	1	0_1_0_	sp|Q9NUI1|DECR2_HUMAN
sp|Q9NQT4|EXOS5_HUMAN	5	0		Exosome complex component RRP46 OS=Homo sapiens GN=EXOSC5 PE=1 SV=1	1	0_1_0_	sp|Q9NQT4|EXOS5_HUMAN
sp|Q9HCU5|PREB_HUMAN	5	0		Prolactin regulatory element-binding protein OS=Homo sapiens GN=PREB PE=1 SV=2	2	1_1_0_	sp|Q9HCU5|PREB_HUMAN
sp|Q9H7F0|AT133_HUMAN	5	0		Probable cation-transporting ATPase 13A3 OS=Homo sapiens GN=ATP13A3 PE=1 SV=4	1	0_1_0_	sp|Q9H7F0|AT133_HUMAN
sp|Q9H6R4|NOL6_HUMAN	5	0		Nucleolar protein 6 OS=Homo sapiens GN=NOL6 PE=1 SV=2	1	0_1_0_	sp|Q9H6R4|NOL6_HUMAN
sp|Q9H583|HEAT1_HUMAN	5	0		HEAT repeat-containing protein 1 OS=Homo sapiens GN=HEATR1 PE=1 SV=3	1	0_1_0_	sp|Q9H583|HEAT1_HUMAN
sp|Q99805|TM9S2_HUMAN	5	0		Transmembrane 9 superfamily member 2 OS=Homo sapiens GN=TM9SF2 PE=1 SV=1	2	1_1_0_	sp|Q99805|TM9S2_HUMAN
sp|Q96P11|NSUN5_HUMAN	5	0		Putative methyltransferase NSUN5 OS=Homo sapiens GN=NSUN5 PE=1 SV=2	2	1_1_0_	sp|Q96P11|NSUN5_HUMAN
sp|Q96CW5|GCP3_HUMAN	5	0		Gamma-tubulin complex component 3 OS=Homo sapiens GN=TUBGCP3 PE=1 SV=2	1	0_1_0_	sp|Q96CW5|GCP3_HUMAN
sp|Q96BR1|SGK3_HUMAN	5	0		Serine/threonine-protein kinase Sgk3 OS=Homo sapiens GN=SGK3 PE=1 SV=1	1	0_1_0_	sp|Q96BR1|SGK3_HUMAN
sp|Q93050|VPP1_HUMAN	5	0		V-type proton ATPase 116 kDa subunit a isoform 1 OS=Homo sapiens GN=ATP6V0A1 PE=1 SV=3	2	1_1_0_	sp|Q93050|VPP1_HUMAN
sp|Q92504|S39A7_HUMAN	5	0		Zinc transporter SLC39A7 OS=Homo sapiens GN=SLC39A7 PE=1 SV=2	2	1_1_0_	sp|Q92504|S39A7_HUMAN
sp|Q8WYA6|CTBL1_HUMAN	5	0		Beta-catenin-like protein 1 OS=Homo sapiens GN=CTNNBL1 PE=1 SV=1	2	1_1_0_	sp|Q8WYA6|CTBL1_HUMAN
sp|Q8TEX9|IPO4_HUMAN	5	0		Importin-4 OS=Homo sapiens GN=IPO4 PE=1 SV=2	1	0_1_0_	sp|Q8TEX9|IPO4_HUMAN
sp|Q8NEY8|PPHLN_HUMAN	5	0		Periphilin-1 OS=Homo sapiens GN=PPHLN1 PE=1 SV=2	2	1_1_0_	sp|Q8NEY8|PPHLN_HUMAN
sp|Q8NE01|CNNM3_HUMAN	5	0		Metal transporter CNNM3 OS=Homo sapiens GN=CNNM3 PE=1 SV=1	1	0_1_0_	sp|Q8NE01|CNNM3_HUMAN
sp|Q8NBU5|ATAD1_HUMAN	5	0		ATPase family AAA domain-containing protein 1 OS=Homo sapiens GN=ATAD1 PE=1 SV=1	1	0_1_0_	sp|Q8NBU5|ATAD1_HUMAN
sp|Q8IY37|DHX37_HUMAN	5	0		Probable ATP-dependent RNA helicase DHX37 OS=Homo sapiens GN=DHX37 PE=1 SV=1	1	0_1_0_	sp|Q8IY37|DHX37_HUMAN
sp|Q6UXN9|WDR82_HUMAN	5	0		WD repeat-containing protein 82 OS=Homo sapiens GN=WDR82 PE=1 SV=1	2	1_1_0_	sp|Q6UXN9|WDR82_HUMAN
sp|Q53EP0|FND3B_HUMAN	5	0		Fibronectin type III domain-containing protein 3B OS=Homo sapiens GN=FNDC3B PE=1 SV=2	2	1_1_0_	sp|Q53EP0|FND3B_HUMAN
sp|Q15417|CNN3_HUMAN	5	0		Calponin-3 OS=Homo sapiens GN=CNN3 PE=1 SV=1	2	1_1_0_	sp|Q15417|CNN3_HUMAN
sp|Q13608|PEX6_HUMAN	5	0		Peroxisome assembly factor 2 OS=Homo sapiens GN=PEX6 PE=1 SV=2	1	0_1_0_	sp|Q13608|PEX6_HUMAN
sp|Q13363|CTBP1_HUMAN	5	0		C-terminal-binding protein 1 OS=Homo sapiens GN=CTBP1 PE=1 SV=2	1	0_1_0_	sp|Q13363|CTBP1_HUMAN
sp|Q02338|BDH_HUMAN	5	0		D-beta-hydroxybutyrate dehydrogenase, mitochondrial OS=Homo sapiens GN=BDH1 PE=1 SV=3	2	1_1_0_	sp|Q02338|BDH_HUMAN
sp|P84077|ARF1_HUMAN	5	0		ADP-ribosylation factor 1 OS=Homo sapiens GN=ARF1 PE=1 SV=2	1	0_1_0_	sp|P84077|ARF1_HUMAN
sp|P56556|NDUA6_HUMAN	5	0		NADH dehydrogenase [ubiquinone] 1 alpha subcomplex subunit 6 OS=Homo sapiens GN=NDUFA6 PE=1 SV=3	2	1_1_0_	sp|P56556|NDUA6_HUMAN
sp|P53350|PLK1_HUMAN	5	0		Serine/threonine-protein kinase PLK1 OS=Homo sapiens GN=PLK1 PE=1 SV=1	1	0_1_0_	sp|P53350|PLK1_HUMAN
sp|P50579|AMPM2_HUMAN	5	0		Methionine aminopeptidase 2 OS=Homo sapiens GN=METAP2 PE=1 SV=1	1	0_1_0_	sp|P50579|AMPM2_HUMAN
sp|P49257|LMAN1_HUMAN	5	0		Protein ERGIC-53 OS=Homo sapiens GN=LMAN1 PE=1 SV=2	2	1_1_0_	sp|P49257|LMAN1_HUMAN
sp|P25054|APC_HUMAN	5	0		Adenomatous polyposis coli protein OS=Homo sapiens GN=APC PE=1 SV=2	2	1_1_0_	sp|P25054|APC_HUMAN
sp|P17655|CAN2_HUMAN	5	0		Calpain-2 catalytic subunit OS=Homo sapiens GN=CAPN2 PE=1 SV=6	2	1_1_0_	sp|P17655|CAN2_HUMAN
sp|P16118|F261_HUMAN	5	0		6-phosphofructo-2-kinase/fructose-2,6-bisphosphatase 1 OS=Homo sapiens GN=PFKFB1 PE=1 SV=3	1	0_1_0_	sp|P16118|F261_HUMAN
sp|P08579|RU2B_HUMAN	5	0		U2 small nuclear ribonucleoprotein B'' OS=Homo sapiens GN=SNRPB2 PE=1 SV=1	2	1_1_0_	sp|P08579|RU2B_HUMAN
sp|P05556|ITB1_HUMAN	5	0		Integrin beta-1 OS=Homo sapiens GN=ITGB1 PE=1 SV=2	2	1_1_0_	sp|P05556|ITB1_HUMAN
sp|O95782|AP2A1_HUMAN	5	0		AP-2 complex subunit alpha-1 OS=Homo sapiens GN=AP2A1 PE=1 SV=3	2	1_1_0_	sp|O95782|AP2A1_HUMAN
sp|O75251|NDUS7_HUMAN	5	0		NADH dehydrogenase [ubiquinone] iron-sulfur protein 7, mitochondrial OS=Homo sapiens GN=NDUFS7 PE=1 SV=3	2	1_1_0_	sp|O75251|NDUS7_HUMAN
sp|O60568|PLOD3_HUMAN	5	0		Procollagen-lysine,2-oxoglutarate 5-dioxygenase 3 OS=Homo sapiens GN=PLOD3 PE=1 SV=1	1	0_1_0_	sp|O60568|PLOD3_HUMAN
sp|O60306|AQR_HUMAN	5	0		Intron-binding protein aquarius OS=Homo sapiens GN=AQR PE=1 SV=4	1	0_1_0_	sp|O60306|AQR_HUMAN
sp|O43447|PPIH_HUMAN	5	0		Peptidyl-prolyl cis-trans isomerase H OS=Homo sapiens GN=PPIH PE=1 SV=1	1	0_1_0_	sp|O43447|PPIH_HUMAN
sp|O14925|TIM23_HUMAN	5	0		Mitochondrial import inner membrane translocase subunit Tim23 OS=Homo sapiens GN=TIMM23 PE=1 SV=1	1	0_1_0_	sp|O14925|TIM23_HUMAN
sp|O00505|IMA3_HUMAN	5	0		Importin subunit alpha-3 OS=Homo sapiens GN=KPNA3 PE=1 SV=2	2	1_1_0_	sp|O00505|IMA3_HUMAN
sp|A2A3N6|PIPSL_HUMAN	5	0		Putative PIP5K1A and PSMD4-like protein OS=Homo sapiens GN=PIPSL PE=5 SV=1	1	0_1_0_	sp|A2A3N6|PIPSL_HUMAN
tr|J3KQY1|J3KQY1_HUMAN	4	0		39S ribosomal protein L22, mitochondrial OS=Homo sapiens GN=MRPL22 PE=3 SV=1	1	0_1_0_	tr|J3KQY1|J3KQY1_HUMAN
tr|J3KQ48|J3KQ48_HUMAN	4	0		Peptidyl-tRNA hydrolase 2, mitochondrial OS=Homo sapiens GN=PTRH2 PE=4 SV=1	2	1_1_0_	tr|J3KQ48|J3KQ48_HUMAN
tr|J3KN00|J3KN00_HUMAN	4	0		NADH dehydrogenase (Ubiquinone) 1 alpha subcomplex, 13 OS=Homo sapiens GN=NDUFA13 PE=4 SV=1	1	0_1_0_	tr|J3KN00|J3KN00_HUMAN
tr|H7C0N4|H7C0N4_HUMAN	4	0		Splicing factor 1 (Fragment) OS=Homo sapiens GN=SF1 PE=4 SV=1	2	1_1_0_	tr|H7C0N4|H7C0N4_HUMAN
tr|H3BND4|H3BND4_HUMAN	4	0		Pyridoxal-dependent decarboxylase domain-containing protein 1 OS=Homo sapiens GN=PDXDC1 PE=3 SV=1	2	1_1_0_	tr|H3BND4|H3BND4_HUMAN
tr|H3BMF4|H3BMF4_HUMAN	4	0		Protein spinster homolog 1 OS=Homo sapiens GN=SPNS1 PE=4 SV=1	1	0_1_0_	tr|H3BMF4|H3BMF4_HUMAN
tr|F5H5R8|F5H5R8_HUMAN	4	0		Arylamine N-acetyltransferase 1 OS=Homo sapiens GN=NAT1 PE=3 SV=1	1	0_1_0_	tr|F5H5R8|F5H5R8_HUMAN
tr|F5H0L1|F5H0L1_HUMAN	4	0		Cullin-7 OS=Homo sapiens GN=CUL7 PE=3 SV=1	1	0_1_0_	tr|F5H0L1|F5H0L1_HUMAN
tr|F5GYR8|F5GYR8_HUMAN	4	0		General vesicular transport factor p115 OS=Homo sapiens GN=USO1 PE=4 SV=1	2	1_1_0_	tr|F5GYR8|F5GYR8_HUMAN
tr|E9PQ57|E9PQ57_HUMAN	4	0		mRNA export factor OS=Homo sapiens GN=RAE1 PE=4 SV=1	2	1_1_0_	tr|E9PQ57|E9PQ57_HUMAN
tr|E9PB02|E9PB02_HUMAN	4	0		Ribonuclease P protein subunit p30 OS=Homo sapiens GN=RPP30 PE=4 SV=1	1	0_1_0_	tr|E9PB02|E9PB02_HUMAN
tr|E7ER02|E7ER02_HUMAN	4	0		Eukaryotic translation initiation factor 2-alpha kinase 3 OS=Homo sapiens GN=EIF2AK3 PE=4 SV=1	1	0_1_0_	tr|E7ER02|E7ER02_HUMAN
tr|C9JFV4|C9JFV4_HUMAN	4	0		Proline-, glutamic acid- and leucine-rich protein 1 OS=Homo sapiens GN=PELP1 PE=4 SV=1	1	0_1_0_	tr|C9JFV4|C9JFV4_HUMAN
tr|A4D212|A4D212_HUMAN	4	0		DKFZP586J0619 protein OS=Homo sapiens GN=DKFZP586J0619 PE=4 SV=1	1	0_1_0_	tr|A4D212|A4D212_HUMAN
sp|Q9Y6C9|MTCH2_HUMAN	4	0		Mitochondrial carrier homolog 2 OS=Homo sapiens GN=MTCH2 PE=1 SV=1	2	1_1_0_	sp|Q9Y6C9|MTCH2_HUMAN
sp|Q9Y679|AUP1_HUMAN	4	0		Ancient ubiquitous protein 1 OS=Homo sapiens GN=AUP1 PE=1 SV=1	2	1_1_0_	sp|Q9Y679|AUP1_HUMAN
sp|Q9Y450|HBS1L_HUMAN	4	0		HBS1-like protein OS=Homo sapiens GN=HBS1L PE=1 SV=1	1	0_1_0_	sp|Q9Y450|HBS1L_HUMAN
sp|Q9Y2S6|TMA7_HUMAN	4	0		Translation machinery-associated protein 7 OS=Homo sapiens GN=TMA7 PE=1 SV=1	2	1_1_0_	sp|Q9Y2S6|TMA7_HUMAN
sp|Q9UNE7|CHIP_HUMAN	4	0		E3 ubiquitin-protein ligase CHIP OS=Homo sapiens GN=STUB1 PE=1 SV=2	2	1_1_0_	sp|Q9UNE7|CHIP_HUMAN
sp|Q9UL63|MKLN1_HUMAN	4	0		Muskelin OS=Homo sapiens GN=MKLN1 PE=1 SV=2	1	0_1_0_	sp|Q9UL63|MKLN1_HUMAN
sp|Q9UEY8|ADDG_HUMAN	4	0		Gamma-adducin OS=Homo sapiens GN=ADD3 PE=1 SV=1	1	0_1_0_	sp|Q9UEY8|ADDG_HUMAN
sp|Q9NYZ3|GTSE1_HUMAN	4	0		G2 and S phase-expressed protein 1 OS=Homo sapiens GN=GTSE1 PE=1 SV=3	2	1_1_0_	sp|Q9NYZ3|GTSE1_HUMAN
sp|Q9NV88|INT9_HUMAN	4	0		Integrator complex subunit 9 OS=Homo sapiens GN=INTS9 PE=1 SV=2	1	0_1_0_	sp|Q9NV88|INT9_HUMAN
sp|Q9NSE4|SYIM_HUMAN	4	0		Isoleucine--tRNA ligase, mitochondrial OS=Homo sapiens GN=IARS2 PE=1 SV=2	1	0_1_0_	sp|Q9NSE4|SYIM_HUMAN
sp|Q9NRZ9|HELLS_HUMAN	4	0		Lymphoid-specific helicase OS=Homo sapiens GN=HELLS PE=1 SV=1	1	0_1_0_	sp|Q9NRZ9|HELLS_HUMAN
sp|Q9NNW5|WDR6_HUMAN	4	0		WD repeat-containing protein 6 OS=Homo sapiens GN=WDR6 PE=1 SV=1	1	0_1_0_	sp|Q9NNW5|WDR6_HUMAN
sp|Q9HCM4|E41L5_HUMAN	4	0		Band 4.1-like protein 5 OS=Homo sapiens GN=EPB41L5 PE=1 SV=3	1	0_1_0_	sp|Q9HCM4|E41L5_HUMAN
sp|Q9HC62|SENP2_HUMAN	4	0		Sentrin-specific protease 2 OS=Homo sapiens GN=SENP2 PE=1 SV=3	1	0_1_0_	sp|Q9HC62|SENP2_HUMAN
sp|Q9HBE1|PATZ1_HUMAN	4	0		POZ-, AT hook-, and zinc finger-containing protein 1 OS=Homo sapiens GN=PATZ1 PE=1 SV=1	1	0_1_0_	sp|Q9HBE1|PATZ1_HUMAN
sp|Q9H936|GHC1_HUMAN	4	0		Mitochondrial glutamate carrier 1 OS=Homo sapiens GN=SLC25A22 PE=1 SV=1	2	1_1_0_	sp|Q9H936|GHC1_HUMAN
sp|Q9H7E9|CH033_HUMAN	4	0		UPF0488 protein C8orf33 OS=Homo sapiens GN=C8orf33 PE=1 SV=1	1	0_1_0_	sp|Q9H7E9|CH033_HUMAN
sp|Q9H2U1|DHX36_HUMAN	4	0		Probable ATP-dependent RNA helicase DHX36 OS=Homo sapiens GN=DHX36 PE=1 SV=2	1	0_1_0_	sp|Q9H2U1|DHX36_HUMAN
sp|Q9H1I8|ASCC2_HUMAN	4	0		Activating signal cointegrator 1 complex subunit 2 OS=Homo sapiens GN=ASCC2 PE=1 SV=3	1	0_1_0_	sp|Q9H1I8|ASCC2_HUMAN
sp|Q9H0E2|TOLIP_HUMAN	4	0		Toll-interacting protein OS=Homo sapiens GN=TOLLIP PE=1 SV=1	2	1_1_0_	sp|Q9H0E2|TOLIP_HUMAN
sp|Q9BVI4|NOC4L_HUMAN	4	0		Nucleolar complex protein 4 homolog OS=Homo sapiens GN=NOC4L PE=1 SV=1	1	0_1_0_	sp|Q9BVI4|NOC4L_HUMAN
sp|Q9BSB4|ATGA1_HUMAN	4	0		Autophagy-related protein 101 OS=Homo sapiens GN=ATG101 PE=1 SV=1	1	0_1_0_	sp|Q9BSB4|ATGA1_HUMAN
sp|Q9BQ52|RNZ2_HUMAN	4	0		Zinc phosphodiesterase ELAC protein 2 OS=Homo sapiens GN=ELAC2 PE=1 SV=2	1	0_1_0_	sp|Q9BQ52|RNZ2_HUMAN
sp|Q99497|PARK7_HUMAN	4	0		Protein DJ-1 OS=Homo sapiens GN=PARK7 PE=1 SV=2	1	0_1_0_	sp|Q99497|PARK7_HUMAN
sp|Q96T60|PNKP_HUMAN	4	0		Bifunctional polynucleotide phosphatase/kinase OS=Homo sapiens GN=PNKP PE=1 SV=1	2	1_1_0_	sp|Q96T60|PNKP_HUMAN
sp|Q96ST2|IWS1_HUMAN	4	0		Protein IWS1 homolog OS=Homo sapiens GN=IWS1 PE=1 SV=2	2	1_1_0_	sp|Q96ST2|IWS1_HUMAN
sp|Q96S55|WRIP1_HUMAN	4	0		ATPase WRNIP1 OS=Homo sapiens GN=WRNIP1 PE=1 SV=2	2	1_1_0_	sp|Q96S55|WRIP1_HUMAN
sp|Q96RP9|EFGM_HUMAN	4	0		Elongation factor G, mitochondrial OS=Homo sapiens GN=GFM1 PE=1 SV=2	2	1_1_0_	sp|Q96RP9|EFGM_HUMAN
sp|Q96KG9|NTKL_HUMAN	4	0		N-terminal kinase-like protein OS=Homo sapiens GN=SCYL1 PE=1 SV=1	1	0_1_0_	sp|Q96KG9|NTKL_HUMAN
sp|Q96J01|THOC3_HUMAN	4	0		THO complex subunit 3 OS=Homo sapiens GN=THOC3 PE=1 SV=1	2	1_1_0_	sp|Q96J01|THOC3_HUMAN
sp|Q96F86|EDC3_HUMAN	4	0		Enhancer of mRNA-decapping protein 3 OS=Homo sapiens GN=EDC3 PE=1 SV=1	1	0_1_0_	sp|Q96F86|EDC3_HUMAN
sp|Q92604|LGAT1_HUMAN	4	0		Acyl-CoA:lysophosphatidylglycerol acyltransferase 1 OS=Homo sapiens GN=LPGAT1 PE=2 SV=1	1	0_1_0_	sp|Q92604|LGAT1_HUMAN
sp|Q8WXH0|SYNE2_HUMAN	4	0		Nesprin-2 OS=Homo sapiens GN=SYNE2 PE=1 SV=3	1	0_1_0_	sp|Q8WXH0|SYNE2_HUMAN
sp|Q8TF72|SHRM3_HUMAN	4	0		Protein Shroom3 OS=Homo sapiens GN=SHROOM3 PE=1 SV=2	2	1_1_0_	sp|Q8TF72|SHRM3_HUMAN
sp|Q8NBS9|TXND5_HUMAN	4	0		Thioredoxin domain-containing protein 5 OS=Homo sapiens GN=TXNDC5 PE=1 SV=2	2	1_1_0_	sp|Q8NBS9|TXND5_HUMAN
sp|Q8NB46|ANR52_HUMAN	4	0		Serine/threonine-protein phosphatase 6 regulatory ankyrin repeat subunit C OS=Homo sapiens GN=ANKRD52 PE=1 SV=3	2	1_1_0_	sp|Q8NB46|ANR52_HUMAN
sp|Q8NAV1|PR38A_HUMAN	4	0		Pre-mRNA-splicing factor 38A OS=Homo sapiens GN=PRPF38A PE=1 SV=1	2	1_1_0_	sp|Q8NAV1|PR38A_HUMAN
sp|Q8N1F7|NUP93_HUMAN	4	0		Nuclear pore complex protein Nup93 OS=Homo sapiens GN=NUP93 PE=1 SV=2	2	1_1_0_	sp|Q8N1F7|NUP93_HUMAN
sp|Q8IWZ3|ANKH1_HUMAN	4	0		Ankyrin repeat and KH domain-containing protein 1 OS=Homo sapiens GN=ANKHD1 PE=1 SV=1	1	0_1_0_	sp|Q8IWZ3|ANKH1_HUMAN
sp|Q86VI3|IQGA3_HUMAN	4	0		Ras GTPase-activating-like protein IQGAP3 OS=Homo sapiens GN=IQGAP3 PE=1 SV=2	1	0_1_0_	sp|Q86VI3|IQGA3_HUMAN
sp|Q86U38|NOP9_HUMAN	4	0		Nucleolar protein 9 OS=Homo sapiens GN=NOP9 PE=1 SV=1	1	0_1_0_	sp|Q86U38|NOP9_HUMAN
sp|Q7Z739|YTHD3_HUMAN	4	0		YTH domain family protein 3 OS=Homo sapiens GN=YTHDF3 PE=1 SV=1	2	1_1_0_	sp|Q7Z739|YTHD3_HUMAN
sp|Q7Z460|CLAP1_HUMAN	4	0		CLIP-associating protein 1 OS=Homo sapiens GN=CLASP1 PE=1 SV=1	1	0_1_0_	sp|Q7Z460|CLAP1_HUMAN
sp|Q7KZ85|SPT6H_HUMAN	4	0		Transcription elongation factor SPT6 OS=Homo sapiens GN=SUPT6H PE=1 SV=2	2	1_1_0_	sp|Q7KZ85|SPT6H_HUMAN
sp|Q6P1M3|L2GL2_HUMAN	4	0		Lethal(2) giant larvae protein homolog 2 OS=Homo sapiens GN=LLGL2 PE=1 SV=2	1	0_1_0_	sp|Q6P1M3|L2GL2_HUMAN
sp|Q6IAN0|DRS7B_HUMAN	4	0		Dehydrogenase/reductase SDR family member 7B OS=Homo sapiens GN=DHRS7B PE=1 SV=2	1	0_1_0_	sp|Q6IAN0|DRS7B_HUMAN
sp|Q69YH5|CDCA2_HUMAN	4	0		Cell division cycle-associated protein 2 OS=Homo sapiens GN=CDCA2 PE=1 SV=2	2	1_1_0_	sp|Q69YH5|CDCA2_HUMAN
sp|Q68CR1|SE1L3_HUMAN	4	0		Protein sel-1 homolog 3 OS=Homo sapiens GN=SEL1L3 PE=1 SV=2	1	0_1_0_	sp|Q68CR1|SE1L3_HUMAN
sp|Q659C4|LAR1B_HUMAN	4	0		La-related protein 1B OS=Homo sapiens GN=LARP1B PE=1 SV=2	1	0_1_0_	sp|Q659C4|LAR1B_HUMAN
sp|Q63HN8|RN213_HUMAN	4	0		E3 ubiquitin-protein ligase RNF213 OS=Homo sapiens GN=RNF213 PE=1 SV=3	2	1_1_0_	sp|Q63HN8|RN213_HUMAN
sp|Q5VV42|CDKAL_HUMAN	4	0		Threonylcarbamoyladenosine tRNA methylthiotransferase OS=Homo sapiens GN=CDKAL1 PE=1 SV=1	2	1_1_0_	sp|Q5VV42|CDKAL_HUMAN
sp|Q5VT52|RPRD2_HUMAN	4	0		Regulation of nuclear pre-mRNA domain-containing protein 2 OS=Homo sapiens GN=RPRD2 PE=1 SV=1	1	0_1_0_	sp|Q5VT52|RPRD2_HUMAN
sp|Q5SRE5|NU188_HUMAN	4	0		Nucleoporin NUP188 homolog OS=Homo sapiens GN=NUP188 PE=1 SV=1	2	1_1_0_	sp|Q5SRE5|NU188_HUMAN
sp|Q5EBL8|PDZ11_HUMAN	4	0		PDZ domain-containing protein 11 OS=Homo sapiens GN=PDZD11 PE=1 SV=2	1	0_1_0_	sp|Q5EBL8|PDZ11_HUMAN
sp|Q16877|F264_HUMAN	4	0		6-phosphofructo-2-kinase/fructose-2,6-bisphosphatase 4 OS=Homo sapiens GN=PFKFB4 PE=2 SV=6	1	0_1_0_	sp|Q16877|F264_HUMAN
sp|Q16401|PSMD5_HUMAN	4	0		26S proteasome non-ATPase regulatory subunit 5 OS=Homo sapiens GN=PSMD5 PE=1 SV=3	2	1_1_0_	sp|Q16401|PSMD5_HUMAN
sp|Q15554|TERF2_HUMAN	4	0		Telomeric repeat-binding factor 2 OS=Homo sapiens GN=TERF2 PE=1 SV=2	1	0_1_0_	sp|Q15554|TERF2_HUMAN
sp|Q14680|MELK_HUMAN	4	0		Maternal embryonic leucine zipper kinase OS=Homo sapiens GN=MELK PE=1 SV=3	1	0_1_0_	sp|Q14680|MELK_HUMAN
sp|Q13619|CUL4A_HUMAN	4	0		Cullin-4A OS=Homo sapiens GN=CUL4A PE=1 SV=3	2	1_1_0_	sp|Q13619|CUL4A_HUMAN
sp|Q13557|KCC2D_HUMAN	4	0		Calcium/calmodulin-dependent protein kinase type II subunit delta OS=Homo sapiens GN=CAMK2D PE=1 SV=3	1	0_1_0_	sp|Q13557|KCC2D_HUMAN
sp|Q13459|MYO9B_HUMAN	4	0		Unconventional myosin-IXb OS=Homo sapiens GN=MYO9B PE=1 SV=3	1	0_1_0_	sp|Q13459|MYO9B_HUMAN
sp|Q13085|ACACA_HUMAN	4	0		Acetyl-CoA carboxylase 1 OS=Homo sapiens GN=ACACA PE=1 SV=2	2	1_1_0_	sp|Q13085|ACACA_HUMAN
sp|Q12959|DLG1_HUMAN	4	0		Disks large homolog 1 OS=Homo sapiens GN=DLG1 PE=1 SV=2	1	0_1_0_	sp|Q12959|DLG1_HUMAN
sp|Q12907|LMAN2_HUMAN	4	0		Vesicular integral-membrane protein VIP36 OS=Homo sapiens GN=LMAN2 PE=1 SV=1	2	1_1_0_	sp|Q12907|LMAN2_HUMAN
sp|Q12824|SNF5_HUMAN	4	0		SWI/SNF-related matrix-associated actin-dependent regulator of chromatin subfamily B member 1 OS=Homo sapiens GN=SMARCB1 PE=1 SV=2	1	0_1_0_	sp|Q12824|SNF5_HUMAN
sp|Q12756|KIF1A_HUMAN	4	0		Kinesin-like protein KIF1A OS=Homo sapiens GN=KIF1A PE=1 SV=2	2	1_1_0_	sp|Q12756|KIF1A_HUMAN
sp|Q09161|NCBP1_HUMAN	4	0		Nuclear cap-binding protein subunit 1 OS=Homo sapiens GN=NCBP1 PE=1 SV=1	1	0_1_0_	sp|Q09161|NCBP1_HUMAN
sp|Q08945|SSRP1_HUMAN	4	0		FACT complex subunit SSRP1 OS=Homo sapiens GN=SSRP1 PE=1 SV=1	2	1_1_0_	sp|Q08945|SSRP1_HUMAN
sp|P62879|GBB2_HUMAN	4	0		Guanine nucleotide-binding protein G(I)/G(S)/G(T) subunit beta-2 OS=Homo sapiens GN=GNB2 PE=1 SV=3	2	1_1_0_	sp|P62879|GBB2_HUMAN
sp|P55786|PSA_HUMAN	4	0		Puromycin-sensitive aminopeptidase OS=Homo sapiens GN=NPEPPS PE=1 SV=2	2	1_1_0_	sp|P55786|PSA_HUMAN
sp|P52209|6PGD_HUMAN	4	0		6-phosphogluconate dehydrogenase, decarboxylating OS=Homo sapiens GN=PGD PE=1 SV=3	1	0_1_0_	sp|P52209|6PGD_HUMAN
sp|P49755|TMEDA_HUMAN	4	0		Transmembrane emp24 domain-containing protein 10 OS=Homo sapiens GN=TMED10 PE=1 SV=2	2	1_1_0_	sp|P49755|TMEDA_HUMAN
sp|P49711|CTCF_HUMAN	4	0		Transcriptional repressor CTCF OS=Homo sapiens GN=CTCF PE=1 SV=1	1	0_1_0_	sp|P49711|CTCF_HUMAN
sp|P42677|RS27_HUMAN	4	0		40S ribosomal protein S27 OS=Homo sapiens GN=RPS27 PE=1 SV=3	2	1_1_0_	sp|P42677|RS27_HUMAN
sp|P40938|RFC3_HUMAN	4	0		Replication factor C subunit 3 OS=Homo sapiens GN=RFC3 PE=1 SV=2	1	0_1_0_	sp|P40938|RFC3_HUMAN
sp|P40763|STAT3_HUMAN	4	0		Signal transducer and activator of transcription 3 OS=Homo sapiens GN=STAT3 PE=1 SV=2	1	0_1_0_	sp|P40763|STAT3_HUMAN
sp|P40616|ARL1_HUMAN	4	0		ADP-ribosylation factor-like protein 1 OS=Homo sapiens GN=ARL1 PE=1 SV=1	1	0_1_0_	sp|P40616|ARL1_HUMAN
sp|P35611|ADDA_HUMAN	4	0		Alpha-adducin OS=Homo sapiens GN=ADD1 PE=1 SV=2	2	1_1_0_	sp|P35611|ADDA_HUMAN
sp|P30086|PEBP1_HUMAN	4	0		Phosphatidylethanolamine-binding protein 1 OS=Homo sapiens GN=PEBP1 PE=1 SV=3	2	1_1_0_	sp|P30086|PEBP1_HUMAN
sp|P28482|MK01_HUMAN	4	0		Mitogen-activated protein kinase 1 OS=Homo sapiens GN=MAPK1 PE=1 SV=3	2	1_1_0_	sp|P28482|MK01_HUMAN
sp|P21964|COMT_HUMAN	4	0		Catechol O-methyltransferase OS=Homo sapiens GN=COMT PE=1 SV=2	1	0_1_0_	sp|P21964|COMT_HUMAN
sp|P18085|ARF4_HUMAN	4	0		ADP-ribosylation factor 4 OS=Homo sapiens GN=ARF4 PE=1 SV=3	2	1_1_0_	sp|P18085|ARF4_HUMAN
sp|P17931|LEG3_HUMAN	4	0		Galectin-3 OS=Homo sapiens GN=LGALS3 PE=1 SV=5	2	1_1_0_	sp|P17931|LEG3_HUMAN
sp|P10155|RO60_HUMAN	4	0		60 kDa SS-A/Ro ribonucleoprotein OS=Homo sapiens GN=TROVE2 PE=1 SV=2	1	0_1_0_	sp|P10155|RO60_HUMAN
sp|P06756|ITAV_HUMAN	4	0		Integrin alpha-V OS=Homo sapiens GN=ITGAV PE=1 SV=2	2	1_1_0_	sp|P06756|ITAV_HUMAN
sp|P02786|TFR1_HUMAN	4	0		Transferrin receptor protein 1 OS=Homo sapiens GN=TFRC PE=1 SV=2	2	1_1_0_	sp|P02786|TFR1_HUMAN
sp|O95714|HERC2_HUMAN	4	0		E3 ubiquitin-protein ligase HERC2 OS=Homo sapiens GN=HERC2 PE=1 SV=2	1	0_1_0_	sp|O95714|HERC2_HUMAN
sp|O95602|RPA1_HUMAN	4	0		DNA-directed RNA polymerase I subunit RPA1 OS=Homo sapiens GN=POLR1A PE=1 SV=2	1	0_1_0_	sp|O95602|RPA1_HUMAN
sp|O95400|CD2B2_HUMAN	4	0		CD2 antigen cytoplasmic tail-binding protein 2 OS=Homo sapiens GN=CD2BP2 PE=1 SV=1	2	1_1_0_	sp|O95400|CD2B2_HUMAN
sp|O95373|IPO7_HUMAN	4	0		Importin-7 OS=Homo sapiens GN=IPO7 PE=1 SV=1	1	0_1_0_	sp|O95373|IPO7_HUMAN
sp|O95169|NDUB8_HUMAN	4	0		NADH dehydrogenase [ubiquinone] 1 beta subcomplex subunit 8, mitochondrial OS=Homo sapiens GN=NDUFB8 PE=1 SV=1	1	0_1_0_	sp|O95169|NDUB8_HUMAN
sp|O94813|SLIT2_HUMAN	4	0		Slit homolog 2 protein OS=Homo sapiens GN=SLIT2 PE=1 SV=1	1	0_1_0_	sp|O94813|SLIT2_HUMAN
sp|O75964|ATP5L_HUMAN	4	0		ATP synthase subunit g, mitochondrial OS=Homo sapiens GN=ATP5L PE=1 SV=3	2	1_1_0_	sp|O75964|ATP5L_HUMAN
sp|O75955|FLOT1_HUMAN	4	0		Flotillin-1 OS=Homo sapiens GN=FLOT1 PE=1 SV=3	2	1_1_0_	sp|O75955|FLOT1_HUMAN
sp|O75179|ANR17_HUMAN	4	0		Ankyrin repeat domain-containing protein 17 OS=Homo sapiens GN=ANKRD17 PE=1 SV=3	2	1_1_0_	sp|O75179|ANR17_HUMAN
sp|O75131|CPNE3_HUMAN	4	0		Copine-3 OS=Homo sapiens GN=CPNE3 PE=1 SV=1	2	1_1_0_	sp|O75131|CPNE3_HUMAN
sp|O60244|MED14_HUMAN	4	0		Mediator of RNA polymerase II transcription subunit 14 OS=Homo sapiens GN=MED14 PE=1 SV=2	1	0_1_0_	sp|O60244|MED14_HUMAN
sp|O15347|HMGB3_HUMAN	4	0		High mobility group protein B3 OS=Homo sapiens GN=HMGB3 PE=1 SV=4	1	0_1_0_	sp|O15347|HMGB3_HUMAN
sp|O00308|WWP2_HUMAN	4	0		NEDD4-like E3 ubiquitin-protein ligase WWP2 OS=Homo sapiens GN=WWP2 PE=1 SV=2	2	1_1_0_	sp|O00308|WWP2_HUMAN
sp|O00203|AP3B1_HUMAN	4	0		AP-3 complex subunit beta-1 OS=Homo sapiens GN=AP3B1 PE=1 SV=3	1	0_1_0_	sp|O00203|AP3B1_HUMAN
sp|O00178|GTPB1_HUMAN	4	0		GTP-binding protein 1 OS=Homo sapiens GN=GTPBP1 PE=1 SV=3	2	1_1_0_	sp|O00178|GTPB1_HUMAN
sp|A2RRP1|NBAS_HUMAN	4	0		Neuroblastoma-amplified sequence OS=Homo sapiens GN=NBAS PE=1 SV=2	1	0_1_0_	sp|A2RRP1|NBAS_HUMAN
tr|J3QRU1|J3QRU1_HUMAN	3	0		Tyrosine-protein kinase Yes OS=Homo sapiens GN=YES1 PE=4 SV=1	1	0_1_0_	tr|J3QRU1|J3QRU1_HUMAN
tr|J3KQ32|J3KQ32_HUMAN	3	0		Obg-like ATPase 1 OS=Homo sapiens GN=OLA1 PE=4 SV=1	2	1_1_0_	tr|J3KQ32|J3KQ32_HUMAN
tr|J3KNX3|J3KNX3_HUMAN	3	0		6-phosphofructokinase OS=Homo sapiens GN=PFKM PE=3 SV=1	2	1_1_0_	tr|J3KNX3|J3KNX3_HUMAN
tr|G5E948|G5E948_HUMAN	3	0		Mitogen-activated protein kinase kinase kinase kinase 4 OS=Homo sapiens GN=MAP4K4 PE=4 SV=1	1	0_1_0_	tr|G5E948|G5E948_HUMAN
tr|G3V4P8|G3V4P8_HUMAN	3	0		Glia maturation factor beta (Fragment) OS=Homo sapiens GN=GMFB PE=4 SV=1	1	0_1_0_	tr|G3V4P8|G3V4P8_HUMAN
tr|G3V325|G3V325_HUMAN	3	0		Pentatricopeptide repeat-containing protein 1, mitochondrial OS=Homo sapiens GN=ATP5J2-PTCD1 PE=4 SV=1	1	0_1_0_	tr|G3V325|G3V325_HUMAN
tr|G3V1C4|G3V1C4_HUMAN	3	0		Cell division cycle 27, isoform CRA_b OS=Homo sapiens GN=CDC27 PE=4 SV=1	1	0_1_0_	tr|G3V1C4|G3V1C4_HUMAN
tr|F8WA39|F8WA39_HUMAN	3	0		Myotubularin-related protein 1 OS=Homo sapiens GN=MTMR1 PE=4 SV=1	2	1_1_0_	tr|F8WA39|F8WA39_HUMAN
tr|F8VPJ2|F8VPJ2_HUMAN	3	0		Kinesin-like protein KIF13B OS=Homo sapiens GN=KIF13B PE=3 SV=1	2	1_1_0_	tr|F8VPJ2|F8VPJ2_HUMAN
tr|E9PR30|E9PR30_HUMAN	3	0		40S ribosomal protein S30 OS=Homo sapiens GN=FAU PE=4 SV=1	2	1_1_0_	tr|E9PR30|E9PR30_HUMAN
tr|E9PNW5|E9PNW5_HUMAN	3	0		Uncharacterized protein C4orf50 OS=Homo sapiens GN=C4orf50 PE=4 SV=1	1	0_1_0_	tr|E9PNW5|E9PNW5_HUMAN
tr|E9PFW3|E9PFW3_HUMAN	3	0		AP-2 complex subunit mu OS=Homo sapiens GN=AP2M1 PE=4 SV=1	2	1_1_0_	tr|E9PFW3|E9PFW3_HUMAN
tr|E7EX87|E7EX87_HUMAN	3	0		Serine--tRNA ligase, mitochondrial OS=Homo sapiens GN=SARS2 PE=4 SV=1	2	1_1_0_	tr|E7EX87|E7EX87_HUMAN
tr|E7EUY8|E7EUY8_HUMAN	3	0		WD repeat-containing protein 20 OS=Homo sapiens GN=WDR20 PE=4 SV=1	2	1_1_0_	tr|E7EUY8|E7EUY8_HUMAN
tr|E7EQZ4|E7EQZ4_HUMAN	3	0		Survival motor neuron protein OS=Homo sapiens GN=SMN1 PE=4 SV=1	2	1_1_0_	tr|E7EQZ4|E7EQZ4_HUMAN
tr|D6RER5|D6RER5_HUMAN	3	0		Septin-11 OS=Homo sapiens GN=SEPT11 PE=3 SV=1	1	0_1_0_	tr|D6RER5|D6RER5_HUMAN
tr|C9K060|C9K060_HUMAN	3	0		Uncharacterized methyltransferase WBSCR22 OS=Homo sapiens GN=WBSCR22 PE=4 SV=1	1	0_1_0_	tr|C9K060|C9K060_HUMAN
tr|C9JX46|C9JX46_HUMAN	3	0		Protein SGT1 OS=Homo sapiens GN=ECD PE=4 SV=1	1	0_1_0_	tr|C9JX46|C9JX46_HUMAN
tr|C9JGV6|C9JGV6_HUMAN	3	0		Ran-specific GTPase-activating protein (Fragment) OS=Homo sapiens GN=RANBP1 PE=4 SV=1	1	0_1_0_	tr|C9JGV6|C9JGV6_HUMAN
tr|B4E1G6|B4E1G6_HUMAN	3	0		Galactokinase OS=Homo sapiens GN=GALK1 PE=2 SV=1	2	1_1_0_	tr|B4E1G6|B4E1G6_HUMAN
tr|B3KXW5|B3KXW5_HUMAN	3	0		AP-1 complex subunit gamma-1 OS=Homo sapiens GN=AP1G1 PE=2 SV=1	1	0_1_0_	tr|B3KXW5|B3KXW5_HUMAN
tr|B0QZ18|B0QZ18_HUMAN	3	0		Copine I OS=Homo sapiens GN=CPNE1 PE=4 SV=1	1	0_1_0_	tr|B0QZ18|B0QZ18_HUMAN
tr|A9J4F5|A9J4F5_HUMAN	3	0		Zinc finger protein 593 OS=Homo sapiens GN=ZNF593 PE=4 SV=1	1	0_1_0_	tr|A9J4F5|A9J4F5_HUMAN
tr|A6NIW2|A6NIW2_HUMAN	3	0		Dedicator of cytokinesis protein 11 OS=Homo sapiens GN=DOCK11 PE=4 SV=2	1	0_1_0_	tr|A6NIW2|A6NIW2_HUMAN
sp|Q9Y6X9|MORC2_HUMAN	3	0		MORC family CW-type zinc finger protein 2 OS=Homo sapiens GN=MORC2 PE=1 SV=2	2	1_1_0_	sp|Q9Y6X9|MORC2_HUMAN
sp|Q9Y6N5|SQRD_HUMAN	3	0		Sulfide:quinone oxidoreductase, mitochondrial OS=Homo sapiens GN=SQRDL PE=1 SV=1	2	1_1_0_	sp|Q9Y6N5|SQRD_HUMAN
sp|Q9Y6A4|CP080_HUMAN	3	0		UPF0468 protein C16orf80 OS=Homo sapiens GN=C16orf80 PE=1 SV=1	1	0_1_0_	sp|Q9Y6A4|CP080_HUMAN
sp|Q9Y5Q8|TF3C5_HUMAN	3	0		General transcription factor 3C polypeptide 5 OS=Homo sapiens GN=GTF3C5 PE=1 SV=2	1	0_1_0_	sp|Q9Y5Q8|TF3C5_HUMAN
sp|Q9Y5L4|TIM13_HUMAN	3	0		Mitochondrial import inner membrane translocase subunit Tim13 OS=Homo sapiens GN=TIMM13 PE=1 SV=1	1	0_1_0_	sp|Q9Y5L4|TIM13_HUMAN
sp|Q9Y4A5|TRRAP_HUMAN	3	0		Transformation/transcription domain-associated protein OS=Homo sapiens GN=TRRAP PE=1 SV=3	1	0_1_0_	sp|Q9Y4A5|TRRAP_HUMAN
sp|Q9Y3B2|EXOS1_HUMAN	3	0		Exosome complex component CSL4 OS=Homo sapiens GN=EXOSC1 PE=1 SV=1	2	1_1_0_	sp|Q9Y3B2|EXOS1_HUMAN
sp|Q9Y312|AAR2_HUMAN	3	0		Protein AAR2 homolog OS=Homo sapiens GN=AAR2 PE=1 SV=2	1	0_1_0_	sp|Q9Y312|AAR2_HUMAN
sp|Q9UPQ0|LIMC1_HUMAN	3	0		LIM and calponin homology domains-containing protein 1 OS=Homo sapiens GN=LIMCH1 PE=1 SV=4	2	1_1_0_	sp|Q9UPQ0|LIMC1_HUMAN
sp|Q9UNX4|WDR3_HUMAN	3	0		WD repeat-containing protein 3 OS=Homo sapiens GN=WDR3 PE=1 SV=1	2	1_1_0_	sp|Q9UNX4|WDR3_HUMAN
sp|Q9UL03|INT6_HUMAN	3	0		Integrator complex subunit 6 OS=Homo sapiens GN=INTS6 PE=1 SV=1	1	0_1_0_	sp|Q9UL03|INT6_HUMAN
sp|Q9P2W9|STX18_HUMAN	3	0		Syntaxin-18 OS=Homo sapiens GN=STX18 PE=1 SV=1	1	0_1_0_	sp|Q9P2W9|STX18_HUMAN
sp|Q9NZZ3|CHMP5_HUMAN	3	0		Charged multivesicular body protein 5 OS=Homo sapiens GN=CHMP5 PE=1 SV=1	2	1_1_0_	sp|Q9NZZ3|CHMP5_HUMAN
sp|Q9NZM1|MYOF_HUMAN	3	0		Myoferlin OS=Homo sapiens GN=MYOF PE=1 SV=1	1	0_1_0_	sp|Q9NZM1|MYOF_HUMAN
sp|Q9NYL4|FKB11_HUMAN	3	0		Peptidyl-prolyl cis-trans isomerase FKBP11 OS=Homo sapiens GN=FKBP11 PE=1 SV=1	2	1_1_0_	sp|Q9NYL4|FKB11_HUMAN
sp|Q9NXF1|TEX10_HUMAN	3	0		Testis-expressed sequence 10 protein OS=Homo sapiens GN=TEX10 PE=1 SV=2	1	0_1_0_	sp|Q9NXF1|TEX10_HUMAN
sp|Q9NWH9|SLTM_HUMAN	3	0		SAFB-like transcription modulator OS=Homo sapiens GN=SLTM PE=1 SV=2	2	1_1_0_	sp|Q9NWH9|SLTM_HUMAN
sp|Q9NVH0|EXD2_HUMAN	3	0		Exonuclease 3'-5' domain-containing protein 2 OS=Homo sapiens GN=EXD2 PE=1 SV=2	1	0_1_0_	sp|Q9NVH0|EXD2_HUMAN
sp|Q9NUD5|ZCHC3_HUMAN	3	0		Zinc finger CCHC domain-containing protein 3 OS=Homo sapiens GN=ZCCHC3 PE=1 SV=1	1	0_1_0_	sp|Q9NUD5|ZCHC3_HUMAN
sp|Q9NRA8|4ET_HUMAN	3	0		Eukaryotic translation initiation factor 4E transporter OS=Homo sapiens GN=EIF4ENIF1 PE=1 SV=2	1	0_1_0_	sp|Q9NRA8|4ET_HUMAN
sp|Q9NQS1|AVEN_HUMAN	3	0		Cell death regulator Aven OS=Homo sapiens GN=AVEN PE=1 SV=1	1	0_1_0_	sp|Q9NQS1|AVEN_HUMAN
sp|Q9HDC9|APMAP_HUMAN	3	0		Adipocyte plasma membrane-associated protein OS=Homo sapiens GN=APMAP PE=1 SV=2	2	1_1_0_	sp|Q9HDC9|APMAP_HUMAN
sp|Q9HD40|SPCS_HUMAN	3	0		O-phosphoseryl-tRNA(Sec) selenium transferase OS=Homo sapiens GN=SEPSECS PE=1 SV=2	1	0_1_0_	sp|Q9HD40|SPCS_HUMAN
sp|Q9HC07|TM165_HUMAN	3	0		Transmembrane protein 165 OS=Homo sapiens GN=TMEM165 PE=1 SV=1	1	0_1_0_	sp|Q9HC07|TM165_HUMAN
sp|Q9HAU5|RENT2_HUMAN	3	0		Regulator of nonsense transcripts 2 OS=Homo sapiens GN=UPF2 PE=1 SV=1	1	0_1_0_	sp|Q9HAU5|RENT2_HUMAN
sp|Q9H9T3|ELP3_HUMAN	3	0		Elongator complex protein 3 OS=Homo sapiens GN=ELP3 PE=1 SV=2	1	0_1_0_	sp|Q9H9T3|ELP3_HUMAN
sp|Q9H5V8|CDCP1_HUMAN	3	0		CUB domain-containing protein 1 OS=Homo sapiens GN=CDCP1 PE=1 SV=3	1	0_1_0_	sp|Q9H5V8|CDCP1_HUMAN
sp|Q9H490|PIGU_HUMAN	3	0		Phosphatidylinositol glycan anchor biosynthesis class U protein OS=Homo sapiens GN=PIGU PE=1 SV=3	1	0_1_0_	sp|Q9H490|PIGU_HUMAN
sp|Q9H3G5|CPVL_HUMAN	3	0		Probable serine carboxypeptidase CPVL OS=Homo sapiens GN=CPVL PE=1 SV=2	1	0_1_0_	sp|Q9H3G5|CPVL_HUMAN
sp|Q9C0C2|TB182_HUMAN	3	0		182 kDa tankyrase-1-binding protein OS=Homo sapiens GN=TNKS1BP1 PE=1 SV=4	2	1_1_0_	sp|Q9C0C2|TB182_HUMAN
sp|Q9BZZ5|API5_HUMAN	3	0		Apoptosis inhibitor 5 OS=Homo sapiens GN=API5 PE=1 SV=3	1	0_1_0_	sp|Q9BZZ5|API5_HUMAN
sp|Q9BZI7|REN3B_HUMAN	3	0		Regulator of nonsense transcripts 3B OS=Homo sapiens GN=UPF3B PE=1 SV=1	1	0_1_0_	sp|Q9BZI7|REN3B_HUMAN
sp|Q9BYW2|SETD2_HUMAN	3	0		Histone-lysine N-methyltransferase SETD2 OS=Homo sapiens GN=SETD2 PE=1 SV=3	2	1_1_0_	sp|Q9BYW2|SETD2_HUMAN
sp|Q9BXY0|MAK16_HUMAN	3	0		Protein MAK16 homolog OS=Homo sapiens GN=MAK16 PE=1 SV=2	2	1_1_0_	sp|Q9BXY0|MAK16_HUMAN
sp|Q9BW27|NUP85_HUMAN	3	0		Nuclear pore complex protein Nup85 OS=Homo sapiens GN=NUP85 PE=1 SV=1	1	0_1_0_	sp|Q9BW27|NUP85_HUMAN
sp|Q9BU76|MMTA2_HUMAN	3	0		Multiple myeloma tumor-associated protein 2 OS=Homo sapiens GN=MMTAG2 PE=1 SV=1	1	0_1_0_	sp|Q9BU76|MMTA2_HUMAN
sp|Q9BTU6|P4K2A_HUMAN	3	0		Phosphatidylinositol 4-kinase type 2-alpha OS=Homo sapiens GN=PI4K2A PE=1 SV=1	1	0_1_0_	sp|Q9BTU6|P4K2A_HUMAN
sp|Q9BTC8|MTA3_HUMAN	3	0		Metastasis-associated protein MTA3 OS=Homo sapiens GN=MTA3 PE=1 SV=2	1	0_1_0_	sp|Q9BTC8|MTA3_HUMAN
sp|Q9BQ67|GRWD1_HUMAN	3	0		Glutamate-rich WD repeat-containing protein 1 OS=Homo sapiens GN=GRWD1 PE=1 SV=1	1	0_1_0_	sp|Q9BQ67|GRWD1_HUMAN
sp|Q99755|PI51A_HUMAN	3	0		Phosphatidylinositol 4-phosphate 5-kinase type-1 alpha OS=Homo sapiens GN=PIP5K1A PE=1 SV=1	1	0_1_0_	sp|Q99755|PI51A_HUMAN
sp|Q96I24|FUBP3_HUMAN	3	0		Far upstream element-binding protein 3 OS=Homo sapiens GN=FUBP3 PE=1 SV=2	2	1_1_0_	sp|Q96I24|FUBP3_HUMAN
sp|Q96ES7|SGF29_HUMAN	3	0		SAGA-associated factor 29 homolog OS=Homo sapiens GN=CCDC101 PE=1 SV=1	1	0_1_0_	sp|Q96ES7|SGF29_HUMAN
sp|Q96EE3|SEH1_HUMAN	3	0		Nucleoporin SEH1 OS=Homo sapiens GN=SEH1L PE=1 SV=3	2	1_1_0_	sp|Q96EE3|SEH1_HUMAN
sp|Q96E39|RMXL1_HUMAN	3	0		RNA binding motif protein, X-linked-like-1 OS=Homo sapiens GN=RBMXL1 PE=1 SV=1	1	0_1_0_	sp|Q96E39|RMXL1_HUMAN
sp|Q96E22|NGBR_HUMAN	3	0		Nogo-B receptor OS=Homo sapiens GN=NUS1 PE=1 SV=1	2	1_1_0_	sp|Q96E22|NGBR_HUMAN
sp|Q96DH6|MSI2H_HUMAN	3	0		RNA-binding protein Musashi homolog 2 OS=Homo sapiens GN=MSI2 PE=1 SV=1	1	0_1_0_	sp|Q96DH6|MSI2H_HUMAN
sp|Q96B70|LENG9_HUMAN	3	0		Leukocyte receptor cluster member 9 OS=Homo sapiens GN=LENG9 PE=2 SV=2	1	0_1_0_	sp|Q96B70|LENG9_HUMAN
sp|Q93096|TP4A1_HUMAN	3	0		Protein tyrosine phosphatase type IVA 1 OS=Homo sapiens GN=PTP4A1 PE=1 SV=2	1	0_1_0_	sp|Q93096|TP4A1_HUMAN
sp|Q93008|USP9X_HUMAN	3	0		Probable ubiquitin carboxyl-terminal hydrolase FAF-X OS=Homo sapiens GN=USP9X PE=1 SV=3	1	0_1_0_	sp|Q93008|USP9X_HUMAN
sp|Q92947|GCDH_HUMAN	3	0		Glutaryl-CoA dehydrogenase, mitochondrial OS=Homo sapiens GN=GCDH PE=1 SV=1	2	1_1_0_	sp|Q92947|GCDH_HUMAN
sp|Q92688|AN32B_HUMAN	3	0		Acidic leucine-rich nuclear phosphoprotein 32 family member B OS=Homo sapiens GN=ANP32B PE=1 SV=1	2	1_1_0_	sp|Q92688|AN32B_HUMAN
sp|Q92576|PHF3_HUMAN	3	0		PHD finger protein 3 OS=Homo sapiens GN=PHF3 PE=1 SV=3	2	1_1_0_	sp|Q92576|PHF3_HUMAN
sp|Q8WY22|BRI3B_HUMAN	3	0		BRI3-binding protein OS=Homo sapiens GN=BRI3BP PE=1 SV=1	1	0_1_0_	sp|Q8WY22|BRI3B_HUMAN
sp|Q8TBX8|PI42C_HUMAN	3	0		Phosphatidylinositol 5-phosphate 4-kinase type-2 gamma OS=Homo sapiens GN=PIP4K2C PE=1 SV=3	2	1_1_0_	sp|Q8TBX8|PI42C_HUMAN
sp|Q8TAP9|MPLKI_HUMAN	3	0		M-phase-specific PLK1-interacting protein OS=Homo sapiens GN=MPLKIP PE=1 SV=1	2	1_1_0_	sp|Q8TAP9|MPLKI_HUMAN
sp|Q8NF37|PCAT1_HUMAN	3	0		Lysophosphatidylcholine acyltransferase 1 OS=Homo sapiens GN=LPCAT1 PE=1 SV=2	2	1_1_0_	sp|Q8NF37|PCAT1_HUMAN
sp|Q8NCD3|HJURP_HUMAN	3	0		Holliday junction recognition protein OS=Homo sapiens GN=HJURP PE=1 SV=2	1	0_1_0_	sp|Q8NCD3|HJURP_HUMAN
sp|Q8NB90|SPAT5_HUMAN	3	0		Spermatogenesis-associated protein 5 OS=Homo sapiens GN=SPATA5 PE=1 SV=3	2	1_1_0_	sp|Q8NB90|SPAT5_HUMAN
sp|Q8N8S7|ENAH_HUMAN	3	0		Protein enabled homolog OS=Homo sapiens GN=ENAH PE=1 SV=2	2	1_1_0_	sp|Q8N8S7|ENAH_HUMAN
sp|Q8N531|FBXL6_HUMAN	3	0		F-box/LRR-repeat protein 6 OS=Homo sapiens GN=FBXL6 PE=2 SV=1	1	0_1_0_	sp|Q8N531|FBXL6_HUMAN
sp|Q8N3R9|MPP5_HUMAN	3	0		MAGUK p55 subfamily member 5 OS=Homo sapiens GN=MPP5 PE=1 SV=3	1	0_1_0_	sp|Q8N3R9|MPP5_HUMAN
sp|Q8IYU8|EFHA1_HUMAN	3	0		EF-hand domain-containing family member A1 OS=Homo sapiens GN=EFHA1 PE=1 SV=2	1	0_1_0_	sp|Q8IYU8|EFHA1_HUMAN
sp|Q8IYS2|K2013_HUMAN	3	0		Uncharacterized protein KIAA2013 OS=Homo sapiens GN=KIAA2013 PE=2 SV=1	2	1_1_0_	sp|Q8IYS2|K2013_HUMAN
sp|Q8IX18|DHX40_HUMAN	3	0		Probable ATP-dependent RNA helicase DHX40 OS=Homo sapiens GN=DHX40 PE=1 SV=2	2	1_1_0_	sp|Q8IX18|DHX40_HUMAN
sp|Q86U44|MTA70_HUMAN	3	0		N6-adenosine-methyltransferase 70 kDa subunit OS=Homo sapiens GN=METTL3 PE=1 SV=2	1	0_1_0_	sp|Q86U44|MTA70_HUMAN
sp|Q70CQ3|UBP30_HUMAN	3	0		Ubiquitin carboxyl-terminal hydrolase 30 OS=Homo sapiens GN=USP30 PE=1 SV=1	1	0_1_0_	sp|Q70CQ3|UBP30_HUMAN
sp|Q6ZXV5|TMTC3_HUMAN	3	0		Transmembrane and TPR repeat-containing protein 3 OS=Homo sapiens GN=TMTC3 PE=1 SV=2	2	1_1_0_	sp|Q6ZXV5|TMTC3_HUMAN
sp|Q6P4A8|PLBL1_HUMAN	3	0		Phospholipase B-like 1 OS=Homo sapiens GN=PLBD1 PE=1 SV=2	1	0_1_0_	sp|Q6P4A8|PLBL1_HUMAN
sp|Q6NUM9|RETST_HUMAN	3	0		All-trans-retinol 13,14-reductase OS=Homo sapiens GN=RETSAT PE=2 SV=2	2	1_1_0_	sp|Q6NUM9|RETST_HUMAN
sp|Q6N069|NAA16_HUMAN	3	0		N-alpha-acetyltransferase 16, NatA auxiliary subunit OS=Homo sapiens GN=NAA16 PE=1 SV=2	1	0_1_0_	sp|Q6N069|NAA16_HUMAN
sp|Q5K4L6|S27A3_HUMAN	3	0		Long-chain fatty acid transport protein 3 OS=Homo sapiens GN=SLC27A3 PE=2 SV=3	2	1_1_0_	sp|Q5K4L6|S27A3_HUMAN
sp|Q5HYJ3|FA76B_HUMAN	3	0		Protein FAM76B OS=Homo sapiens GN=FAM76B PE=1 SV=3	2	1_1_0_	sp|Q5HYJ3|FA76B_HUMAN
sp|Q56VL3|OCAD2_HUMAN	3	0		OCIA domain-containing protein 2 OS=Homo sapiens GN=OCIAD2 PE=1 SV=1	2	1_1_0_	sp|Q56VL3|OCAD2_HUMAN
sp|Q56NI9|ESCO2_HUMAN	3	0		N-acetyltransferase ESCO2 OS=Homo sapiens GN=ESCO2 PE=1 SV=1	1	0_1_0_	sp|Q56NI9|ESCO2_HUMAN
sp|Q4KMP7|TB10B_HUMAN	3	0		TBC1 domain family member 10B OS=Homo sapiens GN=TBC1D10B PE=1 SV=3	2	1_1_0_	sp|Q4KMP7|TB10B_HUMAN
sp|Q2M389|WASH7_HUMAN	3	0		WASH complex subunit 7 OS=Homo sapiens GN=KIAA1033 PE=1 SV=2	1	0_1_0_	sp|Q2M389|WASH7_HUMAN
sp|Q16881|TRXR1_HUMAN	3	0		Thioredoxin reductase 1, cytoplasmic OS=Homo sapiens GN=TXNRD1 PE=1 SV=3	1	0_1_0_	sp|Q16881|TRXR1_HUMAN
sp|Q16698|DECR_HUMAN	3	0		2,4-dienoyl-CoA reductase, mitochondrial OS=Homo sapiens GN=DECR1 PE=1 SV=1	2	1_1_0_	sp|Q16698|DECR_HUMAN
sp|Q16513|PKN2_HUMAN	3	0		Serine/threonine-protein kinase N2 OS=Homo sapiens GN=PKN2 PE=1 SV=1	2	1_1_0_	sp|Q16513|PKN2_HUMAN
sp|Q15345|LRC41_HUMAN	3	0		Leucine-rich repeat-containing protein 41 OS=Homo sapiens GN=LRRC41 PE=1 SV=3	1	0_1_0_	sp|Q15345|LRC41_HUMAN
sp|Q15067|ACOX1_HUMAN	3	0		Peroxisomal acyl-coenzyme A oxidase 1 OS=Homo sapiens GN=ACOX1 PE=1 SV=3	1	0_1_0_	sp|Q15067|ACOX1_HUMAN
sp|Q14677|EPN4_HUMAN	3	0		Clathrin interactor 1 OS=Homo sapiens GN=CLINT1 PE=1 SV=1	2	1_1_0_	sp|Q14677|EPN4_HUMAN
sp|Q14562|DHX8_HUMAN	3	0		ATP-dependent RNA helicase DHX8 OS=Homo sapiens GN=DHX8 PE=1 SV=1	1	0_1_0_	sp|Q14562|DHX8_HUMAN
sp|Q14554|PDIA5_HUMAN	3	0		Protein disulfide-isomerase A5 OS=Homo sapiens GN=PDIA5 PE=1 SV=1	2	1_1_0_	sp|Q14554|PDIA5_HUMAN
sp|Q14527|HLTF_HUMAN	3	0		Helicase-like transcription factor OS=Homo sapiens GN=HLTF PE=1 SV=2	1	0_1_0_	sp|Q14527|HLTF_HUMAN
sp|Q14241|ELOA1_HUMAN	3	0		Transcription elongation factor B polypeptide 3 OS=Homo sapiens GN=TCEB3 PE=1 SV=2	2	1_1_0_	sp|Q14241|ELOA1_HUMAN
sp|Q14151|SAFB2_HUMAN	3	0		Scaffold attachment factor B2 OS=Homo sapiens GN=SAFB2 PE=1 SV=1	2	1_1_0_	sp|Q14151|SAFB2_HUMAN
sp|Q14119|VEZF1_HUMAN	3	0		Vascular endothelial zinc finger 1 OS=Homo sapiens GN=VEZF1 PE=1 SV=2	2	1_1_0_	sp|Q14119|VEZF1_HUMAN
sp|Q13884|SNTB1_HUMAN	3	0		Beta-1-syntrophin OS=Homo sapiens GN=SNTB1 PE=1 SV=3	2	1_1_0_	sp|Q13884|SNTB1_HUMAN
sp|Q13868|EXOS2_HUMAN	3	0		Exosome complex component RRP4 OS=Homo sapiens GN=EXOSC2 PE=1 SV=2	1	0_1_0_	sp|Q13868|EXOS2_HUMAN
sp|Q13616|CUL1_HUMAN	3	0		Cullin-1 OS=Homo sapiens GN=CUL1 PE=1 SV=2	2	1_1_0_	sp|Q13616|CUL1_HUMAN
sp|Q13610|PWP1_HUMAN	3	0		Periodic tryptophan protein 1 homolog OS=Homo sapiens GN=PWP1 PE=1 SV=1	1	0_1_0_	sp|Q13610|PWP1_HUMAN
sp|Q13418|ILK_HUMAN	3	0		Integrin-linked protein kinase OS=Homo sapiens GN=ILK PE=1 SV=2	2	1_1_0_	sp|Q13418|ILK_HUMAN
sp|Q13409|DC1I2_HUMAN	3	0		Cytoplasmic dynein 1 intermediate chain 2 OS=Homo sapiens GN=DYNC1I2 PE=1 SV=3	2	1_1_0_	sp|Q13409|DC1I2_HUMAN
sp|Q12986|NFX1_HUMAN	3	0		Transcriptional repressor NF-X1 OS=Homo sapiens GN=NFX1 PE=1 SV=2	1	0_1_0_	sp|Q12986|NFX1_HUMAN
sp|Q0VDF9|HSP7E_HUMAN	3	0		Heat shock 70 kDa protein 14 OS=Homo sapiens GN=HSPA14 PE=1 SV=1	2	1_1_0_	sp|Q0VDF9|HSP7E_HUMAN
sp|Q05086|UBE3A_HUMAN	3	0		Ubiquitin-protein ligase E3A OS=Homo sapiens GN=UBE3A PE=1 SV=4	1	0_1_0_	sp|Q05086|UBE3A_HUMAN
sp|Q02952|AKA12_HUMAN	3	0		A-kinase anchor protein 12 OS=Homo sapiens GN=AKAP12 PE=1 SV=4	2	1_1_0_	sp|Q02952|AKA12_HUMAN
sp|P82914|RT15_HUMAN	3	0		28S ribosomal protein S15, mitochondrial OS=Homo sapiens GN=MRPS15 PE=1 SV=1	2	1_1_0_	sp|P82914|RT15_HUMAN
sp|P80303|NUCB2_HUMAN	3	0		Nucleobindin-2 OS=Homo sapiens GN=NUCB2 PE=1 SV=2	2	1_1_0_	sp|P80303|NUCB2_HUMAN
sp|P63151|2ABA_HUMAN	3	0		Serine/threonine-protein phosphatase 2A 55 kDa regulatory subunit B alpha isoform OS=Homo sapiens GN=PPP2R2A PE=1 SV=1	1	0_1_0_	sp|P63151|2ABA_HUMAN
sp|P62993|GRB2_HUMAN	3	0		Growth factor receptor-bound protein 2 OS=Homo sapiens GN=GRB2 PE=1 SV=1	1	0_1_0_	sp|P62993|GRB2_HUMAN
sp|P62487|RPB7_HUMAN	3	0		DNA-directed RNA polymerase II subunit RPB7 OS=Homo sapiens GN=POLR2G PE=1 SV=1	1	0_1_0_	sp|P62487|RPB7_HUMAN
sp|P61011|SRP54_HUMAN	3	0		Signal recognition particle 54 kDa protein OS=Homo sapiens GN=SRP54 PE=1 SV=1	2	1_1_0_	sp|P61011|SRP54_HUMAN
sp|P60891|PRPS1_HUMAN	3	0		Ribose-phosphate pyrophosphokinase 1 OS=Homo sapiens GN=PRPS1 PE=1 SV=2	1	0_1_0_	sp|P60891|PRPS1_HUMAN
sp|P52789|HXK2_HUMAN	3	0		Hexokinase-2 OS=Homo sapiens GN=HK2 PE=1 SV=2	2	1_1_0_	sp|P52789|HXK2_HUMAN
sp|P52732|KIF11_HUMAN	3	0		Kinesin-like protein KIF11 OS=Homo sapiens GN=KIF11 PE=1 SV=2	1	0_1_0_	sp|P52732|KIF11_HUMAN
sp|P50552|VASP_HUMAN	3	0		Vasodilator-stimulated phosphoprotein OS=Homo sapiens GN=VASP PE=1 SV=3	2	1_1_0_	sp|P50552|VASP_HUMAN
sp|P49915|GUAA_HUMAN	3	0		GMP synthase [glutamine-hydrolyzing] OS=Homo sapiens GN=GMPS PE=1 SV=1	2	1_1_0_	sp|P49915|GUAA_HUMAN
sp|P49721|PSB2_HUMAN	3	0		Proteasome subunit beta type-2 OS=Homo sapiens GN=PSMB2 PE=1 SV=1	1	0_1_0_	sp|P49721|PSB2_HUMAN
sp|P49406|RM19_HUMAN	3	0		39S ribosomal protein L19, mitochondrial OS=Homo sapiens GN=MRPL19 PE=1 SV=2	2	1_1_0_	sp|P49406|RM19_HUMAN
sp|P48729|KC1A_HUMAN	3	0		Casein kinase I isoform alpha OS=Homo sapiens GN=CSNK1A1 PE=1 SV=2	1	0_1_0_	sp|P48729|KC1A_HUMAN
sp|P48651|PTSS1_HUMAN	3	0		Phosphatidylserine synthase 1 OS=Homo sapiens GN=PTDSS1 PE=1 SV=1	1	0_1_0_	sp|P48651|PTSS1_HUMAN
sp|P45974|UBP5_HUMAN	3	0		Ubiquitin carboxyl-terminal hydrolase 5 OS=Homo sapiens GN=USP5 PE=1 SV=2	2	1_1_0_	sp|P45974|UBP5_HUMAN
sp|P45954|ACDSB_HUMAN	3	0		Short/branched chain specific acyl-CoA dehydrogenase, mitochondrial OS=Homo sapiens GN=ACADSB PE=1 SV=1	1	0_1_0_	sp|P45954|ACDSB_HUMAN
sp|P43155|CACP_HUMAN	3	0		Carnitine O-acetyltransferase OS=Homo sapiens GN=CRAT PE=1 SV=5	1	0_1_0_	sp|P43155|CACP_HUMAN
sp|P41743|KPCI_HUMAN	3	0		Protein kinase C iota type OS=Homo sapiens GN=PRKCI PE=1 SV=2	2	1_1_0_	sp|P41743|KPCI_HUMAN
sp|P41227|NAA10_HUMAN	3	0		N-alpha-acetyltransferase 10 OS=Homo sapiens GN=NAA10 PE=1 SV=1	2	1_1_0_	sp|P41227|NAA10_HUMAN
sp|P38606|VATA_HUMAN	3	0		V-type proton ATPase catalytic subunit A OS=Homo sapiens GN=ATP6V1A PE=1 SV=2	2	1_1_0_	sp|P38606|VATA_HUMAN
sp|P37268|FDFT_HUMAN	3	0		Squalene synthase OS=Homo sapiens GN=FDFT1 PE=1 SV=1	1	0_1_0_	sp|P37268|FDFT_HUMAN
sp|P29590|PML_HUMAN	3	0		Protein PML OS=Homo sapiens GN=PML PE=1 SV=3	1	0_1_0_	sp|P29590|PML_HUMAN
sp|P28340|DPOD1_HUMAN	3	0		DNA polymerase delta catalytic subunit OS=Homo sapiens GN=POLD1 PE=1 SV=2	2	1_1_0_	sp|P28340|DPOD1_HUMAN
sp|P25686|DNJB2_HUMAN	3	0		DnaJ homolog subfamily B member 2 OS=Homo sapiens GN=DNAJB2 PE=1 SV=3	1	0_1_0_	sp|P25686|DNJB2_HUMAN
sp|P19013|K2C4_HUMAN	3	0		Keratin, type II cytoskeletal 4 OS=Homo sapiens GN=KRT4 PE=1 SV=4	2	1_1_0_	sp|P19013|K2C4_HUMAN
sp|P17568|NDUB7_HUMAN	3	0		NADH dehydrogenase [ubiquinone] 1 beta subcomplex subunit 7 OS=Homo sapiens GN=NDUFB7 PE=1 SV=4	1	0_1_0_	sp|P17568|NDUB7_HUMAN
sp|P17028|ZNF24_HUMAN	3	0		Zinc finger protein 24 OS=Homo sapiens GN=ZNF24 PE=1 SV=4	1	0_1_0_	sp|P17028|ZNF24_HUMAN
sp|P15954|COX7C_HUMAN	3	0		Cytochrome c oxidase subunit 7C, mitochondrial OS=Homo sapiens GN=COX7C PE=1 SV=1	2	1_1_0_	sp|P15954|COX7C_HUMAN
sp|P09972|ALDOC_HUMAN	3	0		Fructose-bisphosphate aldolase C OS=Homo sapiens GN=ALDOC PE=1 SV=2	1	0_1_0_	sp|P09972|ALDOC_HUMAN
sp|P08574|CY1_HUMAN	3	0		Cytochrome c1, heme protein, mitochondrial OS=Homo sapiens GN=CYC1 PE=1 SV=3	2	1_1_0_	sp|P08574|CY1_HUMAN
sp|P04920|B3A2_HUMAN	3	0		Anion exchange protein 2 OS=Homo sapiens GN=SLC4A2 PE=1 SV=4	2	1_1_0_	sp|P04920|B3A2_HUMAN
sp|P00505|AATM_HUMAN	3	0		Aspartate aminotransferase, mitochondrial OS=Homo sapiens GN=GOT2 PE=1 SV=3	2	1_1_0_	sp|P00505|AATM_HUMAN
sp|O95478|NSA2_HUMAN	3	0		Ribosome biogenesis protein NSA2 homolog OS=Homo sapiens GN=NSA2 PE=1 SV=1	2	1_1_0_	sp|O95478|NSA2_HUMAN
sp|O95433|AHSA1_HUMAN	3	0		Activator of 90 kDa heat shock protein ATPase homolog 1 OS=Homo sapiens GN=AHSA1 PE=1 SV=1	1	0_1_0_	sp|O95433|AHSA1_HUMAN
sp|O95347|SMC2_HUMAN	3	0		Structural maintenance of chromosomes protein 2 OS=Homo sapiens GN=SMC2 PE=1 SV=2	2	1_1_0_	sp|O95347|SMC2_HUMAN
sp|O95239|KIF4A_HUMAN	3	0		Chromosome-associated kinesin KIF4A OS=Homo sapiens GN=KIF4A PE=1 SV=3	1	0_1_0_	sp|O95239|KIF4A_HUMAN
sp|O95163|ELP1_HUMAN	3	0		Elongator complex protein 1 OS=Homo sapiens GN=IKBKAP PE=1 SV=3	1	0_1_0_	sp|O95163|ELP1_HUMAN
sp|O94991|SLIK5_HUMAN	3	0		SLIT and NTRK-like protein 5 OS=Homo sapiens GN=SLITRK5 PE=1 SV=2	2	1_1_0_	sp|O94991|SLIK5_HUMAN
sp|O94913|PCF11_HUMAN	3	0		Pre-mRNA cleavage complex 2 protein Pcf11 OS=Homo sapiens GN=PCF11 PE=1 SV=3	1	0_1_0_	sp|O94913|PCF11_HUMAN
sp|O75694|NU155_HUMAN	3	0		Nuclear pore complex protein Nup155 OS=Homo sapiens GN=NUP155 PE=1 SV=1	1	0_1_0_	sp|O75694|NU155_HUMAN
sp|O75506|HSBP1_HUMAN	3	0		Heat shock factor-binding protein 1 OS=Homo sapiens GN=HSBP1 PE=1 SV=1	1	0_1_0_	sp|O75506|HSBP1_HUMAN
sp|O75380|NDUS6_HUMAN	3	0		NADH dehydrogenase [ubiquinone] iron-sulfur protein 6, mitochondrial OS=Homo sapiens GN=NDUFS6 PE=1 SV=1	2	1_1_0_	sp|O75380|NDUS6_HUMAN
sp|O75116|ROCK2_HUMAN	3	0		Rho-associated protein kinase 2 OS=Homo sapiens GN=ROCK2 PE=1 SV=4	1	0_1_0_	sp|O75116|ROCK2_HUMAN
sp|O60869|EDF1_HUMAN	3	0		Endothelial differentiation-related factor 1 OS=Homo sapiens GN=EDF1 PE=1 SV=1	2	1_1_0_	sp|O60869|EDF1_HUMAN
sp|O60583|CCNT2_HUMAN	3	0		Cyclin-T2 OS=Homo sapiens GN=CCNT2 PE=1 SV=2	1	0_1_0_	sp|O60583|CCNT2_HUMAN
sp|O60476|MA1A2_HUMAN	3	0		Mannosyl-oligosaccharide 1,2-alpha-mannosidase IB OS=Homo sapiens GN=MAN1A2 PE=2 SV=1	1	0_1_0_	sp|O60476|MA1A2_HUMAN
sp|O60437|PEPL_HUMAN	3	0		Periplakin OS=Homo sapiens GN=PPL PE=1 SV=4	2	1_1_0_	sp|O60437|PEPL_HUMAN
sp|O43865|SAHH2_HUMAN	3	0		Putative adenosylhomocysteinase 2 OS=Homo sapiens GN=AHCYL1 PE=1 SV=2	2	1_1_0_	sp|O43865|SAHH2_HUMAN
sp|O43292|GPAA1_HUMAN	3	0		Glycosylphosphatidylinositol anchor attachment 1 protein OS=Homo sapiens GN=GPAA1 PE=1 SV=3	1	0_1_0_	sp|O43292|GPAA1_HUMAN
sp|O15460|P4HA2_HUMAN	3	0		Prolyl 4-hydroxylase subunit alpha-2 OS=Homo sapiens GN=P4HA2 PE=1 SV=1	1	0_1_0_	sp|O15460|P4HA2_HUMAN
sp|O14949|QCR8_HUMAN	3	0		Cytochrome b-c1 complex subunit 8 OS=Homo sapiens GN=UQCRQ PE=1 SV=4	1	0_1_0_	sp|O14949|QCR8_HUMAN
sp|O14929|HAT1_HUMAN	3	0		Histone acetyltransferase type B catalytic subunit OS=Homo sapiens GN=HAT1 PE=1 SV=1	2	1_1_0_	sp|O14929|HAT1_HUMAN
sp|O14893|GEMI2_HUMAN	3	0		Gem-associated protein 2 OS=Homo sapiens GN=GEMIN2 PE=1 SV=1	2	1_1_0_	sp|O14893|GEMI2_HUMAN
sp|O14561|ACPM_HUMAN	3	0		Acyl carrier protein, mitochondrial OS=Homo sapiens GN=NDUFAB1 PE=1 SV=3	1	0_1_0_	sp|O14561|ACPM_HUMAN
sp|O00231|PSD11_HUMAN	3	0		26S proteasome non-ATPase regulatory subunit 11 OS=Homo sapiens GN=PSMD11 PE=1 SV=3	1	0_1_0_	sp|O00231|PSD11_HUMAN
sp|O00217|NDUS8_HUMAN	3	0		NADH dehydrogenase [ubiquinone] iron-sulfur protein 8, mitochondrial OS=Homo sapiens GN=NDUFS8 PE=1 SV=1	2	1_1_0_	sp|O00217|NDUS8_HUMAN
sp|O00116|ADAS_HUMAN	3	0		Alkyldihydroxyacetonephosphate synthase, peroxisomal OS=Homo sapiens GN=AGPS PE=1 SV=1	1	0_1_0_	sp|O00116|ADAS_HUMAN
sp|A6NFI3|ZN316_HUMAN	3	0		Zinc finger protein 316 OS=Homo sapiens GN=ZNF316 PE=1 SV=1	1	0_1_0_	sp|A6NFI3|ZN316_HUMAN
tr|Q5W0H4|Q5W0H4_HUMAN	2	0		Translationally-controlled tumor protein OS=Homo sapiens GN=TPT1 PE=2 SV=1	2	1_1_0_	tr|Q5W0H4|Q5W0H4_HUMAN
tr|Q5T5C7|Q5T5C7_HUMAN	2	0		Serine--tRNA ligase, cytoplasmic OS=Homo sapiens GN=SARS PE=2 SV=1	1	0_1_0_	tr|Q5T5C7|Q5T5C7_HUMAN
tr|Q5JUW8|Q5JUW8_HUMAN	2	0		Discs, large homolog 3 (Neuroendocrine-dlg, Drosophila) OS=Homo sapiens GN=DLG3 PE=2 SV=1	2	1_1_0_	tr|Q5JUW8|Q5JUW8_HUMAN
tr|K7EJ20|K7EJ20_HUMAN	2	0		Phospholipid hydroperoxide glutathione peroxidase, mitochondrial (Fragment) OS=Homo sapiens GN=GPX4 PE=4 SV=1	1	0_1_0_	tr|K7EJ20|K7EJ20_HUMAN
tr|J9JIH9|J9JIH9_HUMAN	2	0		Mitochondrial Rho GTPase OS=Homo sapiens GN=RHOT1 PE=3 SV=1	1	0_1_0_	tr|J9JIH9|J9JIH9_HUMAN
tr|J3QS41|J3QS41_HUMAN	2	0		Probable helicase with zinc finger domain OS=Homo sapiens GN=HELZ PE=4 SV=1	1	0_1_0_	tr|J3QS41|J3QS41_HUMAN
tr|J3KR35|J3KR35_HUMAN	2	0		Coiled-coil domain containing 12, isoform CRA_a OS=Homo sapiens GN=CCDC12 PE=4 SV=1	1	0_1_0_	tr|J3KR35|J3KR35_HUMAN
tr|J3KR33|J3KR33_HUMAN	2	0		Mediator of RNA polymerase II transcription subunit 19 OS=Homo sapiens GN=MED19 PE=4 SV=1	1	0_1_0_	tr|J3KR33|J3KR33_HUMAN
tr|J3KQB0|J3KQB0_HUMAN	2	0		THUMP domain-containing protein 1 OS=Homo sapiens GN=THUMPD1 PE=4 SV=1	1	0_1_0_	tr|J3KQB0|J3KQB0_HUMAN
tr|J3KQ17|J3KQ17_HUMAN	2	0		Hydroxyacyl-coenzyme A dehydrogenase, mitochondrial OS=Homo sapiens GN=HADH PE=4 SV=1	1	0_1_0_	tr|J3KQ17|J3KQ17_HUMAN
tr|J3KPV3|J3KPV3_HUMAN	2	0		Mitochondrial import inner membrane translocase subunit Tim17-B OS=Homo sapiens GN=TIMM17B PE=4 SV=1	1	0_1_0_	tr|J3KPV3|J3KPV3_HUMAN
tr|J3KPS0|J3KPS0_HUMAN	2	0		DnaJ (Hsp40) homolog, subfamily B, member 12, isoform CRA_c OS=Homo sapiens GN=DNAJB12 PE=4 SV=1	2	1_1_0_	tr|J3KPS0|J3KPS0_HUMAN
tr|I3L0U5|I3L0U5_HUMAN	2	0		Coiled-coil domain-containing protein 137 (Fragment) OS=Homo sapiens GN=CCDC137 PE=4 SV=1	2	1_1_0_	tr|I3L0U5|I3L0U5_HUMAN
tr|H7BYT1|H7BYT1_HUMAN	2	0		Casein kinase I isoform delta OS=Homo sapiens GN=CSNK1D PE=4 SV=2	1	0_1_0_	tr|H7BYT1|H7BYT1_HUMAN
tr|H7BXF4|H7BXF4_HUMAN	2	0		Sphingomyelin phosphodiesterase 4 OS=Homo sapiens GN=SMPD4 PE=4 SV=1	1	0_1_0_	tr|H7BXF4|H7BXF4_HUMAN
tr|H0YMD1|H0YMD1_HUMAN	2	0		Low-density lipoprotein receptor OS=Homo sapiens GN=LDLR PE=4 SV=1	1	0_1_0_	tr|H0YMD1|H0YMD1_HUMAN
tr|H0YMA9|H0YMA9_HUMAN	2	0		Protein CASP OS=Homo sapiens GN=CUX1 PE=4 SV=1	1	0_1_0_	tr|H0YMA9|H0YMA9_HUMAN
tr|H0YMA4|H0YMA4_HUMAN	2	0		HCG2039386, isoform CRA_b OS=Homo sapiens GN=KIAA0101 PE=4 SV=1	2	1_1_0_	tr|H0YMA4|H0YMA4_HUMAN
tr|H0Y8C3|H0Y8C3_HUMAN	2	0		Mitochondrial carrier homolog 1 (Fragment) OS=Homo sapiens GN=MTCH1 PE=3 SV=1	1	0_1_0_	tr|H0Y8C3|H0Y8C3_HUMAN
tr|H0Y4R2|H0Y4R2_HUMAN	2	0		NADPH--cytochrome P450 reductase (Fragment) OS=Homo sapiens GN=POR PE=4 SV=1	1	0_1_0_	tr|H0Y4R2|H0Y4R2_HUMAN
tr|G8JLC6|G8JLC6_HUMAN	2	0		Melanoma inhibitory activity protein 3 OS=Homo sapiens GN=MIA3 PE=4 SV=1	2	1_1_0_	tr|G8JLC6|G8JLC6_HUMAN
tr|G5E9T8|G5E9T8_HUMAN	2	0		Golgi SNAP receptor complex member 1 (Fragment) OS=Homo sapiens GN=GOSR1 PE=4 SV=2	1	0_1_0_	tr|G5E9T8|G5E9T8_HUMAN
tr|G3V5Z7|G3V5Z7_HUMAN	2	0		Proteasome subunit alpha type OS=Homo sapiens GN=PSMA6 PE=3 SV=1	1	0_1_0_	tr|G3V5Z7|G3V5Z7_HUMAN
tr|F8WAF2|F8WAF2_HUMAN	2	0		CCR4-NOT transcription complex subunit 10 OS=Homo sapiens GN=CNOT10 PE=4 SV=1	1	0_1_0_	tr|F8WAF2|F8WAF2_HUMAN
tr|F8W930|F8W930_HUMAN	2	0		Insulin-like growth factor 2 mRNA-binding protein 2 OS=Homo sapiens GN=IGF2BP2 PE=4 SV=1	2	1_1_0_	tr|F8W930|F8W930_HUMAN
tr|F8W8U3|F8W8U3_HUMAN	2	0		Homeobox protein Meis1 OS=Homo sapiens GN=MEIS1 PE=3 SV=1	1	0_1_0_	tr|F8W8U3|F8W8U3_HUMAN
tr|F8W0W3|F8W0W3_HUMAN	2	0		Valine--tRNA ligase, mitochondrial OS=Homo sapiens GN=VARS2 PE=3 SV=1	1	0_1_0_	tr|F8W0W3|F8W0W3_HUMAN
tr|F8W031|F8W031_HUMAN	2	0		Uncharacterized protein (Fragment) OS=Homo sapiens PE=4 SV=1	1	0_1_0_	tr|F8W031|F8W031_HUMAN
tr|F8VWT9|F8VWT9_HUMAN	2	0		Probable E3 ubiquitin-protein ligase HECTD4 OS=Homo sapiens GN=HECTD4 PE=4 SV=1	1	0_1_0_	tr|F8VWT9|F8VWT9_HUMAN
tr|F5H3I5|F5H3I5_HUMAN	2	0		CDK5 regulatory subunit-associated protein 3 OS=Homo sapiens GN=CDK5RAP3 PE=4 SV=1	1	0_1_0_	tr|F5H3I5|F5H3I5_HUMAN
tr|F5H2X7|F5H2X7_HUMAN	2	0		Cip1-interacting zinc finger protein OS=Homo sapiens GN=CIZ1 PE=4 SV=1	1	0_1_0_	tr|F5H2X7|F5H2X7_HUMAN
tr|F5H2A9|F5H2A9_HUMAN	2	0		Very long-chain-specific acyl-CoA dehydrogenase, mitochondrial OS=Homo sapiens GN=ACADVL PE=3 SV=1	2	1_1_0_	tr|F5H2A9|F5H2A9_HUMAN
tr|F5H269|F5H269_HUMAN	2	0		DmX-like protein 1 OS=Homo sapiens GN=DMXL1 PE=4 SV=1	1	0_1_0_	tr|F5H269|F5H269_HUMAN
tr|E9PN11|E9PN11_HUMAN	2	0		Rho-related GTP-binding protein RhoC (Fragment) OS=Homo sapiens GN=RHOC PE=3 SV=1	1	0_1_0_	tr|E9PN11|E9PN11_HUMAN
tr|E9PFA8|E9PFA8_HUMAN	2	0		Endoplasmic reticulum-Golgi intermediate compartment protein 3 OS=Homo sapiens GN=ERGIC3 PE=4 SV=1	1	0_1_0_	tr|E9PFA8|E9PFA8_HUMAN
tr|E7EU23|E7EU23_HUMAN	2	0		Rab GDP dissociation inhibitor beta OS=Homo sapiens GN=GDI2 PE=4 SV=1	1	0_1_0_	tr|E7EU23|E7EU23_HUMAN
tr|E7ERK9|E7ERK9_HUMAN	2	0		Translation initiation factor eIF-2B subunit delta OS=Homo sapiens GN=EIF2B4 PE=4 SV=1	1	0_1_0_	tr|E7ERK9|E7ERK9_HUMAN
tr|E7EP74|E7EP74_HUMAN	2	0		Golgin subfamily B member 1 OS=Homo sapiens GN=GOLGB1 PE=4 SV=1	1	0_1_0_	tr|E7EP74|E7EP74_HUMAN
tr|E1P660|E1P660_HUMAN	2	0		Zinc finger protein 207 OS=Homo sapiens GN=ZNF207 PE=4 SV=1	2	1_1_0_	tr|E1P660|E1P660_HUMAN
tr|D3DS54|D3DS54_HUMAN	2	0		Dehydrogenase/reductase (SDR family) member 2, isoform CRA_a OS=Homo sapiens GN=DHRS2 PE=4 SV=1	1	0_1_0_	tr|D3DS54|D3DS54_HUMAN
tr|C9K0X5|C9K0X5_HUMAN	2	0		Snurportin-1 OS=Homo sapiens GN=SNUPN PE=4 SV=1	1	0_1_0_	tr|C9K0X5|C9K0X5_HUMAN
tr|B7Z6G2|B7Z6G2_HUMAN	2	0		Rho guanine nucleotide exchange factor 7 OS=Homo sapiens GN=ARHGEF7 PE=2 SV=1	1	0_1_0_	tr|B7Z6G2|B7Z6G2_HUMAN
tr|B4DXJ1|B4DXJ1_HUMAN	2	0		Protein SEC13 homolog OS=Homo sapiens GN=SEC13 PE=2 SV=1	2	1_1_0_	tr|B4DXJ1|B4DXJ1_HUMAN
tr|B4DKT0|B4DKT0_HUMAN	2	0		Golgi reassembly-stacking protein 2 OS=Homo sapiens GN=GORASP2 PE=2 SV=1	1	0_1_0_	tr|B4DKT0|B4DKT0_HUMAN
tr|B4DJL6|B4DJL6_HUMAN	2	0		cDNA FLJ55475 OS=Homo sapiens GN=VWA9 PE=2 SV=1	1	0_1_0_	tr|B4DJL6|B4DJL6_HUMAN
tr|A4D2Q0|A4D2Q0_HUMAN	2	0		SUN domain-containing protein 1 OS=Homo sapiens GN=UNC84A PE=4 SV=1	1	0_1_0_	tr|A4D2Q0|A4D2Q0_HUMAN
sp|Q9Y6M9|NDUB9_HUMAN	2	0		NADH dehydrogenase [ubiquinone] 1 beta subcomplex subunit 9 OS=Homo sapiens GN=NDUFB9 PE=1 SV=3	1	0_1_0_	sp|Q9Y6M9|NDUB9_HUMAN
sp|Q9Y6K0|CEPT1_HUMAN	2	0		Choline/ethanolaminephosphotransferase 1 OS=Homo sapiens GN=CEPT1 PE=1 SV=1	1	0_1_0_	sp|Q9Y6K0|CEPT1_HUMAN
sp|Q9Y653|GPR56_HUMAN	2	0		G-protein coupled receptor 56 OS=Homo sapiens GN=GPR56 PE=1 SV=2	1	0_1_0_	sp|Q9Y653|GPR56_HUMAN
sp|Q9Y5V3|MAGD1_HUMAN	2	0		Melanoma-associated antigen D1 OS=Homo sapiens GN=MAGED1 PE=1 SV=3	1	0_1_0_	sp|Q9Y5V3|MAGD1_HUMAN
sp|Q9Y5P4|C43BP_HUMAN	2	0		Collagen type IV alpha-3-binding protein OS=Homo sapiens GN=COL4A3BP PE=1 SV=1	1	0_1_0_	sp|Q9Y5P4|C43BP_HUMAN
sp|Q9Y4W2|LAS1L_HUMAN	2	0		Ribosomal biogenesis protein LAS1L OS=Homo sapiens GN=LAS1L PE=1 SV=2	1	0_1_0_	sp|Q9Y4W2|LAS1L_HUMAN
sp|Q9Y4B6|VPRBP_HUMAN	2	0		Protein VPRBP OS=Homo sapiens GN=VPRBP PE=1 SV=3	1	0_1_0_	sp|Q9Y4B6|VPRBP_HUMAN
sp|Q9Y3Z3|SAMH1_HUMAN	2	0		SAM domain and HD domain-containing protein 1 OS=Homo sapiens GN=SAMHD1 PE=1 SV=2	1	0_1_0_	sp|Q9Y3Z3|SAMH1_HUMAN
sp|Q9Y3T9|NOC2L_HUMAN	2	0		Nucleolar complex protein 2 homolog OS=Homo sapiens GN=NOC2L PE=1 SV=4	2	1_1_0_	sp|Q9Y3T9|NOC2L_HUMAN
sp|Q9Y3E1|HDGR3_HUMAN	2	0		Hepatoma-derived growth factor-related protein 3 OS=Homo sapiens GN=HDGFRP3 PE=1 SV=1	1	0_1_0_	sp|Q9Y3E1|HDGR3_HUMAN
sp|Q9Y3A2|UTP11_HUMAN	2	0		Probable U3 small nucleolar RNA-associated protein 11 OS=Homo sapiens GN=UTP11L PE=1 SV=2	1	0_1_0_	sp|Q9Y3A2|UTP11_HUMAN
sp|Q9Y333|LSM2_HUMAN	2	0		U6 snRNA-associated Sm-like protein LSm2 OS=Homo sapiens GN=LSM2 PE=1 SV=1	1	0_1_0_	sp|Q9Y333|LSM2_HUMAN
sp|Q9UQ13|SHOC2_HUMAN	2	0		Leucine-rich repeat protein SHOC-2 OS=Homo sapiens GN=SHOC2 PE=1 SV=2	2	1_1_0_	sp|Q9UQ13|SHOC2_HUMAN
sp|Q9UPT5|EXOC7_HUMAN	2	0		Exocyst complex component 7 OS=Homo sapiens GN=EXOC7 PE=1 SV=3	1	0_1_0_	sp|Q9UPT5|EXOC7_HUMAN
sp|Q9UPQ3|AGAP1_HUMAN	2	0		Arf-GAP with GTPase, ANK repeat and PH domain-containing protein 1 OS=Homo sapiens GN=AGAP1 PE=1 SV=4	1	0_1_0_	sp|Q9UPQ3|AGAP1_HUMAN
sp|Q9UPN9|TRI33_HUMAN	2	0		E3 ubiquitin-protein ligase TRIM33 OS=Homo sapiens GN=TRIM33 PE=1 SV=3	1	0_1_0_	sp|Q9UPN9|TRI33_HUMAN
sp|Q9UNY4|TTF2_HUMAN	2	0		Transcription termination factor 2 OS=Homo sapiens GN=TTF2 PE=1 SV=2	1	0_1_0_	sp|Q9UNY4|TTF2_HUMAN
sp|Q9UNF0|PACN2_HUMAN	2	0		Protein kinase C and casein kinase substrate in neurons protein 2 OS=Homo sapiens GN=PACSIN2 PE=1 SV=2	2	1_1_0_	sp|Q9UNF0|PACN2_HUMAN
sp|Q9ULC4|MCTS1_HUMAN	2	0		Malignant T-cell-amplified sequence 1 OS=Homo sapiens GN=MCTS1 PE=1 SV=1	1	0_1_0_	sp|Q9ULC4|MCTS1_HUMAN
sp|Q9UKV5|AMFR_HUMAN	2	0		E3 ubiquitin-protein ligase AMFR OS=Homo sapiens GN=AMFR PE=1 SV=2	1	0_1_0_	sp|Q9UKV5|AMFR_HUMAN
sp|Q9UK45|LSM7_HUMAN	2	0		U6 snRNA-associated Sm-like protein LSm7 OS=Homo sapiens GN=LSM7 PE=1 SV=1	1	0_1_0_	sp|Q9UK45|LSM7_HUMAN
sp|Q9UID3|VPS51_HUMAN	2	0		Vacuolar protein sorting-associated protein 51 homolog OS=Homo sapiens GN=VPS51 PE=1 SV=2	1	0_1_0_	sp|Q9UID3|VPS51_HUMAN
sp|Q9UHQ9|NB5R1_HUMAN	2	0		NADH-cytochrome b5 reductase 1 OS=Homo sapiens GN=CYB5R1 PE=1 SV=1	1	0_1_0_	sp|Q9UHQ9|NB5R1_HUMAN
sp|Q9UHF1|EGFL7_HUMAN	2	0		Epidermal growth factor-like protein 7 OS=Homo sapiens GN=EGFL7 PE=1 SV=3	2	1_1_0_	sp|Q9UHF1|EGFL7_HUMAN
sp|Q9UHA4|LTOR3_HUMAN	2	0		Ragulator complex protein LAMTOR3 OS=Homo sapiens GN=LAMTOR3 PE=1 SV=1	1	0_1_0_	sp|Q9UHA4|LTOR3_HUMAN
sp|Q9UHA3|RLP24_HUMAN	2	0		Probable ribosome biogenesis protein RLP24 OS=Homo sapiens GN=RSL24D1 PE=1 SV=1	1	0_1_0_	sp|Q9UHA3|RLP24_HUMAN
sp|Q9UFW8|CGBP1_HUMAN	2	0		CGG triplet repeat-binding protein 1 OS=Homo sapiens GN=CGGBP1 PE=1 SV=2	1	0_1_0_	sp|Q9UFW8|CGBP1_HUMAN
sp|Q9UBX3|DIC_HUMAN	2	0		Mitochondrial dicarboxylate carrier OS=Homo sapiens GN=SLC25A10 PE=1 SV=2	1	0_1_0_	sp|Q9UBX3|DIC_HUMAN
sp|Q9UBQ7|GRHPR_HUMAN	2	0		Glyoxylate reductase/hydroxypyruvate reductase OS=Homo sapiens GN=GRHPR PE=1 SV=1	1	0_1_0_	sp|Q9UBQ7|GRHPR_HUMAN
sp|Q9UBB4|ATX10_HUMAN	2	0		Ataxin-10 OS=Homo sapiens GN=ATXN10 PE=1 SV=1	1	0_1_0_	sp|Q9UBB4|ATX10_HUMAN
sp|Q9P0J7|KCMF1_HUMAN	2	0		E3 ubiquitin-protein ligase KCMF1 OS=Homo sapiens GN=KCMF1 PE=1 SV=2	1	0_1_0_	sp|Q9P0J7|KCMF1_HUMAN
sp|Q9NZN8|CNOT2_HUMAN	2	0		CCR4-NOT transcription complex subunit 2 OS=Homo sapiens GN=CNOT2 PE=1 SV=1	1	0_1_0_	sp|Q9NZN8|CNOT2_HUMAN
sp|Q9NZM5|GSCR2_HUMAN	2	0		Glioma tumor suppressor candidate region gene 2 protein OS=Homo sapiens GN=GLTSCR2 PE=1 SV=2	2	1_1_0_	sp|Q9NZM5|GSCR2_HUMAN
sp|Q9NZL4|HPBP1_HUMAN	2	0		Hsp70-binding protein 1 OS=Homo sapiens GN=HSPBP1 PE=1 SV=1	1	0_1_0_	sp|Q9NZL4|HPBP1_HUMAN
sp|Q9NZ45|CISD1_HUMAN	2	0		CDGSH iron-sulfur domain-containing protein 1 OS=Homo sapiens GN=CISD1 PE=1 SV=1	1	0_1_0_	sp|Q9NZ45|CISD1_HUMAN
sp|Q9NXF8|ZDHC7_HUMAN	2	0		Palmitoyltransferase ZDHHC7 OS=Homo sapiens GN=ZDHHC7 PE=2 SV=2	1	0_1_0_	sp|Q9NXF8|ZDHC7_HUMAN
sp|Q9NWS0|PIHD1_HUMAN	2	0		PIH1 domain-containing protein 1 OS=Homo sapiens GN=PIH1D1 PE=1 SV=1	2	1_1_0_	sp|Q9NWS0|PIHD1_HUMAN
sp|Q9NVM6|DJC17_HUMAN	2	0		DnaJ homolog subfamily C member 17 OS=Homo sapiens GN=DNAJC17 PE=1 SV=1	1	0_1_0_	sp|Q9NVM6|DJC17_HUMAN
sp|Q9NVH1|DJC11_HUMAN	2	0		DnaJ homolog subfamily C member 11 OS=Homo sapiens GN=DNAJC11 PE=1 SV=2	1	0_1_0_	sp|Q9NVH1|DJC11_HUMAN
sp|Q9NVC6|MED17_HUMAN	2	0		Mediator of RNA polymerase II transcription subunit 17 OS=Homo sapiens GN=MED17 PE=1 SV=2	1	0_1_0_	sp|Q9NVC6|MED17_HUMAN
sp|Q9NV96|CC50A_HUMAN	2	0		Cell cycle control protein 50A OS=Homo sapiens GN=TMEM30A PE=1 SV=1	1	0_1_0_	sp|Q9NV96|CC50A_HUMAN
sp|Q9NV70|EXOC1_HUMAN	2	0		Exocyst complex component 1 OS=Homo sapiens GN=EXOC1 PE=1 SV=4	1	0_1_0_	sp|Q9NV70|EXOC1_HUMAN
sp|Q9NTJ5|SAC1_HUMAN	2	0		Phosphatidylinositide phosphatase SAC1 OS=Homo sapiens GN=SACM1L PE=1 SV=2	1	0_1_0_	sp|Q9NTJ5|SAC1_HUMAN
sp|Q9NRN7|ADPPT_HUMAN	2	0		L-aminoadipate-semialdehyde dehydrogenase-phosphopantetheinyl transferase OS=Homo sapiens GN=AASDHPPT PE=1 SV=2	1	0_1_0_	sp|Q9NRN7|ADPPT_HUMAN
sp|Q9NQZ2|SAS10_HUMAN	2	0		Something about silencing protein 10 OS=Homo sapiens GN=UTP3 PE=1 SV=1	1	0_1_0_	sp|Q9NQZ2|SAS10_HUMAN
sp|Q9NQX6|ZN331_HUMAN	2	0		Zinc finger protein 331 OS=Homo sapiens GN=ZNF331 PE=2 SV=1	1	0_1_0_	sp|Q9NQX6|ZN331_HUMAN
sp|Q9NP50|FA60A_HUMAN	2	0		Protein FAM60A OS=Homo sapiens GN=FAM60A PE=1 SV=1	1	0_1_0_	sp|Q9NP50|FA60A_HUMAN
sp|Q9HCM1|K1551_HUMAN	2	0		Uncharacterized protein KIAA1551 OS=Homo sapiens GN=KIAA1551 PE=1 SV=3	1	0_1_0_	sp|Q9HCM1|K1551_HUMAN
sp|Q9HAV7|GRPE1_HUMAN	2	0		GrpE protein homolog 1, mitochondrial OS=Homo sapiens GN=GRPEL1 PE=1 SV=2	2	1_1_0_	sp|Q9HAV7|GRPE1_HUMAN
sp|Q9HAS0|NJMU_HUMAN	2	0		Protein Njmu-R1 OS=Homo sapiens GN=C17orf75 PE=1 SV=2	1	0_1_0_	sp|Q9HAS0|NJMU_HUMAN
sp|Q9HAJ7|SP30L_HUMAN	2	0		Histone deacetylase complex subunit SAP30L OS=Homo sapiens GN=SAP30L PE=1 SV=1	2	1_1_0_	sp|Q9HAJ7|SP30L_HUMAN
sp|Q9H9B4|SFXN1_HUMAN	2	0		Sideroflexin-1 OS=Homo sapiens GN=SFXN1 PE=1 SV=4	1	0_1_0_	sp|Q9H9B4|SFXN1_HUMAN
sp|Q9H7Z6|KAT8_HUMAN	2	0		Histone acetyltransferase KAT8 OS=Homo sapiens GN=KAT8 PE=1 SV=2	1	0_1_0_	sp|Q9H7Z6|KAT8_HUMAN
sp|Q9H6T3|RPAP3_HUMAN	2	0		RNA polymerase II-associated protein 3 OS=Homo sapiens GN=RPAP3 PE=1 SV=2	2	1_1_0_	sp|Q9H6T3|RPAP3_HUMAN
sp|Q9H501|ESF1_HUMAN	2	0		ESF1 homolog OS=Homo sapiens GN=ESF1 PE=1 SV=1	1	0_1_0_	sp|Q9H501|ESF1_HUMAN
sp|Q9H4M9|EHD1_HUMAN	2	0		EH domain-containing protein 1 OS=Homo sapiens GN=EHD1 PE=1 SV=2	1	0_1_0_	sp|Q9H4M9|EHD1_HUMAN
sp|Q9H4A5|GLP3L_HUMAN	2	0		Golgi phosphoprotein 3-like OS=Homo sapiens GN=GOLPH3L PE=1 SV=1	2	1_1_0_	sp|Q9H4A5|GLP3L_HUMAN
sp|Q9H3P7|GCP60_HUMAN	2	0		Golgi resident protein GCP60 OS=Homo sapiens GN=ACBD3 PE=1 SV=4	1	0_1_0_	sp|Q9H3P7|GCP60_HUMAN
sp|Q9H3P2|NELFA_HUMAN	2	0		Negative elongation factor A OS=Homo sapiens GN=WHSC2 PE=1 SV=3	1	0_1_0_	sp|Q9H3P2|NELFA_HUMAN
sp|Q9H3K6|BOLA2_HUMAN	2	0		BolA-like protein 2 OS=Homo sapiens GN=BOLA2 PE=1 SV=1	2	1_1_0_	sp|Q9H3K6|BOLA2_HUMAN
sp|Q9H2G2|SLK_HUMAN	2	0		STE20-like serine/threonine-protein kinase OS=Homo sapiens GN=SLK PE=1 SV=1	2	1_1_0_	sp|Q9H2G2|SLK_HUMAN
sp|Q9H254|SPTN4_HUMAN	2	0		Spectrin beta chain, non-erythrocytic 4 OS=Homo sapiens GN=SPTBN4 PE=1 SV=2	1	0_1_0_	sp|Q9H254|SPTN4_HUMAN
sp|Q9H1A4|APC1_HUMAN	2	0		Anaphase-promoting complex subunit 1 OS=Homo sapiens GN=ANAPC1 PE=1 SV=1	2	1_1_0_	sp|Q9H1A4|APC1_HUMAN
sp|Q9H0W8|SMG9_HUMAN	2	0		Protein SMG9 OS=Homo sapiens GN=SMG9 PE=1 SV=1	1	0_1_0_	sp|Q9H0W8|SMG9_HUMAN
sp|Q9H0M0|WWP1_HUMAN	2	0		NEDD4-like E3 ubiquitin-protein ligase WWP1 OS=Homo sapiens GN=WWP1 PE=1 SV=1	1	0_1_0_	sp|Q9H0M0|WWP1_HUMAN
sp|Q9BZK7|TBL1R_HUMAN	2	0		F-box-like/WD repeat-containing protein TBL1XR1 OS=Homo sapiens GN=TBL1XR1 PE=1 SV=1	2	1_1_0_	sp|Q9BZK7|TBL1R_HUMAN
sp|Q9BW92|SYTM_HUMAN	2	0		Threonine--tRNA ligase, mitochondrial OS=Homo sapiens GN=TARS2 PE=1 SV=1	1	0_1_0_	sp|Q9BW92|SYTM_HUMAN
sp|Q9BVC5|ASHWN_HUMAN	2	0		Ashwin OS=Homo sapiens GN=C2orf49 PE=1 SV=1	2	1_1_0_	sp|Q9BVC5|ASHWN_HUMAN
sp|Q9BVC4|LST8_HUMAN	2	0		Target of rapamycin complex subunit LST8 OS=Homo sapiens GN=MLST8 PE=1 SV=1	1	0_1_0_	sp|Q9BVC4|LST8_HUMAN
sp|Q9BV38|WDR18_HUMAN	2	0		WD repeat-containing protein 18 OS=Homo sapiens GN=WDR18 PE=1 SV=2	2	1_1_0_	sp|Q9BV38|WDR18_HUMAN
sp|Q9BTV4|TMM43_HUMAN	2	0		Transmembrane protein 43 OS=Homo sapiens GN=TMEM43 PE=1 SV=1	1	0_1_0_	sp|Q9BTV4|TMM43_HUMAN
sp|Q9BT40|INP5K_HUMAN	2	0		Inositol polyphosphate 5-phosphatase K OS=Homo sapiens GN=INPP5K PE=1 SV=3	1	0_1_0_	sp|Q9BT40|INP5K_HUMAN
sp|Q9BT23|LIMD2_HUMAN	2	0		LIM domain-containing protein 2 OS=Homo sapiens GN=LIMD2 PE=1 SV=1	1	0_1_0_	sp|Q9BT23|LIMD2_HUMAN
sp|Q9BSD7|NTPCR_HUMAN	2	0		Cancer-related nucleoside-triphosphatase OS=Homo sapiens GN=NTPCR PE=1 SV=1	1	0_1_0_	sp|Q9BSD7|NTPCR_HUMAN
sp|Q9BRK5|CAB45_HUMAN	2	0		45 kDa calcium-binding protein OS=Homo sapiens GN=SDF4 PE=1 SV=1	1	0_1_0_	sp|Q9BRK5|CAB45_HUMAN
sp|Q9BQQ3|GORS1_HUMAN	2	0		Golgi reassembly-stacking protein 1 OS=Homo sapiens GN=GORASP1 PE=1 SV=3	1	0_1_0_	sp|Q9BQQ3|GORS1_HUMAN
sp|Q9BQ75|CMS1_HUMAN	2	0		Protein CMSS1 OS=Homo sapiens GN=CMSS1 PE=1 SV=2	1	0_1_0_	sp|Q9BQ75|CMS1_HUMAN
sp|Q99719|SEPT5_HUMAN	2	0		Septin-5 OS=Homo sapiens GN=SEPT5 PE=1 SV=1	1	0_1_0_	sp|Q99719|SEPT5_HUMAN
sp|Q99717|SMAD5_HUMAN	2	0		Mothers against decapentaplegic homolog 5 OS=Homo sapiens GN=SMAD5 PE=1 SV=1	1	0_1_0_	sp|Q99717|SMAD5_HUMAN
sp|Q99715|COCA1_HUMAN	2	0		Collagen alpha-1(XII) chain OS=Homo sapiens GN=COL12A1 PE=1 SV=2	1	0_1_0_	sp|Q99715|COCA1_HUMAN
sp|Q96T76|MMS19_HUMAN	2	0		MMS19 nucleotide excision repair protein homolog OS=Homo sapiens GN=MMS19 PE=1 SV=2	1	0_1_0_	sp|Q96T76|MMS19_HUMAN
sp|Q96RF0|SNX18_HUMAN	2	0		Sorting nexin-18 OS=Homo sapiens GN=SNX18 PE=1 SV=2	1	0_1_0_	sp|Q96RF0|SNX18_HUMAN
sp|Q96KC8|DNJC1_HUMAN	2	0		DnaJ homolog subfamily C member 1 OS=Homo sapiens GN=DNAJC1 PE=1 SV=1	2	1_1_0_	sp|Q96KC8|DNJC1_HUMAN
sp|Q96JJ7|TMX3_HUMAN	2	0		Protein disulfide-isomerase TMX3 OS=Homo sapiens GN=TMX3 PE=1 SV=2	1	0_1_0_	sp|Q96JJ7|TMX3_HUMAN
sp|Q96IU4|ABHEB_HUMAN	2	0		Alpha/beta hydrolase domain-containing protein 14B OS=Homo sapiens GN=ABHD14B PE=1 SV=1	2	1_1_0_	sp|Q96IU4|ABHEB_HUMAN
sp|Q96HC4|PDLI5_HUMAN	2	0		PDZ and LIM domain protein 5 OS=Homo sapiens GN=PDLIM5 PE=1 SV=5	1	0_1_0_	sp|Q96HC4|PDLI5_HUMAN
sp|Q96GY0|ZC21A_HUMAN	2	0		Zinc finger C2HC domain-containing protein 1A OS=Homo sapiens GN=ZC2HC1A PE=1 SV=2	1	0_1_0_	sp|Q96GY0|ZC21A_HUMAN
sp|Q96G23|CERS2_HUMAN	2	0		Ceramide synthase 2 OS=Homo sapiens GN=CERS2 PE=1 SV=1	1	0_1_0_	sp|Q96G23|CERS2_HUMAN
sp|Q96F63|CCD97_HUMAN	2	0		Coiled-coil domain-containing protein 97 OS=Homo sapiens GN=CCDC97 PE=1 SV=1	1	0_1_0_	sp|Q96F63|CCD97_HUMAN
sp|Q96EU6|RRP36_HUMAN	2	0		Ribosomal RNA processing protein 36 homolog OS=Homo sapiens GN=RRP36 PE=1 SV=1	1	0_1_0_	sp|Q96EU6|RRP36_HUMAN
sp|Q96E29|MTER1_HUMAN	2	0		mTERF domain-containing protein 1, mitochondrial OS=Homo sapiens GN=MTERFD1 PE=1 SV=2	1	0_1_0_	sp|Q96E29|MTER1_HUMAN
sp|Q96DZ1|ERLEC_HUMAN	2	0		Endoplasmic reticulum lectin 1 OS=Homo sapiens GN=ERLEC1 PE=1 SV=1	2	1_1_0_	sp|Q96DZ1|ERLEC_HUMAN
sp|Q96CM3|RUSD4_HUMAN	2	0		RNA pseudouridylate synthase domain-containing protein 4 OS=Homo sapiens GN=RPUSD4 PE=2 SV=1	1	0_1_0_	sp|Q96CM3|RUSD4_HUMAN
sp|Q96CB8|INT12_HUMAN	2	0		Integrator complex subunit 12 OS=Homo sapiens GN=INTS12 PE=1 SV=1	1	0_1_0_	sp|Q96CB8|INT12_HUMAN
sp|Q96C19|EFHD2_HUMAN	2	0		EF-hand domain-containing protein D2 OS=Homo sapiens GN=EFHD2 PE=1 SV=1	2	1_1_0_	sp|Q96C19|EFHD2_HUMAN
sp|Q96A72|MGN2_HUMAN	2	0		Protein mago nashi homolog 2 OS=Homo sapiens GN=MAGOHB PE=1 SV=1	1	0_1_0_	sp|Q96A72|MGN2_HUMAN
sp|Q93099|HGD_HUMAN	2	0		Homogentisate 1,2-dioxygenase OS=Homo sapiens GN=HGD PE=1 SV=2	1	0_1_0_	sp|Q93099|HGD_HUMAN
sp|Q92917|GPKOW_HUMAN	2	0		G patch domain and KOW motifs-containing protein OS=Homo sapiens GN=GPKOW PE=1 SV=2	2	1_1_0_	sp|Q92917|GPKOW_HUMAN
sp|Q92878|RAD50_HUMAN	2	0		DNA repair protein RAD50 OS=Homo sapiens GN=RAD50 PE=1 SV=1	1	0_1_0_	sp|Q92878|RAD50_HUMAN
sp|Q92820|GGH_HUMAN	2	0		Gamma-glutamyl hydrolase OS=Homo sapiens GN=GGH PE=1 SV=2	2	1_1_0_	sp|Q92820|GGH_HUMAN
sp|Q92797|SYMPK_HUMAN	2	0		Symplekin OS=Homo sapiens GN=SYMPK PE=1 SV=2	1	0_1_0_	sp|Q92797|SYMPK_HUMAN
sp|Q92793|CBP_HUMAN	2	0		CREB-binding protein OS=Homo sapiens GN=CREBBP PE=1 SV=3	2	1_1_0_	sp|Q92793|CBP_HUMAN
sp|Q92759|TF2H4_HUMAN	2	0		General transcription factor IIH subunit 4 OS=Homo sapiens GN=GTF2H4 PE=2 SV=1	1	0_1_0_	sp|Q92759|TF2H4_HUMAN
sp|Q92599|SEPT8_HUMAN	2	0		Septin-8 OS=Homo sapiens GN=SEPT8 PE=1 SV=4	2	1_1_0_	sp|Q92599|SEPT8_HUMAN
sp|Q92572|AP3S1_HUMAN	2	0		AP-3 complex subunit sigma-1 OS=Homo sapiens GN=AP3S1 PE=1 SV=1	1	0_1_0_	sp|Q92572|AP3S1_HUMAN
sp|Q92466|DDB2_HUMAN	2	0		DNA damage-binding protein 2 OS=Homo sapiens GN=DDB2 PE=1 SV=1	1	0_1_0_	sp|Q92466|DDB2_HUMAN
sp|Q8WYP5|ELYS_HUMAN	2	0		Protein ELYS OS=Homo sapiens GN=AHCTF1 PE=1 SV=3	1	0_1_0_	sp|Q8WYP5|ELYS_HUMAN
sp|Q8WY36|BBX_HUMAN	2	0		HMG box transcription factor BBX OS=Homo sapiens GN=BBX PE=1 SV=1	1	0_1_0_	sp|Q8WY36|BBX_HUMAN
sp|Q8TF68|ZN384_HUMAN	2	0		Zinc finger protein 384 OS=Homo sapiens GN=ZNF384 PE=1 SV=2	1	0_1_0_	sp|Q8TF68|ZN384_HUMAN
sp|Q8TED1|GPX8_HUMAN	2	0		Probable glutathione peroxidase 8 OS=Homo sapiens GN=GPX8 PE=1 SV=2	2	1_1_0_	sp|Q8TED1|GPX8_HUMAN
sp|Q8TBM8|DJB14_HUMAN	2	0		DnaJ homolog subfamily B member 14 OS=Homo sapiens GN=DNAJB14 PE=2 SV=1	2	1_1_0_	sp|Q8TBM8|DJB14_HUMAN
sp|Q8TAF3|WDR48_HUMAN	2	0		WD repeat-containing protein 48 OS=Homo sapiens GN=WDR48 PE=1 SV=1	2	1_1_0_	sp|Q8TAF3|WDR48_HUMAN
sp|Q8NI35|INADL_HUMAN	2	0		InaD-like protein OS=Homo sapiens GN=INADL PE=1 SV=3	2	1_1_0_	sp|Q8NI35|INADL_HUMAN
sp|Q8NHP6|MSPD2_HUMAN	2	0		Motile sperm domain-containing protein 2 OS=Homo sapiens GN=MOSPD2 PE=1 SV=1	1	0_1_0_	sp|Q8NHP6|MSPD2_HUMAN
sp|Q8NFD5|ARI1B_HUMAN	2	0		AT-rich interactive domain-containing protein 1B OS=Homo sapiens GN=ARID1B PE=1 SV=2	2	1_1_0_	sp|Q8NFD5|ARI1B_HUMAN
sp|Q8NEW0|ZNT7_HUMAN	2	0		Zinc transporter 7 OS=Homo sapiens GN=SLC30A7 PE=1 SV=1	1	0_1_0_	sp|Q8NEW0|ZNT7_HUMAN
sp|Q8NEJ9|NGDN_HUMAN	2	0		Neuroguidin OS=Homo sapiens GN=NGDN PE=1 SV=1	1	0_1_0_	sp|Q8NEJ9|NGDN_HUMAN
sp|Q8NE86|MCU_HUMAN	2	0		Calcium uniporter protein, mitochondrial OS=Homo sapiens GN=MCU PE=1 SV=1	1	0_1_0_	sp|Q8NE86|MCU_HUMAN
sp|Q8NB50|ZFP62_HUMAN	2	0		Zinc finger protein 62 homolog OS=Homo sapiens GN=ZFP62 PE=1 SV=3	1	0_1_0_	sp|Q8NB50|ZFP62_HUMAN
sp|Q8NAT1|GTDC2_HUMAN	2	0		Glycosyltransferase-like domain-containing protein 2 OS=Homo sapiens GN=GTDC2 PE=1 SV=1	2	1_1_0_	sp|Q8NAT1|GTDC2_HUMAN
sp|Q8N6R0|MET13_HUMAN	2	0		Methyltransferase-like protein 13 OS=Homo sapiens GN=METTL13 PE=1 SV=1	1	0_1_0_	sp|Q8N6R0|MET13_HUMAN
sp|Q8N442|GUF1_HUMAN	2	0		Translation factor GUF1, mitochondrial OS=Homo sapiens GN=GUF1 PE=1 SV=1	1	0_1_0_	sp|Q8N442|GUF1_HUMAN
sp|Q8N3U4|STAG2_HUMAN	2	0		Cohesin subunit SA-2 OS=Homo sapiens GN=STAG2 PE=1 SV=3	1	0_1_0_	sp|Q8N3U4|STAG2_HUMAN
sp|Q8IZQ5|SELH_HUMAN	2	0		Selenoprotein H OS=Homo sapiens GN=SELH PE=1 SV=2	1	0_1_0_	sp|Q8IZQ5|SELH_HUMAN
sp|Q8IZH2|XRN1_HUMAN	2	0		5'-3' exoribonuclease 1 OS=Homo sapiens GN=XRN1 PE=1 SV=1	1	0_1_0_	sp|Q8IZH2|XRN1_HUMAN
sp|Q86X55|CARM1_HUMAN	2	0		Histone-arginine methyltransferase CARM1 OS=Homo sapiens GN=CARM1 PE=1 SV=3	1	0_1_0_	sp|Q86X55|CARM1_HUMAN
sp|Q86X10|RLGPB_HUMAN	2	0		Ral GTPase-activating protein subunit beta OS=Homo sapiens GN=RALGAPB PE=1 SV=1	1	0_1_0_	sp|Q86X10|RLGPB_HUMAN
sp|Q86W92|LIPB1_HUMAN	2	0		Liprin-beta-1 OS=Homo sapiens GN=PPFIBP1 PE=1 SV=2	2	1_1_0_	sp|Q86W92|LIPB1_HUMAN
sp|Q86US8|EST1A_HUMAN	2	0		Telomerase-binding protein EST1A OS=Homo sapiens GN=SMG6 PE=1 SV=2	1	0_1_0_	sp|Q86US8|EST1A_HUMAN
sp|Q86UL3|GPAT4_HUMAN	2	0		Glycerol-3-phosphate acyltransferase 4 OS=Homo sapiens GN=AGPAT6 PE=1 SV=1	2	1_1_0_	sp|Q86UL3|GPAT4_HUMAN
sp|Q86SQ9|DHDDS_HUMAN	2	0		Dehydrodolichyl diphosphate synthase OS=Homo sapiens GN=DHDDS PE=1 SV=3	1	0_1_0_	sp|Q86SQ9|DHDDS_HUMAN
sp|Q7Z333|SETX_HUMAN	2	0		Probable helicase senataxin OS=Homo sapiens GN=SETX PE=1 SV=4	1	0_1_0_	sp|Q7Z333|SETX_HUMAN
sp|Q7Z2T5|TRM1L_HUMAN	2	0		TRMT1-like protein OS=Homo sapiens GN=TRMT1L PE=1 SV=2	1	0_1_0_	sp|Q7Z2T5|TRM1L_HUMAN
sp|Q75N03|HAKAI_HUMAN	2	0		E3 ubiquitin-protein ligase Hakai OS=Homo sapiens GN=CBLL1 PE=1 SV=1	1	0_1_0_	sp|Q75N03|HAKAI_HUMAN
sp|Q70UQ0|IKIP_HUMAN	2	0		Inhibitor of nuclear factor kappa-B kinase-interacting protein OS=Homo sapiens GN=IKBIP PE=1 SV=1	2	1_1_0_	sp|Q70UQ0|IKIP_HUMAN
sp|Q6UWP8|SBSN_HUMAN	2	0		Suprabasin OS=Homo sapiens GN=SBSN PE=2 SV=2	1	0_1_0_	sp|Q6UWP8|SBSN_HUMAN
sp|Q6UW56|ARAID_HUMAN	2	0		All-trans retinoic acid-induced differentiation factor OS=Homo sapiens GN=ATRAID PE=1 SV=2	1	0_1_0_	sp|Q6UW56|ARAID_HUMAN
sp|Q6ULP2|AFTIN_HUMAN	2	0		Aftiphilin OS=Homo sapiens GN=AFTPH PE=1 SV=2	2	1_1_0_	sp|Q6ULP2|AFTIN_HUMAN
sp|Q6PKC3|TXD11_HUMAN	2	0		Thioredoxin domain-containing protein 11 OS=Homo sapiens GN=TXNDC11 PE=1 SV=2	1	0_1_0_	sp|Q6PKC3|TXD11_HUMAN
sp|Q6P161|RM54_HUMAN	2	0		39S ribosomal protein L54, mitochondrial OS=Homo sapiens GN=MRPL54 PE=1 SV=1	1	0_1_0_	sp|Q6P161|RM54_HUMAN
sp|Q6P087|RUSD3_HUMAN	2	0		RNA pseudouridylate synthase domain-containing protein 3 OS=Homo sapiens GN=RPUSD3 PE=2 SV=3	1	0_1_0_	sp|Q6P087|RUSD3_HUMAN
sp|Q6IN85|P4R3A_HUMAN	2	0		Serine/threonine-protein phosphatase 4 regulatory subunit 3A OS=Homo sapiens GN=SMEK1 PE=1 SV=1	1	0_1_0_	sp|Q6IN85|P4R3A_HUMAN
sp|Q6IBW4|CNDH2_HUMAN	2	0		Condensin-2 complex subunit H2 OS=Homo sapiens GN=NCAPH2 PE=1 SV=1	1	0_1_0_	sp|Q6IBW4|CNDH2_HUMAN
sp|Q6IAA8|LTOR1_HUMAN	2	0		Ragulator complex protein LAMTOR1 OS=Homo sapiens GN=LAMTOR1 PE=1 SV=2	2	1_1_0_	sp|Q6IAA8|LTOR1_HUMAN
sp|Q6DT37|MRCKG_HUMAN	2	0		Serine/threonine-protein kinase MRCK gamma OS=Homo sapiens GN=CDC42BPG PE=1 SV=2	1	0_1_0_	sp|Q6DT37|MRCKG_HUMAN
sp|Q69YN2|C19L1_HUMAN	2	0		CWF19-like protein 1 OS=Homo sapiens GN=CWF19L1 PE=1 SV=2	1	0_1_0_	sp|Q69YN2|C19L1_HUMAN
sp|Q5VYS8|TUT7_HUMAN	2	0		Terminal uridylyltransferase 7 OS=Homo sapiens GN=ZCCHC6 PE=1 SV=1	2	1_1_0_	sp|Q5VYS8|TUT7_HUMAN
sp|Q5T0Z8|CF132_HUMAN	2	0		Uncharacterized protein C6orf132 OS=Homo sapiens GN=C6orf132 PE=1 SV=4	1	0_1_0_	sp|Q5T0Z8|CF132_HUMAN
sp|Q5SNT2|TM201_HUMAN	2	0		Transmembrane protein 201 OS=Homo sapiens GN=TMEM201 PE=1 SV=1	1	0_1_0_	sp|Q5SNT2|TM201_HUMAN
sp|Q5JQF8|PAP1M_HUMAN	2	0		Polyadenylate-binding protein 1-like 2 OS=Homo sapiens GN=PABPC1L2A PE=1 SV=1	1	0_1_0_	sp|Q5JQF8|PAP1M_HUMAN
sp|Q5BJD5|TM41B_HUMAN	2	0		Transmembrane protein 41B OS=Homo sapiens GN=TMEM41B PE=1 SV=1	2	1_1_0_	sp|Q5BJD5|TM41B_HUMAN
sp|Q59GN2|R39L5_HUMAN	2	0		Putative 60S ribosomal protein L39-like 5 OS=Homo sapiens GN=RPL39P5 PE=5 SV=2	2	1_1_0_	sp|Q59GN2|R39L5_HUMAN
sp|Q3SY69|AL1L2_HUMAN	2	0		Mitochondrial 10-formyltetrahydrofolate dehydrogenase OS=Homo sapiens GN=ALDH1L2 PE=1 SV=2	1	0_1_0_	sp|Q3SY69|AL1L2_HUMAN
sp|Q3KQU3|MA7D1_HUMAN	2	0		MAP7 domain-containing protein 1 OS=Homo sapiens GN=MAP7D1 PE=1 SV=1	2	1_1_0_	sp|Q3KQU3|MA7D1_HUMAN
sp|Q2PZI1|D19L1_HUMAN	2	0		Protein dpy-19 homolog 1 OS=Homo sapiens GN=DPY19L1 PE=2 SV=1	1	0_1_0_	sp|Q2PZI1|D19L1_HUMAN
sp|Q15904|VAS1_HUMAN	2	0		V-type proton ATPase subunit S1 OS=Homo sapiens GN=ATP6AP1 PE=1 SV=2	1	0_1_0_	sp|Q15904|VAS1_HUMAN
sp|Q15797|SMAD1_HUMAN	2	0		Mothers against decapentaplegic homolog 1 OS=Homo sapiens GN=SMAD1 PE=1 SV=1	1	0_1_0_	sp|Q15797|SMAD1_HUMAN
sp|Q15436|SC23A_HUMAN	2	0		Protein transport protein Sec23A OS=Homo sapiens GN=SEC23A PE=1 SV=2	2	1_1_0_	sp|Q15436|SC23A_HUMAN
sp|Q15418|KS6A1_HUMAN	2	0		Ribosomal protein S6 kinase alpha-1 OS=Homo sapiens GN=RPS6KA1 PE=1 SV=2	2	1_1_0_	sp|Q15418|KS6A1_HUMAN
sp|Q15386|UBE3C_HUMAN	2	0		Ubiquitin-protein ligase E3C OS=Homo sapiens GN=UBE3C PE=1 SV=3	1	0_1_0_	sp|Q15386|UBE3C_HUMAN
sp|Q15269|PWP2_HUMAN	2	0		Periodic tryptophan protein 2 homolog OS=Homo sapiens GN=PWP2 PE=1 SV=2	1	0_1_0_	sp|Q15269|PWP2_HUMAN
sp|Q15061|WDR43_HUMAN	2	0		WD repeat-containing protein 43 OS=Homo sapiens GN=WDR43 PE=1 SV=3	1	0_1_0_	sp|Q15061|WDR43_HUMAN
sp|Q14BN4|SLMAP_HUMAN	2	0		Sarcolemmal membrane-associated protein OS=Homo sapiens GN=SLMAP PE=1 SV=1	1	0_1_0_	sp|Q14BN4|SLMAP_HUMAN
sp|Q14165|MLEC_HUMAN	2	0		Malectin OS=Homo sapiens GN=MLEC PE=1 SV=1	2	1_1_0_	sp|Q14165|MLEC_HUMAN
sp|Q13889|TF2H3_HUMAN	2	0		General transcription factor IIH subunit 3 OS=Homo sapiens GN=GTF2H3 PE=1 SV=2	1	0_1_0_	sp|Q13889|TF2H3_HUMAN
sp|Q13442|HAP28_HUMAN	2	0		28 kDa heat- and acid-stable phosphoprotein OS=Homo sapiens GN=PDAP1 PE=1 SV=1	2	1_1_0_	sp|Q13442|HAP28_HUMAN
sp|Q13423|NNTM_HUMAN	2	0		NAD(P) transhydrogenase, mitochondrial OS=Homo sapiens GN=NNT PE=1 SV=3	2	1_1_0_	sp|Q13423|NNTM_HUMAN
sp|Q13136|LIPA1_HUMAN	2	0		Liprin-alpha-1 OS=Homo sapiens GN=PPFIA1 PE=1 SV=1	1	0_1_0_	sp|Q13136|LIPA1_HUMAN
sp|Q12899|TRI26_HUMAN	2	0		Tripartite motif-containing protein 26 OS=Homo sapiens GN=TRIM26 PE=2 SV=1	2	1_1_0_	sp|Q12899|TRI26_HUMAN
sp|Q08170|SRSF4_HUMAN	2	0		Serine/arginine-rich splicing factor 4 OS=Homo sapiens GN=SRSF4 PE=1 SV=2	2	1_1_0_	sp|Q08170|SRSF4_HUMAN
sp|Q07352|TISB_HUMAN	2	0		Zinc finger protein 36, C3H1 type-like 1 OS=Homo sapiens GN=ZFP36L1 PE=1 SV=1	1	0_1_0_	sp|Q07352|TISB_HUMAN
sp|Q01995|TAGL_HUMAN	2	0		Transgelin OS=Homo sapiens GN=TAGLN PE=1 SV=4	1	0_1_0_	sp|Q01995|TAGL_HUMAN
sp|Q01518|CAP1_HUMAN	2	0		Adenylyl cyclase-associated protein 1 OS=Homo sapiens GN=CAP1 PE=1 SV=5	2	1_1_0_	sp|Q01518|CAP1_HUMAN
sp|P80723|BASP1_HUMAN	2	0		Brain acid soluble protein 1 OS=Homo sapiens GN=BASP1 PE=1 SV=2	2	1_1_0_	sp|P80723|BASP1_HUMAN
sp|P63172|DYLT1_HUMAN	2	0		Dynein light chain Tctex-type 1 OS=Homo sapiens GN=DYNLT1 PE=1 SV=1	1	0_1_0_	sp|P63172|DYLT1_HUMAN
sp|P63146|UBE2B_HUMAN	2	0		Ubiquitin-conjugating enzyme E2 B OS=Homo sapiens GN=UBE2B PE=1 SV=1	1	0_1_0_	sp|P63146|UBE2B_HUMAN
sp|P60604|UB2G2_HUMAN	2	0		Ubiquitin-conjugating enzyme E2 G2 OS=Homo sapiens GN=UBE2G2 PE=1 SV=1	1	0_1_0_	sp|P60604|UB2G2_HUMAN
sp|P60510|PP4C_HUMAN	2	0		Serine/threonine-protein phosphatase 4 catalytic subunit OS=Homo sapiens GN=PPP4C PE=1 SV=1	1	0_1_0_	sp|P60510|PP4C_HUMAN
sp|P57088|TMM33_HUMAN	2	0		Transmembrane protein 33 OS=Homo sapiens GN=TMEM33 PE=1 SV=2	1	0_1_0_	sp|P57088|TMM33_HUMAN
sp|P56181|NDUV3_HUMAN	2	0		NADH dehydrogenase [ubiquinone] flavoprotein 3, mitochondrial OS=Homo sapiens GN=NDUFV3 PE=1 SV=2	1	0_1_0_	sp|P56181|NDUV3_HUMAN
sp|P55060|XPO2_HUMAN	2	0		Exportin-2 OS=Homo sapiens GN=CSE1L PE=1 SV=3	1	0_1_0_	sp|P55060|XPO2_HUMAN
sp|P54803|GALC_HUMAN	2	0		Galactocerebrosidase OS=Homo sapiens GN=GALC PE=1 SV=2	1	0_1_0_	sp|P54803|GALC_HUMAN
sp|P54727|RD23B_HUMAN	2	0		UV excision repair protein RAD23 homolog B OS=Homo sapiens GN=RAD23B PE=1 SV=1	1	0_1_0_	sp|P54727|RD23B_HUMAN
sp|P54577|SYYC_HUMAN	2	0		Tyrosine--tRNA ligase, cytoplasmic OS=Homo sapiens GN=YARS PE=1 SV=4	1	0_1_0_	sp|P54577|SYYC_HUMAN
sp|P50750|CDK9_HUMAN	2	0		Cyclin-dependent kinase 9 OS=Homo sapiens GN=CDK9 PE=1 SV=3	1	0_1_0_	sp|P50750|CDK9_HUMAN
sp|P50151|GBG10_HUMAN	2	0		Guanine nucleotide-binding protein G(I)/G(S)/G(O) subunit gamma-10 OS=Homo sapiens GN=GNG10 PE=1 SV=1	2	1_1_0_	sp|P50151|GBG10_HUMAN
sp|P49916|DNLI3_HUMAN	2	0		DNA ligase 3 OS=Homo sapiens GN=LIG3 PE=1 SV=2	1	0_1_0_	sp|P49916|DNLI3_HUMAN
sp|P49796|RGS3_HUMAN	2	0		Regulator of G-protein signaling 3 OS=Homo sapiens GN=RGS3 PE=1 SV=2	2	1_1_0_	sp|P49796|RGS3_HUMAN
sp|P49760|CLK2_HUMAN	2	0		Dual specificity protein kinase CLK2 OS=Homo sapiens GN=CLK2 PE=1 SV=1	1	0_1_0_	sp|P49760|CLK2_HUMAN
sp|P49736|MCM2_HUMAN	2	0		DNA replication licensing factor MCM2 OS=Homo sapiens GN=MCM2 PE=1 SV=4	1	0_1_0_	sp|P49736|MCM2_HUMAN
sp|P49589|SYCC_HUMAN	2	0		Cysteine--tRNA ligase, cytoplasmic OS=Homo sapiens GN=CARS PE=1 SV=3	2	1_1_0_	sp|P49589|SYCC_HUMAN
sp|P49321|NASP_HUMAN	2	0		Nuclear autoantigenic sperm protein OS=Homo sapiens GN=NASP PE=1 SV=2	2	1_1_0_	sp|P49321|NASP_HUMAN
sp|P48556|PSMD8_HUMAN	2	0		26S proteasome non-ATPase regulatory subunit 8 OS=Homo sapiens GN=PSMD8 PE=1 SV=2	1	0_1_0_	sp|P48556|PSMD8_HUMAN
sp|P42126|ECI1_HUMAN	2	0		Enoyl-CoA delta isomerase 1, mitochondrial OS=Homo sapiens GN=ECI1 PE=1 SV=1	1	0_1_0_	sp|P42126|ECI1_HUMAN
sp|P40937|RFC5_HUMAN	2	0		Replication factor C subunit 5 OS=Homo sapiens GN=RFC5 PE=1 SV=1	1	0_1_0_	sp|P40937|RFC5_HUMAN
sp|P35613|BASI_HUMAN	2	0		Basigin OS=Homo sapiens GN=BSG PE=1 SV=2	1	0_1_0_	sp|P35613|BASI_HUMAN
sp|P35610|SOAT1_HUMAN	2	0		Sterol O-acyltransferase 1 OS=Homo sapiens GN=SOAT1 PE=1 SV=3	2	1_1_0_	sp|P35610|SOAT1_HUMAN
sp|P35240|MERL_HUMAN	2	0		Merlin OS=Homo sapiens GN=NF2 PE=1 SV=1	1	0_1_0_	sp|P35240|MERL_HUMAN
sp|P34896|GLYC_HUMAN	2	0		Serine hydroxymethyltransferase, cytosolic OS=Homo sapiens GN=SHMT1 PE=1 SV=1	2	1_1_0_	sp|P34896|GLYC_HUMAN
sp|P32121|ARRB2_HUMAN	2	0		Beta-arrestin-2 OS=Homo sapiens GN=ARRB2 PE=1 SV=2	1	0_1_0_	sp|P32121|ARRB2_HUMAN
sp|P31321|KAP1_HUMAN	2	0		cAMP-dependent protein kinase type I-beta regulatory subunit OS=Homo sapiens GN=PRKAR1B PE=1 SV=4	1	0_1_0_	sp|P31321|KAP1_HUMAN
sp|P30626|SORCN_HUMAN	2	0		Sorcin OS=Homo sapiens GN=SRI PE=1 SV=1	2	1_1_0_	sp|P30626|SORCN_HUMAN
sp|P30536|TSPOA_HUMAN	2	0		Translocator protein OS=Homo sapiens GN=TSPO PE=1 SV=3	1	0_1_0_	sp|P30536|TSPOA_HUMAN
sp|P30519|HMOX2_HUMAN	2	0		Heme oxygenase 2 OS=Homo sapiens GN=HMOX2 PE=1 SV=2	2	1_1_0_	sp|P30519|HMOX2_HUMAN
sp|P29317|EPHA2_HUMAN	2	0		Ephrin type-A receptor 2 OS=Homo sapiens GN=EPHA2 PE=1 SV=2	1	0_1_0_	sp|P29317|EPHA2_HUMAN
sp|P29083|T2EA_HUMAN	2	0		General transcription factor IIE subunit 1 OS=Homo sapiens GN=GTF2E1 PE=1 SV=2	1	0_1_0_	sp|P29083|T2EA_HUMAN
sp|P28074|PSB5_HUMAN	2	0		Proteasome subunit beta type-5 OS=Homo sapiens GN=PSMB5 PE=1 SV=3	1	0_1_0_	sp|P28074|PSB5_HUMAN
sp|P25786|PSA1_HUMAN	2	0		Proteasome subunit alpha type-1 OS=Homo sapiens GN=PSMA1 PE=1 SV=1	2	1_1_0_	sp|P25786|PSA1_HUMAN
sp|P25685|DNJB1_HUMAN	2	0		DnaJ homolog subfamily B member 1 OS=Homo sapiens GN=DNAJB1 PE=1 SV=4	2	1_1_0_	sp|P25685|DNJB1_HUMAN
sp|P20645|MPRD_HUMAN	2	0		Cation-dependent mannose-6-phosphate receptor OS=Homo sapiens GN=M6PR PE=1 SV=1	2	1_1_0_	sp|P20645|MPRD_HUMAN
sp|P19525|E2AK2_HUMAN	2	0		Interferon-induced, double-stranded RNA-activated protein kinase OS=Homo sapiens GN=EIF2AK2 PE=1 SV=2	2	1_1_0_	sp|P19525|E2AK2_HUMAN
sp|P19447|ERCC3_HUMAN	2	0		TFIIH basal transcription factor complex helicase XPB subunit OS=Homo sapiens GN=ERCC3 PE=1 SV=1	2	1_1_0_	sp|P19447|ERCC3_HUMAN
sp|P15291|B4GT1_HUMAN	2	0		Beta-1,4-galactosyltransferase 1 OS=Homo sapiens GN=B4GALT1 PE=1 SV=5	1	0_1_0_	sp|P15291|B4GT1_HUMAN
sp|P14635|CCNB1_HUMAN	2	0		G2/mitotic-specific cyclin-B1 OS=Homo sapiens GN=CCNB1 PE=1 SV=1	1	0_1_0_	sp|P14635|CCNB1_HUMAN
sp|P11413|G6PD_HUMAN	2	0		Glucose-6-phosphate 1-dehydrogenase OS=Homo sapiens GN=G6PD PE=1 SV=4	1	0_1_0_	sp|P11413|G6PD_HUMAN
sp|P11137|MAP2_HUMAN	2	0		Microtubule-associated protein 2 OS=Homo sapiens GN=MAP2 PE=1 SV=4	1	0_1_0_	sp|P11137|MAP2_HUMAN
sp|P11047|LAMC1_HUMAN	2	0		Laminin subunit gamma-1 OS=Homo sapiens GN=LAMC1 PE=1 SV=3	2	1_1_0_	sp|P11047|LAMC1_HUMAN
sp|P10398|ARAF_HUMAN	2	0		Serine/threonine-protein kinase A-Raf OS=Homo sapiens GN=ARAF PE=1 SV=2	1	0_1_0_	sp|P10398|ARAF_HUMAN
sp|P09211|GSTP1_HUMAN	2	0		Glutathione S-transferase P OS=Homo sapiens GN=GSTP1 PE=1 SV=2	2	1_1_0_	sp|P09211|GSTP1_HUMAN
sp|P08651|NFIC_HUMAN	2	0		Nuclear factor 1 C-type OS=Homo sapiens GN=NFIC PE=1 SV=2	1	0_1_0_	sp|P08651|NFIC_HUMAN
sp|P08123|CO1A2_HUMAN	2	0		Collagen alpha-2(I) chain OS=Homo sapiens GN=COL1A2 PE=1 SV=7	1	0_1_0_	sp|P08123|CO1A2_HUMAN
sp|P07954|FUMH_HUMAN	2	0		Fumarate hydratase, mitochondrial OS=Homo sapiens GN=FH PE=1 SV=3	1	0_1_0_	sp|P07954|FUMH_HUMAN
sp|P06746|DPOLB_HUMAN	2	0		DNA polymerase beta OS=Homo sapiens GN=POLB PE=1 SV=3	1	0_1_0_	sp|P06746|DPOLB_HUMAN
sp|P06493|CDK1_HUMAN	2	0		Cyclin-dependent kinase 1 OS=Homo sapiens GN=CDK1 PE=1 SV=3	2	1_1_0_	sp|P06493|CDK1_HUMAN
sp|P04899|GNAI2_HUMAN	2	0		Guanine nucleotide-binding protein G(i) subunit alpha-2 OS=Homo sapiens GN=GNAI2 PE=1 SV=3	2	1_1_0_	sp|P04899|GNAI2_HUMAN
sp|P04626|ERBB2_HUMAN	2	0		Receptor tyrosine-protein kinase erbB-2 OS=Homo sapiens GN=ERBB2 PE=1 SV=1	2	1_1_0_	sp|P04626|ERBB2_HUMAN
sp|P03886|NU1M_HUMAN	2	0		NADH-ubiquinone oxidoreductase chain 1 OS=Homo sapiens GN=MT-ND1 PE=1 SV=1	1	0_1_0_	sp|P03886|NU1M_HUMAN
sp|P02042|HBD_HUMAN	2	0		Hemoglobin subunit delta OS=Homo sapiens GN=HBD PE=1 SV=2	1	0_1_0_	sp|P02042|HBD_HUMAN
sp|P00403|COX2_HUMAN	2	0		Cytochrome c oxidase subunit 2 OS=Homo sapiens GN=MT-CO2 PE=1 SV=1	1	0_1_0_	sp|P00403|COX2_HUMAN
sp|O95985|TOP3B_HUMAN	2	0		DNA topoisomerase 3-beta-1 OS=Homo sapiens GN=TOP3B PE=1 SV=1	1	0_1_0_	sp|O95985|TOP3B_HUMAN
sp|O95476|CNEP1_HUMAN	2	0		CTD nuclear envelope phosphatase 1 OS=Homo sapiens GN=CTDNEP1 PE=1 SV=2	1	0_1_0_	sp|O95476|CNEP1_HUMAN
sp|O95365|ZBT7A_HUMAN	2	0		Zinc finger and BTB domain-containing protein 7A OS=Homo sapiens GN=ZBTB7A PE=1 SV=1	1	0_1_0_	sp|O95365|ZBT7A_HUMAN
sp|O95363|SYFM_HUMAN	2	0		Phenylalanine--tRNA ligase, mitochondrial OS=Homo sapiens GN=FARS2 PE=1 SV=1	1	0_1_0_	sp|O95363|SYFM_HUMAN
sp|O95159|ZFPL1_HUMAN	2	0		Zinc finger protein-like 1 OS=Homo sapiens GN=ZFPL1 PE=1 SV=2	1	0_1_0_	sp|O95159|ZFPL1_HUMAN
sp|O95140|MFN2_HUMAN	2	0		Mitofusin-2 OS=Homo sapiens GN=MFN2 PE=1 SV=3	1	0_1_0_	sp|O95140|MFN2_HUMAN
sp|O94973|AP2A2_HUMAN	2	0		AP-2 complex subunit alpha-2 OS=Homo sapiens GN=AP2A2 PE=1 SV=2	1	0_1_0_	sp|O94973|AP2A2_HUMAN
sp|O94854|K0754_HUMAN	2	0		Uncharacterized protein KIAA0754 OS=Homo sapiens GN=KIAA0754 PE=1 SV=4	2	1_1_0_	sp|O94854|K0754_HUMAN
sp|O76024|WFS1_HUMAN	2	0		Wolframin OS=Homo sapiens GN=WFS1 PE=1 SV=2	1	0_1_0_	sp|O76024|WFS1_HUMAN
sp|O75695|XRP2_HUMAN	2	0		Protein XRP2 OS=Homo sapiens GN=RP2 PE=1 SV=4	1	0_1_0_	sp|O75695|XRP2_HUMAN
sp|O75629|CREG1_HUMAN	2	0		Protein CREG1 OS=Homo sapiens GN=CREG1 PE=1 SV=1	1	0_1_0_	sp|O75629|CREG1_HUMAN
sp|O60888|CUTA_HUMAN	2	0		Protein CutA OS=Homo sapiens GN=CUTA PE=1 SV=2	1	0_1_0_	sp|O60888|CUTA_HUMAN
sp|O60826|CCD22_HUMAN	2	0		Coiled-coil domain-containing protein 22 OS=Homo sapiens GN=CCDC22 PE=1 SV=1	2	1_1_0_	sp|O60826|CCD22_HUMAN
sp|O60783|RT14_HUMAN	2	0		28S ribosomal protein S14, mitochondrial OS=Homo sapiens GN=MRPS14 PE=1 SV=1	2	1_1_0_	sp|O60783|RT14_HUMAN
sp|O60645|EXOC3_HUMAN	2	0		Exocyst complex component 3 OS=Homo sapiens GN=EXOC3 PE=1 SV=2	1	0_1_0_	sp|O60645|EXOC3_HUMAN
sp|O60488|ACSL4_HUMAN	2	0		Long-chain-fatty-acid--CoA ligase 4 OS=Homo sapiens GN=ACSL4 PE=1 SV=2	1	0_1_0_	sp|O60488|ACSL4_HUMAN
sp|O60287|NPA1P_HUMAN	2	0		Nucleolar pre-ribosomal-associated protein 1 OS=Homo sapiens GN=URB1 PE=1 SV=4	1	0_1_0_	sp|O60287|NPA1P_HUMAN
sp|O60264|SMCA5_HUMAN	2	0		SWI/SNF-related matrix-associated actin-dependent regulator of chromatin subfamily A member 5 OS=Homo sapiens GN=SMARCA5 PE=1 SV=1	2	1_1_0_	sp|O60264|SMCA5_HUMAN
sp|O60256|KPRB_HUMAN	2	0		Phosphoribosyl pyrophosphate synthase-associated protein 2 OS=Homo sapiens GN=PRPSAP2 PE=1 SV=1	2	1_1_0_	sp|O60256|KPRB_HUMAN
sp|O43933|PEX1_HUMAN	2	0		Peroxisome biogenesis factor 1 OS=Homo sapiens GN=PEX1 PE=1 SV=1	1	0_1_0_	sp|O43933|PEX1_HUMAN
sp|O43819|SCO2_HUMAN	2	0		Protein SCO2 homolog, mitochondrial OS=Homo sapiens GN=SCO2 PE=1 SV=3	1	0_1_0_	sp|O43819|SCO2_HUMAN
sp|O43592|XPOT_HUMAN	2	0		Exportin-T OS=Homo sapiens GN=XPOT PE=1 SV=2	1	0_1_0_	sp|O43592|XPOT_HUMAN
sp|O43505|B3GN1_HUMAN	2	0		N-acetyllactosaminide beta-1,3-N-acetylglucosaminyltransferase OS=Homo sapiens GN=B3GNT1 PE=1 SV=1	2	1_1_0_	sp|O43505|B3GN1_HUMAN
sp|O43347|MSI1H_HUMAN	2	0		RNA-binding protein Musashi homolog 1 OS=Homo sapiens GN=MSI1 PE=1 SV=1	1	0_1_0_	sp|O43347|MSI1H_HUMAN
sp|O43314|VIP2_HUMAN	2	0		Inositol hexakisphosphate and diphosphoinositol-pentakisphosphate kinase 2 OS=Homo sapiens GN=PPIP5K2 PE=1 SV=3	1	0_1_0_	sp|O43314|VIP2_HUMAN
sp|O15427|MOT4_HUMAN	2	0		Monocarboxylate transporter 4 OS=Homo sapiens GN=SLC16A3 PE=1 SV=1	1	0_1_0_	sp|O15427|MOT4_HUMAN
sp|O15379|HDAC3_HUMAN	2	0		Histone deacetylase 3 OS=Homo sapiens GN=HDAC3 PE=1 SV=2	1	0_1_0_	sp|O15379|HDAC3_HUMAN
sp|O15260|SURF4_HUMAN	2	0		Surfeit locus protein 4 OS=Homo sapiens GN=SURF4 PE=1 SV=3	2	1_1_0_	sp|O15260|SURF4_HUMAN
sp|O15228|GNPAT_HUMAN	2	0		Dihydroxyacetone phosphate acyltransferase OS=Homo sapiens GN=GNPAT PE=1 SV=1	1	0_1_0_	sp|O15228|GNPAT_HUMAN
sp|O15060|ZBT39_HUMAN	2	0		Zinc finger and BTB domain-containing protein 39 OS=Homo sapiens GN=ZBTB39 PE=2 SV=1	1	0_1_0_	sp|O15060|ZBT39_HUMAN
sp|O14828|SCAM3_HUMAN	2	0		Secretory carrier-associated membrane protein 3 OS=Homo sapiens GN=SCAMP3 PE=1 SV=3	1	0_1_0_	sp|O14828|SCAM3_HUMAN
sp|O14681|EI24_HUMAN	2	0		Etoposide-induced protein 2.4 homolog OS=Homo sapiens GN=EI24 PE=1 SV=4	2	1_1_0_	sp|O14681|EI24_HUMAN
sp|O14640|DVL1_HUMAN	2	0		Segment polarity protein dishevelled homolog DVL-1 OS=Homo sapiens GN=DVL1 PE=1 SV=2	1	0_1_0_	sp|O14640|DVL1_HUMAN
sp|O00560|SDCB1_HUMAN	2	0		Syntenin-1 OS=Homo sapiens GN=SDCBP PE=1 SV=1	1	0_1_0_	sp|O00560|SDCB1_HUMAN
sp|O00442|RTCA_HUMAN	2	0		RNA 3'-terminal phosphate cyclase OS=Homo sapiens GN=RTCA PE=1 SV=1	2	1_1_0_	sp|O00442|RTCA_HUMAN
sp|O00233|PSMD9_HUMAN	2	0		26S proteasome non-ATPase regulatory subunit 9 OS=Homo sapiens GN=PSMD9 PE=1 SV=3	2	1_1_0_	sp|O00233|PSMD9_HUMAN
sp|O00170|AIP_HUMAN	2	0		AH receptor-interacting protein OS=Homo sapiens GN=AIP PE=1 SV=2	1	0_1_0_	sp|O00170|AIP_HUMAN
sp|O00165|HAX1_HUMAN	2	0		HCLS1-associated protein X-1 OS=Homo sapiens GN=HAX1 PE=1 SV=2	2	1_1_0_	sp|O00165|HAX1_HUMAN
sp|A0AVT1|UBA6_HUMAN	2	0		Ubiquitin-like modifier-activating enzyme 6 OS=Homo sapiens GN=UBA6 PE=1 SV=1	1	0_1_0_	sp|A0AVT1|UBA6_HUMAN
tr|Q5VZU9|Q5VZU9_HUMAN	1	0		Tripeptidyl peptidase II OS=Homo sapiens GN=TPP2 PE=2 SV=1	1	0_1_0_	tr|Q5VZU9|Q5VZU9_HUMAN
tr|Q5VV89|Q5VV89_HUMAN	1	0		Microsomal glutathione S-transferase 3 OS=Homo sapiens GN=MGST3 PE=2 SV=1	1	0_1_0_	tr|Q5VV89|Q5VV89_HUMAN
tr|Q5VST3|Q5VST3_HUMAN	1	0		Protein O-linked mannose beta1,2-N-acetylglucosaminyltransferase OS=Homo sapiens GN=POMGNT1 PE=2 SV=1	1	0_1_0_	tr|Q5VST3|Q5VST3_HUMAN
tr|Q5T6N4|Q5T6N4_HUMAN	1	0		Actin binding LIM protein 1 OS=Homo sapiens GN=ABLIM1 PE=2 SV=1	1	0_1_0_	tr|Q5T6N4|Q5T6N4_HUMAN
tr|Q5QPG6|Q5QPG6_HUMAN	1	0		Chromosome 20 open reading frame 24 OS=Homo sapiens GN=C20orf24 PE=2 SV=2	1	0_1_0_	tr|Q5QPG6|Q5QPG6_HUMAN
tr|K7ERQ8|K7ERQ8_HUMAN	1	0		Uncharacterized protein (Fragment) OS=Homo sapiens PE=4 SV=1	2	1_1_0_	tr|K7ERQ8|K7ERQ8_HUMAN
tr|K7ELJ7|K7ELJ7_HUMAN	1	0		Calpain small subunit 1 OS=Homo sapiens GN=CAPNS1 PE=4 SV=1	1	0_1_0_	tr|K7ELJ7|K7ELJ7_HUMAN
tr|K7ELG9|K7ELG9_HUMAN	1	0		Protein LSM12 homolog OS=Homo sapiens GN=LSM12 PE=4 SV=1	1	0_1_0_	tr|K7ELG9|K7ELG9_HUMAN
tr|K4DI94|K4DI94_HUMAN	1	0		E3 ubiquitin-protein ligase SHPRH OS=Homo sapiens GN=SHPRH PE=4 SV=1	1	0_1_0_	tr|K4DI94|K4DI94_HUMAN
tr|J9JIE6|J9JIE6_HUMAN	1	0		Transmembrane and coiled-coil domain-containing protein 1 OS=Homo sapiens GN=TMCO1 PE=4 SV=1	2	1_1_0_	tr|J9JIE6|J9JIE6_HUMAN
tr|J9JID1|J9JID1_HUMAN	1	0		Aurora kinase B OS=Homo sapiens GN=AURKB PE=4 SV=1	1	0_1_0_	tr|J9JID1|J9JID1_HUMAN
tr|J3QTA6|J3QTA6_HUMAN	1	0		Coiled-coil-helix-coiled-coil-helix domain-containing protein 6, mitochondrial OS=Homo sapiens GN=CHCHD6 PE=4 SV=1	1	0_1_0_	tr|J3QTA6|J3QTA6_HUMAN
tr|J3QT22|J3QT22_HUMAN	1	0		Protein phosphatase methylesterase 1 OS=Homo sapiens GN=PPME1 PE=3 SV=1	1	0_1_0_	tr|J3QT22|J3QT22_HUMAN
tr|J3QSS6|J3QSS6_HUMAN	1	0		RAP1, GTPase activating protein 1, isoform CRA_c OS=Homo sapiens GN=RAP1GAP PE=4 SV=1	1	0_1_0_	tr|J3QSS6|J3QSS6_HUMAN
tr|J3KR54|J3KR54_HUMAN	1	0		Isovaleryl Coenzyme A dehydrogenase, isoform CRA_a OS=Homo sapiens GN=IVD PE=3 SV=1	1	0_1_0_	tr|J3KR54|J3KR54_HUMAN
tr|J3KQW8|J3KQW8_HUMAN	1	0		Ras-related protein Rab-34, isoform NARR OS=Homo sapiens GN=RAB34 PE=3 SV=1	1	0_1_0_	tr|J3KQW8|J3KQW8_HUMAN
tr|J3KQT5|J3KQT5_HUMAN	1	0		BTB/POZ domain-containing protein KCTD1 OS=Homo sapiens GN=KCTD1 PE=4 SV=1	1	0_1_0_	tr|J3KQT5|J3KQT5_HUMAN
tr|J3KQR7|J3KQR7_HUMAN	1	0		Protein CEP170B OS=Homo sapiens GN=CEP170B PE=4 SV=1	1	0_1_0_	tr|J3KQR7|J3KQR7_HUMAN
tr|J3KQL0|J3KQL0_HUMAN	1	0		Carbamoyl-phosphate synthase [ammonia], mitochondrial OS=Homo sapiens GN=CPS1 PE=3 SV=1	1	0_1_0_	tr|J3KQL0|J3KQL0_HUMAN
tr|J3KPZ4|J3KPZ4_HUMAN	1	0		Nuclear nucleic acid-binding protein C1D OS=Homo sapiens GN=C1D PE=4 SV=1	1	0_1_0_	tr|J3KPZ4|J3KPZ4_HUMAN
tr|J3KPZ3|J3KPZ3_HUMAN	1	0		Probable E3 ubiquitin-protein ligase MYCBP2 OS=Homo sapiens GN=MYCBP2 PE=4 SV=1	1	0_1_0_	tr|J3KPZ3|J3KPZ3_HUMAN
tr|J3KPM8|J3KPM8_HUMAN	1	0		Cytochrome c oxidase subunit 6B1 OS=Homo sapiens GN=COX6B1 PE=4 SV=1	2	1_1_0_	tr|J3KPM8|J3KPM8_HUMAN
tr|J3KNW4|J3KNW4_HUMAN	1	0		Four and a half LIM domains protein 2 OS=Homo sapiens GN=FHL2 PE=4 SV=1	1	0_1_0_	tr|J3KNW4|J3KNW4_HUMAN
tr|J3KNP4|J3KNP4_HUMAN	1	0		Semaphorin-4B OS=Homo sapiens GN=SEMA4B PE=4 SV=1	1	0_1_0_	tr|J3KNP4|J3KNP4_HUMAN
tr|J3KNN5|J3KNN5_HUMAN	1	0		Probable ATP-dependent RNA helicase DDX41 (Fragment) OS=Homo sapiens GN=DDX41 PE=4 SV=1	1	0_1_0_	tr|J3KNN5|J3KNN5_HUMAN
tr|J3KMZ8|J3KMZ8_HUMAN	1	0		Zinc finger protein ubi-d4 OS=Homo sapiens GN=DPF2 PE=4 SV=1	1	0_1_0_	tr|J3KMZ8|J3KMZ8_HUMAN
tr|H7C1Q4|H7C1Q4_HUMAN	1	0		Immune-responsive gene 1 protein homolog OS=Homo sapiens GN=IRG1 PE=4 SV=1	1	0_1_0_	tr|H7C1Q4|H7C1Q4_HUMAN
tr|H7BZ14|H7BZ14_HUMAN	1	0		Peptidyl-prolyl cis-trans isomerase (Fragment) OS=Homo sapiens GN=PPIL3 PE=3 SV=1	1	0_1_0_	tr|H7BZ14|H7BZ14_HUMAN
tr|H7BXF5|H7BXF5_HUMAN	1	0		Histone deacetylase complex subunit SAP130 OS=Homo sapiens GN=SAP130 PE=4 SV=1	2	1_1_0_	tr|H7BXF5|H7BXF5_HUMAN
tr|H3BSS5|H3BSS5_HUMAN	1	0		BTB/POZ domain-containing protein KCTD5 OS=Homo sapiens GN=KCTD5 PE=4 SV=1	1	0_1_0_	tr|H3BSS5|H3BSS5_HUMAN
tr|H3BM91|H3BM91_HUMAN	1	0		COMM domain-containing protein 4 (Fragment) OS=Homo sapiens GN=COMMD4 PE=4 SV=1	2	1_1_0_	tr|H3BM91|H3BM91_HUMAN
tr|H0YFM9|H0YFM9_HUMAN	1	0		Phosphatidylinositol N-acetylglucosaminyltransferase subunit Q (Fragment) OS=Homo sapiens GN=PIGQ PE=4 SV=1	1	0_1_0_	tr|H0YFM9|H0YFM9_HUMAN
tr|H0Y886|H0Y886_HUMAN	1	0		NADH dehydrogenase [ubiquinone] 1 beta subcomplex subunit 5, mitochondrial (Fragment) OS=Homo sapiens GN=NDUFB5 PE=4 SV=1	1	0_1_0_	tr|H0Y886|H0Y886_HUMAN
tr|H0Y7V8|H0Y7V8_HUMAN	1	0		Serine/threonine-protein kinase MRCK alpha (Fragment) OS=Homo sapiens GN=CDC42BPA PE=4 SV=1	1	0_1_0_	tr|H0Y7V8|H0Y7V8_HUMAN
tr|G5EA30|G5EA30_HUMAN	1	0		CUG triplet repeat, RNA binding protein 1, isoform CRA_c OS=Homo sapiens GN=CELF1 PE=4 SV=1	1	0_1_0_	tr|G5EA30|G5EA30_HUMAN
tr|G3V5T9|G3V5T9_HUMAN	1	0		Cyclin-dependent kinase 2 OS=Homo sapiens GN=CDK2 PE=4 SV=1	1	0_1_0_	tr|G3V5T9|G3V5T9_HUMAN
tr|G3V1S5|G3V1S5_HUMAN	1	0		Cleavage and polyadenylation specific factor 3-like, isoform CRA_f OS=Homo sapiens GN=CPSF3L PE=4 SV=1	1	0_1_0_	tr|G3V1S5|G3V1S5_HUMAN
tr|G3V1K3|G3V1K3_HUMAN	1	0		Paraoxonase 2, isoform CRA_a OS=Homo sapiens GN=PON2 PE=4 SV=1	1	0_1_0_	tr|G3V1K3|G3V1K3_HUMAN
tr|F8W8D3|F8W8D3_HUMAN	1	0		Histone RNA hairpin-binding protein OS=Homo sapiens GN=SLBP PE=4 SV=1	1	0_1_0_	tr|F8W8D3|F8W8D3_HUMAN
tr|F8VYA6|F8VYA6_HUMAN	1	0		Striatin-4 OS=Homo sapiens GN=STRN4 PE=4 SV=1	2	1_1_0_	tr|F8VYA6|F8VYA6_HUMAN
tr|F8VXU5|F8VXU5_HUMAN	1	0		Vacuolar protein sorting-associated protein 29 OS=Homo sapiens GN=VPS29 PE=4 SV=1	1	0_1_0_	tr|F8VXU5|F8VXU5_HUMAN
tr|F6XZ68|F6XZ68_HUMAN	1	0		Arf-GAP with dual PH domain-containing protein 1 OS=Homo sapiens GN=ADAP1 PE=4 SV=1	1	0_1_0_	tr|F6XZ68|F6XZ68_HUMAN
tr|F6VM53|F6VM53_HUMAN	1	0		UPF0585 protein C16orf13 OS=Homo sapiens GN=C16orf13 PE=4 SV=1	1	0_1_0_	tr|F6VM53|F6VM53_HUMAN
tr|F6S8M0|F6S8M0_HUMAN	1	0		N-acetylglucosamine-6-sulfatase OS=Homo sapiens GN=GNS PE=4 SV=1	2	1_1_0_	tr|F6S8M0|F6S8M0_HUMAN
tr|F5H620|F5H620_HUMAN	1	0		Oxidoreductase NAD-binding domain-containing protein 1 OS=Homo sapiens GN=OXNAD1 PE=4 SV=1	1	0_1_0_	tr|F5H620|F5H620_HUMAN
tr|F5H1J5|F5H1J5_HUMAN	1	0		Septin-6 OS=Homo sapiens GN=SEPT6 PE=3 SV=1	1	0_1_0_	tr|F5H1J5|F5H1J5_HUMAN
tr|F5H0X3|F5H0X3_HUMAN	1	0		Protein kinase C-binding protein 1 OS=Homo sapiens GN=ZMYND8 PE=4 SV=1	1	0_1_0_	tr|F5H0X3|F5H0X3_HUMAN
tr|F5H012|F5H012_HUMAN	1	0		E3 ubiquitin-protein ligase TRIM21 OS=Homo sapiens GN=TRIM21 PE=4 SV=1	2	1_1_0_	tr|F5H012|F5H012_HUMAN
tr|F5GYQ1|F5GYQ1_HUMAN	1	0		V-type proton ATPase subunit d 1 OS=Homo sapiens GN=ATP6V0D1 PE=4 SV=1	1	0_1_0_	tr|F5GYQ1|F5GYQ1_HUMAN
tr|E9PSI1|E9PSI1_HUMAN	1	0		Transmembrane 9 superfamily member 1 OS=Homo sapiens GN=TM9SF1 PE=4 SV=1	1	0_1_0_	tr|E9PSI1|E9PSI1_HUMAN
tr|E9PRG8|E9PRG8_HUMAN	1	0		Uncharacterized protein C11orf48 OS=Homo sapiens GN=C11orf48 PE=4 SV=1	2	1_1_0_	tr|E9PRG8|E9PRG8_HUMAN
tr|E9PLN8|E9PLN8_HUMAN	1	0		Uncharacterized protein (Fragment) OS=Homo sapiens PE=4 SV=1	1	0_1_0_	tr|E9PLN8|E9PLN8_HUMAN
tr|E9PLM6|E9PLM6_HUMAN	1	0		Midkine OS=Homo sapiens GN=MDK PE=4 SV=1	1	0_1_0_	tr|E9PLM6|E9PLM6_HUMAN
tr|E9PL17|E9PL17_HUMAN	1	0		Polyribonucleotide 5'-hydroxyl-kinase Clp1 OS=Homo sapiens GN=CLP1 PE=4 SV=1	1	0_1_0_	tr|E9PL17|E9PL17_HUMAN
tr|E9PKC0|E9PKC0_HUMAN	1	0		Pleckstrin homology domain-containing family A member 7 OS=Homo sapiens GN=PLEKHA7 PE=4 SV=1	1	0_1_0_	tr|E9PKC0|E9PKC0_HUMAN
tr|E9PHX5|E9PHX5_HUMAN	1	0		Centrosomal protein of 78 kDa OS=Homo sapiens GN=CEP78 PE=4 SV=1	1	0_1_0_	tr|E9PHX5|E9PHX5_HUMAN
tr|E9PEN8|E9PEN8_HUMAN	1	0		Exportin-7 OS=Homo sapiens GN=XPO7 PE=4 SV=1	1	0_1_0_	tr|E9PEN8|E9PEN8_HUMAN
tr|E9PD65|E9PD65_HUMAN	1	0		[Pyruvate dehydrogenase [lipoamide]] kinase isozyme 1, mitochondrial OS=Homo sapiens GN=PDK1 PE=4 SV=1	1	0_1_0_	tr|E9PD65|E9PD65_HUMAN
tr|E9PCH4|E9PCH4_HUMAN	1	0		Folliculin-interacting protein 1 OS=Homo sapiens GN=FNIP1 PE=4 SV=1	1	0_1_0_	tr|E9PCH4|E9PCH4_HUMAN
tr|E9PBM3|E9PBM3_HUMAN	1	0		AF4/FMR2 family member 1 OS=Homo sapiens GN=AFF1 PE=4 SV=1	1	0_1_0_	tr|E9PBM3|E9PBM3_HUMAN
tr|E9PAL9|E9PAL9_HUMAN	1	0		5'-nucleotidase domain-containing protein 2 OS=Homo sapiens GN=NT5DC2 PE=3 SV=1	1	0_1_0_	tr|E9PAL9|E9PAL9_HUMAN
tr|E7EWS7|E7EWS7_HUMAN	1	0		Ubiquitin-conjugating enzyme E2 L3 OS=Homo sapiens GN=UBE2L3 PE=3 SV=1	1	0_1_0_	tr|E7EWS7|E7EWS7_HUMAN
tr|E7ETB3|E7ETB3_HUMAN	1	0		Aspartyl aminopeptidase OS=Homo sapiens GN=DNPEP PE=3 SV=1	1	0_1_0_	tr|E7ETB3|E7ETB3_HUMAN
tr|E7ESA6|E7ESA6_HUMAN	1	0		Focal adhesion kinase 1 OS=Homo sapiens GN=PTK2 PE=4 SV=1	1	0_1_0_	tr|E7ESA6|E7ESA6_HUMAN
tr|E7ES43|E7ES43_HUMAN	1	0		Heat shock 70 kDa protein 4L OS=Homo sapiens GN=HSPA4L PE=3 SV=2	2	1_1_0_	tr|E7ES43|E7ES43_HUMAN
tr|E7ERS3|E7ERS3_HUMAN	1	0		Zinc finger CCCH domain-containing protein 18 OS=Homo sapiens GN=ZC3H18 PE=4 SV=1	1	0_1_0_	tr|E7ERS3|E7ERS3_HUMAN
tr|E7ERF4|E7ERF4_HUMAN	1	0		Adenylosuccinate lyase OS=Homo sapiens GN=ADSL PE=4 SV=1	1	0_1_0_	tr|E7ERF4|E7ERF4_HUMAN
tr|E7EQP8|E7EQP8_HUMAN	1	0		Leukocyte receptor cluster member 8 OS=Homo sapiens GN=LENG8 PE=4 SV=1	1	0_1_0_	tr|E7EQP8|E7EQP8_HUMAN
tr|E7EMK3|E7EMK3_HUMAN	1	0		Flotillin-2 OS=Homo sapiens GN=FLOT2 PE=4 SV=1	1	0_1_0_	tr|E7EMK3|E7EMK3_HUMAN
tr|E5RFV3|E5RFV3_HUMAN	1	0		Splicing regulatory glutamine/lysine-rich protein 1 OS=Homo sapiens GN=SREK1 PE=4 SV=1	2	1_1_0_	tr|E5RFV3|E5RFV3_HUMAN
tr|D6RJ07|D6RJ07_HUMAN	1	0		Zinc finger protein 346 OS=Homo sapiens GN=ZNF346 PE=4 SV=1	1	0_1_0_	tr|D6RJ07|D6RJ07_HUMAN
tr|D6RH22|D6RH22_HUMAN	1	0		Oligosaccharyltransferase complex subunit OSTC OS=Homo sapiens GN=OSTC PE=4 SV=2	1	0_1_0_	tr|D6RH22|D6RH22_HUMAN
tr|C9JFX4|C9JFX4_HUMAN	1	0		Single Ig IL-1-related receptor OS=Homo sapiens GN=SIGIRR PE=4 SV=1	1	0_1_0_	tr|C9JFX4|C9JFX4_HUMAN
tr|C9JEJ2|C9JEJ2_HUMAN	1	0		Choline-phosphate cytidylyltransferase A OS=Homo sapiens GN=PCYT1A PE=4 SV=1	1	0_1_0_	tr|C9JEJ2|C9JEJ2_HUMAN
tr|C9JA08|C9JA08_HUMAN	1	0		60S ribosomal export protein NMD3 OS=Homo sapiens GN=NMD3 PE=4 SV=1	1	0_1_0_	tr|C9JA08|C9JA08_HUMAN
tr|C9J3L7|C9J3L7_HUMAN	1	0		Replication initiator 1 OS=Homo sapiens GN=REPIN1 PE=4 SV=2	1	0_1_0_	tr|C9J3L7|C9J3L7_HUMAN
tr|C9IZQ1|C9IZQ1_HUMAN	1	0		Translocon-associated protein subunit alpha OS=Homo sapiens GN=SSR1 PE=4 SV=1	1	0_1_0_	tr|C9IZQ1|C9IZQ1_HUMAN
tr|C9IZE4|C9IZE4_HUMAN	1	0		26S proteasome non-ATPase regulatory subunit 6 OS=Homo sapiens GN=PSMD6 PE=4 SV=1	1	0_1_0_	tr|C9IZE4|C9IZE4_HUMAN
tr|B9A026|B9A026_HUMAN	1	0		Small EDRK-rich factor 2 OS=Homo sapiens GN=SERF2 PE=4 SV=1	1	0_1_0_	tr|B9A026|B9A026_HUMAN
tr|B8ZZ87|B8ZZ87_HUMAN	1	0		Mitotic-spindle organizing protein 2B OS=Homo sapiens GN=MZT2B PE=4 SV=1	1	0_1_0_	tr|B8ZZ87|B8ZZ87_HUMAN
tr|B7ZKL3|B7ZKL3_HUMAN	1	0		EPS8L2 protein OS=Homo sapiens GN=EPS8L2 PE=2 SV=1	1	0_1_0_	tr|B7ZKL3|B7ZKL3_HUMAN
tr|B7Z4M1|B7Z4M1_HUMAN	1	0		Reticulon 3, isoform CRA_c OS=Homo sapiens GN=RTN3 PE=2 SV=1	1	0_1_0_	tr|B7Z4M1|B7Z4M1_HUMAN
tr|B7Z233|B7Z233_HUMAN	1	0		Acetyl-CoA acetyltransferase, cytosolic OS=Homo sapiens GN=ACAT2 PE=2 SV=1	1	0_1_0_	tr|B7Z233|B7Z233_HUMAN
tr|B5MCA4|B5MCA4_HUMAN	1	0		Epithelial cell adhesion molecule OS=Homo sapiens GN=EPCAM PE=4 SV=1	1	0_1_0_	tr|B5MCA4|B5MCA4_HUMAN
tr|B4E2P2|B4E2P2_HUMAN	1	0		Translocon-associated protein subunit gamma OS=Homo sapiens GN=SSR3 PE=2 SV=1	2	1_1_0_	tr|B4E2P2|B4E2P2_HUMAN
tr|B4E0T2|B4E0T2_HUMAN	1	0		Peroxisomal targeting signal 1 receptor OS=Homo sapiens GN=PEX5 PE=2 SV=1	1	0_1_0_	tr|B4E0T2|B4E0T2_HUMAN
tr|B4DV38|B4DV38_HUMAN	1	0		PAP-associated domain-containing protein 5 OS=Homo sapiens GN=PAPD5 PE=2 SV=1	1	0_1_0_	tr|B4DV38|B4DV38_HUMAN
tr|B4DUC8|B4DUC8_HUMAN	1	0		S-methyl-5'-thioadenosine phosphorylase OS=Homo sapiens GN=MTAP PE=2 SV=1	1	0_1_0_	tr|B4DUC8|B4DUC8_HUMAN
tr|B4DT31|B4DT31_HUMAN	1	0		Far upstream element-binding protein 1 OS=Homo sapiens GN=FUBP1 PE=2 SV=1	2	1_1_0_	tr|B4DT31|B4DT31_HUMAN
tr|B4DN88|B4DN88_HUMAN	1	0		RNA-binding motif, single-stranded-interacting protein 1 OS=Homo sapiens GN=RBMS1 PE=2 SV=1	2	1_1_0_	tr|B4DN88|B4DN88_HUMAN
tr|B4DKV0|B4DKV0_HUMAN	1	0		Transcription factor SOX-7 OS=Homo sapiens GN=SOX7 PE=2 SV=1	1	0_1_0_	tr|B4DKV0|B4DKV0_HUMAN
tr|B3KTC7|B3KTC7_HUMAN	1	0		Double-strand break repair protein MRE11A OS=Homo sapiens GN=MRE11A PE=2 SV=1	1	0_1_0_	tr|B3KTC7|B3KTC7_HUMAN
tr|B1AKR6|B1AKR6_HUMAN	1	0		Dynein light chain roadblock-type 1 OS=Homo sapiens GN=DYNLRB1 PE=4 SV=1	2	1_1_0_	tr|B1AKR6|B1AKR6_HUMAN
tr|B1AKJ5|B1AKJ5_HUMAN	1	0		Nardilysin OS=Homo sapiens GN=NRD1 PE=3 SV=1	1	0_1_0_	tr|B1AKJ5|B1AKJ5_HUMAN
tr|B0UZY1|B0UZY1_HUMAN	1	0		Euchromatic histone-lysine N-methyltransferase 2 OS=Homo sapiens GN=EHMT2 PE=3 SV=1	1	0_1_0_	tr|B0UZY1|B0UZY1_HUMAN
tr|A8MX09|A8MX09_HUMAN	1	0		WD repeat-containing protein 47 OS=Homo sapiens GN=WDR47 PE=4 SV=2	1	0_1_0_	tr|A8MX09|A8MX09_HUMAN
tr|A8MU17|A8MU17_HUMAN	1	0		tRNA 2'-phosphotransferase 1 OS=Homo sapiens GN=TRPT1 PE=4 SV=2	1	0_1_0_	tr|A8MU17|A8MU17_HUMAN
tr|A4D0Z6|A4D0Z6_HUMAN	1	0		Inosine-5'-monophosphate dehydrogenase OS=Homo sapiens GN=IMPDH1 PE=3 SV=1	1	0_1_0_	tr|A4D0Z6|A4D0Z6_HUMAN
sp|Q9Y6M4|KC1G3_HUMAN	1	0		Casein kinase I isoform gamma-3 OS=Homo sapiens GN=CSNK1G3 PE=1 SV=2	1	0_1_0_	sp|Q9Y6M4|KC1G3_HUMAN
sp|Q9Y6J9|TAF6L_HUMAN	1	0		TAF6-like RNA polymerase II p300/CBP-associated factor-associated factor 65 kDa subunit 6L OS=Homo sapiens GN=TAF6L PE=1 SV=1	1	0_1_0_	sp|Q9Y6J9|TAF6L_HUMAN
sp|Q9Y6I3|EPN1_HUMAN	1	0		Epsin-1 OS=Homo sapiens GN=EPN1 PE=1 SV=2	2	1_1_0_	sp|Q9Y6I3|EPN1_HUMAN
sp|Q9Y6H1|CHCH2_HUMAN	1	0		Coiled-coil-helix-coiled-coil-helix domain-containing protein 2, mitochondrial OS=Homo sapiens GN=CHCHD2 PE=1 SV=1	2	1_1_0_	sp|Q9Y6H1|CHCH2_HUMAN
sp|Q9Y6G9|DC1L1_HUMAN	1	0		Cytoplasmic dynein 1 light intermediate chain 1 OS=Homo sapiens GN=DYNC1LI1 PE=1 SV=3	2	1_1_0_	sp|Q9Y6G9|DC1L1_HUMAN
sp|Q9Y6D6|BIG1_HUMAN	1	0		Brefeldin A-inhibited guanine nucleotide-exchange protein 1 OS=Homo sapiens GN=ARFGEF1 PE=1 SV=2	1	0_1_0_	sp|Q9Y6D6|BIG1_HUMAN
sp|Q9Y666|S12A7_HUMAN	1	0		Solute carrier family 12 member 7 OS=Homo sapiens GN=SLC12A7 PE=1 SV=3	1	0_1_0_	sp|Q9Y666|S12A7_HUMAN
sp|Q9Y5Y5|PEX16_HUMAN	1	0		Peroxisomal membrane protein PEX16 OS=Homo sapiens GN=PEX16 PE=1 SV=2	1	0_1_0_	sp|Q9Y5Y5|PEX16_HUMAN
sp|Q9Y5Q9|TF3C3_HUMAN	1	0		General transcription factor 3C polypeptide 3 OS=Homo sapiens GN=GTF3C3 PE=1 SV=1	1	0_1_0_	sp|Q9Y5Q9|TF3C3_HUMAN
sp|Q9Y5P6|GMPPB_HUMAN	1	0		Mannose-1-phosphate guanyltransferase beta OS=Homo sapiens GN=GMPPB PE=1 SV=2	1	0_1_0_	sp|Q9Y5P6|GMPPB_HUMAN
sp|Q9Y5A9|YTHD2_HUMAN	1	0		YTH domain family protein 2 OS=Homo sapiens GN=YTHDF2 PE=1 SV=2	1	0_1_0_	sp|Q9Y5A9|YTHD2_HUMAN
sp|Q9Y597|KCTD3_HUMAN	1	0		BTB/POZ domain-containing protein KCTD3 OS=Homo sapiens GN=KCTD3 PE=1 SV=2	1	0_1_0_	sp|Q9Y597|KCTD3_HUMAN
sp|Q9Y535|RPC8_HUMAN	1	0		DNA-directed RNA polymerase III subunit RPC8 OS=Homo sapiens GN=POLR3H PE=1 SV=1	1	0_1_0_	sp|Q9Y535|RPC8_HUMAN
sp|Q9Y4Z0|LSM4_HUMAN	1	0		U6 snRNA-associated Sm-like protein LSm4 OS=Homo sapiens GN=LSM4 PE=1 SV=1	1	0_1_0_	sp|Q9Y4Z0|LSM4_HUMAN
sp|Q9Y4K4|M4K5_HUMAN	1	0		Mitogen-activated protein kinase kinase kinase kinase 5 OS=Homo sapiens GN=MAP4K5 PE=1 SV=1	1	0_1_0_	sp|Q9Y4K4|M4K5_HUMAN
sp|Q9Y426|CU025_HUMAN	1	0		C2 domain-containing protein 2 OS=Homo sapiens GN=C2CD2 PE=1 SV=2	1	0_1_0_	sp|Q9Y426|CU025_HUMAN
sp|Q9Y3L5|RAP2C_HUMAN	1	0		Ras-related protein Rap-2c OS=Homo sapiens GN=RAP2C PE=1 SV=1	1	0_1_0_	sp|Q9Y3L5|RAP2C_HUMAN
sp|Q9Y3D8|KAD6_HUMAN	1	0		Adenylate kinase isoenzyme 6 OS=Homo sapiens GN=TAF9 PE=1 SV=1	1	0_1_0_	sp|Q9Y3D8|KAD6_HUMAN
sp|Q9Y3A6|TMED5_HUMAN	1	0		Transmembrane emp24 domain-containing protein 5 OS=Homo sapiens GN=TMED5 PE=1 SV=1	1	0_1_0_	sp|Q9Y3A6|TMED5_HUMAN
sp|Q9Y3A3|PHOCN_HUMAN	1	0		MOB-like protein phocein OS=Homo sapiens GN=MOB4 PE=1 SV=1	1	0_1_0_	sp|Q9Y3A3|PHOCN_HUMAN
sp|Q9Y397|ZDHC9_HUMAN	1	0		Palmitoyltransferase ZDHHC9 OS=Homo sapiens GN=ZDHHC9 PE=1 SV=2	1	0_1_0_	sp|Q9Y397|ZDHC9_HUMAN
sp|Q9Y375|CIA30_HUMAN	1	0		Complex I intermediate-associated protein 30, mitochondrial OS=Homo sapiens GN=NDUFAF1 PE=1 SV=2	1	0_1_0_	sp|Q9Y375|CIA30_HUMAN
sp|Q9Y305|ACOT9_HUMAN	1	0		Acyl-coenzyme A thioesterase 9, mitochondrial OS=Homo sapiens GN=ACOT9 PE=1 SV=2	1	0_1_0_	sp|Q9Y305|ACOT9_HUMAN
sp|Q9Y2X7|GIT1_HUMAN	1	0		ARF GTPase-activating protein GIT1 OS=Homo sapiens GN=GIT1 PE=1 SV=2	1	0_1_0_	sp|Q9Y2X7|GIT1_HUMAN
sp|Q9Y2R0|COA3_HUMAN	1	0		Cytochrome c oxidase assembly protein 3 homolog, mitochondrial OS=Homo sapiens GN=COA3 PE=1 SV=1	1	0_1_0_	sp|Q9Y2R0|COA3_HUMAN
sp|Q9Y2P8|RCL1_HUMAN	1	0		RNA 3'-terminal phosphate cyclase-like protein OS=Homo sapiens GN=RCL1 PE=1 SV=3	2	1_1_0_	sp|Q9Y2P8|RCL1_HUMAN
sp|Q9Y2G8|DJC16_HUMAN	1	0		DnaJ homolog subfamily C member 16 OS=Homo sapiens GN=DNAJC16 PE=2 SV=3	1	0_1_0_	sp|Q9Y2G8|DJC16_HUMAN
sp|Q9Y266|NUDC_HUMAN	1	0		Nuclear migration protein nudC OS=Homo sapiens GN=NUDC PE=1 SV=1	2	1_1_0_	sp|Q9Y266|NUDC_HUMAN
sp|Q9Y251|HPSE_HUMAN	1	0		Heparanase OS=Homo sapiens GN=HPSE PE=1 SV=2	1	0_1_0_	sp|Q9Y251|HPSE_HUMAN
sp|Q9UQ53|MGT4B_HUMAN	1	0		Alpha-1,3-mannosyl-glycoprotein 4-beta-N-acetylglucosaminyltransferase B OS=Homo sapiens GN=MGAT4B PE=1 SV=1	1	0_1_0_	sp|Q9UQ53|MGT4B_HUMAN
sp|Q9UPY6|WASF3_HUMAN	1	0		Wiskott-Aldrich syndrome protein family member 3 OS=Homo sapiens GN=WASF3 PE=1 SV=2	1	0_1_0_	sp|Q9UPY6|WASF3_HUMAN
sp|Q9UPY5|XCT_HUMAN	1	0		Cystine/glutamate transporter OS=Homo sapiens GN=SLC7A11 PE=1 SV=1	1	0_1_0_	sp|Q9UPY5|XCT_HUMAN
sp|Q9UNZ5|L10K_HUMAN	1	0		Leydig cell tumor 10 kDa protein homolog OS=Homo sapiens GN=C19orf53 PE=1 SV=1	1	0_1_0_	sp|Q9UNZ5|L10K_HUMAN
sp|Q9UMY1|NOL7_HUMAN	1	0		Nucleolar protein 7 OS=Homo sapiens GN=NOL7 PE=1 SV=2	2	1_1_0_	sp|Q9UMY1|NOL7_HUMAN
sp|Q9UM47|NOTC3_HUMAN	1	0		Neurogenic locus notch homolog protein 3 OS=Homo sapiens GN=NOTCH3 PE=1 SV=2	2	1_1_0_	sp|Q9UM47|NOTC3_HUMAN
sp|Q9ULX3|NOB1_HUMAN	1	0		RNA-binding protein NOB1 OS=Homo sapiens GN=NOB1 PE=1 SV=1	1	0_1_0_	sp|Q9ULX3|NOB1_HUMAN
sp|Q9ULW3|ABT1_HUMAN	1	0		Activator of basal transcription 1 OS=Homo sapiens GN=ABT1 PE=1 SV=1	1	0_1_0_	sp|Q9ULW3|ABT1_HUMAN
sp|Q9ULR0|ISY1_HUMAN	1	0		Pre-mRNA-splicing factor ISY1 homolog OS=Homo sapiens GN=ISY1 PE=1 SV=3	1	0_1_0_	sp|Q9ULR0|ISY1_HUMAN
sp|Q9ULM3|YETS2_HUMAN	1	0		YEATS domain-containing protein 2 OS=Homo sapiens GN=YEATS2 PE=1 SV=2	1	0_1_0_	sp|Q9ULM3|YETS2_HUMAN
sp|Q9ULH0|KDIS_HUMAN	1	0		Kinase D-interacting substrate of 220 kDa OS=Homo sapiens GN=KIDINS220 PE=1 SV=3	1	0_1_0_	sp|Q9ULH0|KDIS_HUMAN
sp|Q9UL52|TM11E_HUMAN	1	0		Transmembrane protease serine 11E OS=Homo sapiens GN=TMPRSS11E PE=1 SV=2	1	0_1_0_	sp|Q9UL52|TM11E_HUMAN
sp|Q9UL25|RAB21_HUMAN	1	0		Ras-related protein Rab-21 OS=Homo sapiens GN=RAB21 PE=1 SV=3	1	0_1_0_	sp|Q9UL25|RAB21_HUMAN
sp|Q9UKJ3|GPTC8_HUMAN	1	0		G patch domain-containing protein 8 OS=Homo sapiens GN=GPATCH8 PE=1 SV=2	1	0_1_0_	sp|Q9UKJ3|GPTC8_HUMAN
sp|Q9UKB1|FBW1B_HUMAN	1	0		F-box/WD repeat-containing protein 11 OS=Homo sapiens GN=FBXW11 PE=1 SV=1	1	0_1_0_	sp|Q9UKB1|FBW1B_HUMAN
sp|Q9UK41|VPS28_HUMAN	1	0		Vacuolar protein sorting-associated protein 28 homolog OS=Homo sapiens GN=VPS28 PE=1 SV=1	1	0_1_0_	sp|Q9UK41|VPS28_HUMAN
sp|Q9UJX3|APC7_HUMAN	1	0		Anaphase-promoting complex subunit 7 OS=Homo sapiens GN=ANAPC7 PE=1 SV=4	1	0_1_0_	sp|Q9UJX3|APC7_HUMAN
sp|Q9UJX2|CDC23_HUMAN	1	0		Cell division cycle protein 23 homolog OS=Homo sapiens GN=CDC23 PE=1 SV=3	1	0_1_0_	sp|Q9UJX2|CDC23_HUMAN
sp|Q9UJA5|TRM6_HUMAN	1	0		tRNA (adenine(58)-N(1))-methyltransferase non-catalytic subunit TRM6 OS=Homo sapiens GN=TRMT6 PE=1 SV=1	1	0_1_0_	sp|Q9UJA5|TRM6_HUMAN
sp|Q9UJ70|NAGK_HUMAN	1	0		N-acetyl-D-glucosamine kinase OS=Homo sapiens GN=NAGK PE=1 SV=4	1	0_1_0_	sp|Q9UJ70|NAGK_HUMAN
sp|Q9UIG0|BAZ1B_HUMAN	1	0		Tyrosine-protein kinase BAZ1B OS=Homo sapiens GN=BAZ1B PE=1 SV=2	1	0_1_0_	sp|Q9UIG0|BAZ1B_HUMAN
sp|Q9UHN6|TMEM2_HUMAN	1	0		Transmembrane protein 2 OS=Homo sapiens GN=TMEM2 PE=1 SV=1	1	0_1_0_	sp|Q9UHN6|TMEM2_HUMAN
sp|Q9UHG3|PCYOX_HUMAN	1	0		Prenylcysteine oxidase 1 OS=Homo sapiens GN=PCYOX1 PE=1 SV=3	1	0_1_0_	sp|Q9UHG3|PCYOX_HUMAN
sp|Q9UHB7|AFF4_HUMAN	1	0		AF4/FMR2 family member 4 OS=Homo sapiens GN=AFF4 PE=1 SV=1	1	0_1_0_	sp|Q9UHB7|AFF4_HUMAN
sp|Q9UGP8|SEC63_HUMAN	1	0		Translocation protein SEC63 homolog OS=Homo sapiens GN=SEC63 PE=1 SV=2	1	0_1_0_	sp|Q9UGP8|SEC63_HUMAN
sp|Q9UGP4|LIMD1_HUMAN	1	0		LIM domain-containing protein 1 OS=Homo sapiens GN=LIMD1 PE=1 SV=1	1	0_1_0_	sp|Q9UGP4|LIMD1_HUMAN
sp|Q9UFN0|NPS3A_HUMAN	1	0		Protein NipSnap homolog 3A OS=Homo sapiens GN=NIPSNAP3A PE=1 SV=2	1	0_1_0_	sp|Q9UFN0|NPS3A_HUMAN
sp|Q9UEU0|VTI1B_HUMAN	1	0		Vesicle transport through interaction with t-SNAREs homolog 1B OS=Homo sapiens GN=VTI1B PE=1 SV=3	2	1_1_0_	sp|Q9UEU0|VTI1B_HUMAN
sp|Q9UDY4|DNJB4_HUMAN	1	0		DnaJ homolog subfamily B member 4 OS=Homo sapiens GN=DNAJB4 PE=1 SV=1	2	1_1_0_	sp|Q9UDY4|DNJB4_HUMAN
sp|Q9UBP9|GULP1_HUMAN	1	0		PTB domain-containing engulfment adapter protein 1 OS=Homo sapiens GN=GULP1 PE=1 SV=1	1	0_1_0_	sp|Q9UBP9|GULP1_HUMAN
sp|Q9UBL3|ASH2L_HUMAN	1	0		Set1/Ash2 histone methyltransferase complex subunit ASH2 OS=Homo sapiens GN=ASH2L PE=1 SV=1	1	0_1_0_	sp|Q9UBL3|ASH2L_HUMAN
sp|Q9UBF2|COPG2_HUMAN	1	0		Coatomer subunit gamma-2 OS=Homo sapiens GN=COPG2 PE=1 SV=1	1	0_1_0_	sp|Q9UBF2|COPG2_HUMAN
sp|Q9P2S5|WRP73_HUMAN	1	0		WD repeat-containing protein WRAP73 OS=Homo sapiens GN=WRAP73 PE=2 SV=1	1	0_1_0_	sp|Q9P2S5|WRP73_HUMAN
sp|Q9P2K3|RCOR3_HUMAN	1	0		REST corepressor 3 OS=Homo sapiens GN=RCOR3 PE=1 SV=2	2	1_1_0_	sp|Q9P2K3|RCOR3_HUMAN
sp|Q9P2F5|STOX2_HUMAN	1	0		Storkhead-box protein 2 OS=Homo sapiens GN=STOX2 PE=2 SV=2	1	0_1_0_	sp|Q9P2F5|STOX2_HUMAN
sp|Q9P2E5|CHPF2_HUMAN	1	0		Chondroitin sulfate glucuronyltransferase OS=Homo sapiens GN=CHPF2 PE=2 SV=2	1	0_1_0_	sp|Q9P2E5|CHPF2_HUMAN
sp|Q9P1Q0|VPS54_HUMAN	1	0		Vacuolar protein sorting-associated protein 54 OS=Homo sapiens GN=VPS54 PE=1 SV=2	1	0_1_0_	sp|Q9P1Q0|VPS54_HUMAN
sp|Q9P0V3|SH3B4_HUMAN	1	0		SH3 domain-binding protein 4 OS=Homo sapiens GN=SH3BP4 PE=1 SV=1	1	0_1_0_	sp|Q9P0V3|SH3B4_HUMAN
sp|Q9P0U4|CXXC1_HUMAN	1	0		CpG-binding protein OS=Homo sapiens GN=CXXC1 PE=1 SV=2	1	0_1_0_	sp|Q9P0U4|CXXC1_HUMAN
sp|Q9P0U3|SENP1_HUMAN	1	0		Sentrin-specific protease 1 OS=Homo sapiens GN=SENP1 PE=1 SV=2	1	0_1_0_	sp|Q9P0U3|SENP1_HUMAN
sp|Q9P013|CWC15_HUMAN	1	0		Spliceosome-associated protein CWC15 homolog OS=Homo sapiens GN=CWC15 PE=1 SV=2	2	1_1_0_	sp|Q9P013|CWC15_HUMAN
sp|Q9NZT1|CALL5_HUMAN	1	0		Calmodulin-like protein 5 OS=Homo sapiens GN=CALML5 PE=1 SV=2	1	0_1_0_	sp|Q9NZT1|CALL5_HUMAN
sp|Q9NZN4|EHD2_HUMAN	1	0		EH domain-containing protein 2 OS=Homo sapiens GN=EHD2 PE=1 SV=2	1	0_1_0_	sp|Q9NZN4|EHD2_HUMAN
sp|Q9NZ63|CI078_HUMAN	1	0		Uncharacterized protein C9orf78 OS=Homo sapiens GN=C9orf78 PE=1 SV=1	1	0_1_0_	sp|Q9NZ63|CI078_HUMAN
sp|Q9NZ43|USE1_HUMAN	1	0		Vesicle transport protein USE1 OS=Homo sapiens GN=USE1 PE=1 SV=2	1	0_1_0_	sp|Q9NZ43|USE1_HUMAN
sp|Q9NYU1|UGGG2_HUMAN	1	0		UDP-glucose:glycoprotein glucosyltransferase 2 OS=Homo sapiens GN=UGGT2 PE=1 SV=4	1	0_1_0_	sp|Q9NYU1|UGGG2_HUMAN
sp|Q9NYQ6|CELR1_HUMAN	1	0		Cadherin EGF LAG seven-pass G-type receptor 1 OS=Homo sapiens GN=CELSR1 PE=1 SV=1	1	0_1_0_	sp|Q9NYQ6|CELR1_HUMAN
sp|Q9NYH9|UTP6_HUMAN	1	0		U3 small nucleolar RNA-associated protein 6 homolog OS=Homo sapiens GN=UTP6 PE=1 SV=2	2	1_1_0_	sp|Q9NYH9|UTP6_HUMAN
sp|Q9NYB9|ABI2_HUMAN	1	0		Abl interactor 2 OS=Homo sapiens GN=ABI2 PE=1 SV=1	1	0_1_0_	sp|Q9NYB9|ABI2_HUMAN
sp|Q9NYB0|TE2IP_HUMAN	1	0		Telomeric repeat-binding factor 2-interacting protein 1 OS=Homo sapiens GN=TERF2IP PE=1 SV=1	1	0_1_0_	sp|Q9NYB0|TE2IP_HUMAN
sp|Q9NXG6|P4HTM_HUMAN	1	0		Transmembrane prolyl 4-hydroxylase OS=Homo sapiens GN=P4HTM PE=1 SV=2	1	0_1_0_	sp|Q9NXG6|P4HTM_HUMAN
sp|Q9NX61|T161A_HUMAN	1	0		Transmembrane protein 161A OS=Homo sapiens GN=TMEM161A PE=2 SV=1	1	0_1_0_	sp|Q9NX61|T161A_HUMAN
sp|Q9NX14|NDUBB_HUMAN	1	0		NADH dehydrogenase [ubiquinone] 1 beta subcomplex subunit 11, mitochondrial OS=Homo sapiens GN=NDUFB11 PE=1 SV=1	1	0_1_0_	sp|Q9NX14|NDUBB_HUMAN
sp|Q9NWZ8|GEMI8_HUMAN	1	0		Gem-associated protein 8 OS=Homo sapiens GN=GEMIN8 PE=1 SV=1	1	0_1_0_	sp|Q9NWZ8|GEMI8_HUMAN
sp|Q9NWT6|HIF1N_HUMAN	1	0		Hypoxia-inducible factor 1-alpha inhibitor OS=Homo sapiens GN=HIF1AN PE=1 SV=2	1	0_1_0_	sp|Q9NWT6|HIF1N_HUMAN
sp|Q9NWT1|PK1IP_HUMAN	1	0		p21-activated protein kinase-interacting protein 1 OS=Homo sapiens GN=PAK1IP1 PE=1 SV=2	2	1_1_0_	sp|Q9NWT1|PK1IP_HUMAN
sp|Q9NWK9|BCD1_HUMAN	1	0		Box C/D snoRNA protein 1 OS=Homo sapiens GN=ZNHIT6 PE=1 SV=1	1	0_1_0_	sp|Q9NWK9|BCD1_HUMAN
sp|Q9NWA0|MED9_HUMAN	1	0		Mediator of RNA polymerase II transcription subunit 9 OS=Homo sapiens GN=MED9 PE=1 SV=1	1	0_1_0_	sp|Q9NWA0|MED9_HUMAN
sp|Q9NW38|FANCL_HUMAN	1	0		E3 ubiquitin-protein ligase FANCL OS=Homo sapiens GN=FANCL PE=1 SV=2	1	0_1_0_	sp|Q9NW38|FANCL_HUMAN
sp|Q9NW07|ZN358_HUMAN	1	0		Zinc finger protein 358 OS=Homo sapiens GN=ZNF358 PE=1 SV=2	2	1_1_0_	sp|Q9NW07|ZN358_HUMAN
sp|Q9NVS9|PNPO_HUMAN	1	0		Pyridoxine-5'-phosphate oxidase OS=Homo sapiens GN=PNPO PE=1 SV=1	1	0_1_0_	sp|Q9NVS9|PNPO_HUMAN
sp|Q9NVP2|ASF1B_HUMAN	1	0		Histone chaperone ASF1B OS=Homo sapiens GN=ASF1B PE=1 SV=1	1	0_1_0_	sp|Q9NVP2|ASF1B_HUMAN
sp|Q9NVN8|GNL3L_HUMAN	1	0		Guanine nucleotide-binding protein-like 3-like protein OS=Homo sapiens GN=GNL3L PE=1 SV=1	1	0_1_0_	sp|Q9NVN8|GNL3L_HUMAN
sp|Q9NVH6|TMLH_HUMAN	1	0		Trimethyllysine dioxygenase, mitochondrial OS=Homo sapiens GN=TMLHE PE=1 SV=1	1	0_1_0_	sp|Q9NVH6|TMLH_HUMAN
sp|Q9NTZ6|RBM12_HUMAN	1	0		RNA-binding protein 12 OS=Homo sapiens GN=RBM12 PE=1 SV=1	2	1_1_0_	sp|Q9NTZ6|RBM12_HUMAN
sp|Q9NSD9|SYFB_HUMAN	1	0		Phenylalanine--tRNA ligase beta subunit OS=Homo sapiens GN=FARSB PE=1 SV=3	1	0_1_0_	sp|Q9NSD9|SYFB_HUMAN
sp|Q9NS86|LANC2_HUMAN	1	0		LanC-like protein 2 OS=Homo sapiens GN=LANCL2 PE=1 SV=1	1	0_1_0_	sp|Q9NS86|LANC2_HUMAN
sp|Q9NS69|TOM22_HUMAN	1	0		Mitochondrial import receptor subunit TOM22 homolog OS=Homo sapiens GN=TOMM22 PE=1 SV=3	1	0_1_0_	sp|Q9NS69|TOM22_HUMAN
sp|Q9NS23|RASF1_HUMAN	1	0		Ras association domain-containing protein 1 OS=Homo sapiens GN=RASSF1 PE=1 SV=1	1	0_1_0_	sp|Q9NS23|RASF1_HUMAN
sp|Q9NRZ7|PLCC_HUMAN	1	0		1-acyl-sn-glycerol-3-phosphate acyltransferase gamma OS=Homo sapiens GN=AGPAT3 PE=1 SV=1	1	0_1_0_	sp|Q9NRZ7|PLCC_HUMAN
sp|Q9NRR4|RNC_HUMAN	1	0		Ribonuclease 3 OS=Homo sapiens GN=DROSHA PE=1 SV=2	1	0_1_0_	sp|Q9NRR4|RNC_HUMAN
sp|Q9NRR3|C42S2_HUMAN	1	0		CDC42 small effector protein 2 OS=Homo sapiens GN=CDC42SE2 PE=1 SV=1	1	0_1_0_	sp|Q9NRR3|C42S2_HUMAN
sp|Q9NRD1|FBX6_HUMAN	1	0		F-box only protein 6 OS=Homo sapiens GN=FBXO6 PE=1 SV=1	1	0_1_0_	sp|Q9NRD1|FBX6_HUMAN
sp|Q9NQX7|ITM2C_HUMAN	1	0		Integral membrane protein 2C OS=Homo sapiens GN=ITM2C PE=1 SV=1	1	0_1_0_	sp|Q9NQX7|ITM2C_HUMAN
sp|Q9NQU5|PAK6_HUMAN	1	0		Serine/threonine-protein kinase PAK 6 OS=Homo sapiens GN=PAK6 PE=1 SV=1	1	0_1_0_	sp|Q9NQU5|PAK6_HUMAN
sp|Q9NQC3|RTN4_HUMAN	1	0		Reticulon-4 OS=Homo sapiens GN=RTN4 PE=1 SV=2	1	0_1_0_	sp|Q9NQC3|RTN4_HUMAN
sp|Q9HD67|MYO10_HUMAN	1	0		Unconventional myosin-X OS=Homo sapiens GN=MYO10 PE=1 SV=3	1	0_1_0_	sp|Q9HD67|MYO10_HUMAN
sp|Q9HCS7|SYF1_HUMAN	1	0		Pre-mRNA-splicing factor SYF1 OS=Homo sapiens GN=XAB2 PE=1 SV=2	1	0_1_0_	sp|Q9HCS7|SYF1_HUMAN
sp|Q9HC56|PCDH9_HUMAN	1	0		Protocadherin-9 OS=Homo sapiens GN=PCDH9 PE=1 SV=2	1	0_1_0_	sp|Q9HC56|PCDH9_HUMAN
sp|Q9HBM6|TAF9B_HUMAN	1	0		Transcription initiation factor TFIID subunit 9B OS=Homo sapiens GN=TAF9B PE=1 SV=1	1	0_1_0_	sp|Q9HBM6|TAF9B_HUMAN
sp|Q9HBM0|VEZA_HUMAN	1	0		Vezatin OS=Homo sapiens GN=VEZT PE=1 SV=3	1	0_1_0_	sp|Q9HBM0|VEZA_HUMAN
sp|Q9HAV4|XPO5_HUMAN	1	0		Exportin-5 OS=Homo sapiens GN=XPO5 PE=1 SV=1	1	0_1_0_	sp|Q9HAV4|XPO5_HUMAN
sp|Q9HA82|CERS4_HUMAN	1	0		Ceramide synthase 4 OS=Homo sapiens GN=CERS4 PE=1 SV=2	1	0_1_0_	sp|Q9HA82|CERS4_HUMAN
sp|Q9HA64|KT3K_HUMAN	1	0		Ketosamine-3-kinase OS=Homo sapiens GN=FN3KRP PE=1 SV=2	2	1_1_0_	sp|Q9HA64|KT3K_HUMAN
sp|Q9H9B1|EHMT1_HUMAN	1	0		Histone-lysine N-methyltransferase EHMT1 OS=Homo sapiens GN=EHMT1 PE=1 SV=4	1	0_1_0_	sp|Q9H9B1|EHMT1_HUMAN
sp|Q9H944|MED20_HUMAN	1	0		Mediator of RNA polymerase II transcription subunit 20 OS=Homo sapiens GN=MED20 PE=1 SV=1	1	0_1_0_	sp|Q9H944|MED20_HUMAN
sp|Q9H8Y5|ANKZ1_HUMAN	1	0		Ankyrin repeat and zinc finger domain-containing protein 1 OS=Homo sapiens GN=ANKZF1 PE=1 SV=1	1	0_1_0_	sp|Q9H8Y5|ANKZ1_HUMAN
sp|Q9H8S9|MOB1A_HUMAN	1	0		MOB kinase activator 1A OS=Homo sapiens GN=MOB1A PE=1 SV=4	1	0_1_0_	sp|Q9H8S9|MOB1A_HUMAN
sp|Q9H773|DCTP1_HUMAN	1	0		dCTP pyrophosphatase 1 OS=Homo sapiens GN=DCTPP1 PE=1 SV=1	2	1_1_0_	sp|Q9H773|DCTP1_HUMAN
sp|Q9H6Z4|RANB3_HUMAN	1	0		Ran-binding protein 3 OS=Homo sapiens GN=RANBP3 PE=1 SV=1	1	0_1_0_	sp|Q9H6Z4|RANB3_HUMAN
sp|Q9H6W3|NO66_HUMAN	1	0		Bifunctional lysine-specific demethylase and histidyl-hydroxylase NO66 OS=Homo sapiens GN=NO66 PE=1 SV=2	1	0_1_0_	sp|Q9H6W3|NO66_HUMAN
sp|Q9H6R0|DHX33_HUMAN	1	0		Putative ATP-dependent RNA helicase DHX33 OS=Homo sapiens GN=DHX33 PE=1 SV=2	1	0_1_0_	sp|Q9H6R0|DHX33_HUMAN
sp|Q9H5U6|ZCHC4_HUMAN	1	0		Zinc finger CCHC domain-containing protein 4 OS=Homo sapiens GN=ZCCHC4 PE=1 SV=3	1	0_1_0_	sp|Q9H5U6|ZCHC4_HUMAN
sp|Q9H5H4|ZN768_HUMAN	1	0		Zinc finger protein 768 OS=Homo sapiens GN=ZNF768 PE=1 SV=2	1	0_1_0_	sp|Q9H5H4|ZN768_HUMAN
sp|Q9H4K7|GTPB5_HUMAN	1	0		GTP-binding protein 5 OS=Homo sapiens GN=GTPBP5 PE=2 SV=1	1	0_1_0_	sp|Q9H4K7|GTPB5_HUMAN
sp|Q9H3N1|TMX1_HUMAN	1	0		Thioredoxin-related transmembrane protein 1 OS=Homo sapiens GN=TMX1 PE=1 SV=1	2	1_1_0_	sp|Q9H3N1|TMX1_HUMAN
sp|Q9H3F6|BACD3_HUMAN	1	0		BTB/POZ domain-containing adapter for CUL3-mediated RhoA degradation protein 3 OS=Homo sapiens GN=KCTD10 PE=1 SV=1	1	0_1_0_	sp|Q9H3F6|BACD3_HUMAN
sp|Q9H2K0|IF3M_HUMAN	1	0		Translation initiation factor IF-3, mitochondrial OS=Homo sapiens GN=MTIF3 PE=1 SV=4	2	1_1_0_	sp|Q9H2K0|IF3M_HUMAN
sp|Q9H2D6|TARA_HUMAN	1	0		TRIO and F-actin-binding protein OS=Homo sapiens GN=TRIOBP PE=1 SV=3	2	1_1_0_	sp|Q9H2D6|TARA_HUMAN
sp|Q9H1A3|METL9_HUMAN	1	0		Methyltransferase-like protein 9 OS=Homo sapiens GN=METTL9 PE=2 SV=1	1	0_1_0_	sp|Q9H1A3|METL9_HUMAN
sp|Q9H0W5|CCDC8_HUMAN	1	0		Coiled-coil domain-containing protein 8 OS=Homo sapiens GN=CCDC8 PE=1 SV=2	2	1_1_0_	sp|Q9H0W5|CCDC8_HUMAN
sp|Q9H0U4|RAB1B_HUMAN	1	0		Ras-related protein Rab-1B OS=Homo sapiens GN=RAB1B PE=1 SV=1	1	0_1_0_	sp|Q9H0U4|RAB1B_HUMAN
sp|Q9H0E9|BRD8_HUMAN	1	0		Bromodomain-containing protein 8 OS=Homo sapiens GN=BRD8 PE=1 SV=2	1	0_1_0_	sp|Q9H0E9|BRD8_HUMAN
sp|Q9H0C8|ILKAP_HUMAN	1	0		Integrin-linked kinase-associated serine/threonine phosphatase 2C OS=Homo sapiens GN=ILKAP PE=1 SV=1	1	0_1_0_	sp|Q9H0C8|ILKAP_HUMAN
sp|Q9H061|T126A_HUMAN	1	0		Transmembrane protein 126A OS=Homo sapiens GN=TMEM126A PE=1 SV=1	1	0_1_0_	sp|Q9H061|T126A_HUMAN
sp|Q9GZZ1|NAA50_HUMAN	1	0		N-alpha-acetyltransferase 50 OS=Homo sapiens GN=NAA50 PE=1 SV=1	1	0_1_0_	sp|Q9GZZ1|NAA50_HUMAN
sp|Q9GZY8|MFF_HUMAN	1	0		Mitochondrial fission factor OS=Homo sapiens GN=MFF PE=1 SV=1	1	0_1_0_	sp|Q9GZY8|MFF_HUMAN
sp|Q9GZS9|CHST5_HUMAN	1	0		Carbohydrate sulfotransferase 5 OS=Homo sapiens GN=CHST5 PE=2 SV=3	1	0_1_0_	sp|Q9GZS9|CHST5_HUMAN
sp|Q9GZP9|DERL2_HUMAN	1	0		Derlin-2 OS=Homo sapiens GN=DERL2 PE=1 SV=1	1	0_1_0_	sp|Q9GZP9|DERL2_HUMAN
sp|Q9GZL7|WDR12_HUMAN	1	0		Ribosome biogenesis protein WDR12 OS=Homo sapiens GN=WDR12 PE=1 SV=2	1	0_1_0_	sp|Q9GZL7|WDR12_HUMAN
sp|Q9C0K1|S39A8_HUMAN	1	0		Zinc transporter ZIP8 OS=Homo sapiens GN=SLC39A8 PE=1 SV=1	1	0_1_0_	sp|Q9C0K1|S39A8_HUMAN
sp|Q9BYE4|SPR2G_HUMAN	1	0		Small proline-rich protein 2G OS=Homo sapiens GN=SPRR2G PE=2 SV=1	1	0_1_0_	sp|Q9BYE4|SPR2G_HUMAN
sp|Q9BY32|ITPA_HUMAN	1	0		Inosine triphosphate pyrophosphatase OS=Homo sapiens GN=ITPA PE=1 SV=2	2	1_1_0_	sp|Q9BY32|ITPA_HUMAN
sp|Q9BXS5|AP1M1_HUMAN	1	0		AP-1 complex subunit mu-1 OS=Homo sapiens GN=AP1M1 PE=1 SV=3	1	0_1_0_	sp|Q9BXS5|AP1M1_HUMAN
sp|Q9BXK1|KLF16_HUMAN	1	0		Krueppel-like factor 16 OS=Homo sapiens GN=KLF16 PE=1 SV=1	2	1_1_0_	sp|Q9BXK1|KLF16_HUMAN
sp|Q9BX68|HINT2_HUMAN	1	0		Histidine triad nucleotide-binding protein 2, mitochondrial OS=Homo sapiens GN=HINT2 PE=1 SV=1	1	0_1_0_	sp|Q9BX68|HINT2_HUMAN
sp|Q9BWT3|PAPOG_HUMAN	1	0		Poly(A) polymerase gamma OS=Homo sapiens GN=PAPOLG PE=1 SV=2	1	0_1_0_	sp|Q9BWT3|PAPOG_HUMAN
sp|Q9BW61|DDA1_HUMAN	1	0		DET1- and DDB1-associated protein 1 OS=Homo sapiens GN=DDA1 PE=1 SV=1	1	0_1_0_	sp|Q9BW61|DDA1_HUMAN
sp|Q9BV44|THUM3_HUMAN	1	0		THUMP domain-containing protein 3 OS=Homo sapiens GN=THUMPD3 PE=1 SV=1	2	1_1_0_	sp|Q9BV44|THUM3_HUMAN
sp|Q9BUN8|DERL1_HUMAN	1	0		Derlin-1 OS=Homo sapiens GN=DERL1 PE=1 SV=1	1	0_1_0_	sp|Q9BUN8|DERL1_HUMAN
sp|Q9BUI4|RPC3_HUMAN	1	0		DNA-directed RNA polymerase III subunit RPC3 OS=Homo sapiens GN=POLR3C PE=1 SV=1	1	0_1_0_	sp|Q9BUI4|RPC3_HUMAN
sp|Q9BTL3|RAM_HUMAN	1	0		RNMT-activating mini protein OS=Homo sapiens GN=FAM103A1 PE=1 SV=1	1	0_1_0_	sp|Q9BTL3|RAM_HUMAN
sp|Q9BTE3|MCMBP_HUMAN	1	0		Mini-chromosome maintenance complex-binding protein OS=Homo sapiens GN=MCMBP PE=1 SV=2	1	0_1_0_	sp|Q9BTE3|MCMBP_HUMAN
sp|Q9BT22|ALG1_HUMAN	1	0		Chitobiosyldiphosphodolichol beta-mannosyltransferase OS=Homo sapiens GN=ALG1 PE=1 SV=2	2	1_1_0_	sp|Q9BT22|ALG1_HUMAN
sp|Q9BRR8|GPTC1_HUMAN	1	0		G patch domain-containing protein 1 OS=Homo sapiens GN=GPATCH1 PE=1 SV=1	1	0_1_0_	sp|Q9BRR8|GPTC1_HUMAN
sp|Q9BRQ8|AIFM2_HUMAN	1	0		Apoptosis-inducing factor 2 OS=Homo sapiens GN=AIFM2 PE=1 SV=1	1	0_1_0_	sp|Q9BRQ8|AIFM2_HUMAN
sp|Q9BRL6|SRSF8_HUMAN	1	0		Serine/arginine-rich splicing factor 8 OS=Homo sapiens GN=SRSF8 PE=1 SV=1	2	1_1_0_	sp|Q9BRL6|SRSF8_HUMAN
sp|Q9BPZ3|PAIP2_HUMAN	1	0		Polyadenylate-binding protein-interacting protein 2 OS=Homo sapiens GN=PAIP2 PE=1 SV=1	1	0_1_0_	sp|Q9BPZ3|PAIP2_HUMAN
sp|Q9BPX3|CND3_HUMAN	1	0		Condensin complex subunit 3 OS=Homo sapiens GN=NCAPG PE=1 SV=1	1	0_1_0_	sp|Q9BPX3|CND3_HUMAN
sp|Q99996|AKAP9_HUMAN	1	0		A-kinase anchor protein 9 OS=Homo sapiens GN=AKAP9 PE=1 SV=3	1	0_1_0_	sp|Q99996|AKAP9_HUMAN
sp|Q99943|PLCA_HUMAN	1	0		1-acyl-sn-glycerol-3-phosphate acyltransferase alpha OS=Homo sapiens GN=AGPAT1 PE=2 SV=2	2	1_1_0_	sp|Q99943|PLCA_HUMAN
sp|Q99816|TS101_HUMAN	1	0		Tumor susceptibility gene 101 protein OS=Homo sapiens GN=TSG101 PE=1 SV=2	2	1_1_0_	sp|Q99816|TS101_HUMAN
sp|Q99735|MGST2_HUMAN	1	0		Microsomal glutathione S-transferase 2 OS=Homo sapiens GN=MGST2 PE=1 SV=1	1	0_1_0_	sp|Q99735|MGST2_HUMAN
sp|Q99676|ZN184_HUMAN	1	0		Zinc finger protein 184 OS=Homo sapiens GN=ZNF184 PE=1 SV=4	1	0_1_0_	sp|Q99676|ZN184_HUMAN
sp|Q99633|PRP18_HUMAN	1	0		Pre-mRNA-splicing factor 18 OS=Homo sapiens GN=PRPF18 PE=1 SV=1	1	0_1_0_	sp|Q99633|PRP18_HUMAN
sp|Q99598|TSNAX_HUMAN	1	0		Translin-associated protein X OS=Homo sapiens GN=TSNAX PE=1 SV=1	1	0_1_0_	sp|Q99598|TSNAX_HUMAN
sp|Q99595|TI17A_HUMAN	1	0		Mitochondrial import inner membrane translocase subunit Tim17-A OS=Homo sapiens GN=TIMM17A PE=1 SV=1	1	0_1_0_	sp|Q99595|TI17A_HUMAN
sp|Q99538|LGMN_HUMAN	1	0		Legumain OS=Homo sapiens GN=LGMN PE=1 SV=1	1	0_1_0_	sp|Q99538|LGMN_HUMAN
sp|Q99536|VAT1_HUMAN	1	0		Synaptic vesicle membrane protein VAT-1 homolog OS=Homo sapiens GN=VAT1 PE=1 SV=2	1	0_1_0_	sp|Q99536|VAT1_HUMAN
sp|Q99523|SORT_HUMAN	1	0		Sortilin OS=Homo sapiens GN=SORT1 PE=1 SV=3	1	0_1_0_	sp|Q99523|SORT_HUMAN
sp|Q96SL4|GPX7_HUMAN	1	0		Glutathione peroxidase 7 OS=Homo sapiens GN=GPX7 PE=1 SV=1	1	0_1_0_	sp|Q96SL4|GPX7_HUMAN
sp|Q96SK2|TM209_HUMAN	1	0		Transmembrane protein 209 OS=Homo sapiens GN=TMEM209 PE=1 SV=2	1	0_1_0_	sp|Q96SK2|TM209_HUMAN
sp|Q96S66|CLCC1_HUMAN	1	0		Chloride channel CLIC-like protein 1 OS=Homo sapiens GN=CLCC1 PE=1 SV=1	1	0_1_0_	sp|Q96S66|CLCC1_HUMAN
sp|Q96S52|PIGS_HUMAN	1	0		GPI transamidase component PIG-S OS=Homo sapiens GN=PIGS PE=1 SV=3	1	0_1_0_	sp|Q96S52|PIGS_HUMAN
sp|Q96RT7|GCP6_HUMAN	1	0		Gamma-tubulin complex component 6 OS=Homo sapiens GN=TUBGCP6 PE=1 SV=3	1	0_1_0_	sp|Q96RT7|GCP6_HUMAN
sp|Q96RL7|VP13A_HUMAN	1	0		Vacuolar protein sorting-associated protein 13A OS=Homo sapiens GN=VPS13A PE=1 SV=2	1	0_1_0_	sp|Q96RL7|VP13A_HUMAN
sp|Q96R06|SPAG5_HUMAN	1	0		Sperm-associated antigen 5 OS=Homo sapiens GN=SPAG5 PE=1 SV=2	1	0_1_0_	sp|Q96R06|SPAG5_HUMAN
sp|Q96QZ7|MAGI1_HUMAN	1	0		Membrane-associated guanylate kinase, WW and PDZ domain-containing protein 1 OS=Homo sapiens GN=MAGI1 PE=1 SV=3	1	0_1_0_	sp|Q96QZ7|MAGI1_HUMAN
sp|Q96QK1|VPS35_HUMAN	1	0		Vacuolar protein sorting-associated protein 35 OS=Homo sapiens GN=VPS35 PE=1 SV=2	2	1_1_0_	sp|Q96QK1|VPS35_HUMAN
sp|Q96Q05|TPPC9_HUMAN	1	0		Trafficking protein particle complex subunit 9 OS=Homo sapiens GN=TRAPPC9 PE=1 SV=2	1	0_1_0_	sp|Q96Q05|TPPC9_HUMAN
sp|Q96PU8|QKI_HUMAN	1	0		Protein quaking OS=Homo sapiens GN=QKI PE=1 SV=1	1	0_1_0_	sp|Q96PU8|QKI_HUMAN
sp|Q96P70|IPO9_HUMAN	1	0		Importin-9 OS=Homo sapiens GN=IPO9 PE=1 SV=3	1	0_1_0_	sp|Q96P70|IPO9_HUMAN
sp|Q96N66|MBOA7_HUMAN	1	0		Lysophospholipid acyltransferase 7 OS=Homo sapiens GN=MBOAT7 PE=1 SV=2	1	0_1_0_	sp|Q96N66|MBOA7_HUMAN
sp|Q96MX6|WDR92_HUMAN	1	0		WD repeat-containing protein 92 OS=Homo sapiens GN=WDR92 PE=1 SV=1	1	0_1_0_	sp|Q96MX6|WDR92_HUMAN
sp|Q96MH2|HEXI2_HUMAN	1	0		Protein HEXIM2 OS=Homo sapiens GN=HEXIM2 PE=1 SV=1	1	0_1_0_	sp|Q96MH2|HEXI2_HUMAN
sp|Q96L92|SNX27_HUMAN	1	0		Sorting nexin-27 OS=Homo sapiens GN=SNX27 PE=1 SV=2	1	0_1_0_	sp|Q96L92|SNX27_HUMAN
sp|Q96L58|B3GT6_HUMAN	1	0		Beta-1,3-galactosyltransferase 6 OS=Homo sapiens GN=B3GALT6 PE=2 SV=2	1	0_1_0_	sp|Q96L58|B3GT6_HUMAN
sp|Q96KA5|CLP1L_HUMAN	1	0		Cleft lip and palate transmembrane protein 1-like protein OS=Homo sapiens GN=CLPTM1L PE=1 SV=1	1	0_1_0_	sp|Q96KA5|CLP1L_HUMAN
sp|Q96K37|S35E1_HUMAN	1	0		Solute carrier family 35 member E1 OS=Homo sapiens GN=SLC35E1 PE=1 SV=2	1	0_1_0_	sp|Q96K37|S35E1_HUMAN
sp|Q96JX3|SRAC1_HUMAN	1	0		Protein SERAC1 OS=Homo sapiens GN=SERAC1 PE=1 SV=1	1	0_1_0_	sp|Q96JX3|SRAC1_HUMAN
sp|Q96JM3|CHAP1_HUMAN	1	0		Chromosome alignment-maintaining phosphoprotein 1 OS=Homo sapiens GN=CHAMP1 PE=1 SV=2	1	0_1_0_	sp|Q96JM3|CHAP1_HUMAN
sp|Q96JB2|COG3_HUMAN	1	0		Conserved oligomeric Golgi complex subunit 3 OS=Homo sapiens GN=COG3 PE=1 SV=3	1	0_1_0_	sp|Q96JB2|COG3_HUMAN
sp|Q96IZ7|RSRC1_HUMAN	1	0		Serine/Arginine-related protein 53 OS=Homo sapiens GN=RSRC1 PE=1 SV=1	1	0_1_0_	sp|Q96IZ7|RSRC1_HUMAN
sp|Q96IZ5|RBM41_HUMAN	1	0		RNA-binding protein 41 OS=Homo sapiens GN=RBM41 PE=1 SV=2	1	0_1_0_	sp|Q96IZ5|RBM41_HUMAN
sp|Q96IW7|SC22A_HUMAN	1	0		Vesicle-trafficking protein SEC22a OS=Homo sapiens GN=SEC22A PE=1 SV=1	1	0_1_0_	sp|Q96IW7|SC22A_HUMAN
sp|Q96IJ6|GMPPA_HUMAN	1	0		Mannose-1-phosphate guanyltransferase alpha OS=Homo sapiens GN=GMPPA PE=1 SV=1	1	0_1_0_	sp|Q96IJ6|GMPPA_HUMAN
sp|Q96I51|WBS16_HUMAN	1	0		Williams-Beuren syndrome chromosomal region 16 protein OS=Homo sapiens GN=WBSCR16 PE=1 SV=2	1	0_1_0_	sp|Q96I51|WBS16_HUMAN
sp|Q96HY6|DDRGK_HUMAN	1	0		DDRGK domain-containing protein 1 OS=Homo sapiens GN=DDRGK1 PE=1 SV=2	2	1_1_0_	sp|Q96HY6|DDRGK_HUMAN
sp|Q96HW7|INT4_HUMAN	1	0		Integrator complex subunit 4 OS=Homo sapiens GN=INTS4 PE=1 SV=2	1	0_1_0_	sp|Q96HW7|INT4_HUMAN
sp|Q96HE7|ERO1A_HUMAN	1	0		ERO1-like protein alpha OS=Homo sapiens GN=ERO1L PE=1 SV=2	1	0_1_0_	sp|Q96HE7|ERO1A_HUMAN
sp|Q96GQ7|DDX27_HUMAN	1	0		Probable ATP-dependent RNA helicase DDX27 OS=Homo sapiens GN=DDX27 PE=1 SV=2	1	0_1_0_	sp|Q96GQ7|DDX27_HUMAN
sp|Q96GC6|ZN274_HUMAN	1	0		Neurotrophin receptor-interacting factor homolog OS=Homo sapiens GN=ZNF274 PE=1 SV=2	1	0_1_0_	sp|Q96GC6|ZN274_HUMAN
sp|Q96GA3|LTV1_HUMAN	1	0		Protein LTV1 homolog OS=Homo sapiens GN=LTV1 PE=1 SV=1	2	1_1_0_	sp|Q96GA3|LTV1_HUMAN
sp|Q96FC9|DDX11_HUMAN	1	0		Probable ATP-dependent RNA helicase DDX11 OS=Homo sapiens GN=DDX11 PE=1 SV=1	1	0_1_0_	sp|Q96FC9|DDX11_HUMAN
sp|Q96EY8|MMAB_HUMAN	1	0		Cob(I)yrinic acid a,c-diamide adenosyltransferase, mitochondrial OS=Homo sapiens GN=MMAB PE=1 SV=1	1	0_1_0_	sp|Q96EY8|MMAB_HUMAN
sp|Q96EV2|RBM33_HUMAN	1	0		RNA-binding protein 33 OS=Homo sapiens GN=RBM33 PE=1 SV=3	2	1_1_0_	sp|Q96EV2|RBM33_HUMAN
sp|Q96EP5|DAZP1_HUMAN	1	0		DAZ-associated protein 1 OS=Homo sapiens GN=DAZAP1 PE=1 SV=1	2	1_1_0_	sp|Q96EP5|DAZP1_HUMAN
sp|Q96EK6|GNA1_HUMAN	1	0		Glucosamine 6-phosphate N-acetyltransferase OS=Homo sapiens GN=GNPNAT1 PE=1 SV=1	1	0_1_0_	sp|Q96EK6|GNA1_HUMAN
sp|Q96EK4|THA11_HUMAN	1	0		THAP domain-containing protein 11 OS=Homo sapiens GN=THAP11 PE=1 SV=2	2	1_1_0_	sp|Q96EK4|THA11_HUMAN
sp|Q96EC8|YIPF6_HUMAN	1	0		Protein YIPF6 OS=Homo sapiens GN=YIPF6 PE=2 SV=2	1	0_1_0_	sp|Q96EC8|YIPF6_HUMAN
sp|Q96E11|RRFM_HUMAN	1	0		Ribosome-recycling factor, mitochondrial OS=Homo sapiens GN=MRRF PE=1 SV=1	1	0_1_0_	sp|Q96E11|RRFM_HUMAN
sp|Q96D53|ADCK4_HUMAN	1	0		Uncharacterized aarF domain-containing protein kinase 4 OS=Homo sapiens GN=ADCK4 PE=1 SV=2	2	1_1_0_	sp|Q96D53|ADCK4_HUMAN
sp|Q96BZ8|LENG1_HUMAN	1	0		Leukocyte receptor cluster member 1 OS=Homo sapiens GN=LENG1 PE=1 SV=1	1	0_1_0_	sp|Q96BZ8|LENG1_HUMAN
sp|Q96B26|EXOS8_HUMAN	1	0		Exosome complex component RRP43 OS=Homo sapiens GN=EXOSC8 PE=1 SV=1	2	1_1_0_	sp|Q96B26|EXOS8_HUMAN
sp|Q96AX1|VP33A_HUMAN	1	0		Vacuolar protein sorting-associated protein 33A OS=Homo sapiens GN=VPS33A PE=1 SV=1	1	0_1_0_	sp|Q96AX1|VP33A_HUMAN
sp|Q96AC1|FERM2_HUMAN	1	0		Fermitin family homolog 2 OS=Homo sapiens GN=FERMT2 PE=1 SV=1	2	1_1_0_	sp|Q96AC1|FERM2_HUMAN
sp|Q96A46|MFRN2_HUMAN	1	0		Mitoferrin-2 OS=Homo sapiens GN=SLC25A28 PE=2 SV=1	1	0_1_0_	sp|Q96A46|MFRN2_HUMAN
sp|Q969Z3|MOSC2_HUMAN	1	0		MOSC domain-containing protein 2, mitochondrial OS=Homo sapiens GN=MARC2 PE=1 SV=1	2	1_1_0_	sp|Q969Z3|MOSC2_HUMAN
sp|Q969S9|RRF2M_HUMAN	1	0		Ribosome-releasing factor 2, mitochondrial OS=Homo sapiens GN=GFM2 PE=1 SV=1	1	0_1_0_	sp|Q969S9|RRF2M_HUMAN
sp|Q969M3|YIPF5_HUMAN	1	0		Protein YIPF5 OS=Homo sapiens GN=YIPF5 PE=1 SV=1	1	0_1_0_	sp|Q969M3|YIPF5_HUMAN
sp|Q93034|CUL5_HUMAN	1	0		Cullin-5 OS=Homo sapiens GN=CUL5 PE=1 SV=4	1	0_1_0_	sp|Q93034|CUL5_HUMAN
sp|Q92997|DVL3_HUMAN	1	0		Segment polarity protein dishevelled homolog DVL-3 OS=Homo sapiens GN=DVL3 PE=1 SV=2	2	1_1_0_	sp|Q92997|DVL3_HUMAN
sp|Q92990|GLMN_HUMAN	1	0		Glomulin OS=Homo sapiens GN=GLMN PE=1 SV=2	1	0_1_0_	sp|Q92990|GLMN_HUMAN
sp|Q92905|CSN5_HUMAN	1	0		COP9 signalosome complex subunit 5 OS=Homo sapiens GN=COPS5 PE=1 SV=4	1	0_1_0_	sp|Q92905|CSN5_HUMAN
sp|Q92800|EZH1_HUMAN	1	0		Histone-lysine N-methyltransferase EZH1 OS=Homo sapiens GN=EZH1 PE=1 SV=2	1	0_1_0_	sp|Q92800|EZH1_HUMAN
sp|Q92734|TFG_HUMAN	1	0		Protein TFG OS=Homo sapiens GN=TFG PE=1 SV=2	2	1_1_0_	sp|Q92734|TFG_HUMAN
sp|Q92667|AKAP1_HUMAN	1	0		A-kinase anchor protein 1, mitochondrial OS=Homo sapiens GN=AKAP1 PE=1 SV=1	2	1_1_0_	sp|Q92667|AKAP1_HUMAN
sp|Q92547|TOPB1_HUMAN	1	0		DNA topoisomerase 2-binding protein 1 OS=Homo sapiens GN=TOPBP1 PE=1 SV=3	1	0_1_0_	sp|Q92547|TOPB1_HUMAN
sp|Q92544|TM9S4_HUMAN	1	0		Transmembrane 9 superfamily member 4 OS=Homo sapiens GN=TM9SF4 PE=1 SV=2	1	0_1_0_	sp|Q92544|TM9S4_HUMAN
sp|Q92538|GBF1_HUMAN	1	0		Golgi-specific brefeldin A-resistance guanine nucleotide exchange factor 1 OS=Homo sapiens GN=GBF1 PE=1 SV=2	1	0_1_0_	sp|Q92538|GBF1_HUMAN
sp|Q92520|FAM3C_HUMAN	1	0		Protein FAM3C OS=Homo sapiens GN=FAM3C PE=1 SV=1	2	1_1_0_	sp|Q92520|FAM3C_HUMAN
sp|Q92485|ASM3B_HUMAN	1	0		Acid sphingomyelinase-like phosphodiesterase 3b OS=Homo sapiens GN=SMPDL3B PE=2 SV=2	1	0_1_0_	sp|Q92485|ASM3B_HUMAN
sp|Q8WX92|NELFB_HUMAN	1	0		Negative elongation factor B OS=Homo sapiens GN=COBRA1 PE=1 SV=1	1	0_1_0_	sp|Q8WX92|NELFB_HUMAN
sp|Q8WWC4|CB047_HUMAN	1	0		Uncharacterized protein C2orf47, mitochondrial OS=Homo sapiens GN=C2orf47 PE=1 SV=1	1	0_1_0_	sp|Q8WWC4|CB047_HUMAN
sp|Q8WW01|SEN15_HUMAN	1	0		tRNA-splicing endonuclease subunit Sen15 OS=Homo sapiens GN=TSEN15 PE=1 SV=1	1	0_1_0_	sp|Q8WW01|SEN15_HUMAN
sp|Q8WVM7|STAG1_HUMAN	1	0		Cohesin subunit SA-1 OS=Homo sapiens GN=STAG1 PE=1 SV=3	1	0_1_0_	sp|Q8WVM7|STAG1_HUMAN
sp|Q8WV74|NUDT8_HUMAN	1	0		Nucleoside diphosphate-linked moiety X motif 8, mitochondrial OS=Homo sapiens GN=NUDT8 PE=2 SV=2	1	0_1_0_	sp|Q8WV74|NUDT8_HUMAN
sp|Q8WUY8|NAT14_HUMAN	1	0		N-acetyltransferase 14 OS=Homo sapiens GN=NAT14 PE=1 SV=1	2	1_1_0_	sp|Q8WUY8|NAT14_HUMAN
sp|Q8WUP2|FBLI1_HUMAN	1	0		Filamin-binding LIM protein 1 OS=Homo sapiens GN=FBLIM1 PE=1 SV=2	2	1_1_0_	sp|Q8WUP2|FBLI1_HUMAN
sp|Q8WUF5|IASPP_HUMAN	1	0		RelA-associated inhibitor OS=Homo sapiens GN=PPP1R13L PE=1 SV=4	1	0_1_0_	sp|Q8WUF5|IASPP_HUMAN
sp|Q8WTW3|COG1_HUMAN	1	0		Conserved oligomeric Golgi complex subunit 1 OS=Homo sapiens GN=COG1 PE=1 SV=1	1	0_1_0_	sp|Q8WTW3|COG1_HUMAN
sp|Q8TEY7|UBP33_HUMAN	1	0		Ubiquitin carboxyl-terminal hydrolase 33 OS=Homo sapiens GN=USP33 PE=1 SV=2	1	0_1_0_	sp|Q8TEY7|UBP33_HUMAN
sp|Q8TEW0|PARD3_HUMAN	1	0		Partitioning defective 3 homolog OS=Homo sapiens GN=PARD3 PE=1 SV=2	1	0_1_0_	sp|Q8TEW0|PARD3_HUMAN
sp|Q8TEQ8|PIGO_HUMAN	1	0		GPI ethanolamine phosphate transferase 3 OS=Homo sapiens GN=PIGO PE=1 SV=3	1	0_1_0_	sp|Q8TEQ8|PIGO_HUMAN
sp|Q8TEB1|DCA11_HUMAN	1	0		DDB1- and CUL4-associated factor 11 OS=Homo sapiens GN=DCAF11 PE=1 SV=1	1	0_1_0_	sp|Q8TEB1|DCA11_HUMAN
sp|Q8TEA8|DTD1_HUMAN	1	0		D-tyrosyl-tRNA(Tyr) deacylase 1 OS=Homo sapiens GN=DTD1 PE=1 SV=2	1	0_1_0_	sp|Q8TEA8|DTD1_HUMAN
sp|Q8TE77|SSH3_HUMAN	1	0		Protein phosphatase Slingshot homolog 3 OS=Homo sapiens GN=SSH3 PE=1 SV=2	1	0_1_0_	sp|Q8TE77|SSH3_HUMAN
sp|Q8TE68|ES8L1_HUMAN	1	0		Epidermal growth factor receptor kinase substrate 8-like protein 1 OS=Homo sapiens GN=EPS8L1 PE=1 SV=3	1	0_1_0_	sp|Q8TE68|ES8L1_HUMAN
sp|Q8TDX7|NEK7_HUMAN	1	0		Serine/threonine-protein kinase Nek7 OS=Homo sapiens GN=NEK7 PE=1 SV=1	1	0_1_0_	sp|Q8TDX7|NEK7_HUMAN
sp|Q8TD43|TRPM4_HUMAN	1	0		Transient receptor potential cation channel subfamily M member 4 OS=Homo sapiens GN=TRPM4 PE=1 SV=1	1	0_1_0_	sp|Q8TD43|TRPM4_HUMAN
sp|Q8TBC3|SHKB1_HUMAN	1	0		SH3KBP1-binding protein 1 OS=Homo sapiens GN=SHKBP1 PE=1 SV=2	2	1_1_0_	sp|Q8TBC3|SHKB1_HUMAN
sp|Q8TB68|PRR7_HUMAN	1	0		Proline-rich protein 7 OS=Homo sapiens GN=PRR7 PE=2 SV=1	1	0_1_0_	sp|Q8TB68|PRR7_HUMAN
sp|Q8TAT6|NPL4_HUMAN	1	0		Nuclear protein localization protein 4 homolog OS=Homo sapiens GN=NPLOC4 PE=1 SV=3	1	0_1_0_	sp|Q8TAT6|NPL4_HUMAN
sp|Q8TAA3|PSA7L_HUMAN	1	0		Proteasome subunit alpha type-7-like OS=Homo sapiens GN=PSMA8 PE=1 SV=3	1	0_1_0_	sp|Q8TAA3|PSA7L_HUMAN
sp|Q8NHQ9|DDX55_HUMAN	1	0		ATP-dependent RNA helicase DDX55 OS=Homo sapiens GN=DDX55 PE=1 SV=3	1	0_1_0_	sp|Q8NHQ9|DDX55_HUMAN
sp|Q8NGL0|OR5L2_HUMAN	1	0		Olfactory receptor 5L2 OS=Homo sapiens GN=OR5L2 PE=2 SV=1	1	0_1_0_	sp|Q8NGL0|OR5L2_HUMAN
sp|Q8NFX7|STXB6_HUMAN	1	0		Syntaxin-binding protein 6 OS=Homo sapiens GN=STXBP6 PE=1 SV=2	2	1_1_0_	sp|Q8NFX7|STXB6_HUMAN
sp|Q8NFI3|ENASE_HUMAN	1	0		Cytosolic endo-beta-N-acetylglucosaminidase OS=Homo sapiens GN=ENGASE PE=1 SV=1	1	0_1_0_	sp|Q8NFI3|ENASE_HUMAN
sp|Q8NFH3|NUP43_HUMAN	1	0		Nucleoporin Nup43 OS=Homo sapiens GN=NUP43 PE=1 SV=1	1	0_1_0_	sp|Q8NFH3|NUP43_HUMAN
sp|Q8NDZ4|DIA1_HUMAN	1	0		Deleted in autism protein 1 OS=Homo sapiens GN=C3orf58 PE=1 SV=1	1	0_1_0_	sp|Q8NDZ4|DIA1_HUMAN
sp|Q8NDX5|PHC3_HUMAN	1	0		Polyhomeotic-like protein 3 OS=Homo sapiens GN=PHC3 PE=1 SV=1	1	0_1_0_	sp|Q8NDX5|PHC3_HUMAN
sp|Q8ND04|SMG8_HUMAN	1	0		Protein SMG8 OS=Homo sapiens GN=SMG8 PE=1 SV=1	1	0_1_0_	sp|Q8ND04|SMG8_HUMAN
sp|Q8NCN5|PDPR_HUMAN	1	0		Pyruvate dehydrogenase phosphatase regulatory subunit, mitochondrial OS=Homo sapiens GN=PDPR PE=1 SV=2	1	0_1_0_	sp|Q8NCN5|PDPR_HUMAN
sp|Q8NCL4|GALT6_HUMAN	1	0		Polypeptide N-acetylgalactosaminyltransferase 6 OS=Homo sapiens GN=GALNT6 PE=2 SV=2	1	0_1_0_	sp|Q8NCL4|GALT6_HUMAN
sp|Q8NBM4|UBAC2_HUMAN	1	0		Ubiquitin-associated domain-containing protein 2 OS=Homo sapiens GN=UBAC2 PE=2 SV=1	1	0_1_0_	sp|Q8NBM4|UBAC2_HUMAN
sp|Q8NBJ4|GOLM1_HUMAN	1	0		Golgi membrane protein 1 OS=Homo sapiens GN=GOLM1 PE=1 SV=1	1	0_1_0_	sp|Q8NBJ4|GOLM1_HUMAN
sp|Q8N9R8|SCAI_HUMAN	1	0		Protein SCAI OS=Homo sapiens GN=SCAI PE=1 SV=2	1	0_1_0_	sp|Q8N9R8|SCAI_HUMAN
sp|Q8N8E3|CE112_HUMAN	1	0		Centrosomal protein of 112 kDa OS=Homo sapiens GN=CEP112 PE=1 SV=2	1	0_1_0_	sp|Q8N8E3|CE112_HUMAN
sp|Q8N5L8|RP25L_HUMAN	1	0		Ribonuclease P protein subunit p25-like protein OS=Homo sapiens GN=RPP25L PE=1 SV=1	2	1_1_0_	sp|Q8N5L8|RP25L_HUMAN
sp|Q8N567|ZCHC9_HUMAN	1	0		Zinc finger CCHC domain-containing protein 9 OS=Homo sapiens GN=ZCCHC9 PE=2 SV=2	1	0_1_0_	sp|Q8N567|ZCHC9_HUMAN
sp|Q8N554|ZN276_HUMAN	1	0		Zinc finger protein 276 OS=Homo sapiens GN=ZNF276 PE=1 SV=4	1	0_1_0_	sp|Q8N554|ZN276_HUMAN
sp|Q8N4T8|CBR4_HUMAN	1	0		Carbonyl reductase family member 4 OS=Homo sapiens GN=CBR4 PE=1 SV=3	1	0_1_0_	sp|Q8N4T8|CBR4_HUMAN
sp|Q8N441|FGRL1_HUMAN	1	0		Fibroblast growth factor receptor-like 1 OS=Homo sapiens GN=FGFRL1 PE=1 SV=1	1	0_1_0_	sp|Q8N441|FGRL1_HUMAN
sp|Q8N3Z3|GTPB8_HUMAN	1	0		GTP-binding protein 8 OS=Homo sapiens GN=GTPBP8 PE=2 SV=1	1	0_1_0_	sp|Q8N3Z3|GTPB8_HUMAN
sp|Q8N3F8|MILK1_HUMAN	1	0		MICAL-like protein 1 OS=Homo sapiens GN=MICALL1 PE=1 SV=2	1	0_1_0_	sp|Q8N3F8|MILK1_HUMAN
sp|Q8N1G2|MTR1_HUMAN	1	0		Cap-specific mRNA (nucleoside-2'-O-)-methyltransferase 1 OS=Homo sapiens GN=FTSJD2 PE=1 SV=1	1	0_1_0_	sp|Q8N1G2|MTR1_HUMAN
sp|Q8N1F8|S11IP_HUMAN	1	0		Serine/threonine-protein kinase 11-interacting protein OS=Homo sapiens GN=STK11IP PE=1 SV=3	1	0_1_0_	sp|Q8N1F8|S11IP_HUMAN
sp|Q8N1B4|VPS52_HUMAN	1	0		Vacuolar protein sorting-associated protein 52 homolog OS=Homo sapiens GN=VPS52 PE=1 SV=1	2	1_1_0_	sp|Q8N1B4|VPS52_HUMAN
sp|Q8N0V3|RBFA_HUMAN	1	0		Putative ribosome-binding factor A, mitochondrial OS=Homo sapiens GN=RBFA PE=1 SV=3	1	0_1_0_	sp|Q8N0V3|RBFA_HUMAN
sp|Q8N0T1|CH059_HUMAN	1	0		Uncharacterized protein C8orf59 OS=Homo sapiens GN=C8orf59 PE=1 SV=2	1	0_1_0_	sp|Q8N0T1|CH059_HUMAN
sp|Q8IYT3|CC170_HUMAN	1	0		Coiled-coil domain-containing protein 170 OS=Homo sapiens GN=CCDC170 PE=2 SV=3	1	0_1_0_	sp|Q8IYT3|CC170_HUMAN
sp|Q8IXK2|GLT12_HUMAN	1	0		Polypeptide N-acetylgalactosaminyltransferase 12 OS=Homo sapiens GN=GALNT12 PE=1 SV=3	1	0_1_0_	sp|Q8IXK2|GLT12_HUMAN
sp|Q8IWZ8|SUGP1_HUMAN	1	0		SURP and G-patch domain-containing protein 1 OS=Homo sapiens GN=SUGP1 PE=1 SV=2	1	0_1_0_	sp|Q8IWZ8|SUGP1_HUMAN
sp|Q8IWW6|RHG12_HUMAN	1	0		Rho GTPase-activating protein 12 OS=Homo sapiens GN=ARHGAP12 PE=1 SV=1	1	0_1_0_	sp|Q8IWW6|RHG12_HUMAN
sp|Q8IWF2|FXRD2_HUMAN	1	0		FAD-dependent oxidoreductase domain-containing protein 2 OS=Homo sapiens GN=FOXRED2 PE=1 SV=1	1	0_1_0_	sp|Q8IWF2|FXRD2_HUMAN
sp|Q8IVL1|NAV2_HUMAN	1	0		Neuron navigator 2 OS=Homo sapiens GN=NAV2 PE=1 SV=3	1	0_1_0_	sp|Q8IVL1|NAV2_HUMAN
sp|Q8IVH4|MMAA_HUMAN	1	0		Methylmalonic aciduria type A protein, mitochondrial OS=Homo sapiens GN=MMAA PE=1 SV=1	1	0_1_0_	sp|Q8IVH4|MMAA_HUMAN
sp|Q8IVH2|FOXP4_HUMAN	1	0		Forkhead box protein P4 OS=Homo sapiens GN=FOXP4 PE=1 SV=1	1	0_1_0_	sp|Q8IVH2|FOXP4_HUMAN
sp|Q8IV38|ANKY2_HUMAN	1	0		Ankyrin repeat and MYND domain-containing protein 2 OS=Homo sapiens GN=ANKMY2 PE=1 SV=1	1	0_1_0_	sp|Q8IV38|ANKY2_HUMAN
sp|Q86YV9|HPS6_HUMAN	1	0		Hermansky-Pudlak syndrome 6 protein OS=Homo sapiens GN=HPS6 PE=1 SV=1	1	0_1_0_	sp|Q86YV9|HPS6_HUMAN
sp|Q86YV5|SG223_HUMAN	1	0		Tyrosine-protein kinase SgK223 OS=Homo sapiens GN=SGK223 PE=1 SV=3	1	0_1_0_	sp|Q86YV5|SG223_HUMAN
sp|Q86Y79|PTH_HUMAN	1	0		Probable peptidyl-tRNA hydrolase OS=Homo sapiens GN=PTRH1 PE=1 SV=1	2	1_1_0_	sp|Q86Y79|PTH_HUMAN
sp|Q86XE3|EFHA2_HUMAN	1	0		EF-hand domain-containing family member A2 OS=Homo sapiens GN=EFHA2 PE=2 SV=1	1	0_1_0_	sp|Q86XE3|EFHA2_HUMAN
sp|Q86WA8|LONP2_HUMAN	1	0		Lon protease homolog 2, peroxisomal OS=Homo sapiens GN=LONP2 PE=1 SV=1	2	1_1_0_	sp|Q86WA8|LONP2_HUMAN
sp|Q86TB9|PATL1_HUMAN	1	0		Protein PAT1 homolog 1 OS=Homo sapiens GN=PATL1 PE=1 SV=2	1	0_1_0_	sp|Q86TB9|PATL1_HUMAN
sp|Q7Z7E8|UB2Q1_HUMAN	1	0		Ubiquitin-conjugating enzyme E2 Q1 OS=Homo sapiens GN=UBE2Q1 PE=1 SV=1	1	0_1_0_	sp|Q7Z7E8|UB2Q1_HUMAN
sp|Q7Z7A4|PXK_HUMAN	1	0		PX domain-containing protein kinase-like protein OS=Homo sapiens GN=PXK PE=1 SV=1	1	0_1_0_	sp|Q7Z7A4|PXK_HUMAN
sp|Q7Z6B7|SRGP1_HUMAN	1	0		SLIT-ROBO Rho GTPase-activating protein 1 OS=Homo sapiens GN=SRGAP1 PE=1 SV=1	1	0_1_0_	sp|Q7Z6B7|SRGP1_HUMAN
sp|Q7Z5L9|I2BP2_HUMAN	1	0		Interferon regulatory factor 2-binding protein 2 OS=Homo sapiens GN=IRF2BP2 PE=1 SV=2	1	0_1_0_	sp|Q7Z5L9|I2BP2_HUMAN
sp|Q7Z569|BRAP_HUMAN	1	0		BRCA1-associated protein OS=Homo sapiens GN=BRAP PE=1 SV=2	1	0_1_0_	sp|Q7Z569|BRAP_HUMAN
sp|Q7Z4G4|TRM11_HUMAN	1	0		tRNA (guanine(10)-N2)-methyltransferase homolog OS=Homo sapiens GN=TRMT11 PE=1 SV=1	1	0_1_0_	sp|Q7Z4G4|TRM11_HUMAN
sp|Q7Z404|TMC4_HUMAN	1	0		Transmembrane channel-like protein 4 OS=Homo sapiens GN=TMC4 PE=2 SV=3	1	0_1_0_	sp|Q7Z404|TMC4_HUMAN
sp|Q7Z3C6|ATG9A_HUMAN	1	0		Autophagy-related protein 9A OS=Homo sapiens GN=ATG9A PE=1 SV=3	1	0_1_0_	sp|Q7Z3C6|ATG9A_HUMAN
sp|Q7LBC6|KDM3B_HUMAN	1	0		Lysine-specific demethylase 3B OS=Homo sapiens GN=KDM3B PE=1 SV=2	1	0_1_0_	sp|Q7LBC6|KDM3B_HUMAN
sp|Q7L7X3|TAOK1_HUMAN	1	0		Serine/threonine-protein kinase TAO1 OS=Homo sapiens GN=TAOK1 PE=1 SV=1	1	0_1_0_	sp|Q7L7X3|TAOK1_HUMAN
sp|Q7L7V1|DHX32_HUMAN	1	0		Putative pre-mRNA-splicing factor ATP-dependent RNA helicase DHX32 OS=Homo sapiens GN=DHX32 PE=1 SV=1	1	0_1_0_	sp|Q7L7V1|DHX32_HUMAN
sp|Q7L5N1|CSN6_HUMAN	1	0		COP9 signalosome complex subunit 6 OS=Homo sapiens GN=COPS6 PE=1 SV=1	1	0_1_0_	sp|Q7L5N1|CSN6_HUMAN
sp|Q7L0Y3|MRRP1_HUMAN	1	0		Mitochondrial ribonuclease P protein 1 OS=Homo sapiens GN=TRMT10C PE=1 SV=2	1	0_1_0_	sp|Q7L0Y3|MRRP1_HUMAN
sp|Q7KZN9|COX15_HUMAN	1	0		Cytochrome c oxidase assembly protein COX15 homolog OS=Homo sapiens GN=COX15 PE=1 SV=1	1	0_1_0_	sp|Q7KZN9|COX15_HUMAN
sp|Q76FK4|NOL8_HUMAN	1	0		Nucleolar protein 8 OS=Homo sapiens GN=NOL8 PE=1 SV=1	2	1_1_0_	sp|Q76FK4|NOL8_HUMAN
sp|Q75WM6|H1FNT_HUMAN	1	0		Testis-specific H1 histone OS=Homo sapiens GN=H1FNT PE=2 SV=3	1	0_1_0_	sp|Q75WM6|H1FNT_HUMAN
sp|Q6ZVX7|NCRP1_HUMAN	1	0		Non-specific cytotoxic cell receptor protein 1 homolog OS=Homo sapiens GN=NCCRP1 PE=1 SV=1	1	0_1_0_	sp|Q6ZVX7|NCRP1_HUMAN
sp|Q6ZVM7|TM1L2_HUMAN	1	0		TOM1-like protein 2 OS=Homo sapiens GN=TOM1L2 PE=1 SV=1	2	1_1_0_	sp|Q6ZVM7|TM1L2_HUMAN
sp|Q6ZT12|UBR3_HUMAN	1	0		E3 ubiquitin-protein ligase UBR3 OS=Homo sapiens GN=UBR3 PE=2 SV=2	1	0_1_0_	sp|Q6ZT12|UBR3_HUMAN
sp|Q6ZN18|AEBP2_HUMAN	1	0		Zinc finger protein AEBP2 OS=Homo sapiens GN=AEBP2 PE=1 SV=2	1	0_1_0_	sp|Q6ZN18|AEBP2_HUMAN
sp|Q6ZMG9|CERS6_HUMAN	1	0		Ceramide synthase 6 OS=Homo sapiens GN=CERS6 PE=1 SV=1	1	0_1_0_	sp|Q6ZMG9|CERS6_HUMAN
sp|Q6Y1H2|HACD2_HUMAN	1	0		Very-long-chain (3R)-3-hydroxyacyl-[acyl-carrier protein] dehydratase 2 OS=Homo sapiens GN=PTPLB PE=1 SV=1	2	1_1_0_	sp|Q6Y1H2|HACD2_HUMAN
sp|Q6UWP7|LCLT1_HUMAN	1	0		Lysocardiolipin acyltransferase 1 OS=Homo sapiens GN=LCLAT1 PE=1 SV=1	1	0_1_0_	sp|Q6UWP7|LCLT1_HUMAN
sp|Q6UW68|TM205_HUMAN	1	0		Transmembrane protein 205 OS=Homo sapiens GN=TMEM205 PE=1 SV=1	1	0_1_0_	sp|Q6UW68|TM205_HUMAN
sp|Q6UB99|ANR11_HUMAN	1	0		Ankyrin repeat domain-containing protein 11 OS=Homo sapiens GN=ANKRD11 PE=1 SV=3	1	0_1_0_	sp|Q6UB99|ANR11_HUMAN
sp|Q6S5H4|POTEB_HUMAN	1	0		POTE ankyrin domain family member B OS=Homo sapiens GN=POTEB PE=2 SV=1	1	0_1_0_	sp|Q6S5H4|POTEB_HUMAN
sp|Q6RFH5|WDR74_HUMAN	1	0		WD repeat-containing protein 74 OS=Homo sapiens GN=WDR74 PE=1 SV=1	2	1_1_0_	sp|Q6RFH5|WDR74_HUMAN
sp|Q6QNY1|BL1S2_HUMAN	1	0		Biogenesis of lysosome-related organelles complex 1 subunit 2 OS=Homo sapiens GN=BLOC1S2 PE=1 SV=1	1	0_1_0_	sp|Q6QNY1|BL1S2_HUMAN
sp|Q6PJG6|BRAT1_HUMAN	1	0		BRCA1-associated ATM activator 1 OS=Homo sapiens GN=BRAT1 PE=1 SV=2	1	0_1_0_	sp|Q6PJG6|BRAT1_HUMAN
sp|Q6PI47|KCD18_HUMAN	1	0		BTB/POZ domain-containing protein KCTD18 OS=Homo sapiens GN=KCTD18 PE=2 SV=2	1	0_1_0_	sp|Q6PI47|KCD18_HUMAN
sp|Q6PEV8|F199X_HUMAN	1	0		Protein FAM199X OS=Homo sapiens GN=FAM199X PE=1 SV=1	1	0_1_0_	sp|Q6PEV8|F199X_HUMAN
sp|Q6PD74|AAGAB_HUMAN	1	0		Alpha- and gamma-adaptin-binding protein p34 OS=Homo sapiens GN=AAGAB PE=1 SV=1	1	0_1_0_	sp|Q6PD74|AAGAB_HUMAN
sp|Q6PCB7|S27A1_HUMAN	1	0		Long-chain fatty acid transport protein 1 OS=Homo sapiens GN=SLC27A1 PE=2 SV=1	1	0_1_0_	sp|Q6PCB7|S27A1_HUMAN
sp|Q6P4A7|SFXN4_HUMAN	1	0		Sideroflexin-4 OS=Homo sapiens GN=SFXN4 PE=1 SV=1	1	0_1_0_	sp|Q6P4A7|SFXN4_HUMAN
sp|Q6P1Q0|LTMD1_HUMAN	1	0		LETM1 domain-containing protein 1 OS=Homo sapiens GN=LETMD1 PE=1 SV=1	1	0_1_0_	sp|Q6P1Q0|LTMD1_HUMAN
sp|Q6P1M0|S27A4_HUMAN	1	0		Long-chain fatty acid transport protein 4 OS=Homo sapiens GN=SLC27A4 PE=1 SV=1	2	1_1_0_	sp|Q6P1M0|S27A4_HUMAN
sp|Q6P1K8|T2H2L_HUMAN	1	0		General transcription factor IIH subunit 2-like protein OS=Homo sapiens GN=GTF2H2C PE=2 SV=1	2	1_1_0_	sp|Q6P1K8|T2H2L_HUMAN
sp|Q6NXT1|ANR54_HUMAN	1	0		Ankyrin repeat domain-containing protein 54 OS=Homo sapiens GN=ANKRD54 PE=1 SV=2	1	0_1_0_	sp|Q6NXT1|ANR54_HUMAN
sp|Q6NW34|CC017_HUMAN	1	0		Uncharacterized protein C3orf17 OS=Homo sapiens GN=C3orf17 PE=1 SV=3	1	0_1_0_	sp|Q6NW34|CC017_HUMAN
sp|Q6NTF9|RHBD2_HUMAN	1	0		Rhomboid domain-containing protein 2 OS=Homo sapiens GN=RHBDD2 PE=2 SV=2	1	0_1_0_	sp|Q6NTF9|RHBD2_HUMAN
sp|Q6NSJ5|LRC8E_HUMAN	1	0		Leucine-rich repeat-containing protein 8E OS=Homo sapiens GN=LRRC8E PE=2 SV=2	1	0_1_0_	sp|Q6NSJ5|LRC8E_HUMAN
sp|Q6NSJ0|K1161_HUMAN	1	0		Uncharacterized family 31 glucosidase KIAA1161 OS=Homo sapiens GN=KIAA1161 PE=1 SV=2	1	0_1_0_	sp|Q6NSJ0|K1161_HUMAN
sp|Q6MZP7|LIN54_HUMAN	1	0		Protein lin-54 homolog OS=Homo sapiens GN=LIN54 PE=1 SV=3	1	0_1_0_	sp|Q6MZP7|LIN54_HUMAN
sp|Q6L8Q7|PDE12_HUMAN	1	0		2',5'-phosphodiesterase 12 OS=Homo sapiens GN=PDE12 PE=1 SV=2	2	1_1_0_	sp|Q6L8Q7|PDE12_HUMAN
sp|Q6BDS2|URFB1_HUMAN	1	0		UHRF1-binding protein 1 OS=Homo sapiens GN=UHRF1BP1 PE=1 SV=1	1	0_1_0_	sp|Q6BDS2|URFB1_HUMAN
sp|Q68EM7|RHG17_HUMAN	1	0		Rho GTPase-activating protein 17 OS=Homo sapiens GN=ARHGAP17 PE=1 SV=1	1	0_1_0_	sp|Q68EM7|RHG17_HUMAN
sp|Q68DK7|MSL1_HUMAN	1	0		Male-specific lethal 1 homolog OS=Homo sapiens GN=MSL1 PE=1 SV=3	1	0_1_0_	sp|Q68DK7|MSL1_HUMAN
sp|Q68DK2|ZFY26_HUMAN	1	0		Zinc finger FYVE domain-containing protein 26 OS=Homo sapiens GN=ZFYVE26 PE=1 SV=3	1	0_1_0_	sp|Q68DK2|ZFY26_HUMAN
sp|Q68D10|SPT2_HUMAN	1	0		Protein SPT2 homolog OS=Homo sapiens GN=SPTY2D1 PE=1 SV=3	2	1_1_0_	sp|Q68D10|SPT2_HUMAN
sp|Q68CZ2|TENS3_HUMAN	1	0		Tensin-3 OS=Homo sapiens GN=TNS3 PE=1 SV=2	1	0_1_0_	sp|Q68CZ2|TENS3_HUMAN
sp|Q68CQ7|GL8D1_HUMAN	1	0		Glycosyltransferase 8 domain-containing protein 1 OS=Homo sapiens GN=GLT8D1 PE=1 SV=2	1	0_1_0_	sp|Q68CQ7|GL8D1_HUMAN
sp|Q68CQ4|DIEXF_HUMAN	1	0		Digestive organ expansion factor homolog OS=Homo sapiens GN=DIEXF PE=1 SV=2	1	0_1_0_	sp|Q68CQ4|DIEXF_HUMAN
sp|Q66PJ3|AR6P4_HUMAN	1	0		ADP-ribosylation factor-like protein 6-interacting protein 4 OS=Homo sapiens GN=ARL6IP4 PE=1 SV=1	1	0_1_0_	sp|Q66PJ3|AR6P4_HUMAN
sp|Q63ZY3|KANK2_HUMAN	1	0		KN motif and ankyrin repeat domain-containing protein 2 OS=Homo sapiens GN=KANK2 PE=1 SV=1	1	0_1_0_	sp|Q63ZY3|KANK2_HUMAN
sp|Q5W0V3|F16B1_HUMAN	1	0		Protein FAM160B1 OS=Homo sapiens GN=FAM160B1 PE=2 SV=1	1	0_1_0_	sp|Q5W0V3|F16B1_HUMAN
sp|Q5W0U4|BSPRY_HUMAN	1	0		B box and SPRY domain-containing protein OS=Homo sapiens GN=BSPRY PE=2 SV=1	1	0_1_0_	sp|Q5W0U4|BSPRY_HUMAN
sp|Q5W0B1|RN219_HUMAN	1	0		RING finger protein 219 OS=Homo sapiens GN=RNF219 PE=1 SV=1	2	1_1_0_	sp|Q5W0B1|RN219_HUMAN
sp|Q5VZK9|LR16A_HUMAN	1	0		Leucine-rich repeat-containing protein 16A OS=Homo sapiens GN=LRRC16A PE=1 SV=1	1	0_1_0_	sp|Q5VZK9|LR16A_HUMAN
sp|Q5VZE5|NAA35_HUMAN	1	0		N-alpha-acetyltransferase 35, NatC auxiliary subunit OS=Homo sapiens GN=NAA35 PE=1 SV=1	1	0_1_0_	sp|Q5VZE5|NAA35_HUMAN
sp|Q5VWQ0|RSBN1_HUMAN	1	0		Round spermatid basic protein 1 OS=Homo sapiens GN=RSBN1 PE=2 SV=2	1	0_1_0_	sp|Q5VWQ0|RSBN1_HUMAN
sp|Q5VUA4|ZN318_HUMAN	1	0		Zinc finger protein 318 OS=Homo sapiens GN=ZNF318 PE=1 SV=2	1	0_1_0_	sp|Q5VUA4|ZN318_HUMAN
sp|Q5VTE6|ANGE2_HUMAN	1	0		Protein angel homolog 2 OS=Homo sapiens GN=ANGEL2 PE=2 SV=1	1	0_1_0_	sp|Q5VTE6|ANGE2_HUMAN
sp|Q5T6F0|DCA12_HUMAN	1	0		DDB1- and CUL4-associated factor 12 OS=Homo sapiens GN=DCAF12 PE=1 SV=1	1	0_1_0_	sp|Q5T6F0|DCA12_HUMAN
sp|Q5T447|HECD3_HUMAN	1	0		E3 ubiquitin-protein ligase HECTD3 OS=Homo sapiens GN=HECTD3 PE=1 SV=1	1	0_1_0_	sp|Q5T447|HECD3_HUMAN
sp|Q5T440|CAF17_HUMAN	1	0		Putative transferase CAF17, mitochondrial OS=Homo sapiens GN=IBA57 PE=1 SV=1	1	0_1_0_	sp|Q5T440|CAF17_HUMAN
sp|Q5SW79|CE170_HUMAN	1	0		Centrosomal protein of 170 kDa OS=Homo sapiens GN=CEP170 PE=1 SV=1	1	0_1_0_	sp|Q5SW79|CE170_HUMAN
sp|Q5SQI0|ATAT_HUMAN	1	0		Alpha-tubulin N-acetyltransferase OS=Homo sapiens GN=ATAT1 PE=1 SV=1	1	0_1_0_	sp|Q5SQI0|ATAT_HUMAN
sp|Q5JVF3|PCID2_HUMAN	1	0		PCI domain-containing protein 2 OS=Homo sapiens GN=PCID2 PE=1 SV=2	1	0_1_0_	sp|Q5JVF3|PCID2_HUMAN
sp|Q5I7T1|AG10B_HUMAN	1	0		Putative Dol-P-Glc:Glc(2)Man(9)GlcNAc(2)-PP-Dol alpha-1,2-glucosyltransferase OS=Homo sapiens GN=ALG10B PE=1 SV=2	1	0_1_0_	sp|Q5I7T1|AG10B_HUMAN
sp|Q5EB52|MEST_HUMAN	1	0		Mesoderm-specific transcript homolog protein OS=Homo sapiens GN=MEST PE=2 SV=2	2	1_1_0_	sp|Q5EB52|MEST_HUMAN
sp|Q5BJH7|YIF1B_HUMAN	1	0		Protein YIF1B OS=Homo sapiens GN=YIF1B PE=1 SV=1	1	0_1_0_	sp|Q5BJH7|YIF1B_HUMAN
sp|Q58A45|PAN3_HUMAN	1	0		PAB-dependent poly(A)-specific ribonuclease subunit 3 OS=Homo sapiens GN=PAN3 PE=1 SV=3	1	0_1_0_	sp|Q58A45|PAN3_HUMAN
sp|Q53EZ4|CEP55_HUMAN	1	0		Centrosomal protein of 55 kDa OS=Homo sapiens GN=CEP55 PE=1 SV=3	1	0_1_0_	sp|Q53EZ4|CEP55_HUMAN
sp|Q52LW3|RHG29_HUMAN	1	0		Rho GTPase-activating protein 29 OS=Homo sapiens GN=ARHGAP29 PE=1 SV=2	1	0_1_0_	sp|Q52LW3|RHG29_HUMAN
sp|Q4J6C6|PPCEL_HUMAN	1	0		Prolyl endopeptidase-like OS=Homo sapiens GN=PREPL PE=1 SV=1	1	0_1_0_	sp|Q4J6C6|PPCEL_HUMAN
sp|Q4G176|ACSF3_HUMAN	1	0		Acyl-CoA synthetase family member 3, mitochondrial OS=Homo sapiens GN=ACSF3 PE=1 SV=3	1	0_1_0_	sp|Q4G176|ACSF3_HUMAN
sp|Q4G0M1|F132B_HUMAN	1	0		Protein FAM132B OS=Homo sapiens GN=FAM132B PE=2 SV=2	1	0_1_0_	sp|Q4G0M1|F132B_HUMAN
sp|Q3YEC7|RABL6_HUMAN	1	0		Rab-like protein 6 OS=Homo sapiens GN=RABL6 PE=1 SV=2	1	0_1_0_	sp|Q3YEC7|RABL6_HUMAN
sp|Q3T8J9|GON4L_HUMAN	1	0		GON-4-like protein OS=Homo sapiens GN=GON4L PE=1 SV=1	1	0_1_0_	sp|Q3T8J9|GON4L_HUMAN
sp|Q3B726|RPA43_HUMAN	1	0		DNA-directed RNA polymerase I subunit RPA43 OS=Homo sapiens GN=TWISTNB PE=1 SV=1	1	0_1_0_	sp|Q3B726|RPA43_HUMAN
sp|Q2TBE0|C19L2_HUMAN	1	0		CWF19-like protein 2 OS=Homo sapiens GN=CWF19L2 PE=1 SV=4	1	0_1_0_	sp|Q2TBE0|C19L2_HUMAN
sp|Q2M1P5|KIF7_HUMAN	1	0		Kinesin-like protein KIF7 OS=Homo sapiens GN=KIF7 PE=1 SV=2	1	0_1_0_	sp|Q2M1P5|KIF7_HUMAN
sp|Q16651|PRSS8_HUMAN	1	0		Prostasin OS=Homo sapiens GN=PRSS8 PE=1 SV=1	1	0_1_0_	sp|Q16651|PRSS8_HUMAN
sp|Q16594|TAF9_HUMAN	1	0		Transcription initiation factor TFIID subunit 9 OS=Homo sapiens GN=TAF9 PE=1 SV=1	1	0_1_0_	sp|Q16594|TAF9_HUMAN
sp|Q15973|ZN124_HUMAN	1	0		Zinc finger protein 124 OS=Homo sapiens GN=ZNF124 PE=2 SV=2	1	0_1_0_	sp|Q15973|ZN124_HUMAN
sp|Q15776|ZN192_HUMAN	1	0		Zinc finger protein 192 OS=Homo sapiens GN=ZNF192 PE=1 SV=2	1	0_1_0_	sp|Q15776|ZN192_HUMAN
sp|Q15751|HERC1_HUMAN	1	0		Probable E3 ubiquitin-protein ligase HERC1 OS=Homo sapiens GN=HERC1 PE=1 SV=2	1	0_1_0_	sp|Q15751|HERC1_HUMAN
sp|Q15723|ELF2_HUMAN	1	0		ETS-related transcription factor Elf-2 OS=Homo sapiens GN=ELF2 PE=1 SV=2	1	0_1_0_	sp|Q15723|ELF2_HUMAN
sp|Q15645|PCH2_HUMAN	1	0		Pachytene checkpoint protein 2 homolog OS=Homo sapiens GN=TRIP13 PE=1 SV=2	1	0_1_0_	sp|Q15645|PCH2_HUMAN
sp|Q15633|TRBP2_HUMAN	1	0		RISC-loading complex subunit TARBP2 OS=Homo sapiens GN=TARBP2 PE=1 SV=3	1	0_1_0_	sp|Q15633|TRBP2_HUMAN
sp|Q15631|TSN_HUMAN	1	0		Translin OS=Homo sapiens GN=TSN PE=1 SV=1	1	0_1_0_	sp|Q15631|TSN_HUMAN
sp|Q15545|TAF7_HUMAN	1	0		Transcription initiation factor TFIID subunit 7 OS=Homo sapiens GN=TAF7 PE=1 SV=1	1	0_1_0_	sp|Q15545|TAF7_HUMAN
sp|Q15434|RBMS2_HUMAN	1	0		RNA-binding motif, single-stranded-interacting protein 2 OS=Homo sapiens GN=RBMS2 PE=1 SV=1	1	0_1_0_	sp|Q15434|RBMS2_HUMAN
sp|Q15125|EBP_HUMAN	1	0		3-beta-hydroxysteroid-Delta(8),Delta(7)-isomerase OS=Homo sapiens GN=EBP PE=1 SV=3	1	0_1_0_	sp|Q15125|EBP_HUMAN
sp|Q15058|KIF14_HUMAN	1	0		Kinesin-like protein KIF14 OS=Homo sapiens GN=KIF14 PE=1 SV=1	1	0_1_0_	sp|Q15058|KIF14_HUMAN
sp|Q14997|PSME4_HUMAN	1	0		Proteasome activator complex subunit 4 OS=Homo sapiens GN=PSME4 PE=1 SV=2	1	0_1_0_	sp|Q14997|PSME4_HUMAN
sp|Q14807|KIF22_HUMAN	1	0		Kinesin-like protein KIF22 OS=Homo sapiens GN=KIF22 PE=1 SV=5	2	1_1_0_	sp|Q14807|KIF22_HUMAN
sp|Q14563|SEM3A_HUMAN	1	0		Semaphorin-3A OS=Homo sapiens GN=SEMA3A PE=2 SV=1	1	0_1_0_	sp|Q14563|SEM3A_HUMAN
sp|Q14435|GALT3_HUMAN	1	0		Polypeptide N-acetylgalactosaminyltransferase 3 OS=Homo sapiens GN=GALNT3 PE=2 SV=2	2	1_1_0_	sp|Q14435|GALT3_HUMAN
sp|Q14191|WRN_HUMAN	1	0		Werner syndrome ATP-dependent helicase OS=Homo sapiens GN=WRN PE=1 SV=2	1	0_1_0_	sp|Q14191|WRN_HUMAN
sp|Q14166|TTL12_HUMAN	1	0		Tubulin--tyrosine ligase-like protein 12 OS=Homo sapiens GN=TTLL12 PE=1 SV=2	1	0_1_0_	sp|Q14166|TTL12_HUMAN
sp|Q13907|IDI1_HUMAN	1	0		Isopentenyl-diphosphate Delta-isomerase 1 OS=Homo sapiens GN=IDI1 PE=1 SV=2	1	0_1_0_	sp|Q13907|IDI1_HUMAN
sp|Q13887|KLF5_HUMAN	1	0		Krueppel-like factor 5 OS=Homo sapiens GN=KLF5 PE=1 SV=2	1	0_1_0_	sp|Q13887|KLF5_HUMAN
sp|Q13796|SHRM2_HUMAN	1	0		Protein Shroom2 OS=Homo sapiens GN=SHROOM2 PE=1 SV=1	1	0_1_0_	sp|Q13796|SHRM2_HUMAN
sp|Q13627|DYR1A_HUMAN	1	0		Dual specificity tyrosine-phosphorylation-regulated kinase 1A OS=Homo sapiens GN=DYRK1A PE=1 SV=2	2	1_1_0_	sp|Q13627|DYR1A_HUMAN
sp|Q13620|CUL4B_HUMAN	1	0		Cullin-4B OS=Homo sapiens GN=CUL4B PE=1 SV=4	1	0_1_0_	sp|Q13620|CUL4B_HUMAN
sp|Q13614|MTMR2_HUMAN	1	0		Myotubularin-related protein 2 OS=Homo sapiens GN=MTMR2 PE=1 SV=4	1	0_1_0_	sp|Q13614|MTMR2_HUMAN
sp|Q13505|MTX1_HUMAN	1	0		Metaxin-1 OS=Homo sapiens GN=MTX1 PE=1 SV=2	2	1_1_0_	sp|Q13505|MTX1_HUMAN
sp|Q13488|VPP3_HUMAN	1	0		V-type proton ATPase 116 kDa subunit a isoform 3 OS=Homo sapiens GN=TCIRG1 PE=1 SV=3	1	0_1_0_	sp|Q13488|VPP3_HUMAN
sp|Q13451|FKBP5_HUMAN	1	0		Peptidyl-prolyl cis-trans isomerase FKBP5 OS=Homo sapiens GN=FKBP5 PE=1 SV=2	1	0_1_0_	sp|Q13451|FKBP5_HUMAN
sp|Q13356|PPIL2_HUMAN	1	0		Peptidyl-prolyl cis-trans isomerase-like 2 OS=Homo sapiens GN=PPIL2 PE=1 SV=1	1	0_1_0_	sp|Q13356|PPIL2_HUMAN
sp|Q13131|AAPK1_HUMAN	1	0		5'-AMP-activated protein kinase catalytic subunit alpha-1 OS=Homo sapiens GN=PRKAA1 PE=1 SV=4	1	0_1_0_	sp|Q13131|AAPK1_HUMAN
sp|Q13107|UBP4_HUMAN	1	0		Ubiquitin carboxyl-terminal hydrolase 4 OS=Homo sapiens GN=USP4 PE=1 SV=3	1	0_1_0_	sp|Q13107|UBP4_HUMAN
sp|Q13049|TRI32_HUMAN	1	0		E3 ubiquitin-protein ligase TRIM32 OS=Homo sapiens GN=TRIM32 PE=1 SV=2	1	0_1_0_	sp|Q13049|TRI32_HUMAN
sp|Q13042|CDC16_HUMAN	1	0		Cell division cycle protein 16 homolog OS=Homo sapiens GN=CDC16 PE=1 SV=2	1	0_1_0_	sp|Q13042|CDC16_HUMAN
sp|Q12962|TAF10_HUMAN	1	0		Transcription initiation factor TFIID subunit 10 OS=Homo sapiens GN=TAF10 PE=1 SV=1	2	1_1_0_	sp|Q12962|TAF10_HUMAN
sp|Q10713|MPPA_HUMAN	1	0		Mitochondrial-processing peptidase subunit alpha OS=Homo sapiens GN=PMPCA PE=1 SV=2	1	0_1_0_	sp|Q10713|MPPA_HUMAN
sp|Q10472|GALT1_HUMAN	1	0		Polypeptide N-acetylgalactosaminyltransferase 1 OS=Homo sapiens GN=GALNT1 PE=1 SV=1	1	0_1_0_	sp|Q10472|GALT1_HUMAN
sp|Q10471|GALT2_HUMAN	1	0		Polypeptide N-acetylgalactosaminyltransferase 2 OS=Homo sapiens GN=GALNT2 PE=1 SV=1	1	0_1_0_	sp|Q10471|GALT2_HUMAN
sp|Q0VG06|FP100_HUMAN	1	0		Fanconi anemia-associated protein of 100 kDa OS=Homo sapiens GN=FAAP100 PE=1 SV=3	1	0_1_0_	sp|Q0VG06|FP100_HUMAN
sp|Q08AM6|VAC14_HUMAN	1	0		Protein VAC14 homolog OS=Homo sapiens GN=VAC14 PE=1 SV=1	1	0_1_0_	sp|Q08AM6|VAC14_HUMAN
sp|Q08AE8|SPIR1_HUMAN	1	0		Protein spire homolog 1 OS=Homo sapiens GN=SPIRE1 PE=1 SV=3	1	0_1_0_	sp|Q08AE8|SPIR1_HUMAN
sp|Q08431|MFGM_HUMAN	1	0		Lactadherin OS=Homo sapiens GN=MFGE8 PE=1 SV=2	1	0_1_0_	sp|Q08431|MFGM_HUMAN
sp|Q08209|PP2BA_HUMAN	1	0		Serine/threonine-protein phosphatase 2B catalytic subunit alpha isoform OS=Homo sapiens GN=PPP3CA PE=1 SV=1	1	0_1_0_	sp|Q08209|PP2BA_HUMAN
sp|Q08050|FOXM1_HUMAN	1	0		Forkhead box protein M1 OS=Homo sapiens GN=FOXM1 PE=1 SV=3	1	0_1_0_	sp|Q08050|FOXM1_HUMAN
sp|Q06481|APLP2_HUMAN	1	0		Amyloid-like protein 2 OS=Homo sapiens GN=APLP2 PE=1 SV=2	1	0_1_0_	sp|Q06481|APLP2_HUMAN
sp|Q06330|SUH_HUMAN	1	0		Recombining binding protein suppressor of hairless OS=Homo sapiens GN=RBPJ PE=1 SV=3	1	0_1_0_	sp|Q06330|SUH_HUMAN
sp|Q06203|PUR1_HUMAN	1	0		Amidophosphoribosyltransferase OS=Homo sapiens GN=PPAT PE=1 SV=1	1	0_1_0_	sp|Q06203|PUR1_HUMAN
sp|Q05932|FOLC_HUMAN	1	0		Folylpolyglutamate synthase, mitochondrial OS=Homo sapiens GN=FPGS PE=1 SV=3	1	0_1_0_	sp|Q05932|FOLC_HUMAN
sp|Q04446|GLGB_HUMAN	1	0		1,4-alpha-glucan-branching enzyme OS=Homo sapiens GN=GBE1 PE=1 SV=3	1	0_1_0_	sp|Q04446|GLGB_HUMAN
sp|Q02880|TOP2B_HUMAN	1	0		DNA topoisomerase 2-beta OS=Homo sapiens GN=TOP2B PE=1 SV=3	1	0_1_0_	sp|Q02880|TOP2B_HUMAN
sp|Q02790|FKBP4_HUMAN	1	0		Peptidyl-prolyl cis-trans isomerase FKBP4 OS=Homo sapiens GN=FKBP4 PE=1 SV=3	2	1_1_0_	sp|Q02790|FKBP4_HUMAN
sp|Q01658|NC2B_HUMAN	1	0		Protein Dr1 OS=Homo sapiens GN=DR1 PE=1 SV=1	1	0_1_0_	sp|Q01658|NC2B_HUMAN
sp|Q00796|DHSO_HUMAN	1	0		Sorbitol dehydrogenase OS=Homo sapiens GN=SORD PE=1 SV=4	1	0_1_0_	sp|Q00796|DHSO_HUMAN
sp|Q00535|CDK5_HUMAN	1	0		Cyclin-dependent kinase 5 OS=Homo sapiens GN=CDK5 PE=1 SV=3	2	1_1_0_	sp|Q00535|CDK5_HUMAN
sp|P98170|XIAP_HUMAN	1	0		E3 ubiquitin-protein ligase XIAP OS=Homo sapiens GN=XIAP PE=1 SV=2	2	1_1_0_	sp|P98170|XIAP_HUMAN
sp|P85037|FOXK1_HUMAN	1	0		Forkhead box protein K1 OS=Homo sapiens GN=FOXK1 PE=1 SV=1	1	0_1_0_	sp|P85037|FOXK1_HUMAN
sp|P63272|SPT4H_HUMAN	1	0		Transcription elongation factor SPT4 OS=Homo sapiens GN=SUPT4H1 PE=1 SV=1	1	0_1_0_	sp|P63272|SPT4H_HUMAN
sp|P63218|GBG5_HUMAN	1	0		Guanine nucleotide-binding protein G(I)/G(S)/G(O) subunit gamma-5 OS=Homo sapiens GN=GNG5 PE=1 SV=3	1	0_1_0_	sp|P63218|GBG5_HUMAN
sp|P62699|YPEL5_HUMAN	1	0		Protein yippee-like 5 OS=Homo sapiens GN=YPEL5 PE=2 SV=1	2	1_1_0_	sp|P62699|YPEL5_HUMAN
sp|P62495|ERF1_HUMAN	1	0		Eukaryotic peptide chain release factor subunit 1 OS=Homo sapiens GN=ETF1 PE=1 SV=3	1	0_1_0_	sp|P62495|ERF1_HUMAN
sp|P62312|LSM6_HUMAN	1	0		U6 snRNA-associated Sm-like protein LSm6 OS=Homo sapiens GN=LSM6 PE=1 SV=1	1	0_1_0_	sp|P62312|LSM6_HUMAN
sp|P61960|UFM1_HUMAN	1	0		Ubiquitin-fold modifier 1 OS=Homo sapiens GN=UFM1 PE=1 SV=1	1	0_1_0_	sp|P61960|UFM1_HUMAN
sp|P61758|PFD3_HUMAN	1	0		Prefoldin subunit 3 OS=Homo sapiens GN=VBP1 PE=1 SV=3	2	1_1_0_	sp|P61758|PFD3_HUMAN
sp|P61457|PHS_HUMAN	1	0		Pterin-4-alpha-carbinolamine dehydratase OS=Homo sapiens GN=PCBD1 PE=1 SV=2	2	1_1_0_	sp|P61457|PHS_HUMAN
sp|P61201|CSN2_HUMAN	1	0		COP9 signalosome complex subunit 2 OS=Homo sapiens GN=COPS2 PE=1 SV=1	1	0_1_0_	sp|P61201|CSN2_HUMAN
sp|P61026|RAB10_HUMAN	1	0		Ras-related protein Rab-10 OS=Homo sapiens GN=RAB10 PE=1 SV=1	1	0_1_0_	sp|P61026|RAB10_HUMAN
sp|P60468|SC61B_HUMAN	1	0		Protein transport protein Sec61 subunit beta OS=Homo sapiens GN=SEC61B PE=1 SV=2	1	0_1_0_	sp|P60468|SC61B_HUMAN
sp|P59666|DEF3_HUMAN	1	0		Neutrophil defensin 3 OS=Homo sapiens GN=DEFA3 PE=1 SV=1	1	0_1_0_	sp|P59666|DEF3_HUMAN
sp|P58557|YBEY_HUMAN	1	0		rRNA maturation factor homolog OS=Homo sapiens GN=YBEY PE=2 SV=2	1	0_1_0_	sp|P58557|YBEY_HUMAN
sp|P57729|RAB38_HUMAN	1	0		Ras-related protein Rab-38 OS=Homo sapiens GN=RAB38 PE=1 SV=1	1	0_1_0_	sp|P57729|RAB38_HUMAN
sp|P57678|GEMI4_HUMAN	1	0		Gem-associated protein 4 OS=Homo sapiens GN=GEMIN4 PE=1 SV=2	1	0_1_0_	sp|P57678|GEMI4_HUMAN
sp|P57105|SYJ2B_HUMAN	1	0		Synaptojanin-2-binding protein OS=Homo sapiens GN=SYNJ2BP PE=1 SV=2	1	0_1_0_	sp|P57105|SYJ2B_HUMAN
sp|P56730|NETR_HUMAN	1	0		Neurotrypsin OS=Homo sapiens GN=PRSS12 PE=2 SV=2	1	0_1_0_	sp|P56730|NETR_HUMAN
sp|P56182|RRP1_HUMAN	1	0		Ribosomal RNA processing protein 1 homolog A OS=Homo sapiens GN=RRP1 PE=1 SV=1	1	0_1_0_	sp|P56182|RRP1_HUMAN
sp|P55263|ADK_HUMAN	1	0		Adenosine kinase OS=Homo sapiens GN=ADK PE=1 SV=2	1	0_1_0_	sp|P55263|ADK_HUMAN
sp|P54725|RD23A_HUMAN	1	0		UV excision repair protein RAD23 homolog A OS=Homo sapiens GN=RAD23A PE=1 SV=1	1	0_1_0_	sp|P54725|RD23A_HUMAN
sp|P53985|MOT1_HUMAN	1	0		Monocarboxylate transporter 1 OS=Homo sapiens GN=SLC16A1 PE=1 SV=3	1	0_1_0_	sp|P53985|MOT1_HUMAN
sp|P53794|SC5A3_HUMAN	1	0		Sodium/myo-inositol cotransporter OS=Homo sapiens GN=SLC5A3 PE=2 SV=2	1	0_1_0_	sp|P53794|SC5A3_HUMAN
sp|P53671|LIMK2_HUMAN	1	0		LIM domain kinase 2 OS=Homo sapiens GN=LIMK2 PE=1 SV=1	1	0_1_0_	sp|P53671|LIMK2_HUMAN
sp|P52298|NCBP2_HUMAN	1	0		Nuclear cap-binding protein subunit 2 OS=Homo sapiens GN=NCBP2 PE=1 SV=1	1	0_1_0_	sp|P52298|NCBP2_HUMAN
sp|P51798|CLCN7_HUMAN	1	0		H(+)/Cl(-) exchange transporter 7 OS=Homo sapiens GN=CLCN7 PE=1 SV=2	1	0_1_0_	sp|P51798|CLCN7_HUMAN
sp|P51665|PSD7_HUMAN	1	0		26S proteasome non-ATPase regulatory subunit 7 OS=Homo sapiens GN=PSMD7 PE=1 SV=2	1	0_1_0_	sp|P51665|PSD7_HUMAN
sp|P51617|IRAK1_HUMAN	1	0		Interleukin-1 receptor-associated kinase 1 OS=Homo sapiens GN=IRAK1 PE=1 SV=2	1	0_1_0_	sp|P51617|IRAK1_HUMAN
sp|P51397|DAP1_HUMAN	1	0		Death-associated protein 1 OS=Homo sapiens GN=DAP PE=1 SV=3	2	1_1_0_	sp|P51397|DAP1_HUMAN
sp|P51153|RAB13_HUMAN	1	0		Ras-related protein Rab-13 OS=Homo sapiens GN=RAB13 PE=1 SV=1	2	1_1_0_	sp|P51153|RAB13_HUMAN
sp|P50336|PPOX_HUMAN	1	0		Protoporphyrinogen oxidase OS=Homo sapiens GN=PPOX PE=1 SV=1	1	0_1_0_	sp|P50336|PPOX_HUMAN
sp|P50148|GNAQ_HUMAN	1	0		Guanine nucleotide-binding protein G(q) subunit alpha OS=Homo sapiens GN=GNAQ PE=1 SV=4	1	0_1_0_	sp|P50148|GNAQ_HUMAN
sp|P49815|TSC2_HUMAN	1	0		Tuberin OS=Homo sapiens GN=TSC2 PE=1 SV=2	1	0_1_0_	sp|P49815|TSC2_HUMAN
sp|P49454|CENPF_HUMAN	1	0		Centromere protein F OS=Homo sapiens GN=CENPF PE=1 SV=2	1	0_1_0_	sp|P49454|CENPF_HUMAN
sp|P49407|ARRB1_HUMAN	1	0		Beta-arrestin-1 OS=Homo sapiens GN=ARRB1 PE=1 SV=2	1	0_1_0_	sp|P49407|ARRB1_HUMAN
sp|P49023|PAXI_HUMAN	1	0		Paxillin OS=Homo sapiens GN=PXN PE=1 SV=3	1	0_1_0_	sp|P49023|PAXI_HUMAN
sp|P48764|SL9A3_HUMAN	1	0		Sodium/hydrogen exchanger 3 OS=Homo sapiens GN=SLC9A3 PE=1 SV=2	1	0_1_0_	sp|P48764|SL9A3_HUMAN
sp|P46734|MP2K3_HUMAN	1	0		Dual specificity mitogen-activated protein kinase kinase 3 OS=Homo sapiens GN=MAP2K3 PE=1 SV=2	1	0_1_0_	sp|P46734|MP2K3_HUMAN
sp|P46199|IF2M_HUMAN	1	0		Translation initiation factor IF-2, mitochondrial OS=Homo sapiens GN=MTIF2 PE=1 SV=2	1	0_1_0_	sp|P46199|IF2M_HUMAN
sp|P43897|EFTS_HUMAN	1	0		Elongation factor Ts, mitochondrial OS=Homo sapiens GN=TSFM PE=1 SV=2	1	0_1_0_	sp|P43897|EFTS_HUMAN
sp|P43490|NAMPT_HUMAN	1	0		Nicotinamide phosphoribosyltransferase OS=Homo sapiens GN=NAMPT PE=1 SV=1	1	0_1_0_	sp|P43490|NAMPT_HUMAN
sp|P43405|KSYK_HUMAN	1	0		Tyrosine-protein kinase SYK OS=Homo sapiens GN=SYK PE=1 SV=1	1	0_1_0_	sp|P43405|KSYK_HUMAN
sp|P42771|CD2A1_HUMAN	1	0		Cyclin-dependent kinase inhibitor 2A, isoforms 1/2/3 OS=Homo sapiens GN=CDKN2A PE=1 SV=2	2	1_1_0_	sp|P42771|CD2A1_HUMAN
sp|P42262|GRIA2_HUMAN	1	0		Glutamate receptor 2 OS=Homo sapiens GN=GRIA2 PE=1 SV=3	1	0_1_0_	sp|P42262|GRIA2_HUMAN
sp|P41212|ETV6_HUMAN	1	0		Transcription factor ETV6 OS=Homo sapiens GN=ETV6 PE=1 SV=1	1	0_1_0_	sp|P41212|ETV6_HUMAN
sp|P38435|VKGC_HUMAN	1	0		Vitamin K-dependent gamma-carboxylase OS=Homo sapiens GN=GGCX PE=1 SV=2	1	0_1_0_	sp|P38435|VKGC_HUMAN
sp|P36915|GNL1_HUMAN	1	0		Guanine nucleotide-binding protein-like 1 OS=Homo sapiens GN=GNL1 PE=1 SV=2	1	0_1_0_	sp|P36915|GNL1_HUMAN
sp|P35914|HMGCL_HUMAN	1	0		Hydroxymethylglutaryl-CoA lyase, mitochondrial OS=Homo sapiens GN=HMGCL PE=1 SV=2	1	0_1_0_	sp|P35914|HMGCL_HUMAN
sp|P35556|FBN2_HUMAN	1	0		Fibrillin-2 OS=Homo sapiens GN=FBN2 PE=1 SV=3	1	0_1_0_	sp|P35556|FBN2_HUMAN
sp|P35269|T2FA_HUMAN	1	0		General transcription factor IIF subunit 1 OS=Homo sapiens GN=GTF2F1 PE=1 SV=2	2	1_1_0_	sp|P35269|T2FA_HUMAN
sp|P35227|PCGF2_HUMAN	1	0		Polycomb group RING finger protein 2 OS=Homo sapiens GN=PCGF2 PE=1 SV=1	1	0_1_0_	sp|P35227|PCGF2_HUMAN
sp|P35226|BMI1_HUMAN	1	0		Polycomb complex protein BMI-1 OS=Homo sapiens GN=BMI1 PE=1 SV=2	2	1_1_0_	sp|P35226|BMI1_HUMAN
sp|P35080|PROF2_HUMAN	1	0		Profilin-2 OS=Homo sapiens GN=PFN2 PE=1 SV=3	1	0_1_0_	sp|P35080|PROF2_HUMAN
sp|P33981|TTK_HUMAN	1	0		Dual specificity protein kinase TTK OS=Homo sapiens GN=TTK PE=1 SV=2	1	0_1_0_	sp|P33981|TTK_HUMAN
sp|P33897|ABCD1_HUMAN	1	0		ATP-binding cassette sub-family D member 1 OS=Homo sapiens GN=ABCD1 PE=1 SV=2	2	1_1_0_	sp|P33897|ABCD1_HUMAN
sp|P33316|DUT_HUMAN	1	0		Deoxyuridine 5'-triphosphate nucleotidohydrolase, mitochondrial OS=Homo sapiens GN=DUT PE=1 SV=4	2	1_1_0_	sp|P33316|DUT_HUMAN
sp|P32780|TF2H1_HUMAN	1	0		General transcription factor IIH subunit 1 OS=Homo sapiens GN=GTF2H1 PE=1 SV=1	2	1_1_0_	sp|P32780|TF2H1_HUMAN
sp|P31937|3HIDH_HUMAN	1	0		3-hydroxyisobutyrate dehydrogenase, mitochondrial OS=Homo sapiens GN=HIBADH PE=1 SV=2	1	0_1_0_	sp|P31937|3HIDH_HUMAN
sp|P30825|CTR1_HUMAN	1	0		High affinity cationic amino acid transporter 1 OS=Homo sapiens GN=SLC7A1 PE=1 SV=1	2	1_1_0_	sp|P30825|CTR1_HUMAN
sp|P29597|TYK2_HUMAN	1	0		Non-receptor tyrosine-protein kinase TYK2 OS=Homo sapiens GN=TYK2 PE=1 SV=3	1	0_1_0_	sp|P29597|TYK2_HUMAN
sp|P28799|GRN_HUMAN	1	0		Granulins OS=Homo sapiens GN=GRN PE=1 SV=2	1	0_1_0_	sp|P28799|GRN_HUMAN
sp|P28070|PSB4_HUMAN	1	0		Proteasome subunit beta type-4 OS=Homo sapiens GN=PSMB4 PE=1 SV=4	1	0_1_0_	sp|P28070|PSB4_HUMAN
sp|P28066|PSA5_HUMAN	1	0		Proteasome subunit alpha type-5 OS=Homo sapiens GN=PSMA5 PE=1 SV=3	2	1_1_0_	sp|P28066|PSA5_HUMAN
sp|P27694|RFA1_HUMAN	1	0		Replication protein A 70 kDa DNA-binding subunit OS=Homo sapiens GN=RPA1 PE=1 SV=2	1	0_1_0_	sp|P27694|RFA1_HUMAN
sp|P25788|PSA3_HUMAN	1	0		Proteasome subunit alpha type-3 OS=Homo sapiens GN=PSMA3 PE=1 SV=2	1	0_1_0_	sp|P25788|PSA3_HUMAN
sp|P25490|TYY1_HUMAN	1	0		Transcriptional repressor protein YY1 OS=Homo sapiens GN=YY1 PE=1 SV=2	2	1_1_0_	sp|P25490|TYY1_HUMAN
sp|P24592|IBP6_HUMAN	1	0		Insulin-like growth factor-binding protein 6 OS=Homo sapiens GN=IGFBP6 PE=1 SV=1	1	0_1_0_	sp|P24592|IBP6_HUMAN
sp|P23921|RIR1_HUMAN	1	0		Ribonucleoside-diphosphate reductase large subunit OS=Homo sapiens GN=RRM1 PE=1 SV=1	1	0_1_0_	sp|P23921|RIR1_HUMAN
sp|P23919|KTHY_HUMAN	1	0		Thymidylate kinase OS=Homo sapiens GN=DTYMK PE=1 SV=4	1	0_1_0_	sp|P23919|KTHY_HUMAN
sp|P23490|LORI_HUMAN	1	0		Loricrin OS=Homo sapiens GN=LOR PE=1 SV=2	1	0_1_0_	sp|P23490|LORI_HUMAN
sp|P23378|GCSP_HUMAN	1	0		Glycine dehydrogenase [decarboxylating], mitochondrial OS=Homo sapiens GN=GLDC PE=1 SV=2	1	0_1_0_	sp|P23378|GCSP_HUMAN
sp|P21709|EPHA1_HUMAN	1	0		Ephrin type-A receptor 1 OS=Homo sapiens GN=EPHA1 PE=1 SV=4	1	0_1_0_	sp|P21709|EPHA1_HUMAN
sp|P21399|ACOC_HUMAN	1	0		Cytoplasmic aconitate hydratase OS=Homo sapiens GN=ACO1 PE=1 SV=3	1	0_1_0_	sp|P21399|ACOC_HUMAN
sp|P21359|NF1_HUMAN	1	0		Neurofibromin OS=Homo sapiens GN=NF1 PE=1 SV=2	1	0_1_0_	sp|P21359|NF1_HUMAN
sp|P21127|CD11B_HUMAN	1	0		Cyclin-dependent kinase 11B OS=Homo sapiens GN=CDK11B PE=1 SV=3	1	0_1_0_	sp|P21127|CD11B_HUMAN
sp|P20618|PSB1_HUMAN	1	0		Proteasome subunit beta type-1 OS=Homo sapiens GN=PSMB1 PE=1 SV=2	1	0_1_0_	sp|P20618|PSB1_HUMAN
sp|P20020|AT2B1_HUMAN	1	0		Plasma membrane calcium-transporting ATPase 1 OS=Homo sapiens GN=ATP2B1 PE=1 SV=3	2	1_1_0_	sp|P20020|AT2B1_HUMAN
sp|P18074|ERCC2_HUMAN	1	0		TFIIH basal transcription factor complex helicase XPD subunit OS=Homo sapiens GN=ERCC2 PE=1 SV=1	1	0_1_0_	sp|P18074|ERCC2_HUMAN
sp|P17936|IBP3_HUMAN	1	0		Insulin-like growth factor-binding protein 3 OS=Homo sapiens GN=IGFBP3 PE=1 SV=2	1	0_1_0_	sp|P17936|IBP3_HUMAN
sp|P17152|TMM11_HUMAN	1	0		Transmembrane protein 11, mitochondrial OS=Homo sapiens GN=TMEM11 PE=1 SV=1	1	0_1_0_	sp|P17152|TMM11_HUMAN
sp|P16144|ITB4_HUMAN	1	0		Integrin beta-4 OS=Homo sapiens GN=ITGB4 PE=1 SV=5	2	1_1_0_	sp|P16144|ITB4_HUMAN
sp|P15559|NQO1_HUMAN	1	0		NAD(P)H dehydrogenase [quinone] 1 OS=Homo sapiens GN=NQO1 PE=1 SV=1	1	0_1_0_	sp|P15559|NQO1_HUMAN
sp|P15529|MCP_HUMAN	1	0		Membrane cofactor protein OS=Homo sapiens GN=CD46 PE=1 SV=3	1	0_1_0_	sp|P15529|MCP_HUMAN
sp|P14317|HCLS1_HUMAN	1	0		Hematopoietic lineage cell-specific protein OS=Homo sapiens GN=HCLS1 PE=1 SV=3	2	1_1_0_	sp|P14317|HCLS1_HUMAN
sp|P13984|T2FB_HUMAN	1	0		General transcription factor IIF subunit 2 OS=Homo sapiens GN=GTF2F2 PE=1 SV=2	1	0_1_0_	sp|P13984|T2FB_HUMAN
sp|P13807|GYS1_HUMAN	1	0		Glycogen [starch] synthase, muscle OS=Homo sapiens GN=GYS1 PE=1 SV=2	1	0_1_0_	sp|P13807|GYS1_HUMAN
sp|P13671|CO6_HUMAN	1	0		Complement component C6 OS=Homo sapiens GN=C6 PE=1 SV=3	1	0_1_0_	sp|P13671|CO6_HUMAN
sp|P12755|SKI_HUMAN	1	0		Ski oncogene OS=Homo sapiens GN=SKI PE=1 SV=1	1	0_1_0_	sp|P12755|SKI_HUMAN
sp|P11279|LAMP1_HUMAN	1	0		Lysosome-associated membrane glycoprotein 1 OS=Homo sapiens GN=LAMP1 PE=1 SV=3	1	0_1_0_	sp|P11279|LAMP1_HUMAN
sp|P11233|RALA_HUMAN	1	0		Ras-related protein Ral-A OS=Homo sapiens GN=RALA PE=1 SV=1	1	0_1_0_	sp|P11233|RALA_HUMAN
sp|P10696|PPBN_HUMAN	1	0		Alkaline phosphatase, placental-like OS=Homo sapiens GN=ALPPL2 PE=1 SV=4	1	0_1_0_	sp|P10696|PPBN_HUMAN
sp|P10620|MGST1_HUMAN	1	0		Microsomal glutathione S-transferase 1 OS=Homo sapiens GN=MGST1 PE=1 SV=1	1	0_1_0_	sp|P10620|MGST1_HUMAN
sp|P10588|NR2F6_HUMAN	1	0		Nuclear receptor subfamily 2 group F member 6 OS=Homo sapiens GN=NR2F6 PE=1 SV=2	1	0_1_0_	sp|P10588|NR2F6_HUMAN
sp|P10586|PTPRF_HUMAN	1	0		Receptor-type tyrosine-protein phosphatase F OS=Homo sapiens GN=PTPRF PE=1 SV=2	1	0_1_0_	sp|P10586|PTPRF_HUMAN
sp|P10253|LYAG_HUMAN	1	0		Lysosomal alpha-glucosidase OS=Homo sapiens GN=GAA PE=1 SV=4	1	0_1_0_	sp|P10253|LYAG_HUMAN
sp|P0CG12|CTF8A_HUMAN	1	0		Chromosome transmission fidelity protein 8 homolog isoform 2 OS=Homo sapiens GN=CHTF8 PE=2 SV=1	2	1_1_0_	sp|P0CG12|CTF8A_HUMAN
sp|P0C7P0|CISD3_HUMAN	1	0		CDGSH iron-sulfur domain-containing protein 3, mitochondrial OS=Homo sapiens GN=CISD3 PE=1 SV=1	1	0_1_0_	sp|P0C7P0|CISD3_HUMAN
sp|P09669|COX6C_HUMAN	1	0		Cytochrome c oxidase subunit 6C OS=Homo sapiens GN=COX6C PE=1 SV=2	2	1_1_0_	sp|P09669|COX6C_HUMAN
sp|P09417|DHPR_HUMAN	1	0		Dihydropteridine reductase OS=Homo sapiens GN=QDPR PE=1 SV=2	1	0_1_0_	sp|P09417|DHPR_HUMAN
sp|P07996|TSP1_HUMAN	1	0		Thrombospondin-1 OS=Homo sapiens GN=THBS1 PE=1 SV=2	1	0_1_0_	sp|P07996|TSP1_HUMAN
sp|P07737|PROF1_HUMAN	1	0		Profilin-1 OS=Homo sapiens GN=PFN1 PE=1 SV=2	2	1_1_0_	sp|P07737|PROF1_HUMAN
sp|P06744|G6PI_HUMAN	1	0		Glucose-6-phosphate isomerase OS=Homo sapiens GN=GPI PE=1 SV=4	1	0_1_0_	sp|P06744|G6PI_HUMAN
sp|P06737|PYGL_HUMAN	1	0		Glycogen phosphorylase, liver form OS=Homo sapiens GN=PYGL PE=1 SV=4	1	0_1_0_	sp|P06737|PYGL_HUMAN
sp|P05187|PPB1_HUMAN	1	0		Alkaline phosphatase, placental type OS=Homo sapiens GN=ALPP PE=1 SV=2	1	0_1_0_	sp|P05187|PPB1_HUMAN
sp|P05106|ITB3_HUMAN	1	0		Integrin beta-3 OS=Homo sapiens GN=ITGB3 PE=1 SV=2	1	0_1_0_	sp|P05106|ITB3_HUMAN
sp|P04062|GLCM_HUMAN	1	0		Glucosylceramidase OS=Homo sapiens GN=GBA PE=1 SV=3	1	0_1_0_	sp|P04062|GLCM_HUMAN
sp|P04049|RAF1_HUMAN	1	0		RAF proto-oncogene serine/threonine-protein kinase OS=Homo sapiens GN=RAF1 PE=1 SV=1	1	0_1_0_	sp|P04049|RAF1_HUMAN
sp|P03928|ATP8_HUMAN	1	0		ATP synthase protein 8 OS=Homo sapiens GN=MT-ATP8 PE=1 SV=1	1	0_1_0_	sp|P03928|ATP8_HUMAN
sp|P02765|FETUA_HUMAN	1	0		Alpha-2-HS-glycoprotein OS=Homo sapiens GN=AHSG PE=1 SV=1	1	0_1_0_	sp|P02765|FETUA_HUMAN
sp|P02751|FINC_HUMAN	1	0		Fibronectin OS=Homo sapiens GN=FN1 PE=1 SV=4	1	0_1_0_	sp|P02751|FINC_HUMAN
sp|P01137|TGFB1_HUMAN	1	0		Transforming growth factor beta-1 OS=Homo sapiens GN=TGFB1 PE=1 SV=2	1	0_1_0_	sp|P01137|TGFB1_HUMAN
sp|P01112|RASH_HUMAN	1	0		GTPase HRas OS=Homo sapiens GN=HRAS PE=1 SV=1	1	0_1_0_	sp|P01112|RASH_HUMAN
sp|O96011|PX11B_HUMAN	1	0		Peroxisomal membrane protein 11B OS=Homo sapiens GN=PEX11B PE=1 SV=1	2	1_1_0_	sp|O96011|PX11B_HUMAN
sp|O95926|SYF2_HUMAN	1	0		Pre-mRNA-splicing factor SYF2 OS=Homo sapiens GN=SYF2 PE=1 SV=1	2	1_1_0_	sp|O95926|SYF2_HUMAN
sp|O95684|FR1OP_HUMAN	1	0		FGFR1 oncogene partner OS=Homo sapiens GN=FGFR1OP PE=1 SV=1	1	0_1_0_	sp|O95684|FR1OP_HUMAN
sp|O95622|ADCY5_HUMAN	1	0		Adenylate cyclase type 5 OS=Homo sapiens GN=ADCY5 PE=1 SV=3	1	0_1_0_	sp|O95622|ADCY5_HUMAN
sp|O95453|PARN_HUMAN	1	0		Poly(A)-specific ribonuclease PARN OS=Homo sapiens GN=PARN PE=1 SV=1	1	0_1_0_	sp|O95453|PARN_HUMAN
sp|O95260|ATE1_HUMAN	1	0		Arginyl-tRNA--protein transferase 1 OS=Homo sapiens GN=ATE1 PE=1 SV=2	1	0_1_0_	sp|O95260|ATE1_HUMAN
sp|O95178|NDUB2_HUMAN	1	0		NADH dehydrogenase [ubiquinone] 1 beta subcomplex subunit 2, mitochondrial OS=Homo sapiens GN=NDUFB2 PE=1 SV=1	1	0_1_0_	sp|O95178|NDUB2_HUMAN
sp|O94992|HEXI1_HUMAN	1	0		Protein HEXIM1 OS=Homo sapiens GN=HEXIM1 PE=1 SV=1	1	0_1_0_	sp|O94992|HEXI1_HUMAN
sp|O94923|GLCE_HUMAN	1	0		D-glucuronyl C5-epimerase OS=Homo sapiens GN=GLCE PE=1 SV=3	1	0_1_0_	sp|O94923|GLCE_HUMAN
sp|O94888|UBXN7_HUMAN	1	0		UBX domain-containing protein 7 OS=Homo sapiens GN=UBXN7 PE=1 SV=2	1	0_1_0_	sp|O94888|UBXN7_HUMAN
sp|O94855|SC24D_HUMAN	1	0		Protein transport protein Sec24D OS=Homo sapiens GN=SEC24D PE=1 SV=2	1	0_1_0_	sp|O94855|SC24D_HUMAN
sp|O94766|B3GA3_HUMAN	1	0		Galactosylgalactosylxylosylprotein 3-beta-glucuronosyltransferase 3 OS=Homo sapiens GN=B3GAT3 PE=1 SV=2	1	0_1_0_	sp|O94766|B3GA3_HUMAN
sp|O76071|CIAO1_HUMAN	1	0		Probable cytosolic iron-sulfur protein assembly protein CIAO1 OS=Homo sapiens GN=CIAO1 PE=1 SV=1	1	0_1_0_	sp|O76071|CIAO1_HUMAN
sp|O75915|PRAF3_HUMAN	1	0		PRA1 family protein 3 OS=Homo sapiens GN=ARL6IP5 PE=1 SV=1	2	1_1_0_	sp|O75915|PRAF3_HUMAN
sp|O75909|CCNK_HUMAN	1	0		Cyclin-K OS=Homo sapiens GN=CCNK PE=1 SV=2	1	0_1_0_	sp|O75909|CCNK_HUMAN
sp|O75843|AP1G2_HUMAN	1	0		AP-1 complex subunit gamma-like 2 OS=Homo sapiens GN=AP1G2 PE=1 SV=1	1	0_1_0_	sp|O75843|AP1G2_HUMAN
sp|O75717|WDHD1_HUMAN	1	0		WD repeat and HMG-box DNA-binding protein 1 OS=Homo sapiens GN=WDHD1 PE=1 SV=1	1	0_1_0_	sp|O75717|WDHD1_HUMAN
sp|O75530|EED_HUMAN	1	0		Polycomb protein EED OS=Homo sapiens GN=EED PE=1 SV=2	1	0_1_0_	sp|O75530|EED_HUMAN
sp|O75427|LRCH4_HUMAN	1	0		Leucine-rich repeat and calponin homology domain-containing protein 4 OS=Homo sapiens GN=LRCH4 PE=1 SV=2	1	0_1_0_	sp|O75427|LRCH4_HUMAN
sp|O75351|VPS4B_HUMAN	1	0		Vacuolar protein sorting-associated protein 4B OS=Homo sapiens GN=VPS4B PE=1 SV=2	2	1_1_0_	sp|O75351|VPS4B_HUMAN
sp|O75348|VATG1_HUMAN	1	0		V-type proton ATPase subunit G 1 OS=Homo sapiens GN=ATP6V1G1 PE=1 SV=3	2	1_1_0_	sp|O75348|VATG1_HUMAN
sp|O75330|HMMR_HUMAN	1	0		Hyaluronan mediated motility receptor OS=Homo sapiens GN=HMMR PE=1 SV=2	1	0_1_0_	sp|O75330|HMMR_HUMAN
sp|O75182|SIN3B_HUMAN	1	0		Paired amphipathic helix protein Sin3b OS=Homo sapiens GN=SIN3B PE=1 SV=2	1	0_1_0_	sp|O75182|SIN3B_HUMAN
sp|O75175|CNOT3_HUMAN	1	0		CCR4-NOT transcription complex subunit 3 OS=Homo sapiens GN=CNOT3 PE=1 SV=1	1	0_1_0_	sp|O75175|CNOT3_HUMAN
sp|O75147|OBSL1_HUMAN	1	0		Obscurin-like protein 1 OS=Homo sapiens GN=OBSL1 PE=1 SV=4	1	0_1_0_	sp|O75147|OBSL1_HUMAN
sp|O75128|COBL_HUMAN	1	0		Protein cordon-bleu OS=Homo sapiens GN=COBL PE=1 SV=2	1	0_1_0_	sp|O75128|COBL_HUMAN
sp|O75110|ATP9A_HUMAN	1	0		Probable phospholipid-transporting ATPase IIA OS=Homo sapiens GN=ATP9A PE=1 SV=3	1	0_1_0_	sp|O75110|ATP9A_HUMAN
sp|O75052|CAPON_HUMAN	1	0		Carboxyl-terminal PDZ ligand of neuronal nitric oxide synthase protein OS=Homo sapiens GN=NOS1AP PE=1 SV=3	1	0_1_0_	sp|O75052|CAPON_HUMAN
sp|O60879|DIAP2_HUMAN	1	0		Protein diaphanous homolog 2 OS=Homo sapiens GN=DIAPH2 PE=1 SV=1	2	1_1_0_	sp|O60879|DIAP2_HUMAN
sp|O60749|SNX2_HUMAN	1	0		Sorting nexin-2 OS=Homo sapiens GN=SNX2 PE=1 SV=2	2	1_1_0_	sp|O60749|SNX2_HUMAN
sp|O60613|SEP15_HUMAN	1	0		15 kDa selenoprotein OS=Homo sapiens GN=SEP15 PE=1 SV=3	1	0_1_0_	sp|O60613|SEP15_HUMAN
sp|O60573|IF4E2_HUMAN	1	0		Eukaryotic translation initiation factor 4E type 2 OS=Homo sapiens GN=EIF4E2 PE=1 SV=1	1	0_1_0_	sp|O60573|IF4E2_HUMAN
sp|O60524|NEMF_HUMAN	1	0		Nuclear export mediator factor NEMF OS=Homo sapiens GN=NEMF PE=1 SV=4	1	0_1_0_	sp|O60524|NEMF_HUMAN
sp|O60518|RNBP6_HUMAN	1	0		Ran-binding protein 6 OS=Homo sapiens GN=RANBP6 PE=1 SV=2	1	0_1_0_	sp|O60518|RNBP6_HUMAN
sp|O60504|VINEX_HUMAN	1	0		Vinexin OS=Homo sapiens GN=SORBS3 PE=1 SV=2	1	0_1_0_	sp|O60504|VINEX_HUMAN
sp|O60427|FADS1_HUMAN	1	0		Fatty acid desaturase 1 OS=Homo sapiens GN=FADS1 PE=1 SV=1	1	0_1_0_	sp|O60427|FADS1_HUMAN
sp|O60331|PI51C_HUMAN	1	0		Phosphatidylinositol 4-phosphate 5-kinase type-1 gamma OS=Homo sapiens GN=PIP5K1C PE=1 SV=2	1	0_1_0_	sp|O60331|PI51C_HUMAN
sp|O43861|ATP9B_HUMAN	1	0		Probable phospholipid-transporting ATPase IIB OS=Homo sapiens GN=ATP9B PE=2 SV=4	1	0_1_0_	sp|O43861|ATP9B_HUMAN
sp|O43815|STRN_HUMAN	1	0		Striatin OS=Homo sapiens GN=STRN PE=1 SV=4	1	0_1_0_	sp|O43815|STRN_HUMAN
sp|O43813|LANC1_HUMAN	1	0		LanC-like protein 1 OS=Homo sapiens GN=LANCL1 PE=1 SV=1	1	0_1_0_	sp|O43813|LANC1_HUMAN
sp|O43681|ASNA_HUMAN	1	0		ATPase ASNA1 OS=Homo sapiens GN=ASNA1 PE=1 SV=2	1	0_1_0_	sp|O43681|ASNA_HUMAN
sp|O43414|ERI3_HUMAN	1	0		ERI1 exoribonuclease 3 OS=Homo sapiens GN=ERI3 PE=1 SV=2	1	0_1_0_	sp|O43414|ERI3_HUMAN
sp|O43396|TXNL1_HUMAN	1	0		Thioredoxin-like protein 1 OS=Homo sapiens GN=TXNL1 PE=1 SV=3	1	0_1_0_	sp|O43396|TXNL1_HUMAN
sp|O43374|RASL2_HUMAN	1	0		Ras GTPase-activating protein 4 OS=Homo sapiens GN=RASA4 PE=2 SV=2	1	0_1_0_	sp|O43374|RASL2_HUMAN
sp|O43159|RRP8_HUMAN	1	0		Ribosomal RNA-processing protein 8 OS=Homo sapiens GN=RRP8 PE=1 SV=2	1	0_1_0_	sp|O43159|RRP8_HUMAN
sp|O43148|MCES_HUMAN	1	0		mRNA cap guanine-N7 methyltransferase OS=Homo sapiens GN=RNMT PE=1 SV=1	1	0_1_0_	sp|O43148|MCES_HUMAN
sp|O15514|RPB4_HUMAN	1	0		DNA-directed RNA polymerase II subunit RPB4 OS=Homo sapiens GN=POLR2D PE=1 SV=1	1	0_1_0_	sp|O15514|RPB4_HUMAN
sp|O15504|NUPL2_HUMAN	1	0		Nucleoporin-like protein 2 OS=Homo sapiens GN=NUPL2 PE=1 SV=1	1	0_1_0_	sp|O15504|NUPL2_HUMAN
sp|O15235|RT12_HUMAN	1	0		28S ribosomal protein S12, mitochondrial OS=Homo sapiens GN=MRPS12 PE=1 SV=1	2	1_1_0_	sp|O15235|RT12_HUMAN
sp|O15173|PGRC2_HUMAN	1	0		Membrane-associated progesterone receptor component 2 OS=Homo sapiens GN=PGRMC2 PE=1 SV=1	1	0_1_0_	sp|O15173|PGRC2_HUMAN
sp|O15164|TIF1A_HUMAN	1	0		Transcription intermediary factor 1-alpha OS=Homo sapiens GN=TRIM24 PE=1 SV=3	1	0_1_0_	sp|O15164|TIF1A_HUMAN
sp|O15156|ZBT7B_HUMAN	1	0		Zinc finger and BTB domain-containing protein 7B OS=Homo sapiens GN=ZBTB7B PE=1 SV=2	1	0_1_0_	sp|O15156|ZBT7B_HUMAN
sp|O15120|PLCB_HUMAN	1	0		1-acyl-sn-glycerol-3-phosphate acyltransferase beta OS=Homo sapiens GN=AGPAT2 PE=1 SV=1	2	1_1_0_	sp|O15120|PLCB_HUMAN
sp|O15014|ZN609_HUMAN	1	0		Zinc finger protein 609 OS=Homo sapiens GN=ZNF609 PE=1 SV=2	1	0_1_0_	sp|O15014|ZN609_HUMAN
sp|O14981|BTAF1_HUMAN	1	0		TATA-binding protein-associated factor 172 OS=Homo sapiens GN=BTAF1 PE=1 SV=2	2	1_1_0_	sp|O14981|BTAF1_HUMAN
sp|O14976|GAK_HUMAN	1	0		Cyclin-G-associated kinase OS=Homo sapiens GN=GAK PE=1 SV=2	1	0_1_0_	sp|O14976|GAK_HUMAN
sp|O14975|S27A2_HUMAN	1	0		Very long-chain acyl-CoA synthetase OS=Homo sapiens GN=SLC27A2 PE=1 SV=2	1	0_1_0_	sp|O14975|S27A2_HUMAN
sp|O14939|PLD2_HUMAN	1	0		Phospholipase D2 OS=Homo sapiens GN=PLD2 PE=1 SV=2	1	0_1_0_	sp|O14939|PLD2_HUMAN
sp|O14936|CSKP_HUMAN	1	0		Peripheral plasma membrane protein CASK OS=Homo sapiens GN=CASK PE=1 SV=3	1	0_1_0_	sp|O14936|CSKP_HUMAN
sp|O14802|RPC1_HUMAN	1	0		DNA-directed RNA polymerase III subunit RPC1 OS=Homo sapiens GN=POLR3A PE=1 SV=2	2	1_1_0_	sp|O14802|RPC1_HUMAN
sp|O14745|NHRF1_HUMAN	1	0		Na(+)/H(+) exchange regulatory cofactor NHE-RF1 OS=Homo sapiens GN=SLC9A3R1 PE=1 SV=4	1	0_1_0_	sp|O14745|NHRF1_HUMAN
sp|O14578|CTRO_HUMAN	1	0		Citron Rho-interacting kinase OS=Homo sapiens GN=CIT PE=1 SV=2	1	0_1_0_	sp|O14578|CTRO_HUMAN
sp|O14548|COX7R_HUMAN	1	0		Cytochrome c oxidase subunit 7A-related protein, mitochondrial OS=Homo sapiens GN=COX7A2L PE=1 SV=2	1	0_1_0_	sp|O14548|COX7R_HUMAN
sp|O14523|C2C2L_HUMAN	1	0		C2 domain-containing protein 2-like OS=Homo sapiens GN=C2CD2L PE=1 SV=3	1	0_1_0_	sp|O14523|C2C2L_HUMAN
sp|O14497|ARI1A_HUMAN	1	0		AT-rich interactive domain-containing protein 1A OS=Homo sapiens GN=ARID1A PE=1 SV=3	1	0_1_0_	sp|O14497|ARI1A_HUMAN
sp|O00755|WNT7A_HUMAN	1	0		Protein Wnt-7a OS=Homo sapiens GN=WNT7A PE=1 SV=2	1	0_1_0_	sp|O00755|WNT7A_HUMAN
sp|O00754|MA2B1_HUMAN	1	0		Lysosomal alpha-mannosidase OS=Homo sapiens GN=MAN2B1 PE=1 SV=3	1	0_1_0_	sp|O00754|MA2B1_HUMAN
sp|O00487|PSDE_HUMAN	1	0		26S proteasome non-ATPase regulatory subunit 14 OS=Homo sapiens GN=PSMD14 PE=1 SV=1	1	0_1_0_	sp|O00487|PSDE_HUMAN
sp|O00471|EXOC5_HUMAN	1	0		Exocyst complex component 5 OS=Homo sapiens GN=EXOC5 PE=1 SV=1	1	0_1_0_	sp|O00471|EXOC5_HUMAN
sp|O00469|PLOD2_HUMAN	1	0		Procollagen-lysine,2-oxoglutarate 5-dioxygenase 2 OS=Homo sapiens GN=PLOD2 PE=1 SV=2	1	0_1_0_	sp|O00469|PLOD2_HUMAN
sp|O00443|P3C2A_HUMAN	1	0		Phosphatidylinositol 4-phosphate 3-kinase C2 domain-containing subunit alpha OS=Homo sapiens GN=PIK3C2A PE=1 SV=2	1	0_1_0_	sp|O00443|P3C2A_HUMAN
sp|O00401|WASL_HUMAN	1	0		Neural Wiskott-Aldrich syndrome protein OS=Homo sapiens GN=WASL PE=1 SV=2	1	0_1_0_	sp|O00401|WASL_HUMAN
sp|O00399|DCTN6_HUMAN	1	0		Dynactin subunit 6 OS=Homo sapiens GN=DCTN6 PE=1 SV=1	2	1_1_0_	sp|O00399|DCTN6_HUMAN
sp|O00232|PSD12_HUMAN	1	0		26S proteasome non-ATPase regulatory subunit 12 OS=Homo sapiens GN=PSMD12 PE=1 SV=3	1	0_1_0_	sp|O00232|PSD12_HUMAN
sp|O00192|ARVC_HUMAN	1	0		Armadillo repeat protein deleted in velo-cardio-facial syndrome OS=Homo sapiens GN=ARVCF PE=1 SV=1	2	1_1_0_	sp|O00192|ARVC_HUMAN
sp|A7E2V4|ZSWM8_HUMAN	1	0		Zinc finger SWIM domain-containing protein 8 OS=Homo sapiens GN=ZSWIM8 PE=1 SV=1	1	0_1_0_	sp|A7E2V4|ZSWM8_HUMAN
sp|A6NKD9|CC85C_HUMAN	1	0		Coiled-coil domain-containing protein 85C OS=Homo sapiens GN=CCDC85C PE=1 SV=1	1	0_1_0_	sp|A6NKD9|CC85C_HUMAN
sp|A0MZ66|SHOT1_HUMAN	1	0		Shootin-1 OS=Homo sapiens GN=KIAA1598 PE=1 SV=4	2	1_1_0_	sp|A0MZ66|SHOT1_HUMAN

## Sheet: ER-a with 0 
Accession	Jay_130517_ER_a(searched:2013-05-28)	Jay_130517_ER_cntl(searched:2013-05-28)	description	occurrence	status	Accession
tr|C9JIR6|C9JIR6_HUMAN	456	0	Protein phosphatase 1B (Fragment) OS=Homo sapiens GN=PPM1B PE=3 SV=1	1	1_0_0_	C9JIR6
sp|P23588|IF4B_HUMAN	439	0	Eukaryotic translation initiation factor 4B OS=Homo sapiens GN=EIF4B PE=1 SV=2	1	1_0_0_	IF4B
sp|Q7Z406|MYH14_HUMAN	373	0	Myosin-14 OS=Homo sapiens GN=MYH14 PE=1 SV=2	2	1_1_0_	MYH14
sp|P35580|MYH10_HUMAN	356	0	Myosin-10 OS=Homo sapiens GN=MYH10 PE=1 SV=3	1	1_0_0_	MYH10
tr|H7BYY1|H7BYY1_HUMAN	154	0	Tropomyosin 1 (Alpha), isoform CRA_m OS=Homo sapiens GN=TPM1 PE=3 SV=1	1	1_0_0_	H7BYY1
sp|P68104|EF1A1_HUMAN	117	0	Elongation factor 1-alpha 1 OS=Homo sapiens GN=EEF1A1 PE=1 SV=1	2	1_1_0_	EF1A1
tr|J3KND3|J3KND3_HUMAN	115	0	Myosin light polypeptide 6 OS=Homo sapiens GN=MYL6 PE=4 SV=1	2	1_1_0_	J3KND3
tr|H0YKX5|H0YKX5_HUMAN	110	0	Tropomyosin alpha-1 chain (Fragment) OS=Homo sapiens GN=TPM1 PE=4 SV=1	1	1_0_0_	H0YKX5
sp|P04350|TBB4A_HUMAN	108	0	Tubulin beta-4A chain OS=Homo sapiens GN=TUBB4A PE=1 SV=2	2	1_1_0_	TBB4A
sp|Q71U36|TBA1A_HUMAN	97	0	Tubulin alpha-1A chain OS=Homo sapiens GN=TUBA1A PE=1 SV=1	2	1_1_0_	TBA1A
tr|Q5T6W5|Q5T6W5_HUMAN	83	0	Heterogeneous nuclear ribonucleoprotein K OS=Homo sapiens GN=HNRNPK PE=2 SV=1	2	1_1_0_	Q5T6W5
tr|H0YK48|H0YK48_HUMAN	75	0	Tropomyosin alpha-1 chain OS=Homo sapiens GN=TPM1 PE=3 SV=1	1	1_0_0_	H0YK48
sp|P68366|TBA4A_HUMAN	72	0	Tubulin alpha-4A chain OS=Homo sapiens GN=TUBA4A PE=1 SV=1	1	1_0_0_	TBA4A
tr|Q5T6W2|Q5T6W2_HUMAN	67	0	Heterogeneous nuclear ribonucleoprotein K (Fragment) OS=Homo sapiens GN=HNRNPK PE=2 SV=1	2	1_1_0_	Q5T6W2
sp|Q9Y383|LC7L2_HUMAN	57	0	Putative RNA-binding protein Luc7-like 2 OS=Homo sapiens GN=LUC7L2 PE=1 SV=2	1	1_0_0_	LC7L2
sp|P10412|H14_HUMAN	47	0	Histone H1.4 OS=Homo sapiens GN=HIST1H1E PE=1 SV=2	2	1_1_0_	H14
sp|O60814|H2B1K_HUMAN	44	0	Histone H2B type 1-K OS=Homo sapiens GN=HIST1H2BK PE=1 SV=3	1	1_0_0_	H2B1K
sp|Q92841|DDX17_HUMAN	40	0	Probable ATP-dependent RNA helicase DDX17 OS=Homo sapiens GN=DDX17 PE=1 SV=2	1	1_0_0_	DDX17
tr|G3V4C1|G3V4C1_HUMAN	39	0	Heterogeneous nuclear ribonucleoproteins C1/C2 OS=Homo sapiens GN=HNRNPC PE=4 SV=1	1	1_0_0_	G3V4C1
sp|Q562R1|ACTBL_HUMAN	34	0	Beta-actin-like protein 2 OS=Homo sapiens GN=ACTBL2 PE=1 SV=2	1	1_0_0_	ACTBL
sp|Q9NVI7|ATD3A_HUMAN	32	0	ATPase family AAA domain-containing protein 3A OS=Homo sapiens GN=ATAD3A PE=1 SV=2	2	1_1_0_	ATD3A
tr|B7TY16|B7TY16_HUMAN	25	0	Actinin alpha 1 isoform 3 OS=Homo sapiens GN=ACTN1 PE=2 SV=1	1	1_0_0_	B7TY16
sp|P0C0S8|H2A1_HUMAN	23	0	Histone H2A type 1 OS=Homo sapiens GN=HIST1H2AG PE=1 SV=2	1	1_0_0_	H2A1
tr|E9PQ56|E9PQ56_HUMAN	21	0	Poly(U)-binding-splicing factor PUF60 (Fragment) OS=Homo sapiens GN=PUF60 PE=4 SV=1	2	1_1_0_	E9PQ56
tr|E9PGZ1|E9PGZ1_HUMAN	21	0	Caldesmon OS=Homo sapiens GN=CALD1 PE=4 SV=1	1	1_0_0_	E9PGZ1
sp|O15042|SR140_HUMAN	21	0	U2 snRNP-associated SURP motif-containing protein OS=Homo sapiens GN=U2SURP PE=1 SV=2	2	1_1_0_	SR140
tr|E7EX44|E7EX44_HUMAN	20	0	Caldesmon OS=Homo sapiens GN=CALD1 PE=4 SV=1	1	1_0_0_	E7EX44
sp|Q99613|EIF3C_HUMAN	20	0	Eukaryotic translation initiation factor 3 subunit C OS=Homo sapiens GN=EIF3C PE=1 SV=1	2	1_1_0_	EIF3C
sp|P0C0S5|H2AZ_HUMAN	20	0	Histone H2A.Z OS=Homo sapiens GN=H2AFZ PE=1 SV=2	1	1_0_0_	H2AZ
tr|Q53FA3|Q53FA3_HUMAN	18	0	Heat shock 70 kDa protein 1-like (Fragment) OS=Homo sapiens GN=HSPA1L PE=2 SV=1	2	1_1_0_	Q53FA3
tr|B1AHB1|B1AHB1_HUMAN	16	0	DNA replication licensing factor MCM5 OS=Homo sapiens GN=MCM5 PE=3 SV=1	1	1_0_0_	B1AHB1
sp|Q96DI7|SNR40_HUMAN	16	0	U5 small nuclear ribonucleoprotein 40 kDa protein OS=Homo sapiens GN=SNRNP40 PE=1 SV=1	1	1_0_0_	SNR40
sp|Q93077|H2A1C_HUMAN	15	0	Histone H2A type 1-C OS=Homo sapiens GN=HIST1H2AC PE=1 SV=3	1	1_0_0_	H2A1C
sp|Q5T9A4|ATD3B_HUMAN	15	0	ATPase family AAA domain-containing protein 3B OS=Homo sapiens GN=ATAD3B PE=1 SV=1	2	1_1_0_	ATD3B
sp|P62847|RS24_HUMAN	14	0	40S ribosomal protein S24 OS=Homo sapiens GN=RPS24 PE=1 SV=1	1	1_0_0_	RS24
tr|Q8N8K8|Q8N8K8_HUMAN	12	0	Lon protease homolog OS=Homo sapiens GN=LONP1 PE=2 SV=1	1	1_0_0_	Q8N8K8
sp|Q8NEY8|PPHLN_HUMAN	12	0	Periphilin-1 OS=Homo sapiens GN=PPHLN1 PE=1 SV=2	2	1_1_0_	PPHLN
tr|J3KS54|J3KS54_HUMAN	11	0	Protein flightless-1 homolog OS=Homo sapiens GN=FLII PE=4 SV=1	1	1_0_0_	J3KS54
sp|Q9Y679|AUP1_HUMAN	11	0	Ancient ubiquitous protein 1 OS=Homo sapiens GN=AUP1 PE=1 SV=1	2	1_1_0_	AUP1
sp|Q9NQ29|LUC7L_HUMAN	11	0	Putative RNA-binding protein Luc7-like 1 OS=Homo sapiens GN=LUC7L PE=1 SV=1	2	1_1_0_	LUC7L
sp|Q14011|CIRBP_HUMAN	11	0	Cold-inducible RNA-binding protein OS=Homo sapiens GN=CIRBP PE=1 SV=1	2	1_1_0_	CIRBP
tr|G5E9V5|G5E9V5_HUMAN	10	0	28S ribosomal protein S22, mitochondrial OS=Homo sapiens GN=MRPS22 PE=4 SV=1	1	1_0_0_	G5E9V5
tr|E9PMS6|E9PMS6_HUMAN	10	0	LIM domain only protein 7 OS=Homo sapiens GN=LMO7 PE=4 SV=1	1	1_0_0_	E9PMS6
sp|P62249|RS16_HUMAN	10	0	40S ribosomal protein S16 OS=Homo sapiens GN=RPS16 PE=1 SV=2	2	1_1_0_	RS16
sp|P17066|HSP76_HUMAN	10	0	Heat shock 70 kDa protein 6 OS=Homo sapiens GN=HSPA6 PE=1 SV=2	2	1_1_0_	HSP76
sp|Q9Y3B4|PM14_HUMAN	9	0	Pre-mRNA branch site protein p14 OS=Homo sapiens GN=SF3B14 PE=1 SV=1	2	1_1_0_	sp|Q9Y3B4|PM14_HUMAN
sp|Q9UNF1|MAGD2_HUMAN	9	0	Melanoma-associated antigen D2 OS=Homo sapiens GN=MAGED2 PE=1 SV=2	2	1_1_0_	sp|Q9UNF1|MAGD2_HUMAN
sp|P61160|ARP2_HUMAN	9	0	Actin-related protein 2 OS=Homo sapiens GN=ACTR2 PE=1 SV=1	2	1_1_0_	sp|P61160|ARP2_HUMAN
tr|H7C2I1|H7C2I1_HUMAN	8	0	Protein arginine N-methyltransferase 1 OS=Homo sapiens GN=PRMT1 PE=4 SV=1	2	1_1_0_	tr|H7C2I1|H7C2I1_HUMAN
tr|F8WEE2|F8WEE2_HUMAN	8	0	Polymerase delta-interacting protein 3 OS=Homo sapiens GN=POLDIP3 PE=4 SV=1	1	1_0_0_	tr|F8WEE2|F8WEE2_HUMAN
tr|F8W0W8|F8W0W8_HUMAN	8	0	Serine/threonine-protein phosphatase OS=Homo sapiens GN=PPP1CC PE=3 SV=1	1	1_0_0_	tr|F8W0W8|F8W0W8_HUMAN
tr|E5RJU9|E5RJU9_HUMAN	8	0	Protein LYRIC OS=Homo sapiens GN=MTDH PE=4 SV=1	1	1_0_0_	tr|E5RJU9|E5RJU9_HUMAN
sp|Q7Z6Z7|HUWE1_HUMAN	8	0	E3 ubiquitin-protein ligase HUWE1 OS=Homo sapiens GN=HUWE1 PE=1 SV=3	2	1_1_0_	sp|Q7Z6Z7|HUWE1_HUMAN
sp|P30876|RPB2_HUMAN	8	0	DNA-directed RNA polymerase II subunit RPB2 OS=Homo sapiens GN=POLR2B PE=1 SV=1	2	1_1_0_	sp|P30876|RPB2_HUMAN
sp|P27144|KAD4_HUMAN	8	0	Adenylate kinase isoenzyme 4, mitochondrial OS=Homo sapiens GN=AK4 PE=1 SV=1	1	1_0_0_	sp|P27144|KAD4_HUMAN
sp|P25789|PSA4_HUMAN	8	0	Proteasome subunit alpha type-4 OS=Homo sapiens GN=PSMA4 PE=1 SV=1	2	1_1_0_	sp|P25789|PSA4_HUMAN
tr|E9PMP7|E9PMP7_HUMAN	7	0	LIM domain only protein 7 (Fragment) OS=Homo sapiens GN=LMO7 PE=4 SV=1	1	1_0_0_	tr|E9PMP7|E9PMP7_HUMAN
sp|Q9UPQ0|LIMC1_HUMAN	7	0	LIM and calponin homology domains-containing protein 1 OS=Homo sapiens GN=LIMCH1 PE=1 SV=4	2	1_1_0_	sp|Q9UPQ0|LIMC1_HUMAN
sp|Q9UNE7|CHIP_HUMAN	7	0	E3 ubiquitin-protein ligase CHIP OS=Homo sapiens GN=STUB1 PE=1 SV=2	2	1_1_0_	sp|Q9UNE7|CHIP_HUMAN
sp|Q9NZ01|TECR_HUMAN	7	0	Very-long-chain enoyl-CoA reductase OS=Homo sapiens GN=TECR PE=1 SV=1	2	1_1_0_	sp|Q9NZ01|TECR_HUMAN
sp|Q9H936|GHC1_HUMAN	7	0	Mitochondrial glutamate carrier 1 OS=Homo sapiens GN=SLC25A22 PE=1 SV=1	2	1_1_0_	sp|Q9H936|GHC1_HUMAN
sp|Q92947|GCDH_HUMAN	7	0	Glutaryl-CoA dehydrogenase, mitochondrial OS=Homo sapiens GN=GCDH PE=1 SV=1	2	1_1_0_	sp|Q92947|GCDH_HUMAN
sp|Q92673|SORL_HUMAN	7	0	Sortilin-related receptor OS=Homo sapiens GN=SORL1 PE=1 SV=2	2	1_1_0_	sp|Q92673|SORL_HUMAN
sp|Q13724|MOGS_HUMAN	7	0	Mannosyl-oligosaccharide glucosidase OS=Homo sapiens GN=MOGS PE=1 SV=5	2	1_1_0_	sp|Q13724|MOGS_HUMAN
sp|P55010|IF5_HUMAN	7	0	Eukaryotic translation initiation factor 5 OS=Homo sapiens GN=EIF5 PE=1 SV=2	1	1_0_0_	sp|P55010|IF5_HUMAN
sp|P42677|RS27_HUMAN	7	0	40S ribosomal protein S27 OS=Homo sapiens GN=RPS27 PE=1 SV=3	2	1_1_0_	sp|P42677|RS27_HUMAN
sp|P41252|SYIC_HUMAN	7	0	Isoleucine--tRNA ligase, cytoplasmic OS=Homo sapiens GN=IARS PE=1 SV=2	2	1_1_0_	sp|P41252|SYIC_HUMAN
sp|P35658|NU214_HUMAN	7	0	Nuclear pore complex protein Nup214 OS=Homo sapiens GN=NUP214 PE=1 SV=2	2	1_1_0_	sp|P35658|NU214_HUMAN
sp|P30086|PEBP1_HUMAN	7	0	Phosphatidylethanolamine-binding protein 1 OS=Homo sapiens GN=PEBP1 PE=1 SV=3	2	1_1_0_	sp|P30086|PEBP1_HUMAN
sp|P09012|SNRPA_HUMAN	7	0	U1 small nuclear ribonucleoprotein A OS=Homo sapiens GN=SNRPA PE=1 SV=3	2	1_1_0_	sp|P09012|SNRPA_HUMAN
sp|O75380|NDUS6_HUMAN	7	0	NADH dehydrogenase [ubiquinone] iron-sulfur protein 6, mitochondrial OS=Homo sapiens GN=NDUFS6 PE=1 SV=1	2	1_1_0_	sp|O75380|NDUS6_HUMAN
sp|O75251|NDUS7_HUMAN	7	0	NADH dehydrogenase [ubiquinone] iron-sulfur protein 7, mitochondrial OS=Homo sapiens GN=NDUFS7 PE=1 SV=3	2	1_1_0_	sp|O75251|NDUS7_HUMAN
tr|E9PKD5|E9PKD5_HUMAN	6	0	26S protease regulatory subunit 6A (Fragment) OS=Homo sapiens GN=PSMC3 PE=3 SV=1	1	1_0_0_	tr|E9PKD5|E9PKD5_HUMAN
tr|E9PEQ4|E9PEQ4_HUMAN	6	0	Dynamin-2 OS=Homo sapiens GN=DNM2 PE=3 SV=1	2	1_1_0_	tr|E9PEQ4|E9PEQ4_HUMAN
tr|E7EPA7|E7EPA7_HUMAN	6	0	Transketolase OS=Homo sapiens GN=TKT PE=4 SV=1	2	1_1_0_	tr|E7EPA7|E7EPA7_HUMAN
sp|Q9Y4E1|FA21C_HUMAN	6	0	WASH complex subunit FAM21C OS=Homo sapiens GN=FAM21C PE=1 SV=3	1	1_0_0_	sp|Q9Y4E1|FA21C_HUMAN
sp|Q9BRL6|SRSF8_HUMAN	6	0	Serine/arginine-rich splicing factor 8 OS=Homo sapiens GN=SRSF8 PE=1 SV=1	2	1_1_0_	sp|Q9BRL6|SRSF8_HUMAN
sp|Q6PD62|CTR9_HUMAN	6	0	RNA polymerase-associated protein CTR9 homolog OS=Homo sapiens GN=CTR9 PE=1 SV=1	2	1_1_0_	sp|Q6PD62|CTR9_HUMAN
sp|P61313|RL15_HUMAN	6	0	60S ribosomal protein L15 OS=Homo sapiens GN=RPL15 PE=1 SV=2	2	1_1_0_	sp|P61313|RL15_HUMAN
sp|P49406|RM19_HUMAN	6	0	39S ribosomal protein L19, mitochondrial OS=Homo sapiens GN=MRPL19 PE=1 SV=2	2	1_1_0_	sp|P49406|RM19_HUMAN
sp|P46939|UTRO_HUMAN	6	0	Utrophin OS=Homo sapiens GN=UTRN PE=1 SV=2	2	1_1_0_	sp|P46939|UTRO_HUMAN
sp|P11047|LAMC1_HUMAN	6	0	Laminin subunit gamma-1 OS=Homo sapiens GN=LAMC1 PE=1 SV=3	2	1_1_0_	sp|P11047|LAMC1_HUMAN
sp|O95104|SFR15_HUMAN	6	0	Splicing factor, arginine/serine-rich 15 OS=Homo sapiens GN=SCAF4 PE=1 SV=3	2	1_1_0_	sp|O95104|SFR15_HUMAN
tr|E9PQ57|E9PQ57_HUMAN	5	0	mRNA export factor OS=Homo sapiens GN=RAE1 PE=4 SV=1	2	1_1_0_	tr|E9PQ57|E9PQ57_HUMAN
tr|E7ES43|E7ES43_HUMAN	5	0	Heat shock 70 kDa protein 4L OS=Homo sapiens GN=HSPA4L PE=3 SV=2	2	1_1_0_	tr|E7ES43|E7ES43_HUMAN
sp|Q9NYU2|UGGG1_HUMAN	5	0	UDP-glucose:glycoprotein glucosyltransferase 1 OS=Homo sapiens GN=UGGT1 PE=1 SV=3	2	1_1_0_	sp|Q9NYU2|UGGG1_HUMAN
sp|Q9NRG9|AAAS_HUMAN	5	0	Aladin OS=Homo sapiens GN=AAAS PE=1 SV=1	2	1_1_0_	sp|Q9NRG9|AAAS_HUMAN
sp|Q96TA2|YMEL1_HUMAN	5	0	ATP-dependent zinc metalloprotease YME1L1 OS=Homo sapiens GN=YME1L1 PE=1 SV=2	2	1_1_0_	sp|Q96TA2|YMEL1_HUMAN
sp|Q96G21|IMP4_HUMAN	5	0	U3 small nucleolar ribonucleoprotein protein IMP4 OS=Homo sapiens GN=IMP4 PE=1 SV=1	1	1_0_0_	sp|Q96G21|IMP4_HUMAN
sp|Q92734|TFG_HUMAN	5	0	Protein TFG OS=Homo sapiens GN=TFG PE=1 SV=2	2	1_1_0_	sp|Q92734|TFG_HUMAN
sp|Q92615|LAR4B_HUMAN	5	0	La-related protein 4B OS=Homo sapiens GN=LARP4B PE=1 SV=3	2	1_1_0_	sp|Q92615|LAR4B_HUMAN
sp|Q8N1F7|NUP93_HUMAN	5	0	Nuclear pore complex protein Nup93 OS=Homo sapiens GN=NUP93 PE=1 SV=2	2	1_1_0_	sp|Q8N1F7|NUP93_HUMAN
sp|Q69YH5|CDCA2_HUMAN	5	0	Cell division cycle-associated protein 2 OS=Homo sapiens GN=CDCA2 PE=1 SV=2	2	1_1_0_	sp|Q69YH5|CDCA2_HUMAN
sp|Q02338|BDH_HUMAN	5	0	D-beta-hydroxybutyrate dehydrogenase, mitochondrial OS=Homo sapiens GN=BDH1 PE=1 SV=3	2	1_1_0_	sp|Q02338|BDH_HUMAN
sp|Q00535|CDK5_HUMAN	5	0	Cyclin-dependent kinase 5 OS=Homo sapiens GN=CDK5 PE=1 SV=3	2	1_1_0_	sp|Q00535|CDK5_HUMAN
sp|P62191|PRS4_HUMAN	5	0	26S protease regulatory subunit 4 OS=Homo sapiens GN=PSMC1 PE=1 SV=1	2	1_1_0_	sp|P62191|PRS4_HUMAN
sp|P52789|HXK2_HUMAN	5	0	Hexokinase-2 OS=Homo sapiens GN=HK2 PE=1 SV=2	2	1_1_0_	sp|P52789|HXK2_HUMAN
sp|P52701|MSH6_HUMAN	5	0	DNA mismatch repair protein Msh6 OS=Homo sapiens GN=MSH6 PE=1 SV=2	2	1_1_0_	sp|P52701|MSH6_HUMAN
sp|P45974|UBP5_HUMAN	5	0	Ubiquitin carboxyl-terminal hydrolase 5 OS=Homo sapiens GN=USP5 PE=1 SV=2	2	1_1_0_	sp|P45974|UBP5_HUMAN
sp|P19387|RPB3_HUMAN	5	0	DNA-directed RNA polymerase II subunit RPB3 OS=Homo sapiens GN=POLR2C PE=1 SV=2	2	1_1_0_	sp|P19387|RPB3_HUMAN
sp|O60610|DIAP1_HUMAN	5	0	Protein diaphanous homolog 1 OS=Homo sapiens GN=DIAPH1 PE=1 SV=2	1	1_0_0_	sp|O60610|DIAP1_HUMAN
sp|O00217|NDUS8_HUMAN	5	0	NADH dehydrogenase [ubiquinone] iron-sulfur protein 8, mitochondrial OS=Homo sapiens GN=NDUFS8 PE=1 SV=1	2	1_1_0_	sp|O00217|NDUS8_HUMAN
tr|Q96RR5|Q96RR5_HUMAN	4	0	Hepatocellular carcinoma-associated antigen 90 OS=Homo sapiens GN=HCA90 PE=2 SV=1	2	1_1_0_	tr|Q96RR5|Q96RR5_HUMAN
tr|J3KQ48|J3KQ48_HUMAN	4	0	Peptidyl-tRNA hydrolase 2, mitochondrial OS=Homo sapiens GN=PTRH2 PE=4 SV=1	2	1_1_0_	tr|J3KQ48|J3KQ48_HUMAN
tr|J3KPM8|J3KPM8_HUMAN	4	0	Cytochrome c oxidase subunit 6B1 OS=Homo sapiens GN=COX6B1 PE=4 SV=1	2	1_1_0_	tr|J3KPM8|J3KPM8_HUMAN
tr|J3KNX3|J3KNX3_HUMAN	4	0	6-phosphofructokinase OS=Homo sapiens GN=PFKM PE=3 SV=1	2	1_1_0_	tr|J3KNX3|J3KNX3_HUMAN
tr|E9PAU2|E9PAU2_HUMAN	4	0	Ribonucleoprotein PTB-binding 1 OS=Homo sapiens GN=RAVER1 PE=4 SV=1	2	1_1_0_	tr|E9PAU2|E9PAU2_HUMAN
tr|E7ESC7|E7ESC7_HUMAN	4	0	Macrophage erythroblast attacher OS=Homo sapiens GN=MAEA PE=4 SV=1	2	1_1_0_	tr|E7ESC7|E7ESC7_HUMAN
tr|E5RJR5|E5RJR5_HUMAN	4	0	S-phase kinase-associated protein 1 OS=Homo sapiens GN=SKP1 PE=4 SV=1	1	1_0_0_	tr|E5RJR5|E5RJR5_HUMAN
sp|Q9UKN8|TF3C4_HUMAN	4	0	General transcription factor 3C polypeptide 4 OS=Homo sapiens GN=GTF3C4 PE=1 SV=2	2	1_1_0_	sp|Q9UKN8|TF3C4_HUMAN
sp|Q9NWH9|SLTM_HUMAN	4	0	SAFB-like transcription modulator OS=Homo sapiens GN=SLTM PE=1 SV=2	2	1_1_0_	sp|Q9NWH9|SLTM_HUMAN
sp|Q9NTI5|PDS5B_HUMAN	4	0	Sister chromatid cohesion protein PDS5 homolog B OS=Homo sapiens GN=PDS5B PE=1 SV=1	2	1_1_0_	sp|Q9NTI5|PDS5B_HUMAN
sp|Q9H773|DCTP1_HUMAN	4	0	dCTP pyrophosphatase 1 OS=Homo sapiens GN=DCTPP1 PE=1 SV=1	2	1_1_0_	sp|Q9H773|DCTP1_HUMAN
sp|Q9H3K6|BOLA2_HUMAN	4	0	BolA-like protein 2 OS=Homo sapiens GN=BOLA2 PE=1 SV=1	2	1_1_0_	sp|Q9H3K6|BOLA2_HUMAN
sp|Q96ST2|IWS1_HUMAN	4	0	Protein IWS1 homolog OS=Homo sapiens GN=IWS1 PE=1 SV=2	2	1_1_0_	sp|Q96ST2|IWS1_HUMAN
sp|Q96NC0|ZMAT2_HUMAN	4	0	Zinc finger matrin-type protein 2 OS=Homo sapiens GN=ZMAT2 PE=1 SV=1	1	1_0_0_	sp|Q96NC0|ZMAT2_HUMAN
sp|Q96I99|SUCB2_HUMAN	4	0	Succinyl-CoA ligase [GDP-forming] subunit beta, mitochondrial OS=Homo sapiens GN=SUCLG2 PE=1 SV=2	1	1_0_0_	sp|Q96I99|SUCB2_HUMAN
sp|Q96ED9|HOOK2_HUMAN	4	0	Protein Hook homolog 2 OS=Homo sapiens GN=HOOK2 PE=1 SV=3	2	1_1_0_	sp|Q96ED9|HOOK2_HUMAN
sp|Q92688|AN32B_HUMAN	4	0	Acidic leucine-rich nuclear phosphoprotein 32 family member B OS=Homo sapiens GN=ANP32B PE=1 SV=1	2	1_1_0_	sp|Q92688|AN32B_HUMAN
sp|Q92667|AKAP1_HUMAN	4	0	A-kinase anchor protein 1, mitochondrial OS=Homo sapiens GN=AKAP1 PE=1 SV=1	2	1_1_0_	sp|Q92667|AKAP1_HUMAN
sp|Q8WVV9|HNRLL_HUMAN	4	0	Heterogeneous nuclear ribonucleoprotein L-like OS=Homo sapiens GN=HNRPLL PE=1 SV=1	2	1_1_0_	sp|Q8WVV9|HNRLL_HUMAN
sp|Q8NF37|PCAT1_HUMAN	4	0	Lysophosphatidylcholine acyltransferase 1 OS=Homo sapiens GN=LPCAT1 PE=1 SV=2	2	1_1_0_	sp|Q8NF37|PCAT1_HUMAN
sp|Q8NBX0|SCPDL_HUMAN	4	0	Saccharopine dehydrogenase-like oxidoreductase OS=Homo sapiens GN=SCCPDH PE=1 SV=1	2	1_1_0_	sp|Q8NBX0|SCPDL_HUMAN
sp|Q7KZI7|MARK2_HUMAN	4	0	Serine/threonine-protein kinase MARK2 OS=Homo sapiens GN=MARK2 PE=1 SV=2	2	1_1_0_	sp|Q7KZI7|MARK2_HUMAN
sp|Q6ZVM7|TM1L2_HUMAN	4	0	TOM1-like protein 2 OS=Homo sapiens GN=TOM1L2 PE=1 SV=1	2	1_1_0_	sp|Q6ZVM7|TM1L2_HUMAN
sp|Q6ULP2|AFTIN_HUMAN	4	0	Aftiphilin OS=Homo sapiens GN=AFTPH PE=1 SV=2	2	1_1_0_	sp|Q6ULP2|AFTIN_HUMAN
sp|Q6P1M0|S27A4_HUMAN	4	0	Long-chain fatty acid transport protein 4 OS=Homo sapiens GN=SLC27A4 PE=1 SV=1	2	1_1_0_	sp|Q6P1M0|S27A4_HUMAN
sp|Q6P1J9|CDC73_HUMAN	4	0	Parafibromin OS=Homo sapiens GN=CDC73 PE=1 SV=1	2	1_1_0_	sp|Q6P1J9|CDC73_HUMAN
sp|Q6NUQ4|TM214_HUMAN	4	0	Transmembrane protein 214 OS=Homo sapiens GN=TMEM214 PE=1 SV=2	2	1_1_0_	sp|Q6NUQ4|TM214_HUMAN
sp|Q3MHD2|LSM12_HUMAN	4	0	Protein LSM12 homolog OS=Homo sapiens GN=LSM12 PE=1 SV=2	1	1_0_0_	sp|Q3MHD2|LSM12_HUMAN
sp|Q16514|TAF12_HUMAN	4	0	Transcription initiation factor TFIID subunit 12 OS=Homo sapiens GN=TAF12 PE=1 SV=1	1	1_0_0_	sp|Q16514|TAF12_HUMAN
sp|Q14573|ITPR3_HUMAN	4	0	Inositol 1,4,5-trisphosphate receptor type 3 OS=Homo sapiens GN=ITPR3 PE=1 SV=2	2	1_1_0_	sp|Q14573|ITPR3_HUMAN
sp|Q14554|PDIA5_HUMAN	4	0	Protein disulfide-isomerase A5 OS=Homo sapiens GN=PDIA5 PE=1 SV=1	2	1_1_0_	sp|Q14554|PDIA5_HUMAN
sp|Q14137|BOP1_HUMAN	4	0	Ribosome biogenesis protein BOP1 OS=Homo sapiens GN=BOP1 PE=1 SV=2	1	1_0_0_	sp|Q14137|BOP1_HUMAN
sp|Q12756|KIF1A_HUMAN	4	0	Kinesin-like protein KIF1A OS=Homo sapiens GN=KIF1A PE=1 SV=2	2	1_1_0_	sp|Q12756|KIF1A_HUMAN
sp|Q02952|AKA12_HUMAN	4	0	A-kinase anchor protein 12 OS=Homo sapiens GN=AKAP12 PE=1 SV=4	2	1_1_0_	sp|Q02952|AKA12_HUMAN
sp|P62714|PP2AB_HUMAN	4	0	Serine/threonine-protein phosphatase 2A catalytic subunit beta isoform OS=Homo sapiens GN=PPP2CB PE=1 SV=1	1	1_0_0_	sp|P62714|PP2AB_HUMAN
sp|P56381|ATP5E_HUMAN	4	0	ATP synthase subunit epsilon, mitochondrial OS=Homo sapiens GN=ATP5E PE=1 SV=2	1	1_0_0_	sp|P56381|ATP5E_HUMAN
sp|P52435|RPB11_HUMAN	4	0	DNA-directed RNA polymerase II subunit RPB11-a OS=Homo sapiens GN=POLR2J PE=1 SV=1	1	1_0_0_	sp|P52435|RPB11_HUMAN
sp|P50151|GBG10_HUMAN	4	0	Guanine nucleotide-binding protein G(I)/G(S)/G(O) subunit gamma-10 OS=Homo sapiens GN=GNG10 PE=1 SV=1	2	1_1_0_	sp|P50151|GBG10_HUMAN
sp|P49321|NASP_HUMAN	4	0	Nuclear autoantigenic sperm protein OS=Homo sapiens GN=NASP PE=1 SV=2	2	1_1_0_	sp|P49321|NASP_HUMAN
sp|P18754|RCC1_HUMAN	4	0	Regulator of chromosome condensation OS=Homo sapiens GN=RCC1 PE=1 SV=1	1	1_0_0_	sp|P18754|RCC1_HUMAN
sp|P15954|COX7C_HUMAN	4	0	Cytochrome c oxidase subunit 7C, mitochondrial OS=Homo sapiens GN=COX7C PE=1 SV=1	2	1_1_0_	sp|P15954|COX7C_HUMAN
sp|P07737|PROF1_HUMAN	4	0	Profilin-1 OS=Homo sapiens GN=PFN1 PE=1 SV=2	2	1_1_0_	sp|P07737|PROF1_HUMAN
sp|P06756|ITAV_HUMAN	4	0	Integrin alpha-V OS=Homo sapiens GN=ITGAV PE=1 SV=2	2	1_1_0_	sp|P06756|ITAV_HUMAN
sp|P04899|GNAI2_HUMAN	4	0	Guanine nucleotide-binding protein G(i) subunit alpha-2 OS=Homo sapiens GN=GNAI2 PE=1 SV=3	2	1_1_0_	sp|P04899|GNAI2_HUMAN
sp|O95573|ACSL3_HUMAN	4	0	Long-chain-fatty-acid--CoA ligase 3 OS=Homo sapiens GN=ACSL3 PE=1 SV=3	2	1_1_0_	sp|O95573|ACSL3_HUMAN
sp|O60869|EDF1_HUMAN	4	0	Endothelial differentiation-related factor 1 OS=Homo sapiens GN=EDF1 PE=1 SV=1	2	1_1_0_	sp|O60869|EDF1_HUMAN
sp|O00541|PESC_HUMAN	4	0	Pescadillo homolog OS=Homo sapiens GN=PES1 PE=1 SV=1	2	1_1_0_	sp|O00541|PESC_HUMAN
sp|O00505|IMA3_HUMAN	4	0	Importin subunit alpha-3 OS=Homo sapiens GN=KPNA3 PE=1 SV=2	2	1_1_0_	sp|O00505|IMA3_HUMAN
tr|J9JIE6|J9JIE6_HUMAN	3	0	Transmembrane and coiled-coil domain-containing protein 1 OS=Homo sapiens GN=TMCO1 PE=4 SV=1	2	1_1_0_	tr|J9JIE6|J9JIE6_HUMAN
tr|H7C0N4|H7C0N4_HUMAN	3	0	Splicing factor 1 (Fragment) OS=Homo sapiens GN=SF1 PE=4 SV=1	2	1_1_0_	tr|H7C0N4|H7C0N4_HUMAN
tr|F5GYR8|F5GYR8_HUMAN	3	0	General vesicular transport factor p115 OS=Homo sapiens GN=USO1 PE=4 SV=1	2	1_1_0_	tr|F5GYR8|F5GYR8_HUMAN
tr|E9PFW3|E9PFW3_HUMAN	3	0	AP-2 complex subunit mu OS=Homo sapiens GN=AP2M1 PE=4 SV=1	2	1_1_0_	tr|E9PFW3|E9PFW3_HUMAN
tr|E1P660|E1P660_HUMAN	3	0	Zinc finger protein 207 OS=Homo sapiens GN=ZNF207 PE=4 SV=1	2	1_1_0_	tr|E1P660|E1P660_HUMAN
tr|C9J6P4|C9J6P4_HUMAN	3	0	Zinc finger CCCH-type antiviral protein 1 OS=Homo sapiens GN=ZC3HAV1 PE=4 SV=1	2	1_1_0_	tr|C9J6P4|C9J6P4_HUMAN
tr|B4DT31|B4DT31_HUMAN	3	0	Far upstream element-binding protein 1 OS=Homo sapiens GN=FUBP1 PE=2 SV=1	2	1_1_0_	tr|B4DT31|B4DT31_HUMAN
sp|Q9Y6G9|DC1L1_HUMAN	3	0	Cytoplasmic dynein 1 light intermediate chain 1 OS=Homo sapiens GN=DYNC1LI1 PE=1 SV=3	2	1_1_0_	sp|Q9Y6G9|DC1L1_HUMAN
sp|Q9Y3B2|EXOS1_HUMAN	3	0	Exosome complex component CSL4 OS=Homo sapiens GN=EXOSC1 PE=1 SV=1	2	1_1_0_	sp|Q9Y3B2|EXOS1_HUMAN
sp|Q9Y2S6|TMA7_HUMAN	3	0	Translation machinery-associated protein 7 OS=Homo sapiens GN=TMA7 PE=1 SV=1	2	1_1_0_	sp|Q9Y2S6|TMA7_HUMAN
sp|Q9Y2B0|CNPY2_HUMAN	3	0	Protein canopy homolog 2 OS=Homo sapiens GN=CNPY2 PE=1 SV=1	1	1_0_0_	sp|Q9Y2B0|CNPY2_HUMAN
sp|Q9Y266|NUDC_HUMAN	3	0	Nuclear migration protein nudC OS=Homo sapiens GN=NUDC PE=1 SV=1	2	1_1_0_	sp|Q9Y266|NUDC_HUMAN
sp|Q9UN37|VPS4A_HUMAN	3	0	Vacuolar protein sorting-associated protein 4A OS=Homo sapiens GN=VPS4A PE=1 SV=1	1	1_0_0_	sp|Q9UN37|VPS4A_HUMAN
sp|Q9UHL4|DPP2_HUMAN	3	0	Dipeptidyl peptidase 2 OS=Homo sapiens GN=DPP7 PE=1 SV=3	2	1_1_0_	sp|Q9UHL4|DPP2_HUMAN
sp|Q9UHF1|EGFL7_HUMAN	3	0	Epidermal growth factor-like protein 7 OS=Homo sapiens GN=EGFL7 PE=1 SV=3	2	1_1_0_	sp|Q9UHF1|EGFL7_HUMAN
sp|Q9NYL4|FKB11_HUMAN	3	0	Peptidyl-prolyl cis-trans isomerase FKBP11 OS=Homo sapiens GN=FKBP11 PE=1 SV=1	2	1_1_0_	sp|Q9NYL4|FKB11_HUMAN
sp|Q9NWU2|GID8_HUMAN	3	0	Glucose-induced degradation protein 8 homolog OS=Homo sapiens GN=GID8 PE=1 SV=1	2	1_1_0_	sp|Q9NWU2|GID8_HUMAN
sp|Q9NVA2|SEP11_HUMAN	3	0	Septin-11 OS=Homo sapiens GN=SEPT11 PE=1 SV=3	1	1_0_0_	sp|Q9NVA2|SEP11_HUMAN
sp|Q9NQX3|GEPH_HUMAN	3	0	Gephyrin OS=Homo sapiens GN=GPHN PE=1 SV=1	1	1_0_0_	sp|Q9NQX3|GEPH_HUMAN
sp|Q9BTT6|LRRC1_HUMAN	3	0	Leucine-rich repeat-containing protein 1 OS=Homo sapiens GN=LRRC1 PE=1 SV=1	2	1_1_0_	sp|Q9BTT6|LRRC1_HUMAN
sp|Q99666|RGPD5_HUMAN	3	0	RANBP2-like and GRIP domain-containing protein 5/6 OS=Homo sapiens GN=RGPD5 PE=1 SV=3	1	1_0_0_	sp|Q99666|RGPD5_HUMAN
sp|Q99575|POP1_HUMAN	3	0	Ribonucleases P/MRP protein subunit POP1 OS=Homo sapiens GN=POP1 PE=1 SV=2	2	1_1_0_	sp|Q99575|POP1_HUMAN
sp|Q96P16|RPR1A_HUMAN	3	0	Regulation of nuclear pre-mRNA domain-containing protein 1A OS=Homo sapiens GN=RPRD1A PE=1 SV=1	1	1_0_0_	sp|Q96P16|RPR1A_HUMAN
sp|Q96I24|FUBP3_HUMAN	3	0	Far upstream element-binding protein 3 OS=Homo sapiens GN=FUBP3 PE=1 SV=2	2	1_1_0_	sp|Q96I24|FUBP3_HUMAN
sp|Q8WYA6|CTBL1_HUMAN	3	0	Beta-catenin-like protein 1 OS=Homo sapiens GN=CTNNBL1 PE=1 SV=1	2	1_1_0_	sp|Q8WYA6|CTBL1_HUMAN
sp|Q8NBS9|TXND5_HUMAN	3	0	Thioredoxin domain-containing protein 5 OS=Homo sapiens GN=TXNDC5 PE=1 SV=2	2	1_1_0_	sp|Q8NBS9|TXND5_HUMAN
sp|Q8N5L8|RP25L_HUMAN	3	0	Ribonuclease P protein subunit p25-like protein OS=Homo sapiens GN=RPP25L PE=1 SV=1	2	1_1_0_	sp|Q8N5L8|RP25L_HUMAN
sp|Q8IXI1|MIRO2_HUMAN	3	0	Mitochondrial Rho GTPase 2 OS=Homo sapiens GN=RHOT2 PE=1 SV=2	2	1_1_0_	sp|Q8IXI1|MIRO2_HUMAN
sp|Q86Y79|PTH_HUMAN	3	0	Probable peptidyl-tRNA hydrolase OS=Homo sapiens GN=PTRH1 PE=1 SV=1	2	1_1_0_	sp|Q86Y79|PTH_HUMAN
sp|Q86W92|LIPB1_HUMAN	3	0	Liprin-beta-1 OS=Homo sapiens GN=PPFIBP1 PE=1 SV=2	2	1_1_0_	sp|Q86W92|LIPB1_HUMAN
sp|Q6UXV4|APOOL_HUMAN	3	0	Apolipoprotein O-like OS=Homo sapiens GN=APOOL PE=1 SV=1	2	1_1_0_	sp|Q6UXV4|APOOL_HUMAN
sp|Q6QEF8|CORO6_HUMAN	3	0	Coronin-6 OS=Homo sapiens GN=CORO6 PE=1 SV=2	1	1_0_0_	sp|Q6QEF8|CORO6_HUMAN
sp|Q6DKJ4|NXN_HUMAN	3	0	Nucleoredoxin OS=Homo sapiens GN=NXN PE=1 SV=2	1	1_0_0_	sp|Q6DKJ4|NXN_HUMAN
sp|Q5JWF2|GNAS1_HUMAN	3	0	Guanine nucleotide-binding protein G(s) subunit alpha isoforms XLas OS=Homo sapiens GN=GNAS PE=1 SV=2	1	1_0_0_	sp|Q5JWF2|GNAS1_HUMAN
sp|Q16698|DECR_HUMAN	3	0	2,4-dienoyl-CoA reductase, mitochondrial OS=Homo sapiens GN=DECR1 PE=1 SV=1	2	1_1_0_	sp|Q16698|DECR_HUMAN
sp|Q15428|SF3A2_HUMAN	3	0	Splicing factor 3A subunit 2 OS=Homo sapiens GN=SF3A2 PE=1 SV=2	2	1_1_0_	sp|Q15428|SF3A2_HUMAN
sp|Q15003|CND2_HUMAN	3	0	Condensin complex subunit 2 OS=Homo sapiens GN=NCAPH PE=1 SV=3	2	1_1_0_	sp|Q15003|CND2_HUMAN
sp|Q0VDF9|HSP7E_HUMAN	3	0	Heat shock 70 kDa protein 14 OS=Homo sapiens GN=HSPA14 PE=1 SV=1	2	1_1_0_	sp|Q0VDF9|HSP7E_HUMAN
sp|Q01518|CAP1_HUMAN	3	0	Adenylyl cyclase-associated protein 1 OS=Homo sapiens GN=CAP1 PE=1 SV=5	2	1_1_0_	sp|Q01518|CAP1_HUMAN
sp|P63313|TYB10_HUMAN	3	0	Thymosin beta-10 OS=Homo sapiens GN=TMSB10 PE=1 SV=2	1	1_0_0_	sp|P63313|TYB10_HUMAN
sp|P62942|FKB1A_HUMAN	3	0	Peptidyl-prolyl cis-trans isomerase FKBP1A OS=Homo sapiens GN=FKBP1A PE=1 SV=2	1	1_0_0_	sp|P62942|FKB1A_HUMAN
sp|P62879|GBB2_HUMAN	3	0	Guanine nucleotide-binding protein G(I)/G(S)/G(T) subunit beta-2 OS=Homo sapiens GN=GNB2 PE=1 SV=3	2	1_1_0_	sp|P62879|GBB2_HUMAN
sp|P61457|PHS_HUMAN	3	0	Pterin-4-alpha-carbinolamine dehydratase OS=Homo sapiens GN=PCBD1 PE=1 SV=2	2	1_1_0_	sp|P61457|PHS_HUMAN
sp|P49915|GUAA_HUMAN	3	0	GMP synthase [glutamine-hydrolyzing] OS=Homo sapiens GN=GMPS PE=1 SV=1	2	1_1_0_	sp|P49915|GUAA_HUMAN
sp|P49755|TMEDA_HUMAN	3	0	Transmembrane emp24 domain-containing protein 10 OS=Homo sapiens GN=TMED10 PE=1 SV=2	2	1_1_0_	sp|P49755|TMEDA_HUMAN
sp|P46109|CRKL_HUMAN	3	0	Crk-like protein OS=Homo sapiens GN=CRKL PE=1 SV=1	1	1_0_0_	sp|P46109|CRKL_HUMAN
sp|P42771|CD2A1_HUMAN	3	0	Cyclin-dependent kinase inhibitor 2A, isoforms 1/2/3 OS=Homo sapiens GN=CDKN2A PE=1 SV=2	2	1_1_0_	sp|P42771|CD2A1_HUMAN
sp|P34896|GLYC_HUMAN	3	0	Serine hydroxymethyltransferase, cytosolic OS=Homo sapiens GN=SHMT1 PE=1 SV=1	2	1_1_0_	sp|P34896|GLYC_HUMAN
sp|P25786|PSA1_HUMAN	3	0	Proteasome subunit alpha type-1 OS=Homo sapiens GN=PSMA1 PE=1 SV=1	2	1_1_0_	sp|P25786|PSA1_HUMAN
sp|P25490|TYY1_HUMAN	3	0	Transcriptional repressor protein YY1 OS=Homo sapiens GN=YY1 PE=1 SV=2	2	1_1_0_	sp|P25490|TYY1_HUMAN
sp|P20645|MPRD_HUMAN	3	0	Cation-dependent mannose-6-phosphate receptor OS=Homo sapiens GN=M6PR PE=1 SV=1	2	1_1_0_	sp|P20645|MPRD_HUMAN
sp|P18085|ARF4_HUMAN	3	0	ADP-ribosylation factor 4 OS=Homo sapiens GN=ARF4 PE=1 SV=3	2	1_1_0_	sp|P18085|ARF4_HUMAN
sp|P17612|KAPCA_HUMAN	3	0	cAMP-dependent protein kinase catalytic subunit alpha OS=Homo sapiens GN=PRKACA PE=1 SV=2	2	1_1_0_	sp|P17612|KAPCA_HUMAN
sp|P11216|PYGB_HUMAN	3	0	Glycogen phosphorylase, brain form OS=Homo sapiens GN=PYGB PE=1 SV=5	1	1_0_0_	sp|P11216|PYGB_HUMAN
sp|P04920|B3A2_HUMAN	3	0	Anion exchange protein 2 OS=Homo sapiens GN=SLC4A2 PE=1 SV=4	2	1_1_0_	sp|P04920|B3A2_HUMAN
sp|P02792|FRIL_HUMAN	3	0	Ferritin light chain OS=Homo sapiens GN=FTL PE=1 SV=2	1	1_0_0_	sp|P02792|FRIL_HUMAN
sp|P00505|AATM_HUMAN	3	0	Aspartate aminotransferase, mitochondrial OS=Homo sapiens GN=GOT2 PE=1 SV=3	2	1_1_0_	sp|P00505|AATM_HUMAN
sp|O95400|CD2B2_HUMAN	3	0	CD2 antigen cytoplasmic tail-binding protein 2 OS=Homo sapiens GN=CD2BP2 PE=1 SV=1	2	1_1_0_	sp|O95400|CD2B2_HUMAN
sp|O75348|VATG1_HUMAN	3	0	V-type proton ATPase subunit G 1 OS=Homo sapiens GN=ATP6V1G1 PE=1 SV=3	2	1_1_0_	sp|O75348|VATG1_HUMAN
sp|O75179|ANR17_HUMAN	3	0	Ankyrin repeat domain-containing protein 17 OS=Homo sapiens GN=ANKRD17 PE=1 SV=3	2	1_1_0_	sp|O75179|ANR17_HUMAN
sp|O60784|TOM1_HUMAN	3	0	Target of Myb protein 1 OS=Homo sapiens GN=TOM1 PE=1 SV=2	1	1_0_0_	sp|O60784|TOM1_HUMAN
sp|O60783|RT14_HUMAN	3	0	28S ribosomal protein S14, mitochondrial OS=Homo sapiens GN=MRPS14 PE=1 SV=1	2	1_1_0_	sp|O60783|RT14_HUMAN
sp|O60437|PEPL_HUMAN	3	0	Periplakin OS=Homo sapiens GN=PPL PE=1 SV=4	2	1_1_0_	sp|O60437|PEPL_HUMAN
sp|O15269|SPTC1_HUMAN	3	0	Serine palmitoyltransferase 1 OS=Homo sapiens GN=SPTLC1 PE=1 SV=1	2	1_1_0_	sp|O15269|SPTC1_HUMAN
sp|O15235|RT12_HUMAN	3	0	28S ribosomal protein S12, mitochondrial OS=Homo sapiens GN=MRPS12 PE=1 SV=1	2	1_1_0_	sp|O15235|RT12_HUMAN
sp|O00461|GOLI4_HUMAN	3	0	Golgi integral membrane protein 4 OS=Homo sapiens GN=GOLIM4 PE=1 SV=1	2	1_1_0_	sp|O00461|GOLI4_HUMAN
sp|O00233|PSMD9_HUMAN	3	0	26S proteasome non-ATPase regulatory subunit 9 OS=Homo sapiens GN=PSMD9 PE=1 SV=3	2	1_1_0_	sp|O00233|PSMD9_HUMAN
sp|A0FGR8|ESYT2_HUMAN	3	0	Extended synaptotagmin-2 OS=Homo sapiens GN=ESYT2 PE=1 SV=1	1	1_0_0_	sp|A0FGR8|ESYT2_HUMAN
tr|J3KQS3|J3KQS3_HUMAN	2	0	Neuropathy target esterase OS=Homo sapiens GN=PNPLA6 PE=4 SV=1	2	1_1_0_	tr|J3KQS3|J3KQS3_HUMAN
tr|J3KPS0|J3KPS0_HUMAN	2	0	DnaJ (Hsp40) homolog, subfamily B, member 12, isoform CRA_c OS=Homo sapiens GN=DNAJB12 PE=4 SV=1	2	1_1_0_	tr|J3KPS0|J3KPS0_HUMAN
tr|J3KNL3|J3KNL3_HUMAN	2	0	Chitinase domain-containing protein 1 OS=Homo sapiens GN=CHID1 PE=3 SV=1	2	1_1_0_	tr|J3KNL3|J3KNL3_HUMAN
tr|I3L0U5|I3L0U5_HUMAN	2	0	Coiled-coil domain-containing protein 137 (Fragment) OS=Homo sapiens GN=CCDC137 PE=4 SV=1	2	1_1_0_	tr|I3L0U5|I3L0U5_HUMAN
tr|H7C561|H7C561_HUMAN	2	0	Splicing factor 1 (Fragment) OS=Homo sapiens GN=SF1 PE=4 SV=1	2	1_1_0_	tr|H7C561|H7C561_HUMAN
tr|H3BND4|H3BND4_HUMAN	2	0	Pyridoxal-dependent decarboxylase domain-containing protein 1 OS=Homo sapiens GN=PDXDC1 PE=3 SV=1	2	1_1_0_	tr|H3BND4|H3BND4_HUMAN
tr|H0Y858|H0Y858_HUMAN	2	0	Uncharacterized protein (Fragment) OS=Homo sapiens PE=4 SV=1	1	1_0_0_	tr|H0Y858|H0Y858_HUMAN
tr|G5E9Q6|G5E9Q6_HUMAN	2	0	Profilin OS=Homo sapiens GN=PFN2 PE=3 SV=1	1	1_0_0_	tr|G5E9Q6|G5E9Q6_HUMAN
tr|G3XAI2|G3XAI2_HUMAN	2	0	Laminin subunit beta-1 OS=Homo sapiens GN=LAMB1 PE=4 SV=1	1	1_0_0_	tr|G3XAI2|G3XAI2_HUMAN
tr|G3V0E4|G3V0E4_HUMAN	2	0	Mitochondrial-processing peptidase subunit beta OS=Homo sapiens GN=PMPCB PE=3 SV=1	1	1_0_0_	tr|G3V0E4|G3V0E4_HUMAN
tr|F8W6H6|F8W6H6_HUMAN	2	0	Unconventional myosin-Va OS=Homo sapiens GN=MYO5A PE=4 SV=1	2	1_1_0_	tr|F8W6H6|F8W6H6_HUMAN
tr|F8VPJ2|F8VPJ2_HUMAN	2	0	Kinesin-like protein KIF13B OS=Homo sapiens GN=KIF13B PE=3 SV=1	2	1_1_0_	tr|F8VPJ2|F8VPJ2_HUMAN
tr|F5H012|F5H012_HUMAN	2	0	E3 ubiquitin-protein ligase TRIM21 OS=Homo sapiens GN=TRIM21 PE=4 SV=1	2	1_1_0_	tr|F5H012|F5H012_HUMAN
tr|E9PR30|E9PR30_HUMAN	2	0	40S ribosomal protein S30 OS=Homo sapiens GN=FAU PE=4 SV=1	2	1_1_0_	tr|E9PR30|E9PR30_HUMAN
tr|E9PG89|E9PG89_HUMAN	2	0	Chromodomain-helicase-DNA-binding protein 3 OS=Homo sapiens GN=CHD3 PE=4 SV=1	2	1_1_0_	tr|E9PG89|E9PG89_HUMAN
tr|E9PF86|E9PF86_HUMAN	2	0	Phosphoacetylglucosamine mutase OS=Homo sapiens GN=PGM3 PE=3 SV=1	2	1_1_0_	tr|E9PF86|E9PF86_HUMAN
tr|E7EX87|E7EX87_HUMAN	2	0	Serine--tRNA ligase, mitochondrial OS=Homo sapiens GN=SARS2 PE=4 SV=1	2	1_1_0_	tr|E7EX87|E7EX87_HUMAN
tr|E7EX59|E7EX59_HUMAN	2	0	Propionyl-CoA carboxylase beta chain, mitochondrial OS=Homo sapiens GN=PCCB PE=4 SV=1	1	1_0_0_	tr|E7EX59|E7EX59_HUMAN
tr|E7EQZ4|E7EQZ4_HUMAN	2	0	Survival motor neuron protein OS=Homo sapiens GN=SMN1 PE=4 SV=1	2	1_1_0_	tr|E7EQZ4|E7EQZ4_HUMAN
tr|E7ENQ6|E7ENQ6_HUMAN	2	0	YjeF N-terminal domain-containing protein 3 OS=Homo sapiens GN=YJEFN3 PE=4 SV=1	1	1_0_0_	tr|E7ENQ6|E7ENQ6_HUMAN
tr|E5RFV3|E5RFV3_HUMAN	2	0	Splicing regulatory glutamine/lysine-rich protein 1 OS=Homo sapiens GN=SREK1 PE=4 SV=1	2	1_1_0_	tr|E5RFV3|E5RFV3_HUMAN
tr|C9JVQ0|C9JVQ0_HUMAN	2	0	Small nuclear ribonucleoprotein G OS=Homo sapiens GN=SNRPG PE=4 SV=1	1	1_0_0_	tr|C9JVQ0|C9JVQ0_HUMAN
tr|C9J2K4|C9J2K4_HUMAN	2	0	V-type proton ATPase subunit F OS=Homo sapiens GN=ATP6V1F PE=3 SV=1	2	1_1_0_	tr|C9J2K4|C9J2K4_HUMAN
tr|B7WPD3|B7WPD3_HUMAN	2	0	Transcription elongation factor B (SIII), polypeptide 2 (18kDa, elongin B), isoform CRA_a OS=Homo sapiens GN=TCEB2 PE=4 SV=1	2	1_1_0_	tr|B7WPD3|B7WPD3_HUMAN
tr|B4E2P2|B4E2P2_HUMAN	2	0	Translocon-associated protein subunit gamma OS=Homo sapiens GN=SSR3 PE=2 SV=1	2	1_1_0_	tr|B4E2P2|B4E2P2_HUMAN
tr|B1AKR6|B1AKR6_HUMAN	2	0	Dynein light chain roadblock-type 1 OS=Homo sapiens GN=DYNLRB1 PE=4 SV=1	2	1_1_0_	tr|B1AKR6|B1AKR6_HUMAN
sp|Q9Y6N5|SQRD_HUMAN	2	0	Sulfide:quinone oxidoreductase, mitochondrial OS=Homo sapiens GN=SQRDL PE=1 SV=1	2	1_1_0_	sp|Q9Y6N5|SQRD_HUMAN
sp|Q9Y6C9|MTCH2_HUMAN	2	0	Mitochondrial carrier homolog 2 OS=Homo sapiens GN=MTCH2 PE=1 SV=1	2	1_1_0_	sp|Q9Y6C9|MTCH2_HUMAN
sp|Q9Y606|TRUA_HUMAN	2	0	tRNA pseudouridine synthase A, mitochondrial OS=Homo sapiens GN=PUS1 PE=1 SV=3	1	1_0_0_	sp|Q9Y606|TRUA_HUMAN
sp|Q9Y5S2|MRCKB_HUMAN	2	0	Serine/threonine-protein kinase MRCK beta OS=Homo sapiens GN=CDC42BPB PE=1 SV=2	2	1_1_0_	sp|Q9Y5S2|MRCKB_HUMAN
sp|Q9Y3T9|NOC2L_HUMAN	2	0	Nucleolar complex protein 2 homolog OS=Homo sapiens GN=NOC2L PE=1 SV=4	2	1_1_0_	sp|Q9Y3T9|NOC2L_HUMAN
sp|Q9Y2E4|DIP2C_HUMAN	2	0	Disco-interacting protein 2 homolog C OS=Homo sapiens GN=DIP2C PE=2 SV=2	1	1_0_0_	sp|Q9Y2E4|DIP2C_HUMAN
sp|Q9UQ13|SHOC2_HUMAN	2	0	Leucine-rich repeat protein SHOC-2 OS=Homo sapiens GN=SHOC2 PE=1 SV=2	2	1_1_0_	sp|Q9UQ13|SHOC2_HUMAN
sp|Q9UPN4|AZI1_HUMAN	2	0	5-azacytidine-induced protein 1 OS=Homo sapiens GN=AZI1 PE=1 SV=3	1	1_0_0_	sp|Q9UPN4|AZI1_HUMAN
sp|Q9UNX4|WDR3_HUMAN	2	0	WD repeat-containing protein 3 OS=Homo sapiens GN=WDR3 PE=1 SV=1	2	1_1_0_	sp|Q9UNX4|WDR3_HUMAN
sp|Q9UNF0|PACN2_HUMAN	2	0	Protein kinase C and casein kinase substrate in neurons protein 2 OS=Homo sapiens GN=PACSIN2 PE=1 SV=2	2	1_1_0_	sp|Q9UNF0|PACN2_HUMAN
sp|Q9UH62|ARMX3_HUMAN	2	0	Armadillo repeat-containing X-linked protein 3 OS=Homo sapiens GN=ARMCX3 PE=1 SV=1	2	1_1_0_	sp|Q9UH62|ARMX3_HUMAN
sp|Q9P016|THYN1_HUMAN	2	0	Thymocyte nuclear protein 1 OS=Homo sapiens GN=THYN1 PE=1 SV=1	2	1_1_0_	sp|Q9P016|THYN1_HUMAN
sp|Q9NZZ3|CHMP5_HUMAN	2	0	Charged multivesicular body protein 5 OS=Homo sapiens GN=CHMP5 PE=1 SV=1	2	1_1_0_	sp|Q9NZZ3|CHMP5_HUMAN
sp|Q9NZV5|SELN_HUMAN	2	0	Selenoprotein N OS=Homo sapiens GN=SEPN1 PE=1 SV=5	1	1_0_0_	sp|Q9NZV5|SELN_HUMAN
sp|Q9NR50|EI2BG_HUMAN	2	0	Translation initiation factor eIF-2B subunit gamma OS=Homo sapiens GN=EIF2B3 PE=1 SV=1	1	1_0_0_	sp|Q9NR50|EI2BG_HUMAN
sp|Q9NR12|PDLI7_HUMAN	2	0	PDZ and LIM domain protein 7 OS=Homo sapiens GN=PDLIM7 PE=1 SV=1	2	1_1_0_	sp|Q9NR12|PDLI7_HUMAN
sp|Q9HCY8|S10AE_HUMAN	2	0	Protein S100-A14 OS=Homo sapiens GN=S100A14 PE=1 SV=1	1	1_0_0_	sp|Q9HCY8|S10AE_HUMAN
sp|Q9H6T3|RPAP3_HUMAN	2	0	RNA polymerase II-associated protein 3 OS=Homo sapiens GN=RPAP3 PE=1 SV=2	2	1_1_0_	sp|Q9H6T3|RPAP3_HUMAN
sp|Q9H4A6|GOLP3_HUMAN	2	0	Golgi phosphoprotein 3 OS=Homo sapiens GN=GOLPH3 PE=1 SV=1	1	1_0_0_	sp|Q9H4A6|GOLP3_HUMAN
sp|Q9H4A5|GLP3L_HUMAN	2	0	Golgi phosphoprotein 3-like OS=Homo sapiens GN=GOLPH3L PE=1 SV=1	2	1_1_0_	sp|Q9H4A5|GLP3L_HUMAN
sp|Q9H2G2|SLK_HUMAN	2	0	STE20-like serine/threonine-protein kinase OS=Homo sapiens GN=SLK PE=1 SV=1	2	1_1_0_	sp|Q9H2G2|SLK_HUMAN
sp|Q9C0D5|TANC1_HUMAN	2	0	Protein TANC1 OS=Homo sapiens GN=TANC1 PE=1 SV=3	2	1_1_0_	sp|Q9C0D5|TANC1_HUMAN
sp|Q9BXY0|MAK16_HUMAN	2	0	Protein MAK16 homolog OS=Homo sapiens GN=MAK16 PE=1 SV=2	2	1_1_0_	sp|Q9BXY0|MAK16_HUMAN
sp|Q9BXJ9|NAA15_HUMAN	2	0	N-alpha-acetyltransferase 15, NatA auxiliary subunit OS=Homo sapiens GN=NAA15 PE=1 SV=1	2	1_1_0_	sp|Q9BXJ9|NAA15_HUMAN
sp|Q9BVV7|TIM21_HUMAN	2	0	Mitochondrial import inner membrane translocase subunit Tim21 OS=Homo sapiens GN=TIMM21 PE=1 SV=1	1	1_0_0_	sp|Q9BVV7|TIM21_HUMAN
sp|Q9BVT8|TMUB1_HUMAN	2	0	Transmembrane and ubiquitin-like domain-containing protein 1 OS=Homo sapiens GN=TMUB1 PE=1 SV=1	1	1_0_0_	sp|Q9BVT8|TMUB1_HUMAN
sp|Q9BV40|VAMP8_HUMAN	2	0	Vesicle-associated membrane protein 8 OS=Homo sapiens GN=VAMP8 PE=1 SV=1	1	1_0_0_	sp|Q9BV40|VAMP8_HUMAN
sp|Q99961|SH3G1_HUMAN	2	0	Endophilin-A2 OS=Homo sapiens GN=SH3GL1 PE=1 SV=1	1	1_0_0_	sp|Q99961|SH3G1_HUMAN
sp|Q99816|TS101_HUMAN	2	0	Tumor susceptibility gene 101 protein OS=Homo sapiens GN=TSG101 PE=1 SV=2	2	1_1_0_	sp|Q99816|TS101_HUMAN
sp|Q96T88|UHRF1_HUMAN	2	0	E3 ubiquitin-protein ligase UHRF1 OS=Homo sapiens GN=UHRF1 PE=1 SV=1	1	1_0_0_	sp|Q96T88|UHRF1_HUMAN
sp|Q96QK1|VPS35_HUMAN	2	0	Vacuolar protein sorting-associated protein 35 OS=Homo sapiens GN=VPS35 PE=1 SV=2	2	1_1_0_	sp|Q96QK1|VPS35_HUMAN
sp|Q96NB2|SFXN2_HUMAN	2	0	Sideroflexin-2 OS=Homo sapiens GN=SFXN2 PE=1 SV=2	1	1_0_0_	sp|Q96NB2|SFXN2_HUMAN
sp|Q96J01|THOC3_HUMAN	2	0	THO complex subunit 3 OS=Homo sapiens GN=THOC3 PE=1 SV=1	2	1_1_0_	sp|Q96J01|THOC3_HUMAN
sp|Q96EV2|RBM33_HUMAN	2	0	RNA-binding protein 33 OS=Homo sapiens GN=RBM33 PE=1 SV=3	2	1_1_0_	sp|Q96EV2|RBM33_HUMAN
sp|Q96EE3|SEH1_HUMAN	2	0	Nucleoporin SEH1 OS=Homo sapiens GN=SEH1L PE=1 SV=3	2	1_1_0_	sp|Q96EE3|SEH1_HUMAN
sp|Q96EB6|SIR1_HUMAN	2	0	NAD-dependent protein deacetylase sirtuin-1 OS=Homo sapiens GN=SIRT1 PE=1 SV=2	1	1_0_0_	sp|Q96EB6|SIR1_HUMAN
sp|Q96E22|NGBR_HUMAN	2	0	Nogo-B receptor OS=Homo sapiens GN=NUS1 PE=1 SV=1	2	1_1_0_	sp|Q96E22|NGBR_HUMAN
sp|Q96D53|ADCK4_HUMAN	2	0	Uncharacterized aarF domain-containing protein kinase 4 OS=Homo sapiens GN=ADCK4 PE=1 SV=2	2	1_1_0_	sp|Q96D53|ADCK4_HUMAN
sp|Q96CU9|FXRD1_HUMAN	2	0	FAD-dependent oxidoreductase domain-containing protein 1 OS=Homo sapiens GN=FOXRED1 PE=1 SV=2	2	1_1_0_	sp|Q96CU9|FXRD1_HUMAN
sp|Q96AQ6|PBIP1_HUMAN	2	0	Pre-B-cell leukemia transcription factor-interacting protein 1 OS=Homo sapiens GN=PBXIP1 PE=1 SV=1	1	1_0_0_	sp|Q96AQ6|PBIP1_HUMAN
sp|Q92828|COR2A_HUMAN	2	0	Coronin-2A OS=Homo sapiens GN=CORO2A PE=2 SV=2	1	1_0_0_	sp|Q92828|COR2A_HUMAN
sp|Q92599|SEPT8_HUMAN	2	0	Septin-8 OS=Homo sapiens GN=SEPT8 PE=1 SV=4	2	1_1_0_	sp|Q92599|SEPT8_HUMAN
sp|Q8WU90|ZC3HF_HUMAN	2	0	Zinc finger CCCH domain-containing protein 15 OS=Homo sapiens GN=ZC3H15 PE=1 SV=1	2	1_1_0_	sp|Q8WU90|ZC3HF_HUMAN
sp|Q8TF72|SHRM3_HUMAN	2	0	Protein Shroom3 OS=Homo sapiens GN=SHROOM3 PE=1 SV=2	2	1_1_0_	sp|Q8TF72|SHRM3_HUMAN
sp|Q8TBX8|PI42C_HUMAN	2	0	Phosphatidylinositol 5-phosphate 4-kinase type-2 gamma OS=Homo sapiens GN=PIP4K2C PE=1 SV=3	2	1_1_0_	sp|Q8TBX8|PI42C_HUMAN
sp|Q8NFX7|STXB6_HUMAN	2	0	Syntaxin-binding protein 6 OS=Homo sapiens GN=STXBP6 PE=1 SV=2	2	1_1_0_	sp|Q8NFX7|STXB6_HUMAN
sp|Q8NE71|ABCF1_HUMAN	2	0	ATP-binding cassette sub-family F member 1 OS=Homo sapiens GN=ABCF1 PE=1 SV=2	2	1_1_0_	sp|Q8NE71|ABCF1_HUMAN
sp|Q8N2K0|ABD12_HUMAN	2	0	Monoacylglycerol lipase ABHD12 OS=Homo sapiens GN=ABHD12 PE=2 SV=2	2	1_1_0_	sp|Q8N2K0|ABD12_HUMAN
sp|Q8IX18|DHX40_HUMAN	2	0	Probable ATP-dependent RNA helicase DHX40 OS=Homo sapiens GN=DHX40 PE=1 SV=2	2	1_1_0_	sp|Q8IX18|DHX40_HUMAN
sp|Q7Z7H5|TMED4_HUMAN	2	0	Transmembrane emp24 domain-containing protein 4 OS=Homo sapiens GN=TMED4 PE=1 SV=1	1	1_0_0_	sp|Q7Z7H5|TMED4_HUMAN
sp|Q7Z5K2|WAPL_HUMAN	2	0	Wings apart-like protein homolog OS=Homo sapiens GN=WAPAL PE=1 SV=1	1	1_0_0_	sp|Q7Z5K2|WAPL_HUMAN
sp|Q7Z478|DHX29_HUMAN	2	0	ATP-dependent RNA helicase DHX29 OS=Homo sapiens GN=DHX29 PE=1 SV=2	2	1_1_0_	sp|Q7Z478|DHX29_HUMAN
sp|Q7L2H7|EIF3M_HUMAN	2	0	Eukaryotic translation initiation factor 3 subunit M OS=Homo sapiens GN=EIF3M PE=1 SV=1	2	1_1_0_	sp|Q7L2H7|EIF3M_HUMAN
sp|Q76FK4|NOL8_HUMAN	2	0	Nucleolar protein 8 OS=Homo sapiens GN=NOL8 PE=1 SV=1	2	1_1_0_	sp|Q76FK4|NOL8_HUMAN
sp|Q6UXN9|WDR82_HUMAN	2	0	WD repeat-containing protein 82 OS=Homo sapiens GN=WDR82 PE=1 SV=1	2	1_1_0_	sp|Q6UXN9|WDR82_HUMAN
sp|Q6P1N0|C2D1A_HUMAN	2	0	Coiled-coil and C2 domain-containing protein 1A OS=Homo sapiens GN=CC2D1A PE=1 SV=1	2	1_1_0_	sp|Q6P1N0|C2D1A_HUMAN
sp|Q6L8Q7|PDE12_HUMAN	2	0	2',5'-phosphodiesterase 12 OS=Homo sapiens GN=PDE12 PE=1 SV=2	2	1_1_0_	sp|Q6L8Q7|PDE12_HUMAN
sp|Q5VTL8|PR38B_HUMAN	2	0	Pre-mRNA-splicing factor 38B OS=Homo sapiens GN=PRPF38B PE=1 SV=1	2	1_1_0_	sp|Q5VTL8|PR38B_HUMAN
sp|Q5T1M5|FKB15_HUMAN	2	0	FK506-binding protein 15 OS=Homo sapiens GN=FKBP15 PE=1 SV=2	1	1_0_0_	sp|Q5T1M5|FKB15_HUMAN
sp|Q5SRE5|NU188_HUMAN	2	0	Nucleoporin NUP188 homolog OS=Homo sapiens GN=NUP188 PE=1 SV=1	2	1_1_0_	sp|Q5SRE5|NU188_HUMAN
sp|Q5QJE6|TDIF2_HUMAN	2	0	Deoxynucleotidyltransferase terminal-interacting protein 2 OS=Homo sapiens GN=DNTTIP2 PE=1 SV=2	1	1_0_0_	sp|Q5QJE6|TDIF2_HUMAN
sp|Q5K4L6|S27A3_HUMAN	2	0	Long-chain fatty acid transport protein 3 OS=Homo sapiens GN=SLC27A3 PE=2 SV=3	2	1_1_0_	sp|Q5K4L6|S27A3_HUMAN
sp|Q5HYJ3|FA76B_HUMAN	2	0	Protein FAM76B OS=Homo sapiens GN=FAM76B PE=1 SV=3	2	1_1_0_	sp|Q5HYJ3|FA76B_HUMAN
sp|Q5BJD5|TM41B_HUMAN	2	0	Transmembrane protein 41B OS=Homo sapiens GN=TMEM41B PE=1 SV=1	2	1_1_0_	sp|Q5BJD5|TM41B_HUMAN
sp|Q53H96|P5CR3_HUMAN	2	0	Pyrroline-5-carboxylate reductase 3 OS=Homo sapiens GN=PYCRL PE=1 SV=2	1	1_0_0_	sp|Q53H96|P5CR3_HUMAN
sp|Q16795|NDUA9_HUMAN	2	0	NADH dehydrogenase [ubiquinone] 1 alpha subcomplex subunit 9, mitochondrial OS=Homo sapiens GN=NDUFA9 PE=1 SV=2	2	1_1_0_	sp|Q16795|NDUA9_HUMAN
sp|Q16401|PSMD5_HUMAN	2	0	26S proteasome non-ATPase regulatory subunit 5 OS=Homo sapiens GN=PSMD5 PE=1 SV=3	2	1_1_0_	sp|Q16401|PSMD5_HUMAN
sp|Q15773|MLF2_HUMAN	2	0	Myeloid leukemia factor 2 OS=Homo sapiens GN=MLF2 PE=1 SV=1	1	1_0_0_	sp|Q15773|MLF2_HUMAN
sp|Q15650|TRIP4_HUMAN	2	0	Activating signal cointegrator 1 OS=Homo sapiens GN=TRIP4 PE=1 SV=4	1	1_0_0_	sp|Q15650|TRIP4_HUMAN
sp|Q15113|PCOC1_HUMAN	2	0	Procollagen C-endopeptidase enhancer 1 OS=Homo sapiens GN=PCOLCE PE=1 SV=2	1	1_0_0_	sp|Q15113|PCOC1_HUMAN
sp|Q13895|BYST_HUMAN	2	0	Bystin OS=Homo sapiens GN=BYSL PE=1 SV=3	2	1_1_0_	sp|Q13895|BYST_HUMAN
sp|Q13884|SNTB1_HUMAN	2	0	Beta-1-syntrophin OS=Homo sapiens GN=SNTB1 PE=1 SV=3	2	1_1_0_	sp|Q13884|SNTB1_HUMAN
sp|Q13616|CUL1_HUMAN	2	0	Cullin-1 OS=Homo sapiens GN=CUL1 PE=1 SV=2	2	1_1_0_	sp|Q13616|CUL1_HUMAN
sp|Q13601|KRR1_HUMAN	2	0	KRR1 small subunit processome component homolog OS=Homo sapiens GN=KRR1 PE=1 SV=4	2	1_1_0_	sp|Q13601|KRR1_HUMAN
sp|Q13554|KCC2B_HUMAN	2	0	Calcium/calmodulin-dependent protein kinase type II subunit beta OS=Homo sapiens GN=CAMK2B PE=1 SV=3	1	1_0_0_	sp|Q13554|KCC2B_HUMAN
sp|Q13144|EI2BE_HUMAN	2	0	Translation initiation factor eIF-2B subunit epsilon OS=Homo sapiens GN=EIF2B5 PE=1 SV=3	1	1_0_0_	sp|Q13144|EI2BE_HUMAN
sp|Q13085|ACACA_HUMAN	2	0	Acetyl-CoA carboxylase 1 OS=Homo sapiens GN=ACACA PE=1 SV=2	2	1_1_0_	sp|Q13085|ACACA_HUMAN
sp|Q12802|AKP13_HUMAN	2	0	A-kinase anchor protein 13 OS=Homo sapiens GN=AKAP13 PE=1 SV=2	2	1_1_0_	sp|Q12802|AKP13_HUMAN
sp|Q08945|SSRP1_HUMAN	2	0	FACT complex subunit SSRP1 OS=Homo sapiens GN=SSRP1 PE=1 SV=1	2	1_1_0_	sp|Q08945|SSRP1_HUMAN
sp|Q08170|SRSF4_HUMAN	2	0	Serine/arginine-rich splicing factor 4 OS=Homo sapiens GN=SRSF4 PE=1 SV=2	2	1_1_0_	sp|Q08170|SRSF4_HUMAN
sp|Q06787|FMR1_HUMAN	2	0	Fragile X mental retardation protein 1 OS=Homo sapiens GN=FMR1 PE=1 SV=1	1	1_0_0_	sp|Q06787|FMR1_HUMAN
sp|Q05048|CSTF1_HUMAN	2	0	Cleavage stimulation factor subunit 1 OS=Homo sapiens GN=CSTF1 PE=1 SV=1	2	1_1_0_	sp|Q05048|CSTF1_HUMAN
sp|Q03701|CEBPZ_HUMAN	2	0	CCAAT/enhancer-binding protein zeta OS=Homo sapiens GN=CEBPZ PE=1 SV=3	2	1_1_0_	sp|Q03701|CEBPZ_HUMAN
sp|P80303|NUCB2_HUMAN	2	0	Nucleobindin-2 OS=Homo sapiens GN=NUCB2 PE=1 SV=2	2	1_1_0_	sp|P80303|NUCB2_HUMAN
sp|P61962|DCAF7_HUMAN	2	0	DDB1- and CUL4-associated factor 7 OS=Homo sapiens GN=DCAF7 PE=1 SV=1	1	1_0_0_	sp|P61962|DCAF7_HUMAN
sp|P52948|NUP98_HUMAN	2	0	Nuclear pore complex protein Nup98-Nup96 OS=Homo sapiens GN=NUP98 PE=1 SV=4	2	1_1_0_	sp|P52948|NUP98_HUMAN
sp|P50552|VASP_HUMAN	2	0	Vasodilator-stimulated phosphoprotein OS=Homo sapiens GN=VASP PE=1 SV=3	2	1_1_0_	sp|P50552|VASP_HUMAN
sp|P50502|F10A1_HUMAN	2	0	Hsc70-interacting protein OS=Homo sapiens GN=ST13 PE=1 SV=2	1	1_0_0_	sp|P50502|F10A1_HUMAN
sp|P49589|SYCC_HUMAN	2	0	Cysteine--tRNA ligase, cytoplasmic OS=Homo sapiens GN=CARS PE=1 SV=3	2	1_1_0_	sp|P49589|SYCC_HUMAN
sp|P49588|SYAC_HUMAN	2	0	Alanine--tRNA ligase, cytoplasmic OS=Homo sapiens GN=AARS PE=1 SV=2	1	1_0_0_	sp|P49588|SYAC_HUMAN
sp|P49257|LMAN1_HUMAN	2	0	Protein ERGIC-53 OS=Homo sapiens GN=LMAN1 PE=1 SV=2	2	1_1_0_	sp|P49257|LMAN1_HUMAN
sp|P41227|NAA10_HUMAN	2	0	N-alpha-acetyltransferase 10 OS=Homo sapiens GN=NAA10 PE=1 SV=1	2	1_1_0_	sp|P41227|NAA10_HUMAN
sp|P38606|VATA_HUMAN	2	0	V-type proton ATPase catalytic subunit A OS=Homo sapiens GN=ATP6V1A PE=1 SV=2	2	1_1_0_	sp|P38606|VATA_HUMAN
sp|P33897|ABCD1_HUMAN	2	0	ATP-binding cassette sub-family D member 1 OS=Homo sapiens GN=ABCD1 PE=1 SV=2	2	1_1_0_	sp|P33897|ABCD1_HUMAN
sp|P33121|ACSL1_HUMAN	2	0	Long-chain-fatty-acid--CoA ligase 1 OS=Homo sapiens GN=ACSL1 PE=1 SV=1	1	1_0_0_	sp|P33121|ACSL1_HUMAN
sp|P30519|HMOX2_HUMAN	2	0	Heme oxygenase 2 OS=Homo sapiens GN=HMOX2 PE=1 SV=2	2	1_1_0_	sp|P30519|HMOX2_HUMAN
sp|P30405|PPIF_HUMAN	2	0	Peptidyl-prolyl cis-trans isomerase F, mitochondrial OS=Homo sapiens GN=PPIF PE=1 SV=1	1	1_0_0_	sp|P30405|PPIF_HUMAN
sp|P28340|DPOD1_HUMAN	2	0	DNA polymerase delta catalytic subunit OS=Homo sapiens GN=POLD1 PE=1 SV=2	2	1_1_0_	sp|P28340|DPOD1_HUMAN
sp|P28290|SSFA2_HUMAN	2	0	Sperm-specific antigen 2 OS=Homo sapiens GN=SSFA2 PE=1 SV=3	1	1_0_0_	sp|P28290|SSFA2_HUMAN
sp|P28066|PSA5_HUMAN	2	0	Proteasome subunit alpha type-5 OS=Homo sapiens GN=PSMA5 PE=1 SV=3	2	1_1_0_	sp|P28066|PSA5_HUMAN
sp|P25685|DNJB1_HUMAN	2	0	DnaJ homolog subfamily B member 1 OS=Homo sapiens GN=DNAJB1 PE=1 SV=4	2	1_1_0_	sp|P25685|DNJB1_HUMAN
sp|P22830|HEMH_HUMAN	2	0	Ferrochelatase, mitochondrial OS=Homo sapiens GN=FECH PE=1 SV=2	2	1_1_0_	sp|P22830|HEMH_HUMAN
sp|P19013|K2C4_HUMAN	2	0	Keratin, type II cytoskeletal 4 OS=Homo sapiens GN=KRT4 PE=1 SV=4	2	1_1_0_	sp|P19013|K2C4_HUMAN
sp|P16144|ITB4_HUMAN	2	0	Integrin beta-4 OS=Homo sapiens GN=ITGB4 PE=1 SV=5	2	1_1_0_	sp|P16144|ITB4_HUMAN
sp|P13284|GILT_HUMAN	2	0	Gamma-interferon-inducible lysosomal thiol reductase OS=Homo sapiens GN=IFI30 PE=1 SV=3	2	1_1_0_	sp|P13284|GILT_HUMAN
sp|P11388|TOP2A_HUMAN	2	0	DNA topoisomerase 2-alpha OS=Homo sapiens GN=TOP2A PE=1 SV=3	2	1_1_0_	sp|P11388|TOP2A_HUMAN
sp|P09497|CLCB_HUMAN	2	0	Clathrin light chain B OS=Homo sapiens GN=CLTB PE=1 SV=1	1	1_0_0_	sp|P09497|CLCB_HUMAN
sp|P09211|GSTP1_HUMAN	2	0	Glutathione S-transferase P OS=Homo sapiens GN=GSTP1 PE=1 SV=2	2	1_1_0_	sp|P09211|GSTP1_HUMAN
sp|P06493|CDK1_HUMAN	2	0	Cyclin-dependent kinase 1 OS=Homo sapiens GN=CDK1 PE=1 SV=3	2	1_1_0_	sp|P06493|CDK1_HUMAN
sp|P04626|ERBB2_HUMAN	2	0	Receptor tyrosine-protein kinase erbB-2 OS=Homo sapiens GN=ERBB2 PE=1 SV=1	2	1_1_0_	sp|P04626|ERBB2_HUMAN
sp|O95347|SMC2_HUMAN	2	0	Structural maintenance of chromosomes protein 2 OS=Homo sapiens GN=SMC2 PE=1 SV=2	2	1_1_0_	sp|O95347|SMC2_HUMAN
sp|O94991|SLIK5_HUMAN	2	0	SLIT and NTRK-like protein 5 OS=Homo sapiens GN=SLITRK5 PE=1 SV=2	2	1_1_0_	sp|O94991|SLIK5_HUMAN
sp|O75351|VPS4B_HUMAN	2	0	Vacuolar protein sorting-associated protein 4B OS=Homo sapiens GN=VPS4B PE=1 SV=2	2	1_1_0_	sp|O75351|VPS4B_HUMAN
sp|O60749|SNX2_HUMAN	2	0	Sorting nexin-2 OS=Homo sapiens GN=SNX2 PE=1 SV=2	2	1_1_0_	sp|O60749|SNX2_HUMAN
sp|O60264|SMCA5_HUMAN	2	0	SWI/SNF-related matrix-associated actin-dependent regulator of chromatin subfamily A member 5 OS=Homo sapiens GN=SMARCA5 PE=1 SV=1	2	1_1_0_	sp|O60264|SMCA5_HUMAN
sp|O60256|KPRB_HUMAN	2	0	Phosphoribosyl pyrophosphate synthase-associated protein 2 OS=Homo sapiens GN=PRPSAP2 PE=1 SV=1	2	1_1_0_	sp|O60256|KPRB_HUMAN
sp|O60231|DHX16_HUMAN	2	0	Putative pre-mRNA-splicing factor ATP-dependent RNA helicase DHX16 OS=Homo sapiens GN=DHX16 PE=1 SV=2	2	1_1_0_	sp|O60231|DHX16_HUMAN
sp|O43865|SAHH2_HUMAN	2	0	Putative adenosylhomocysteinase 2 OS=Homo sapiens GN=AHCYL1 PE=1 SV=2	2	1_1_0_	sp|O43865|SAHH2_HUMAN
sp|O43278|SPIT1_HUMAN	2	0	Kunitz-type protease inhibitor 1 OS=Homo sapiens GN=SPINT1 PE=1 SV=2	1	1_0_0_	sp|O43278|SPIT1_HUMAN
sp|O43264|ZW10_HUMAN	2	0	Centromere/kinetochore protein zw10 homolog OS=Homo sapiens GN=ZW10 PE=1 SV=3	2	1_1_0_	sp|O43264|ZW10_HUMAN
[truncated: 411 more rows]
