# Supplementary material for: The steroid hormone estriol (E3) regulates epigenetic programming of fetal mouse brain and reproductive tract
Source: BMC Biol. 2022 May 2;20:93. doi: 10.1186/s12915-022-01293-4 (PMC9059368; doi:10.1186/s12915-022-01293-4)
Supplement: Supplementary file 2 — Additional file 2: Table S1. PCR primers. Table S2. The genes with altered expression patterns in the female offspring uteri after prenatal exposure to estriol (E3 v.s CT). Table S3. A The hypomethylated genes in the female offspring uteri after prenatal exposure to estriol (E3 vs CT). B The hypermethylated genes in the female offspring uteri after prenatal exposure to estriol (E3 vs CT). Table S4. The genes with altered E2 responsiveness in the female offspring uteri after prenatal exposure to estriol (E3-E2 vs CT-E2). Table S5. The potential binding proteins with Flag-ERα, Flag-ERβ in Ishikawa cells by Multi-Dimensional Protein Identification Technology (MudPIT). Table S6. The genes that are bound by the ERα-SUZ12 and ERβ-SUZ12 protein complex in Ishikawa cells. The Re-ChIP results show that E3 treatment influences binding of ER-SUZ12 complex to their target genes in Ishikawa cells. Table S7. The genes with altered expression patterns (≥ 1.5 or ≤ -1.5-fold change) in the female offspring cortex and hippocampus after prenatal exposure to estriol (E3 vs CT). Table S8. The top 3000 CpG sites in the female offspring prefrontal cortex after prenatal exposure to estriol (E3 vs CT). Table S9 The genes that are bound by the ERα-DNMT1, ERβ-DNMT1, ERα-SUZ12 and ERβ-SUZ12 protein complex in SY5Y cells. By a Re-ChIP assay, we identified 2391 DNA promotor sites that were bound by both ERα and DNMT1 simultaneously, 53 sites were bound by both ERβ and DNMT1; 253 sites were bound by both ERα and SUZ12, and 260 sites were bound by both ERβ and SUZ12, after E3 treatment. Table S10. A) The top 2000 hypermethylated differential CpG sites in the female offspring hippocampus after prenatal exposure to estriol (E3 vs CT). B) The top 2000 hypomethylated differential CpG sites in the female offspring hippocampus after prenatal exposure to estriol (E3 vs CT). [file 12915_2022_1293_MOESM2_ESM.zip › Supplemental Table 6A-D (2).xlsx]

## Sheet: ERS1+SUZ12+E3
chr	start	end	length	abs_summit	pileup	10log10(P-value)	fold_enrichment	10log10(Q-value)	nearest.gene	distance
chr1	564468	565371	904	564663	112	40.9482	4.77587	35.2371	OR4F29	57371
chr1	565625	565903	279	565787	73	10.2095	2.29086	5.42602	OR4F29	56247
chr1	566060	566811	752	566314	96	21.803	3.15283	16.6363	OR4F29	55720
chr1	567199	568240	1042	568043	97	24.3386	3.39739	19.1329	OR4F29	53991
chr1	569238	570262	1025	569414	103	17.8613	2.652	12.7684	OR4F29	52620
chr1	21039127	21039371	245	21039257	10	9.16624	6.22117	4.46937	KIF17	5060
chr1	30243881	30244222	342	30244149	13	8.31146	5.13131	3.69162	PTPRU	681122
chr1	70381683	70381891	209	70381830	14	10.7351	6.39857	5.90701	PIN1P1	-3174
chr1	71112869	71113626	758	71113096	41	18.3886	5.1817	13.2858	CTH	236196
chr1	75745905	75746214	310	75746055	25	14.608	6.09661	9.59677	LHX8	145489
chr1	109314090	109314801	712	109314513	14	10.7351	6.39857	5.90701	STXBP3	25229
chr1	116979603	116979819	217	116979660	40	19.3279	5.5879	14.2055	ATP1A1OS	-18416
chr1	118861478	118861753	276	118861608	20	13.0474	6.35503	8.0986	SPAG17	-133760
chr1	121483973	121484250	278	121484124	107	22.7941	3.03652	17.6126	EMBP1	223215
chr1	121484373	121485508	1136	121485242	369	128.478	4.81424	118.987	EMBP1	224333
chr1	150716117	150717027	911	150716550	24	17.9518	8.03231	12.8572	CTSS	21883
chr1	193533101	193533410	310	193533194	9	9.77289	6.66977	5.02125	B3GALT2	-377451
chr1	238804975	238805284	310	238805142	18	9.08506	4.6653	4.39812	LOC339535	-155825
chr10	8404698	8404914	217	8404838	17	9.17696	4.87997	4.47801	GATA3	308172
chr10	13156736	13157110	375	13156853	9	7.11383	5.10153	2.6362	OPTN	14772
chr10	19604114	19604436	323	19604286	19	13.5109	6.8484	8.54346	PLXDC2	-501085
chr10	20835061	20835272	212	20835094	15	10.2229	5.86435	5.43656	MIR4675	-5804
chr10	42384357	42384758	402	42384625	81	10.7204	2.2449	5.89673	LOC441666	478868
chr10	42384846	42385409	564	42385204	191	40.7548	3.13213	35.053	LOC441666	478289
chr10	42385488	42385766	279	42385596	148	25.1571	2.67355	19.9391	LOC441666	477897
chr10	42385971	42386187	217	42386035	103	20.3319	2.87745	15.1907	LOC441666	477458
chr10	42387124	42387473	350	42387307	120	17.597	2.4308	12.5092	LOC441666	476186
chr10	42387727	42388101	375	42387942	90	11.2871	2.20189	6.42603	LOC441666	475551
chr10	42388234	42388558	325	42388386	133	21.7834	2.60163	16.6169	LOC441666	475107
chr10	42389196	42389598	403	42389414	116	11.8858	2.03622	6.98861	LOC441666	474079
chr10	42392579	42392889	311	42392716	105	19.0484	2.72973	13.9319	LOC441666	470777
chr10	42393621	42393954	334	42393784	113	19.3569	2.64768	14.2337	LOC441666	469709
chr10	42395996	42396315	320	42396158	162	35.807	3.18844	30.3381	LOC441666	467335
chr10	42396709	42397020	312	42396880	94	18.3597	2.83967	13.2574	LOC441666	466613
chr10	42398497	42398791	295	42398650	95	11.7019	2.19055	6.81629	LOC441666	464843
chr10	42399331	42399584	254	42399421	91	8.85198	1.96173	4.18179	LOC441666	464072
chr10	42400251	42400752	502	42400612	127	24.4949	2.87042	19.2865	LOC441666	462881
chr10	42527898	42528196	299	42528042	116	20.6849	2.71736	15.5366	LOC441666	335451
chr10	42529227	42529631	405	42529464	161	26.8083	2.65104	21.5662	LOC441666	334029
chr10	42532416	42532631	216	42532561	83	11.2412	2.27573	6.38246	LOC441666	330932
chr10	42596790	42597272	483	42597075	202	47.4455	3.36427	41.3879	LOC441666	266418
chr10	42597662	42598231	570	42598072	84	8.22911	1.95669	3.61847	LOC441666	265421
chr10	42599525	42600341	817	42599777	172	38.8912	3.24977	33.2796	LOC441666	263716
chr10	54593854	54594166	313	54593901	14	8.64461	5.1363	3.99521	MBL2	-62441
chr10	62228931	62229263	333	62229098	26	14.9374	6.05829	9.91766	ANK3	-79464
chr10	66312875	66313101	227	66312967	10	9.16624	6.22117	4.46937	ANXA2P3	-272317
chr10	69485863	69486072	210	69486032	13	11.5758	7.14215	6.69916	CTNNA3	-30083
chr10	98575372	98575670	299	98575475	13	9.52907	5.87574	4.79529	LCOR	-16541
chr10	98575875	98576428	554	98576080	19	10.9043	5.42219	6.06441	LCOR	-15936
chr10	104397625	104397917	293	104397757	21	13.344	6.292	8.38263	TRIM8	-6494
chr10	109847214	109847542	329	109847355	14	9.25335	5.49783	4.54701	SORCS1	-922889
chr10	113002057	113002461	405	113002200	18	10.0297	5.15108	5.25604	ADRA2A	165411
chr11	14182522	14182782	261	14182598	36	17.4308	5.47243	12.3467	RRAS2	197433
chr11	22658739	22659052	314	22658876	20	20.4765	10.7132	15.3322	FANCF	-11489
chr11	24940382	24940895	514	24940712	24	10.1546	4.30962	5.37518	LUZP2	422197
chr11	36528666	36529004	339	36528838	19	11.4691	5.72	6.59867	TRAF6	3025
chr11	51579444	51579769	326	51579625	123	22.3296	2.75697	17.155	OR4C46	64344
chr11	51586773	51587066	294	51586893	122	16.1113	2.30222	11.0575	OR4C46	71612
chr11	51588825	51589117	293	51588942	129	19.1937	2.45977	14.0742	OR4C46	73661
chr11	71912367	71912566	200	71912514	8	7.70242	5.5744	3.15797	FOLR1	9342
chr11	78850390	78850650	261	78850391	10	5.67118	4.03174	1.53968	MIR708	262762
chr11	83811202	83811409	208	83811248	20	10.7402	5.15638	5.91046	DLG2	173075
chr11	89668317	89668516	200	89668378	14	13.0217	7.80524	8.07553	TRIM49D1	8449
chr11	106143335	106143728	394	106143601	18	14.7706	7.84771	9.75503	KBTBD3	-195136
chr11	106580413	106580666	254	106580530	24	11.7292	4.9674	6.8427	GUCY1A2	308641
chr11	121888181	121888586	406	121888342	27	8.85831	3.5383	4.18797	MIR125B1	82210
chr11	121889331	121889530	200	121889368	11	9.89616	6.50417	5.13532	MIR125B1	81184
chr12	2648609	2648862	254	2648828	10	6.15829	4.33701	1.86647	CACNA1C-AS1	151495
chr12	22585559	22585978	420	22585821	21	10.1939	4.73247	5.41096	ST8SIA1	-98173
chr12	24160497	24160706	210	24160624	14	7.61191	4.53931	3.08012	SOX5	-56658
chr12	27393498	27393699	202	27393539	12	7.98721	5.12555	3.40887	STK38L	-3538
chr12	28803218	28803422	205	28803326	15	12.5938	7.3038	7.66676	CCDC91	393194
chr12	40641226	40641557	332	40641393	36	17.4308	5.47243	12.3467	LRRK2	22581
chr12	59966592	59966791	200	59966761	14	9.25335	5.49783	4.54701	SLC16A7	-23059
chr12	66462227	66462480	254	66462320	15	9.56873	5.47872	4.83065	LLPH	62213
chr12	69622209	69622420	212	69622368	14	9.94296	5.9141	5.17418	CPSF6	-10948
chr12	75009115	75009416	302	75009265	14	8.10126	4.81939	3.50379	ATXN7L3B	77715
chr12	76514696	76515214	519	76515056	26	13.3698	5.36479	8.4075	NAP1L1	-36318
chr12	82321700	82321913	214	82321897	14	5.72922	3.51728	1.57041	PPFIA2	-168788
chr12	83293725	83294020	296	83293897	15	9.8212	5.62672	5.06669	TMTC2	212964
chr12	83294820	83295019	200	83294977	9	8.00764	5.65561	3.42221	TMTC2	214044
chr12	83787600	83787804	205	83787788	13	6.38394	4.004	2.06735	TMTC2	706855
chr12	85009712	85010036	325	85009890	42	20.508	5.711	15.3633	SLC6A15	296718
chr12	86897310	86897509	200	86897321	7	7.13598	5.29513	2.65794	MIR548AL	49408
chr12	89095178	89095407	230	89095228	17	8.28977	4.41976	3.67438	KITLG	-120978
chr12	89096270	89096717	448	89096432	19	16.3715	8.53143	11.3123	KITLG	-122182
chr12	91170812	91171158	347	91171093	10	10.4645	6.97918	5.65726	LINC00615	-140706
chr12	95542837	95543099	263	95542918	15	11.813	6.82514	6.91832	FGD6	68322
chr12	108741904	108742272	369	108742250	16	6.18132	3.51183	1.8879	CMKLR1	-9156
chr12	121365330	121365953	624	121365722	17	11.085	5.92961	6.23537	SPPL3	-23567
chr13	22594576	22594868	293	22594719	13	11.5758	7.14215	6.69916	LINC00424	-142420
chr13	23442767	23443084	318	23442913	20	15.4333	7.69696	10.3983	BASP1P1	29407
chr13	24764040	24764243	204	24764194	18	10.5625	5.434	5.74508	MIR2276	27640
chr13	25456002	25456243	242	25456057	24	10.1546	4.30962	5.37518	CENPJ	40970
chr13	39530610	39530985	376	39530878	21	7.75026	3.67094	3.20052	STOML3	34118
chr13	63262577	63262939	363	63262799	19	11.4691	5.72	6.59867	OR7E156P	-1048768
chr13	66023345	66023622	278	66023473	11	11.7848	7.61365	6.89476	PCDH9-AS2	-1375827
chr13	68182171	68182370	200	68182203	9	7.44585	5.30961	2.931	PCDH9	-377735
chr13	73782959	73783314	356	73783143	22	13.6499	6.23552	8.67676	KLF5	150214
chr13	78278521	78278877	357	78278698	22	10.908	4.90704	6.06765	SLAIN1	5683
chr13	101064319	101064518	200	101064427	10	6.72052	4.69229	2.34993	PCCA-AS1	68842
chr13	104859552	104859751	200	104859690	13	9.68488	5.972	4.93703	MIR548AS	-924842
chr13	109995902	109996202	301	109996057	27	12.4139	4.82678	7.49391	MYO16-AS1	-176406
chr13	110076427	110076759	333	110076611	68	11.4691	2.52661	6.59869	MYO16-AS1	-256960
chr14	26336801	26337062	262	26336949	11	7.95139	5.29227	3.38061	NOVA1	730011
chr14	28557033	28557234	202	28557072	8	9.05839	6.30992	4.37416	LINC00645	475279
chr14	32686272	32686491	220	32686420	19	8.64585	4.30224	3.99576	AKAP6	-112058
chr14	34819331	34819565	235	34819426	13	9.68488	5.972	4.93703	SPTSSA	112042
chr14	42081834	42082033	200	42081924	7	8.42941	5.94499	3.79907	LRFN5	5161
chr14	49407845	49408121	277	49407959	25	12.5414	5.16609	7.6159	RPS29	645175
chr14	59429131	59429567	437	59429295	19	9.03675	4.48762	4.35283	DAAM1	-226085
chr14	83627989	83628248	260	83628166	7	8.07811	5.78002	3.48469	SEL1L	-1627961
chr15	33069933	33070398	466	33070251	23	17.7908	8.21808	12.6991	GREM1	60047
chr15	80297266	80297575	310	80297436	12	9.45759	6.04024	4.72767	BCL2A1	-33793
chr15	90052191	90052455	265	90052332	11	7.67529	5.11886	3.1341	RHCG	-12533
chr16	5875821	5876030	210	5875943	7	8.07811	5.78002	3.48469	RBFOX1	-193188
chr16	20578456	20578655	200	20578619	11	8.24664	5.47785	3.63465	ACSM2B	9076
chr16	28863667	28863866	200	28863796	12	7.98721	5.12555	3.40887	TUFM	-6067
chr16	46391286	46391569	284	46391425	111	8.40211	1.7989	3.77366	ANKRD26P1	211584
chr16	46391874	46392165	292	46391978	132	16.3669	2.23982	11.3081	ANKRD26P1	211031
chr16	46403546	46403817	272	46403721	102	8.18428	1.82925	3.57671	ANKRD26P1	199288
chr16	46406534	46406942	409	46406814	106	10.58	2.00275	5.76112	ANKRD26P1	196195
chr16	52283449	52283648	200	52283501	8	6.09213	4.59138	1.81137	LINC00919	-164480
chr16	77368212	77368487	276	77368361	13	14.9305	9.10445	9.91143	ADAMTS18	100650
chr17	13370608	13370929	322	13370748	21	8.68479	4.06137	4.0261	HS3ST3A1	134496
chr17	13372619	13372875	257	13372751	22	9.77032	4.40203	5.0205	HS3ST3A1	132493
chr17	22253112	22253381	270	22253205	122	14.9058	2.21466	9.88736	MTRNR2L1	230769
chr17	28222560	28222866	307	28222716	15	13.9947	8.16245	9.00719	EFCAB5	-34157
chr17	37102583	37102924	342	37102748	14	12.7713	7.6523	7.8367	FBXO47	20907
chr17	69603963	69604725	763	69604099	30	13.9332	5.01208	8.9504	CASC17	-405779
chr17	69605985	69606688	704	69606225	30	18.6683	6.95582	13.5605	CASC17	-407905
chr18	18518866	18519122	257	18518957	112	8.74448	1.82057	4.08073	ROCK1	172855
chr18	18520135	18520346	212	18520272	105	15.6027	2.42937	10.5623	ROCK1	171540
chr18	21195852	21196188	337	21196021	15	17.3877	10.1515	12.3057	NPC1	-29440
chr18	25436102	25436463	362	25436286	16	12.917	7.25172	7.97375	CDH2	321159
chr18	43692321	43692916	596	43692454	17	14.6989	8.07519	9.68587	HAUS1	8157
chr18	48977512	48977797	286	48977706	9	8.91641	6.19377	4.24352	LOC100287225	59295
chr18	50954634	50954931	298	50954763	12	16.0102	9.69621	10.9582	SNORA37	794019
chr18	56900847	56901159	313	56900974	17	10.2251	5.44717	5.43684	GRP	13575
chr18	59637447	59637720	274	59637629	10	8.17624	5.61169	3.56905	RNF152	-77325
chr18	61136857	61137128	272	61137045	27	15.848	6.28267	10.8015	SERPINB5	-7098
chr18	61729505	61729721	217	61729549	20	10.7402	5.15638	5.91046	LOC284294	-41775
chr19	182990	183279	290	183130	13	12.3065	7.58819	7.39205	LINC01002	19079
chr19	7054384	7054632	249	7054484	10	12.2337	7.90367	7.32284	MBD3L3	4161
chr19	27731898	27732369	472	27732112	194	40.9926	3.1128	35.2788	LINC00662	552736
chr19	27732591	27732820	230	27732702	93	7.756	1.84567	3.20622	LINC00662	552146
chr19	27733090	27733378	289	27733209	96	12.0604	2.21336	7.15623	LINC00662	551639
chr19	27736248	27736613	366	27736444	102	11.9981	2.15222	7.09834	LINC00662	548404
chr19	27738360	27738668	309	27738493	115	14.4165	2.23548	9.41207	LINC00662	546355
chr2	18477740	18478008	269	18477845	14	7.61191	4.53931	3.08012	RDH14	264114
chr2	33141185	33141586	402	33141458	63	17.0423	3.46404	11.9662	LOC100271832	-10735
chr2	36411147	36411352	206	36411236	29	8.59809	3.3092	3.95257	LOC100288911	171477
chr2	68678557	68678808	252	68678675	20	13.7617	6.74714	8.78428	FBXO48	15715
chr2	68744322	68744621	300	68744409	9	8.89086	6.17907	4.21932	APLF	49719
chr2	83569508	83569839	332	83569674	24	18.9067	8.5605	13.7921	LOC1720	485748
chr2	89563916	89564143	228	89564014	13	8.95033	5.51983	4.27296	MIR4436A	452131
chr2	92269358	92269596	239	92269479	67	12.4697	2.67833	7.54846	ACTR3BP2	140321
chr2	119062238	119062525	288	119062376	9	6.95854	5.0035	2.52552	INSIG2	216327
chr2	122817392	122817642	251	122817487	16	7.91598	4.38078	3.35333	TSN	304367
chr2	124114254	124114541	288	124114402	14	12.7713	7.6523	7.8367	CNTNAP5	-668461
chr2	137103322	137103693	372	137103511	32	16.9785	5.88347	11.9036	CXCR4	-227786
chr2	137104011	137104255	245	137104136	16	16.8131	9.61454	11.7418	CXCR4	-228411
chr2	140985821	140986030	210	140985928	12	12.7907	8.05191	7.85542	YY1P2	1331035
chr2	142873061	142873260	200	142873240	6	6.90573	5.12868	2.47654	LRP1B	16030
chr2	150881238	150881514	277	150881360	8	7.93975	5.71024	3.37063	MMADHC	-437030
chr2	163793215	163793488	274	163793373	10	6.15829	4.33701	1.86647	KCNH7	-98116
chr2	169831822	169832072	251	169831906	21	14.0294	6.65765	9.04034	ABCB11	55927
chr2	195329060	195329270	211	195329218	19	10.3839	5.15386	5.58613	SLC39A10	-1192313
chr2	211794143	211794428	286	211794258	7	8.47753	5.9669	3.8374	CPS1-IT1	311964
chr2	216473210	216473498	289	216473387	14	12.3011	7.36373	7.38745	FN1	-172596
chr2	222246236	222246435	200	222246346	11	9.2759	6.12184	4.56284	EPHA4	190664
chr2	234476145	234476391	247	234476216	15	7.54201	4.33775	3.01656	USP40	-1980
chr2	234696133	234696335	203	234696195	11	9.67982	6.37153	4.93597	UGT1A1	27277
chr20	36752212	36752496	285	36752328	13	9.68488	5.972	4.93703	TGM2	41372
chr20	43066746	43066946	201	43066816	12	8.66423	5.54543	4.00738	MIR3646	30057
chr20	45284813	45285085	273	45284953	11	10.1233	6.64245	5.34566	SLC13A3	-4853
chr20	51820580	51820900	321	51820712	21	13.344	6.292	8.38263	TSHZ2	18891
chr21	9825899	9826143	245	9826090	7	7.21082	5.33582	2.72323	MIR3687	-112
chr21	34694810	34695106	297	34694922	15	7.14028	4.12309	2.6611	IFNAR1	-2291
chr22	18687407	18687689	283	18687634	10	6.15829	4.33701	1.86647	USP18	54877
chr22	18879355	18879615	261	18879509	15	11.4581	6.6086	6.59017	DGCR6	-14226
chr22	20690076	20690551	476	20690189	12	10.4099	6.63199	5.60673	ZNF74	-58215
chr3	8115792	8115996	205	8115838	14	9.94296	5.9141	5.17418	LMCD1-AS1	427506
chr3	18868357	18868557	201	18868412	9	9.46614	6.50318	4.7355	KCNH8	-321604
chr3	28649472	28649671	200	28649575	7	8.07811	5.78002	3.48469	LINC00693	32807
chr3	77372014	77372312	299	77372163	20	11.7998	5.6933	6.90801	ROBO2	225001
chr3	82965914	82966195	282	82966061	15	10.9633	6.30837	6.1177	GBE1	-1155111
chr3	86869498	86869727	230	86869583	14	12.7713	7.6523	7.8367	VGLL3	170674
chr3	95502874	95503073	200	95503027	22	8.41844	3.8378	3.78933	MTHFD2P1	-100990
chr3	106230815	106231273	459	106230987	13	10.0117	6.17432	5.24105	CBLB	-643100
chr3	106352584	106352907	324	106352764	30	10.4935	3.82459	5.6856	LINC00882	606721
chr3	111551620	111551868	249	111551718	12	10.4099	6.63199	5.60673	PHLDB2	-26308
chr3	111552722	111553030	309	111552865	17	9.67788	5.148	4.93482	PHLDB2	-25161
chr3	141687195	141687462	268	141687326	11	8.40224	5.5756	3.77366	TFDP2	31903
chr3	145462686	145462969	284	145462825	20	7.98293	3.87676	3.40887	PLOD2	416457
chr3	166598161	166598426	266	166598271	17	14.0456	7.67829	9.05474	ZBBX	499800
chr3	175415768	175416093	326	175415781	9	7.11383	5.10153	2.6362	MIR4789	328453
chr3	175899199	175899590	392	175899401	16	8.81636	4.862	4.14691	MIR4789	812073
chr3	175941230	175941505	276	175941377	15	13.9947	8.16245	9.00719	MIR4789	854049
chr3	176015396	176015785	390	176015556	13	8.31146	5.13131	3.69162	TBL1XR1	899492
chr3	178475237	178475510	274	178475430	17	16.5184	9.18276	11.4538	KCNMB2	198943
chr3	178477582	178477930	349	178477771	15	10.2229	5.86435	5.43656	KCNMB2	201284
chr3	180867941	180868170	230	180868094	13	9.23127	5.69222	4.52783	SOX2-OT	-24837
chr3	185172163	185172457	295	185172211	12	6.50765	4.22899	2.1666	TMEM41A	44634
chr3	187120189	187120394	206	187120324	16	16.8131	9.61454	11.7418	RTP4	34157
chr3	192729249	192729556	308	192729410	13	8.95033	5.51983	4.27296	MB21D2	-93460
chr3	195223769	195224085	317	195223886	16	11.2183	6.23087	6.35998	MIR5692C1	-15219
chr3	196625536	196625879	344	196625701	107	22.4404	3.00408	17.2642	SENP5	30975
chr4	5066151	5066484	334	5066333	26	16.8351	6.95772	11.7631	STK32B	12807
chr4	12649992	12650316	325	12650147	36	12.9931	4.08135	8.04813	RAB28	835842
chr4	14924339	14924605	267	14924456	10	12.8802	8.20449	7.93915	CPEB2-AS1	79213
chr4	31820072	31820331	260	31820164	12	9.45759	6.04024	4.72767	PCDH7	1098128
chr4	32841091	32841290	200	32841140	13	8.31146	5.13131	3.69162	PCDH7	2119104
chr4	37038282	37038481	200	37038383	7	8.42941	5.94499	3.79907	MIR4801	205230
chr4	43453538	43453737	200	43453615	8	9.90105	6.71276	5.13745	GRXCR1	558333
chr4	45025453	45025665	213	45025512	10	9.16624	6.22117	4.46937	GNPDA2	-296861
chr4	61461319	61461523	205	61461379	15	10.9633	6.30837	6.1177	LPHN3	-901459
chr4	73266110	73266446	337	73266257	10	8.17624	5.61169	3.56905	ADAMTS3	168259
chr4	74408856	74409245	390	74409070	22	21.4762	10.6866	16.314	LOC728040	34551
chr4	75426680	75426879	200	75426735	14	10.4042	6.19556	5.60532	AREG	-53893
chr4	82890648	82890990	343	82890816	16	9.32917	5.14455	4.61322	HNRNPD	404333
chr4	108228562	108228789	228	108228697	11	9.2759	6.12184	4.56284	DKK2	-271244
chr4	135511353	135511737	385	135511521	16	9.89337	5.46197	5.13392	PABPC4L	-388618
chr4	141702005	141702372	368	141702237	11	10.3622	6.78673	5.5665	TBC1D9	-24766
chr4	156459327	156459835	509	156459512	24	21.1695	9.85683	16.0131	GUCY1A3	-128349
chr4	159027609	159028027	419	159027838	17	9.17696	4.87997	4.47801	FAM198B	65880
chr4	167587327	167587567	241	167587421	14	9.25335	5.49783	4.54701	SPOCK3	568156
chr4	169076962	169077179	218	169077050	9	10.1054	6.84513	5.32919	ANXA10	63363
chr5	4285908	4286132	225	4286075	11	9.2759	6.12184	4.56284	IRX1	689908
chr5	10345640	10345890	251	10345733	16	13.1154	7.37251	8.16288	2019-03-06	-8017
chr5	10347015	10347219	205	10347159	11	7.95139	5.29227	3.38061	2019-03-06	-6591
chr5	27087560	27087801	242	27087653	6	7.06283	5.20187	2.61201	CDH9	-48964
chr5	49941525	49941822	298	49941690	12	15.3516	9.39254	10.3196	PARP8	-20042
chr5	68758962	68759611	650	68759122	26	17.564	7.31996	12.4777	OCLN	-28996
chr5	77725808	77726052	245	77725945	17	11.4933	6.16356	6.62164	SCAMP1	69607
chr5	79896013	79896212	200	79896171	22	10.9968	4.94758	6.14911	ANKRD34B	-29867
chr5	79987869	79988142	274	79988032	22	22.4807	11.2911	17.304	DHFR	-37232
chr5	79988810	79989165	356	79988969	15	9.56873	5.47872	4.83065	DHFR	-38169
chr5	86215461	86215734	274	86215636	10	7.83895	5.40007	3.28218	MIR4280	195135
chr5	91830759	91831006	248	91830952	8	9.44985	6.50252	4.72638	NR2F1-AS1	1075547
chr5	97209183	97209465	283	97209352	16	10.5188	5.82114	5.70876	RIOK2	-690347
chr5	102915711	102916022	312	102915875	22	10.9968	4.94758	6.14911	NUDT12	-17385
chr5	115465184	115465419	236	115465287	20	13.0474	6.35503	8.0986	COMMD10	44561
chr5	123085434	123085672	239	123085537	12	8.52056	5.45604	3.87842	CSNK1G3	204427
chr5	125499313	125500245	933	125499998	33	15.4572	5.17572	10.4216	GRAMD3	-195789
chr5	128885686	128886031	346	128885868	20	10.7402	5.15638	5.91046	ADAMTS19	89766
chr5	132961365	132961928	564	132961646	40	25.655	7.84711	20.4295	FSTL4	-13423
chr5	144562679	144562907	229	144562871	13	8.31146	5.13131	3.69162	PRELID2	651996
chr5	144563016	144563215	200	144563035	11	7.05572	4.73128	2.60914	PRELID2	651832
chr5	149030352	149030668	317	149030426	21	11.5981	5.40192	6.71791	ARHGEF37	69292
chr5	154411694	154411972	279	154411819	15	11.1236	6.40537	6.27134	KIF4B	18560
chr5	174477816	174478019	204	174477861	16	9.89337	5.46197	5.13392	FLJ16171	-55127
chr5	180516434	180516636	203	180516501	13	9.68488	5.972	4.93703	OR2V1	35803
chr5	180516748	180517141	394	180516805	14	9.25335	5.49783	4.54701	OR2V1	35499
chr5	180517598	180517962	365	180517659	12	6.41937	4.1768	2.09082	OR2V1	34645
chr5	180518310	180518543	234	180518453	14	8.64461	5.1363	3.99521	OR2V1	33851
chr6	501147	501453	307	501290	11	12.4999	8.00373	7.57604	IRF4	109552
chr6	11583088	11583287	200	11583153	7	8.11156	5.79611	3.51377	TMEM170B	44694
chr6	23292074	23292487	414	23292151	22	9.40556	4.24597	4.68627	HDGFL1	722474
chr6	31395379	31395600	222	31395508	20	10.2664	4.92419	5.47549	MICA	24138
chr6	31395757	31396198	442	31395904	18	7.55766	3.92499	3.03045	MICA	24534
chr6	31397223	31397465	243	31397395	18	11.7835	6.10456	6.89405	MICA	26025
chr6	42491733	42492102	370	42491999	21	18.7818	9.38457	13.6714	UBR2	-39760
chr6	50725077	50725549	473	50725455	10	6.72052	4.69229	2.34993	TFAP2D	44199
chr6	55962804	55963204	401	55963002	9	5.80276	4.26572	1.57475	COL21A1	149376
chr6	57533677	57533946	270	57533784	21	12.1355	5.66925	7.22762	PRIM2	351370
chr6	57901200	57901431	232	57901338	15	10.9633	6.30837	6.1177	GUSBP4	386386
chr6	58505350	58505664	315	58505547	16	9.32917	5.14455	4.61322	GUSBP4	-217823
chr6	58777231	58777478	248	58777414	114	9.2986	1.8528	4.58462	GUSBP4	-489690
chr6	58777694	58777998	305	58777785	114	9.22373	1.84708	4.52084	GUSBP4	-490061
chr6	58778160	58778588	429	58778248	105	8.19246	1.81327	3.58474	GUSBP4	-490524
chr6	58778679	58778968	290	58778811	113	10.2644	1.93234	5.47483	GUSBP4	-491087
chr6	63492038	63492269	232	63492132	14	11.2722	6.72933	6.41182	KHDRBS2	-496032
chr6	78300353	78300555	203	78300421	12	7.98721	5.12555	3.40887	MEI4	-99951
chr6	83016390	83016647	258	83016491	17	9.67788	5.148	4.93482	TPBG	-56431
chr6	130039354	130039623	270	130039483	18	10.5625	5.434	5.74508	ARHGAP18	-8113
chr6	141002976	141003254	279	141003151	19	11.4691	5.72	6.59867	MIR4465	-1799
chr6	152129070	152129535	466	152129268	207	35.9794	2.74757	30.5032	ESR1	455
chr6	152163647	152164008	362	152163787	112	15.203	2.32388	10.1761	ESR1	34974
chr6	152201705	152202019	315	152201848	85	15.7672	2.7272	10.7228	ESR1	73035
chr6	152265251	152265695	445	152265457	182	25.3588	2.41122	20.138	ESR1	136644
chr6	152332705	152333030	326	152332864	86	10.8067	2.19698	5.97494	ESR1	204051
chr6	152382044	152382360	317	152382199	90	12.7484	2.34345	7.81694	ESR1	253386
chr6	152415456	152415800	345	152415644	136	24.5612	2.76289	19.3521	ESR1	286831
chr6	152419815	152420150	336	152419992	141	17.7942	2.26676	12.7024	ESR1	291179
chr6	155348761	155349007	247	155348901	10	11.1176	7.33675	6.26557	TIAM2	-62521
chr6	158248069	158248557	489	158248241	23	13.9633	6.18464	8.97947	SNX9	4039
chr6	160073907	160074196	290	160074046	16	13.7503	7.76028	8.77392	SOD2	40307
chr6	166701441	166701640	200	166701596	14	7.51972	4.48716	2.99851	PRR18	20275
chr6	166701853	166702656	804	166702399	55	29.0741	6.59637	23.7944	PRR18	19472
chr7	5900016	5900313	298	5900140	9	7.11383	5.10153	2.6362	OCM	-20288
chr7	15570813	15571024	212	15570992	15	7.54201	4.33775	3.01656	AGMO	30648
chr7	61968739	61969657	919	61969367	197	34.6499	2.76265	29.2255	ZNF733P	795067
chr7	61970231	61970577	347	61970409	136	18.5307	2.35284	13.4256	ZNF733P	794025
chr7	83202692	83202929	238	83202832	8	8.19448	5.85286	3.58556	SEMA3E	67915
chr7	107320246	107320533	288	107320408	10	6.72052	4.69229	2.34993	SLC26A4-AS1	-18165
chr7	121083692	121083962	271	121083723	15	7.54201	4.33775	3.01656	FAM3C	-47301
chr7	121380594	121380919	326	121380742	38	17.7131	5.31532	12.6229	PTPRZ1	-132416
chr7	141744136	141744417	282	141744269	12	10.4099	6.63199	5.60673	MGAM	48591
chr7	141745300	141745507	208	141745328	13	7.24566	4.4981	2.75321	MGAM	49650
chr7	146781097	146781580	484	146781278	12	7.39901	4.76478	2.88728	MIR548AR	-137351
chr7	148292493	148292692	200	148292580	11	10.3622	6.78673	5.5665	C7orf33	4924
chr8	17676947	17677533	587	17677187	19	9.90222	4.91084	5.13745	MTUS1	-18761
chr8	17740394	17740968	575	17740660	42	26.9135	7.93813	21.6702	FGL1	12253
chr8	20362505	20362945	441	20362751	21	16.7385	8.17861	11.6689	LZTS1-AS1	229468
chr8	25073783	25074063	281	25073971	13	7.15152	4.44327	2.67104	DOCK5	31685
chr8	26413505	26413720	216	26413688	14	8.10126	4.81939	3.50379	DPYSL2	-21651
chr8	30245831	30246133	303	30245987	55	24.3397	5.37949	19.134	RBPMS-AS1	-3070
chr8	35105707	35106012	306	35105835	33	10.7675	3.67263	5.93707	UNC5D	12861
chr8	37931338	37931739	402	37931656	20	7.98293	3.87676	3.40887	ASH2L	-31354
chr8	37932332	37932760	429	37932470	16	9.32917	5.14455	4.61322	ASH2L	-30540
chr8	41415874	41416080	207	41416013	15	8.45762	4.84193	3.82357	AGPAT6	-19693
chr8	43092761	43093398	638	43092957	209	52.5407	3.54803	46.1919	POTEA	-54627
chr8	43093706	43094015	310	43093861	105	21.1221	2.91728	15.9668	POTEA	-53723
chr8	43094643	43095351	709	43094822	186	43.3247	3.33243	37.4753	POTEA	-52762
chr8	43095770	43096173	404	43095941	127	30.9172	3.37985	25.5968	POTEA	-51643
chr8	43096491	43097182	692	43097035	138	32.3619	3.30195	27.0066	POTEA	-50549
chr8	63124622	63124882	261	63124750	18	13.2816	6.96391	8.32256	NKAIN3	-36750
chr8	69818361	69818892	532	69818616	31	17.7358	6.35827	12.6451	LOC100505718	197809
chr8	70160309	70160609	301	70160464	12	7.98721	5.12555	3.40887	LOC100505718	-144039
chr8	87443210	87443465	256	87443309	8	6.88988	5.09005	2.46182	RMDN1	77700
chr8	92846622	92846871	250	92846658	10	6.72052	4.69229	2.34993	RUNX1T1	183250
chr8	130507880	130508079	200	130507978	11	9.08681	6.0042	4.39915	LINC00977	-254492
chr8	130509571	130509847	277	130509754	23	9.78025	4.27889	5.02817	LINC00977	-256268
chr8	138074922	138075134	213	138074998	11	10.3622	6.78673	5.5665	FAM135B	1434067
chr8	138249519	138249813	295	138249679	21	10.6312	4.93639	5.80952	FAM135B	1259386
chr9	3504394	3504749	356	3504572	18	11.1442	5.74979	6.28973	RFX3	-15085
chr9	81537121	81537539	419	81537378	20	10.2664	4.92419	5.47549	PSAT1	625388
chr9	107255698	107256169	472	107255987	24	14.283	6.13855	9.28338	OR13F1	-10556
chr9	113452698	113452914	217	113452789	8	9.48763	6.52062	4.75566	MUSK	21739
chrX	3913283	3913601	319	3913450	11	13.8211	8.67003	8.84155	LOC389906	-151515
chrX	3914286	3914630	345	3914445	16	9.89337	5.46197	5.13392	LOC389906	-152510
chrX	4526797	4527097	301	4526957	18	16.3905	8.82804	11.3298	LOC389906	-765022
chrX	8248635	8248869	235	8248819	17	6.85807	3.71841	2.44375	VCX2	-109511
chrX	26103317	26103580	264	26103460	9	10.867	7.22503	6.03013	MAGEB18	-52999
chrX	30037628	30037887	260	30037812	12	11.5926	7.35229	6.7136	MAGEB2	-195862
chrX	35710263	35710462	200	35710371	15	11.813	6.82514	6.91832	MAGEB16	-106087
chrX	46243564	46243763	200	46243682	8	9.44985	6.50252	4.72638	KRBOX4	-62941
chrX	54940490	54940690	201	54940591	13	14.1496	8.67128	9.15619	TRO	-6404
chrX	67035064	67035496	433	67035119	16	11.2183	6.23087	6.35998	AR	246437
chrX	94394266	94394489	224	94394404	21	8.68479	4.06137	4.0261	LOC643486	1198497
chrX	98103128	98103384	257	98103228	12	16.0102	9.69621	10.9582	XRCC6P5	1091613
chrX	105764368	105764591	224	105764421	23	11.3628	4.95788	6.4981	CXorf57	-90738
chrX	108018815	108019014	200	108018874	7	6.96808	5.20254	2.53131	IRS4	-39267
chrX	109932999	109933203	205	109933036	25	12.096	4.97621	7.18928	CHRDL1	106040
chrX	111728644	111728994	351	111728858	31	18.9655	6.88359	13.8499	LHFPL1	194517
chrX	113621448	113621661	214	113621639	14	7.16789	4.29	2.68509	HTR2C	-196911
chrX	116558017	116558216	200	116558063	9	10.867	7.22503	6.03013	KLHL13	549638
chrX	127882593	127882830	238	127882690	7	7.21082	5.33582	2.72323	ACTRT1	-696308
chrX	130270169	130270369	201	130270255	21	17.5855	8.67401	12.4978	ARHGAP36	78040
chrX	154699451	154699676	226	154699588	16	10.5188	5.82114	5.70876	TMLHE-AS1	3388
chrY	13842547	13842895	349	13842712	104	15.2045	2.40646	10.1776	GYG2P1	690677

## Sheet: ERS1+SUZ12+CT
chr	start	end	length	abs_summit	pileup	10log10(P-value)	fold_enrichment	10log10(Q-value)	nearest.gene	distance
chr1	564467	565377	911	565203	146	27.2607	2.83155	22.0188	OR4F29	56831
chr1	565656	565862	207	565787	82	10.1707	2.17538	5.28636	OR4F29	56247
chr1	566057	566818	762	566628	122	33.1355	3.67432	27.7729	OR4F29	55406
chr1	567203	568315	1113	567412	134	32.0476	3.34523	26.7139	OR4F29	54622
chr1	569220	570296	1077	569413	124	21.4486	2.67746	16.2745	OR4F29	52621
chr1	71112883	71113230	348	71113041	46	16.362	4.2028	11.2535	CTH	236141
chr1	91925330	91925605	276	91925459	13	11.0909	6.84321	6.15667	CDC7	-40944
chr1	102018463	102019052	590	102018613	16	9.62404	5.30962	4.77685	RNU6-31P	-212162
chr1	116979618	116979817	200	116979657	33	13.3725	4.47063	8.35064	ATP1A1OS	-18413
chr1	118861837	118862038	202	118861958	19	12.8394	6.46904	7.83375	SPAG17	-134110
chr1	121484400	121485491	1092	121485245	369	85.448	3.38952	75.9565	EMBP1	224336
chr1	150716104	150716680	577	150716276	26	17.3163	7.19584	12.1902	CTSS	22157
chr1	238804969	238805284	316	238805116	19	10.7273	5.33025	5.81002	LOC339535	-155799
chr10	19604019	19604223	205	19604196	16	10.4978	5.80895	5.5983	PLXDC2	-501175
chr10	29190922	29191127	206	29191088	13	8.55775	5.28043	3.79868	C10orf126	55752
chr10	42384361	42384756	396	42384634	93	11.6842	2.20877	6.72408	LOC441666	478859
chr10	42384846	42385362	517	42385192	208	32.8195	2.59506	27.465	LOC441666	478301
chr10	42385507	42385747	241	42385589	152	18.8332	2.25406	13.6828	LOC441666	477904
chr10	42385976	42386187	212	42386035	114	18.543	2.56929	13.3973	LOC441666	477458
chr10	42388237	42388549	313	42388366	143	16.9797	2.20181	11.8595	LOC441666	475127
chr10	42389343	42389582	240	42389412	110	5.44974	1.56547	1.35328	LOC441666	474081
chr10	42392579	42392862	284	42392726	111	13.5757	2.20411	8.54601	LOC441666	470767
chr10	42393624	42393949	326	42393787	120	13.5006	2.1277	8.47296	LOC441666	469706
chr10	42395999	42396289	291	42396159	160	22.6869	2.421	17.5013	LOC441666	467334
chr10	42396718	42397025	308	42396888	102	15.8334	2.48451	10.7373	LOC441666	466605
chr10	42400437	42400650	214	42400611	129	15.0204	2.17042	9.94645	LOC441666	462882
chr10	42527904	42528206	303	42528043	127	15.9673	2.25079	10.8675	LOC441666	335450
chr10	42529237	42529608	372	42529455	187	21.3348	2.18498	16.1615	LOC441666	334038
chr10	42596795	42597261	467	42597076	222	39.7979	2.80726	34.2065	LOC441666	266417
chr10	42597795	42598241	447	42598076	100	8.15436	1.83829	3.44777	LOC441666	265417
chr10	42599560	42600341	782	42599775	188	34.474	2.83032	29.0734	LOC441666	263718
chr10	54593857	54594083	227	54594037	19	8.78727	4.36889	4.00264	MBL2	-62577
chr10	64130858	64131084	227	64131037	14	7.86756	4.68496	3.18875	ZNF365	-2878
chr10	69486702	69486972	271	69486839	13	10.8013	6.66392	5.8789	CTNNA3	-30890
chr10	74776787	74777000	214	74776925	12	14.8115	9.13028	9.74327	PLA2G12B	-62415
chr10	91757922	91758238	317	91758091	11	8.61945	5.71193	3.85043	LINC00865	168842
chr10	98576029	98576365	337	98576217	29	11.9879	4.42507	7.0152	LCOR	-15799
chr10	109847288	109847530	243	109847379	17	8.38728	4.4694	3.64569	SORCS1	-922913
chr11	5246985	5247311	327	5247141	31	49.5708	23.4388	43.2038	HBB	1160
chr11	10530767	10531225	459	10531210	41	6.96363	2.39822	2.39577	MTRNR2L8	-487
chr11	14182419	14182792	374	14182606	43	17.0735	4.61617	11.952	RRAS2	197425
chr11	25625100	25625467	368	25625223	20	8.99704	4.32719	4.19448	ANO3	-728454
chr11	27589143	27589606	464	27589240	26	13.8297	5.56353	8.79144	BDNF-AS	60842
chr11	36528728	36528989	262	36528863	19	8.25634	4.12113	3.52763	TRAF6	3000
chr11	51579348	51579757	410	51579623	137	17.747	2.29344	12.613	OR4C46	64342
chr11	51586749	51587085	337	51586896	151	19.8994	2.32413	14.737	OR4C46	71615
chr11	51588806	51589123	318	51588941	151	17.7179	2.19483	12.5843	OR4C46	73660
chr11	51591043	51591293	251	51591157	105	9.60083	1.92929	4.75656	OR4C46	75876
chr11	106580418	106580639	222	106580482	28	13.4717	5.10682	8.44497	GUCY1A2	308689
chr11	106580823	106581022	200	106580951	13	7.58196	4.69553	2.94306	GUCY1A2	308220
chr11	121888245	121888569	325	121888341	33	12.4212	4.1689	7.43502	MIR125B1	82211
chr12	22505533	22505771	239	22505619	15	14.164	8.26559	9.1174	ST8SIA1	-17971
chr12	28803249	28803514	266	28803399	16	9.62404	5.30962	4.77685	CCDC91	393267
chr12	40641254	40641562	309	40641392	33	10.7691	3.67309	5.8501	LRRK2	22580
chr12	64759675	64760086	412	64760048	12	9.69447	6.18792	4.83583	C12orf56	24297
chr12	69630167	69630366	200	69630253	13	9.55549	5.89205	4.71281	CPSF6	-3063
chr12	76515030	76515232	203	76515110	23	11.3346	4.94536	6.39142	NAP1L1	-36372
chr12	79572864	79573247	384	79573050	11	7.56606	5.05033	2.93647	SYT1	133618
chr12	83294113	83294403	291	83294305	18	10.6194	5.46456	5.70703	TMTC2	213372
chr12	83787820	83788271	452	83788103	18	15.0176	7.99635	9.94376	TMTC2	707170
chr12	97220744	97221064	321	97220876	25	16.3228	6.92933	11.2152	NEDD1	-80124
chr12	108741981	108742192	212	108742158	21	8.24233	3.87414	3.51807	CMKLR1	-9064
chr12	132483155	132483432	278	132483263	32	10.9093	3.79046	5.98324	SNORA49	-32505
chr13	24764042	24764241	200	24764204	22	9.43043	4.25653	4.60212	MIR2276	27650
chr13	45999152	45999363	212	45999304	14	12.2496	7.33201	7.26712	SLC25A30	-6714
chr13	50639348	50639631	284	50639494	13	6.42392	4.02652	1.9984	MIR15A	-16157
chr13	66023414	66023613	200	66023438	13	7.73113	4.78384	3.06763	PCDH9-AS2	-1375862
chr13	72127314	72127608	295	72127507	13	7.73113	4.78384	3.06763	DACH1	313823
chr13	78278591	78279078	488	78278658	22	8.93838	4.05023	4.14134	SLAIN1	5643
chr13	87726855	87727263	409	87727136	20	11.6128	5.59677	6.65589	MIR4500	543859
chr13	109995886	109996202	317	109996054	33	14.9979	5.01508	9.92459	MYO16-AS1	-176403
chr13	110076413	110076795	383	110076568	89	17.8491	2.8778	12.714	MYO16-AS1	-256917
chr14	42520542	42520767	226	42520572	13	7.02973	4.37263	2.45276	LRFN5	443809
chr14	53019223	53019589	367	53019412	8	9.63889	6.59216	4.78629	TXNDC16	-111
chr14	59429092	59429534	443	59429400	19	10.0125	4.966	5.13373	DAAM1	-225980
chr14	102235938	102236138	201	102236093	9	11.0778	7.32462	6.14412	PPP2R5C	7959
chr16	46391879	46392092	214	46391987	147	12.1991	1.8893	7.21824	ANKRD26P1	211022
chr16	56431627	56431937	311	56431804	11	10.009	6.573	5.13161	AMFR	27646
chr16	80444809	80445115	307	80444940	25	13.704	5.67956	8.66884	DYNLRB2	-129913
chr17	13370622	13370896	275	13370769	32	12.1881	4.1876	7.20791	HS3ST3A1	134475
chr17	13372601	13372905	305	13372763	28	13.4717	5.10682	8.44497	HS3ST3A1	132481
chr17	13685802	13686001	200	13685857	7	6.8917	5.15985	2.3375	HS3ST3A1	-180613
chr17	69604086	69604768	683	69604227	30	10.8329	3.9338	5.90951	CASC17	-405907
chr17	69605974	69606373	400	69606205	26	8.28855	3.42621	3.55835	CASC17	-407885
chr18	18518878	18519218	341	18518981	142	7.95233	1.64618	3.26748	ROCK1	172831
chr18	43692264	43692773	510	43692723	19	6.52355	3.35914	2.08899	HAUS1	8426
chr18	46037504	46037703	200	46037679	19	8.78727	4.36889	4.00264	CTIF	-27747
chr18	59638665	59638877	213	59638827	9	5.71361	4.20861	1.40162	RNF152	-78523
chr19	182855	183157	303	183086	15	7.40524	4.2642	2.79355	LINC01002	19123
chr19	7054442	7054645	204	7054521	10	8.84419	6.02525	4.05399	MBD3L3	4124
chr19	13646754	13647019	266	13646918	7	8.24543	5.8597	3.51807	CACNA1A	-29644
chr19	14326603	14326906	304	14326776	13	17.212	10.2545	12.0881	LPHN1	-9779
chr19	27731896	27732330	435	27732107	194	24.7723	2.31068	19.5636	LINC00662	552741
chr19	27736260	27736613	354	27736435	118	13.1032	2.11298	8.08838	LINC00662	548413
chr2	18477817	18478019	203	18477874	9	9.36957	6.44981	4.54517	RDH14	264085
chr2	33141191	33141540	350	33141456	52	8.15327	2.35903	3.44769	LOC100271832	-10737
chr2	36411137	36411422	286	36411289	32	14.2258	4.86758	9.17753	LOC100288911	171424
chr2	57418555	57418767	213	57418744	18	8.93925	4.59218	4.14216	VRK2	-855032
chr2	57418852	57419056	205	57418878	25	8.7916	3.68545	4.00618	VRK2	-854898
chr2	68678557	68678811	255	68678741	16	7.07789	3.9511	2.4969	FBXO48	15649
chr2	122817010	122817408	399	122817129	18	9.86274	5.06374	4.99349	TSN	304009
chr2	126650911	126651231	321	126651034	21	20.1461	10.2045	14.9822	GYPC	-762476
chr2	137103460	137103691	232	137103524	34	14.0994	4.60211	9.05405	CXCR4	-227799
chr2	169831849	169832056	208	169831978	19	9.36966	4.64835	4.54517	ABCB11	55855
chr2	180511629	180511828	200	180511756	7	6.8917	5.15985	2.3375	ZNF385B	-61123
chr2	234475847	234476461	615	234476046	24	20.4337	9.42934	15.2677	USP40	-1810
chr20	54856801	54857000	200	54856838	21	7.80933	3.69506	3.13725	MC3R	33051
chr21	34694715	34694980	266	34694848	17	12.8058	6.93306	7.80104	IFNAR1	-2365
chr22	18687506	18687793	288	18687604	13	8.93293	5.50918	4.13718	USP18	54847
chr22	20690161	20690520	360	20690421	12	8.54492	5.47119	3.7912	ZNF74	-57983
chr22	25001329	25001528	200	25001406	11	8.3871	5.56609	3.64569	GGT1	-2219
chr3	51053118	51053328	211	51053219	17	15.8858	8.79841	10.7879	DOCK3	340548
chr3	66924793	66925058	266	66924904	10	8.84419	6.02525	4.05399	KBTBD8	-123822
chr3	77372084	77372283	200	77372173	26	9.44518	3.8272	4.61497	ROBO2	225011
chr3	82965691	82966084	394	82965847	18	8.58353	4.41593	3.82162	GBE1	-1154897
chr3	106352574	106352902	329	106352767	31	9.54476	3.45703	4.7081	LINC00882	606718
chr3	111552842	111553080	239	111553002	26	18.4369	7.76543	13.293	PHLDB2	-25024
chr3	112281105	112281304	200	112281159	7	6.8917	5.15985	2.3375	SLC35A5	303
chr3	169488288	169488487	200	169488427	16	9.62404	5.30962	4.77685	ACTRT3	-744
chr3	171220662	171221109	448	171220840	34	14.0994	4.60211	9.05405	TNIK	-42643
chr3	175899554	175899807	254	175899630	20	8.48084	4.09496	3.73407	MIR4789	812302
chr3	196625545	196625879	335	196625704	110	15.2838	2.34988	10.2036	SENP5	30978
chr4	12649987	12650306	320	12650148	37	18.2072	5.60509	13.0672	RAB28	835841
chr4	61461208	61461471	264	61461337	19	8.78727	4.36889	4.00264	LPHN3	-901501
chr4	73321843	73322042	200	73321978	25	8.40359	3.54708	3.66127	ADAMTS3	112538
chr4	75426706	75427000	295	75426865	22	11.8492	5.3456	6.88301	AREG	-53763
chr4	82890554	82890951	398	82890744	20	10.8569	5.2143	5.93221	HNRNPD	404405
chr4	100510030	100510251	222	100510173	16	8.2005	4.53072	3.48901	MTTP	24934
chr4	110432357	110432556	200	110432518	8	9.49197	6.52269	4.65933	CCDC109B	-48836
chr4	153725312	153725566	255	153725422	13	9.55549	5.89205	4.71281	ARFIP1	24311
chr4	156459297	156459721	425	156459423	15	10.303	5.91204	5.41328	GUCY1A3	-128438
chr4	167501349	167501807	459	167501611	45	8.92663	2.66856	4.13117	SPOCK3	653966
chr4	190321357	190321581	225	190321438	10	8.84419	6.02525	4.05399	FRG1	-540535
chr5	5816470	5816969	500	5816654	16	9.62404	5.30962	4.77685	KIAA0947	393869
chr5	10347048	10347489	442	10347073	13	7.02973	4.37263	2.45276	2019-03-06	-6677
chr5	21711164	21711468	305	21711283	16	8.86647	4.88934	4.07292	GUSBP1	251695
chr5	27426767	27426979	213	27426867	12	9.69447	6.18792	4.83583	LINC01021	-45531
chr5	32313071	32313296	226	32313167	10	12.5578	8.05709	7.5633	MTMR12	-53
chr5	38120649	38120860	212	38120835	20	8.48084	4.09496	3.73407	EGFLAM	-137675
chr5	68759229	68759448	220	68759319	21	11.0034	5.11319	6.07382	OCLN	-28799
chr5	79947149	79947480	332	79947328	55	9.00984	2.43295	4.20705	MTRNR2L2	-474
chr5	79988764	79989043	280	79988876	14	8.62633	5.12555	3.85269	DHFR	-38076
chr5	86214597	86214799	203	86214733	14	11.9378	7.13991	6.96671	MIR4280	196038
chr5	100063965	100064196	232	100064070	11	11.5375	7.47442	6.58389	ST8SIA4	174919
chr5	102915708	102916022	315	102915862	22	8.48088	3.86301	3.73407	NUDT12	-17372
chr5	112922619	112923221	603	112922926	15	12.7854	7.42146	7.78133	YTHDC2	73536
chr5	115465190	115465389	200	115465248	19	11.5293	5.75217	6.57667	COMMD10	44522
chr5	124952329	124952546	218	124952487	15	12.4845	7.2367	7.49465	GRAMD3	-743300
chr5	132961367	132961872	506	132961790	42	14.147	3.94213	9.10083	FSTL4	-13567
chr5	134262426	134262708	283	134262578	31	19.4009	7.0753	14.2426	MIR4461	-1150
chr5	149030377	149030714	338	149030405	19	7.76975	3.89997	3.10194	ARHGEF37	69271
chr5	180516278	180516684	407	180516451	14	9.51928	5.6576	4.68349	OR2V1	35853
chr5	180517668	180518003	336	180517846	15	12.1981	7.06091	7.21723	OR2V1	34458
chr5	180518346	180518581	236	180518451	16	14.2924	8.0919	9.24214	OR2V1	33853
chr6	18888514	18888741	228	18888630	16	8.2005	4.53072	3.48901	MIR548A1	316616
chr6	23292074	23292428	355	23292190	26	11.341	4.53484	6.39724	HDGFL1	722513
chr6	23801996	23802195	200	23802105	11	8.86484	5.86561	4.07292	NRSN1	-324308
chr6	58777638	58777954	317	58777758	139	9.61265	1.76241	4.76816	GUSBP4	-490034
chr6	58778490	58778923	434	58778817	137	9.0127	1.73123	4.20966	GUSBP4	-491093
chr6	78300223	78300498	276	78300394	13	9.55549	5.89205	4.71281	MEI4	-99978
chr6	126093659	126094046	388	126093825	9	7.71672	5.4775	3.05807	NCOA7	-8481
chr6	141002274	141002530	257	141002377	17	11.471	6.15066	6.52218	MIR4465	-2573
chr6	141003135	141003503	369	141003341	25	8.40359	3.54708	3.66127	MIR4465	-1609
chr6	151773394	151773593	200	151773451	8	9.63889	6.59216	4.78629	C6orf211	59
chr6	152129065	152129514	450	152129267	240	28.0946	2.23026	22.8399	ESR1	454
chr6	152163656	152164002	347	152163788	123	8.75505	1.76942	3.97206	ESR1	34975
chr6	152201693	152202020	328	152201847	100	14.3135	2.37325	9.26249	ESR1	73034
chr6	152265251	152265654	404	152265459	225	22.4489	2.07035	17.2657	ESR1	136646
chr6	152332703	152333030	328	152332865	107	9.72951	1.92708	4.86882	ESR1	204052
chr6	152382031	152382361	331	152382200	114	12.3155	2.08267	7.33161	ESR1	253387
chr6	152415444	152415797	354	152415644	158	19.7698	2.26886	14.6085	ESR1	286831
chr6	152419858	152420152	295	152419993	163	12.696	1.85271	7.69604	ESR1	291180
chr6	154846154	154846398	245	154846243	14	11.9378	7.13991	6.96671	CNKSR3	-14490
chr6	158248170	158248471	302	158248310	25	10.6012	4.36689	5.69141	SNX9	4108
chr6	166702114	166702626	513	166702291	56	13.6404	3.15555	8.60804	PRR18	19580
chr7	11504623	11504822	200	11504654	6	6.78949	5.0732	2.29038	THSD7A	367170
chr7	26323477	26323784	308	26323600	16	14.2924	8.0919	9.24214	SNX10	-7914
chr7	61968719	61969646	928	61969349	242	37.5847	2.58447	32.0842	ZNF733P	795085
chr7	61970207	61970576	370	61970380	158	15.5188	2.02972	10.4309	ZNF733P	794054
chr7	71923394	71923699	306	71923562	10	8.84419	6.02525	4.05399	CALN1	-46202
chr7	89830270	89830469	200	89830344	8	6.63006	4.92975	2.15984	STEAP2	-10655
chr7	94288729	94288928	200	94288828	9	11.0778	7.32462	6.14412	PEG10	3147
chr7	106412438	106412711	274	106412561	18	16.7457	9.04389	11.6289	PIK3CG	-93161
chr7	122346155	122346506	352	122346247	10	8.84419	6.02525	4.05399	RNF148	-3226
chr7	141745275	141745535	261	141745440	17	9.02009	4.79723	4.21517	MGAM	49762
chr8	23746285	23746487	203	23746332	30	10.4197	3.80105	5.52352	STC1	-34012
chr8	30245850	30246076	227	30245991	44	15.0379	4.02396	9.96313	RBPMS-AS1	-3074
chr8	35105689	35106003	315	35105872	50	15.7147	3.81031	10.6216	UNC5D	12898
chr8	37931449	37931840	392	37931661	23	10.1706	4.44159	5.2863	ASH2L	-31349
chr8	37932367	37932641	275	37932473	26	11.341	4.53484	6.39724	ASH2L	-30537
chr8	43092760	43093295	536	43092958	200	28.9655	2.4704	23.6966	POTEA	-54626
chr8	43093715	43094018	304	43093861	108	14.5216	2.30754	9.46256	POTEA	-53723
chr8	43094652	43095352	701	43094840	195	32.4552	2.67096	27.1111	POTEA	-52744
chr8	43095777	43096137	361	43095944	120	15.7674	2.29424	10.6728	POTEA	-51640
chr8	43096543	43097084	542	43096903	136	24.679	2.77114	19.4714	POTEA	-50681
chr8	58435292	58435704	413	58435405	13	10.8013	6.66392	5.8789	LINC00588	243304
chr8	63123612	63123874	263	63123750	16	15.0252	8.53937	9.9509	NKAIN3	-37750
chr8	63124384	63124949	566	63124515	26	14.5841	5.89801	9.5228	NKAIN3	-36985
chr8	69818397	69818879	483	69818603	31	11.0739	3.92367	6.14197	LOC100505718	197822
chr8	101064117	101064420	304	101064287	10	10.6721	7.09479	5.75758	RGS22	53567
chr8	106891573	106891799	227	106891758	15	10.5084	6.03478	5.60707	OXR1	-390647
chr8	110346373	110346638	266	110346471	9	11.0778	7.32462	6.14412	ENY2	-80
chr8	134553128	134553331	204	134553225	10	12.5578	8.05709	7.5633	ST3GAL1	30958
chr9	160614	160824	211	160677	8	9.63889	6.59216	4.78629	CBWD1	18398
chr9	25285498	25285697	200	25285589	17	11.675	6.26856	6.7151	TUSC1	393267
chr9	32360247	32360526	280	32360425	17	17.6433	9.8595	12.5107	ACO1	-24175
chr9	81537069	81537551	483	81537345	35	22.1074	7.41804	16.9278	PSAT1	625355
chr9	105776113	105776372	260	105776299	10	7.802	5.37681	3.13107	CYLC2	18707
chr9	107255819	107256033	215	107255984	22	9.9615	4.48496	5.08788	OR13F1	-10559
chr9	116215615	116216057	443	116215922	16	13.328	7.50222	8.30717	RGS3	8914
chrX	49821989	49822204	216	49822114	36	11.8915	3.77284	6.92462	CLCN5	-10100
chrX	67035341	67035571	231	67035419	19	7.76975	3.89997	3.10194	AR	246737
chrX	88160378	88160577	200	88160398	7	8.24543	5.8597	3.51807	CPXCR1	158173
chrX	94394224	94394491	268	94394374	29	14.2812	5.28291	9.23205	LOC643486	1198527
chrX	98103072	98103286	215	98103210	12	13.3868	8.38475	8.36358	XRCC6P5	1091631
chrX	111728657	111728871	215	111728810	23	8.72061	3.85287	3.94206	LHFPL1	194565
chrX	125606248	125606558	311	125606364	11	12.0122	7.73977	7.03711	DCAF12L1	80478

## Sheet: ESR2+SUZ12+E3
chr	start	end	length	abs_summit	pileup	10log10(P-value)	fold_enrichment	10log10(Q-value)	nearest.gene	distance
chr1	564477	565365	889	565205	147	18.0503	2.24072	13.0844	OR4F29	56829
chr1	565618	565862	245	565776	103	10.16	1.98917	5.74386	OR4F29	56258
chr1	566065	566810	746	566315	130	23.2548	2.74009	18.0308	OR4F29	55719
chr1	567193	568229	1037	567384	126	16.8639	2.32208	11.9642	OR4F29	54650
chr1	569233	569692	460	569416	131	15.0102	2.15575	10.2171	OR4F29	52618
chr1	569881	570296	416	569933	82	13.1146	2.48853	8.46256	OR4F29	52101
chr1	25328529	25328736	208	25328621	19	14.3814	7.35049	9.63024	RUNX3	-37120
chr1	30243625	30243824	200	30243720	9	6.33697	4.60784	2.40306	PTPRU	680693
chr1	30244171	30244442	272	30244279	18	7.65385	3.96992	3.51053	PTPRU	681252
chr1	45282182	45282567	386	45282313	13	8.33471	5.14535	4.10439	BTBD19	8160
chr1	56131783	56131982	200	56131825	9	8.45264	5.9229	4.20569	MIR4422	440512
chr1	58104666	58104876	211	58104768	11	8.92615	5.90393	4.63293	LOC101926890	-221446
chr1	59195411	59195959	549	59195565	11	10.0067	6.57162	5.61347	MYSM1	-29818
chr1	67201955	67202275	321	67202112	11	8.92615	5.90393	4.63293	TCTEX1D1	-16027
chr1	70381657	70381969	313	70381820	23	14.381	6.39412	9.63024	PIN1P1	-3184
chr1	71112437	71113255	819	71113008	69	25.0554	4.5291	19.7332	CTH	236108
chr1	71113440	71113647	208	71113463	20	9.70502	4.65565	5.33227	CTH	236563
chr1	72393762	72394142	381	72393892	10	7.85781	5.41194	3.67163	NEGR1-IT1	-91197
chr1	72617315	72617514	200	72617382	6	6.22987	4.79057	2.30291	NEGR1	130895
chr1	75745898	75746227	330	75746056	24	20.0144	9.18812	14.9489	LHX8	145490
chr1	80037428	80037659	232	80037559	14	9.27847	5.51287	4.94292	ELTD1	-565064
chr1	90844095	90844811	717	90844650	20	15.4696	7.71802	10.6538	BARHL2	338144
chr1	91924860	91925648	789	91925241	15	10.2498	5.8804	5.82533	CDC7	-41162
chr1	96731218	96731521	304	96731378	15	6.72321	3.9047	2.69732	PTBP2	-455796
chr1	102018459	102018966	508	102018620	24	15.3411	6.66054	10.5314	RNU6-31P	-212169
chr1	103647760	103647961	202	103647859	11	8.92615	5.90393	4.63293	COL11A1	-73807
chr1	105412588	105413030	443	105412816	37	29.1673	10.124	23.597	LOC100129138	797172
chr1	105525786	105525996	211	105525831	6	6.02406	4.68033	2.15013	LOC100129138	910187
chr1	106626757	106627001	245	106626808	7	7.67593	5.58043	3.51159	PRMT6	-972458
chr1	106973656	106973952	297	106973815	14	8.22981	4.89383	4.01415	PRMT6	-625451
chr1	107631430	107631676	247	107631610	7	7.32771	5.39864	3.23042	PRMT6	32344
chr1	108565887	108566113	227	108566012	6	6.4072	4.88288	2.4272	VAV3	-58467
chr1	109066179	109066576	398	109066320	13	11.9778	7.38837	7.40969	FAM102B	-36650
chr1	109314568	109314847	280	109314712	21	14.9783	7.17761	10.1906	STXBP3	25428
chr1	112044807	112045070	264	112044943	15	6.72321	3.9047	2.69732	ADORA3	1800
chr1	116979602	116979821	220	116979652	43	18.9482	5.133	13.9365	ATP1A1OS	-18408
chr1	118861359	118862110	752	118861619	35	31.1047	11.7452	25.3821	SPAG17	-133771
chr1	121484448	121485473	1026	121485242	356	55.8884	2.62656	46.397	EMBP1	224333
chr1	150716122	150717077	956	150716829	37	24.3477	7.93984	19.0612	CTSS	21604
chr1	153229113	153229336	224	153229211	17	9.01697	4.79559	4.71274	LOR	-2967
chr1	155779453	155779717	265	155779614	11	7.56388	5.04897	3.42689	GON4L	47472
chr1	162696819	162697054	236	162696972	17	15.9802	8.8559	11.1335	HSD17B7	-63523
chr1	163684585	163684910	326	163684742	29	15.6765	5.84776	10.8489	LOC100422212	-291761
chr1	166432816	166433015	200	166432879	8	5.83619	4.42795	1.98291	FMO9P	-140273
chr1	171065432	171065640	209	171065546	14	10.5928	6.31121	6.14493	MIR1295B	-5333
chr1	172663485	172663684	200	172663509	8	7.2876	5.33061	3.19741	FASLG	35325
chr1	174995790	174996166	377	174996019	16	12.7542	7.1527	8.11746	MRPS14	-3428
chr1	182415862	182416080	219	182416042	11	8.92615	5.90393	4.63293	RGSL1	-3213
chr1	186847230	186847435	206	186847303	12	10.0288	6.39593	5.6231	PLA2G4A	49272
chr1	190698570	190698780	211	190698645	9	6.82668	4.91994	2.7836	LOC440704	104626
chr1	193130794	193131248	455	193131143	13	7.36447	4.56757	3.25713	B3GALT2	24600
chr1	194272613	194272857	245	194272738	23	10.0335	4.38408	5.62716	B3GALT2	-1116995
chr1	198811018	198811246	229	198811146	14	14.8292	8.88435	10.0491	MIR181B1	16965
chr1	206697057	206697394	338	206697229	10	8.84212	6.02398	4.56517	RASSF5	16351
chr1	216203517	216203920	404	216203695	10	6.61936	4.62822	2.60229	USH2A	393043
chr1	217835706	217835944	239	217835805	9	10.36	6.97554	5.92887	SPATA17	31111
chr1	220133769	220134021	253	220133854	9	8.45264	5.9229	4.20569	SLC30A10	-31861
chr1	222311497	222311696	200	222311599	8	7.39863	5.39662	3.28781	DUSP10	-396083
chr1	232503927	232504126	200	232504022	9	6.57333	4.75878	2.56712	SIPA1L2	147221
chr1	235131352	235131664	313	235131541	19	11.7422	5.86636	7.18832	SNORA14B	159711
chr1	238804938	238805311	374	238805260	28	15.7653	6.05935	10.9337	LOC339535	-155943
chr10	2625907	2626340	434	2626050	18	9.85942	5.06201	5.47758	LINC00701	-268782
chr10	8311444	8311837	394	8311563	11	10.9019	7.10748	6.4196	GATA3	214897
chr10	8404584	8405035	452	8404845	25	14.085	5.85347	9.3518	GATA3	308179
chr10	9696904	9697109	206	9697015	15	11.6605	6.73195	7.11552	SFTA1P	1139862
chr10	10238054	10238253	200	10238102	6	6.10451	4.72381	2.21126	SFTA1P	598775
chr10	13156759	13157147	389	13156992	14	8.22981	4.89383	4.01415	OPTN	14911
chr10	19527024	19527570	547	19527170	9	8.06573	5.69088	3.86911	PLXDC2	-578201
chr10	19604025	19604502	478	19604281	39	42.9408	16.8299	36.1921	PLXDC2	-501090
chr10	19673252	19673665	414	19673569	10	4.95303	3.58881	1.3889	PLXDC2	-431802
chr10	20835074	20835279	206	20835125	18	10.8202	5.57304	6.35045	MIR4675	-5773
chr10	24099357	24099607	251	24099491	11	8.92615	5.90393	4.63293	KIAA1217	115817
chr10	29190922	29191209	288	29191078	15	17.691	10.318	12.7413	C10orf126	55742
chr10	31975964	31976466	503	31976247	38	21.713	6.70272	16.5612	ARHGAP12	221607
chr10	42385034	42385329	296	42385119	184	10.8316	1.69078	6.36166	LOC441666	478374
chr10	42393649	42393939	291	42393786	121	7.63972	1.69677	3.49777	LOC441666	469707
chr10	42596812	42597240	429	42597083	210	21.594	2.09299	16.4481	LOC441666	266410
chr10	42599594	42599939	346	42599776	191	18.7404	2.0441	13.7378	LOC441666	263717
chr10	49883472	49883785	314	49883628	10	9.65859	6.51519	5.28828	WDFY4	-9889
chr10	49884274	49884603	330	49884411	27	12.3768	4.81221	7.77168	WDFY4	-9106
chr10	54593788	54594166	379	54593893	28	15.7653	6.05935	10.9337	MBL2	-62433
chr10	54594599	54594930	332	54594746	13	7.36447	4.56757	3.25713	MBL2	-63286
chr10	55521654	55522038	385	55521956	12	5.79527	3.81314	1.95991	MBL2	-990496
chr10	57124055	57124254	200	57124147	8	7.2876	5.33061	3.19741	MTRNR2L5	-234602
chr10	57302465	57302807	343	57302634	17	13.8725	7.57345	9.15844	MTRNR2L5	-56115
chr10	59230583	59231279	697	59231187	10	9.23054	6.25996	4.90515	MIR3924	-166868
chr10	61985923	61986166	244	61986021	17	9.9203	5.27973	5.53118	ANK3	-85247
chr10	62228907	62229257	351	62229096	35	20.0317	6.57612	14.9649	ANK3	-79462
chr10	64130718	64131099	382	64130931	17	17.0424	9.49933	12.1347	ZNF365	-2984
chr10	66312945	66313156	212	66313101	18	9.85942	5.06201	5.47758	ANXA2P3	-272183
chr10	66313234	66313458	225	66313268	10	5.68887	4.04277	1.88375	ANXA2P3	-272016
chr10	66847445	66847746	302	66847692	11	7.56388	5.04897	3.42689	ANXA2P3	262408
chr10	69485794	69486118	325	69485930	11	10.9019	7.10748	6.4196	CTNNA3	-29981
chr10	69486228	69486865	638	69486446	13	13.4896	8.29206	8.80289	CTNNA3	-30497
chr10	69819214	69819648	435	69819316	10	6.61936	4.62822	2.60229	HERC4	15787
chr10	78376629	78376828	200	78376784	12	10.3907	6.62013	5.95765	C10orf11	834266
chr10	83453848	83454091	244	83453902	13	13.4896	8.29206	8.80289	NRG3	-181167
chr10	91757910	91758202	293	91758070	15	11.6605	6.73195	7.11552	LINC00865	168821
chr10	98575347	98576346	1000	98575561	26	24.8642	11.3602	19.5511	LCOR	-16455
chr10	104397222	104397956	735	104397769	25	17.6825	7.62627	12.7335	TRIM8	-6482
chr10	106456154	106456414	261	106456317	13	11.1633	6.88792	6.65921	SORCS3-AS1	-30343
chr10	107002108	107002489	382	107002319	15	12.3366	7.14588	7.73356	SORCS3-AS1	-576345
chr10	109847106	109847532	427	109847371	24	14.2054	6.10109	9.46702	SORCS1	-922905
chr10	113001619	113002590	972	113002180	24	16.6478	7.33295	11.7572	ADRA2A	165391
chr10	116758011	116758525	515	116758335	11	8.92615	5.90393	4.63293	TRUB1	60384
chr10	119956941	119957282	342	119957109	14	10.5928	6.31121	6.14493	FAM204A	144730
chr10	119957513	119957910	398	119957684	13	9.55292	5.89046	5.19885	FAM204A	144155
chr10	122937312	122937563	252	122937445	10	6.61936	4.62822	2.60229	WDR11-AS1	-326754
chr10	132779816	132780566	751	132780372	20	20.4446	10.6941	15.3621	MIR378C	-19441
chr11	14182404	14182883	480	14182715	76	41.5263	7.23883	34.857	RRAS2	197316
chr11	20997155	20997389	235	20997239	11	7.56388	5.04897	3.42689	NELL1	306123
chr11	22658725	22659169	445	22658888	19	18.5345	9.83989	13.5439	FANCF	-11501
chr11	24796084	24796403	320	24796241	16	15.7377	8.97159	10.9079	LUZP2	277726
chr11	24940321	24941065	745	24940749	35	15.6678	5.00329	10.8415	LUZP2	422234
chr11	25625032	25625406	375	25625216	32	15.5847	5.35478	10.7645	ANO3	-728461
chr11	27589061	27589705	645	27589187	28	18.0048	7.07726	13.0404	BDNF-AS	60789
chr11	32543900	32544198	299	32544059	14	12.749	7.63861	8.11746	EIF3M	-61253
chr11	34047989	34048309	321	34048144	14	14.8292	8.88435	10.0491	CAPRIN1	-25085
chr11	36528621	36529022	402	36528831	31	31.5565	13.4639	25.789	TRAF6	3032
chr11	37764993	37765217	225	37765130	14	11.9349	7.13817	7.37401	RAG2	-1145301
chr11	37765868	37766067	200	37765939	12	10.7815	6.86063	6.31964	RAG2	-1146110
chr11	37766196	37766642	447	37766480	19	11.7422	5.86636	7.18832	RAG2	-1146651
chr11	38100373	38100572	200	38100441	10	9.23054	6.25996	4.90515	RAG2	-1480612
chr11	47580200	47580410	211	47580300	11	12.6783	8.09797	8.05793	CELF1	-5508
chr11	50135203	50136328	1126	50135934	14	12.3275	7.37992	7.72712	LOC441601	121699
chr11	50136431	50136814	384	50136695	17	13.8725	7.57345	9.15844	LOC441601	120938
chr11	72962618	72963021	404	72962877	18	13.3142	6.98297	8.64084	P2RY6	-12672
chr11	73828140	73828354	215	73828241	15	10.2498	5.8804	5.82533	C2CD3	53823
chr11	78850152	78850772	621	78850327	25	21.1948	9.55564	16.0702	MIR708	262826
chr11	81233340	81233546	207	81233482	17	12.2691	6.61545	7.68056	MIR4300	368396
chr11	81233867	81234231	365	81234048	11	6.53766	4.4103	2.53754	MIR4300	367830
chr11	82335993	82336207	215	82336183	10	9.65859	6.51519	5.28828	FAM181B	108723
chr11	82867920	82868162	243	82868060	9	8.88318	6.17465	4.60343	PCF11	-76
chr11	83811211	83811411	201	83811247	20	9.85732	4.7278	5.47758	DLG2	173076
chr11	86018769	86019447	679	86019257	15	8.19105	4.69309	3.98365	C11orf73	4860
chr11	87687545	87687779	235	87687678	11	5.58021	3.82907	1.79247	RAB38	220957
chr11	87687966	87688317	352	87688132	23	10.7254	4.6782	6.26711	RAB38	220503
chr11	87786317	87786575	259	87786458	15	9.12266	5.22008	4.80333	RAB38	122177
chr11	89171547	89172043	497	89171663	14	10.5928	6.31121	6.14493	NOX4	52990
chr11	89642362	89642593	232	89642476	18	13.3142	6.98297	8.64084	TRIM49D1	8402
chr11	89668203	89668592	390	89668393	21	18.5673	9.25644	13.5713	TRIM49D1	8464
chr11	89888094	89888293	200	89888259	11	8.92615	5.90393	4.63293	NAALAD2	20442
chr11	89888452	89888853	402	89888681	13	14.1024	8.64451	9.36812	NAALAD2	20864
chr11	95366224	95366523	300	95366373	15	14.4577	8.44385	9.70341	FAM76B	156581
chr11	103990032	103990311	280	103990198	15	8.19105	4.69309	3.98365	PDGFD	44829
chr11	106143210	106143570	361	106143373	22	12.4045	5.613	7.797	KBTBD3	-194908
chr11	106580300	106581141	842	106580533	26	10.9436	4.38119	6.45992	GUCY1A2	308638
chr11	109373102	109373301	200	109373221	23	15.63	7.03964	10.8043	C11orf87	80376
chr11	116689023	116689303	281	116689170	23	21.0337	10.0979	15.9189	APOA4	4841
chr11	121887923	121888631	709	121888342	48	22.9202	5.7163	17.7138	MIR125B1	82210
chr11	129433461	129434118	658	129433726	15	13.5194	7.87191	8.82289	BARX2	187846
chr12	1247394	1247639	246	1247574	12	12.747	8.02704	8.11746	ERC1	147171
chr12	5719388	5719658	271	5719514	12	12.1798	7.69977	7.59898	NTF3	116217
chr12	7348786	7349472	687	7348868	12	10.7815	6.86063	6.31964	PEX5	5911
chr12	7573922	7574163	242	7574015	8	6.28787	4.7154	2.35795	CD163L1	22734
chr12	8965139	8965400	262	8965256	14	14.8292	8.88435	10.0491	A2ML1	-9893
chr12	10425662	10425868	207	10425672	7	6.16767	4.73832	2.24654	KLRD1	-31377
chr12	18250991	18251494	504	18251306	10	7.85781	5.41194	3.67163	RERGL	-8179
chr12	22186557	22186766	210	22186597	7	6.16767	4.73832	2.24654	CMAS	-12512
chr12	22585428	22585969	542	22585751	30	11.3749	4.11171	6.85627	ST8SIA1	-98103
chr12	23169253	23169503	251	23169416	15	11.6605	6.73195	7.11552	ETNK1	391341
chr12	23219240	23219439	200	23219320	5	5.19568	4.18532	1.43452	ETNK1	441245
chr12	23990225	23990707	483	23990318	19	14.3814	7.35049	9.63024	SOX5	112319
chr12	23990914	23991156	243	23990966	8	8.24766	5.8822	4.03051	SOX5	111671
chr12	24160271	24160709	439	24160443	22	17.7052	8.45307	12.7518	SOX5	-56477
chr12	27393383	27393837	455	27393686	19	18.5345	9.83989	13.5439	STK38L	-3391
chr12	28613144	28613374	231	28613252	10	11.7658	7.6731	7.20863	CCDC91	203120
chr12	28803115	28803472	358	28803277	22	13.4385	6.1277	8.75901	CCDC91	393145
chr12	40106411	40106740	330	40106597	10	9.61378	6.48873	5.25918	C12orf40	86626
chr12	40641227	40641572	346	40641395	47	21.3269	5.38348	16.1957	LRRK2	22583
chr12	44546220	44546496	277	44546341	7	6.16767	4.73832	2.24654	TMEM117	316678
chr12	48027218	48027496	279	48027314	10	6.61936	4.62822	2.60229	RPAP3	72530
chr12	51266393	51266658	266	51266547	10	6.61936	4.62822	2.60229	TMPRSS12	29847
chr12	59966639	59966857	219	59966796	14	7.36445	4.39977	3.25713	SLC16A7	-23024
chr12	64759539	64759754	216	64759648	18	16.7421	9.04168	11.8466	C12orf56	24697
chr12	64759861	64760185	325	64759989	22	21.3289	10.598	16.1973	C12orf56	24356
chr12	64760457	64760657	201	64760496	10	7.85781	5.41194	3.67163	C12orf56	23849
chr12	66462917	66463219	303	66463134	17	12.2691	6.61545	7.68056	LLPH	61399
chr12	69622205	69622464	260	69622270	13	9.55292	5.89046	5.19885	CPSF6	-11046
chr12	69622766	69623024	259	69622842	12	12.1264	7.6685	7.55373	CPSF6	-10474
chr12	69629923	69630405	483	69630195	12	7.42041	4.77782	3.29982	CPSF6	-3121
chr12	72137135	72137484	350	72137296	11	10.9019	7.10748	6.4196	RAB21	-11361
chr12	74104480	74104693	214	74104632	21	9.20805	4.28835	4.886	LOC100507377	581779
chr12	75009082	75009546	465	75009270	18	10.8202	5.57304	6.35045	ATXN7L3B	77720
chr12	75009705	75009917	213	75009747	12	11.6693	7.39814	7.12177	ATXN7L3B	78197
chr12	76514515	76515296	782	76515039	49	37.1849	10.4472	30.8208	NAP1L1	-36301
chr12	76515521	76516425	905	76516042	18	15.014	7.9942	10.2171	NAP1L1	-37304
chr12	79572863	79573342	480	79572933	18	15.014	7.9942	10.2171	SYT1	133501
chr12	82321012	82321350	339	82321036	10	6.61936	4.62822	2.60229	PPFIA2	-167927
chr12	82321565	82322231	667	82321917	24	16.6478	7.33295	11.7572	PPFIA2	-168808
chr12	83032552	83032751	200	83032669	10	6.61936	4.62822	2.60229	TMTC2	-48264
chr12	83293720	83294394	675	83294161	17	12.2691	6.61544	7.68056	TMTC2	213228
chr12	83787666	83788325	660	83788178	19	12.9395	6.5251	8.29259	TMTC2	707245
chr12	85009711	85010005	295	85009904	52	20.2863	4.67973	15.2124	SLC6A15	296704
chr12	86896735	86897061	327	86896982	12	11.2058	7.11925	6.69954	MIR548AL	49747
chr12	86897290	86897564	275	86897457	11	6.53766	4.4103	2.53754	MIR548AL	49272
chr12	86996968	86997573	606	86997381	10	9.65859	6.51519	5.28828	MIR548AL	-50652
chr12	89094344	89095077	734	89094900	14	9.51656	5.65596	5.17179	KITLG	-120650
chr12	89095187	89095445	259	89095318	21	10.6664	4.95294	6.21618	KITLG	-121068
chr12	89095983	89096920	938	89096403	21	18.5673	9.25644	13.5713	KITLG	-122153
chr12	89108922	89109355	434	89109047	21	13.6478	6.453	8.94509	KITLG	-134797
chr12	90617240	90617569	330	90617414	27	13.9644	5.45791	9.24025	LINC00936	514683
chr12	91170239	91170591	353	91170411	13	8.33471	5.14535	4.10439	LINC00615	-141388
chr12	91170848	91171259	412	91171127	15	13.5194	7.87191	8.82289	LINC00615	-140672
chr12	92286846	92287076	231	92286970	11	13.2091	8.37065	8.54473	C12orf79	248519
chr12	93323134	93323333	200	93323282	7	7.67526	5.58009	3.51159	EEA1	-175
chr12	94161553	94161952	400	94161620	6	6.4072	4.88288	2.4272	CRADD	90470
chr12	95542838	95543219	382	95543081	15	13.5194	7.87191	8.82289	FGD6	68159
chr12	97220648	97221064	417	97220894	25	12.3125	5.06806	7.7214	NEDD1	-80106
chr12	97221567	97221852	286	97221729	16	17.5902	10.0689	12.6463	NEDD1	-79271
chr12	108741845	108742342	498	108742167	36	19.9049	6.35899	14.8466	CMKLR1	-9073
chr12	113888965	113889246	282	113889053	8	8.60145	6.07347	4.33558	LHX5	20824
chr12	121290300	121290615	316	121290498	12	12.1798	7.69977	7.59898	SPPL3	51657
chr12	121364898	121366307	1410	121366107	26	8.28442	3.42482	4.06694	SPPL3	-23952
chr12	126097290	126097774	485	126097563	23	23.8891	11.8079	18.6251	TMEM132B	-9434
chr12	128568766	128568970	205	128568881	22	9.95764	4.48328	5.56739	LINC00507	168927
chr12	128569149	128569548	400	128569438	14	7.36445	4.39977	3.25713	LINC00507	169484
chr12	128569934	128570133	200	128570083	19	8.38135	4.17886	4.14916	LINC00507	170129
chr12	131328253	131328639	387	131328424	13	11.1633	6.88792	6.65921	STX2	-4605
chr12	132483110	132483416	307	132483294	35	16.4168	5.25465	11.5419	SNORA49	-32474
chr13	22594599	22594918	320	22594737	10	8.16018	5.60165	3.95652	LINC00424	-142438
chr13	22596052	22596318	267	22596173	9	7.09935	5.09241	3.03147	LINC00424	-143874
chr13	22596654	22596862	209	22596697	11	7.56388	5.04897	3.42689	LINC00424	-144398
chr13	23442756	23443054	299	23442907	33	21.6694	7.65454	16.5194	BASP1P1	29413
chr13	23633853	23634392	540	23633993	20	17.3625	8.83569	12.4294	SGCG	-121066
chr13	24764041	24764376	336	24764198	26	13.1307	5.26298	8.47705	MIR2276	27644
chr13	25455858	25456337	480	25456047	44	21.2954	5.70804	16.1672	CENPJ	40980
chr13	25733148	25733394	247	25733321	14	10.5928	6.31121	6.14493	AMER2	12536
chr13	27046820	27047041	222	27046870	13	9.55292	5.89046	5.19885	WASF3	-84969
chr13	28572942	28573403	462	28573205	23	14.381	6.39412	9.63024	URAD	-10431
chr13	32177577	32177777	201	32177644	9	6.82668	4.91994	2.7836	RXFP2	-136034
chr13	35315799	35315998	200	35315940	11	9.25827	6.11089	4.93019	LINC00457	-101118
chr13	39530624	39531060	437	39530882	41	13.4029	3.8247	8.727	STOML3	34114
chr13	45999157	45999687	531	45999493	15	11.6605	6.73195	7.11552	SLC25A30	-6903
chr13	46087337	46087658	322	46087531	16	17.5902	10.0689	12.6463	COG3	48502
chr13	49597604	49597803	200	49597671	7	7.67593	5.58043	3.51159	FNDC3A	46927
chr13	50373697	50373975	279	50373875	10	9.65859	6.51519	5.28828	KPNA3	-6818
chr13	50639363	50639628	266	50639479	19	10.7238	5.32843	6.26663	MIR15A	-16142
chr13	59313413	59313679	267	59313538	11	10.9019	7.10748	6.4196	PCDH17	1107750
chr13	59469569	59470274	706	59470091	13	14.7907	9.02824	10.0176	DIAPH3-AS1	-1116793
chr13	59689167	59689391	225	59689277	8	8.99527	6.27799	4.69388	DIAPH3-AS1	-897607
chr13	62536246	62536572	327	62536466	15	11.0542	6.36336	6.56158	PCDH20	-546811
chr13	62593665	62593933	269	62593772	11	12.537	8.02342	7.9195	PCDH20	-604117
chr13	63039337	63039548	212	63039483	11	8.92615	5.90393	4.63293	PCDH20	-1049828
chr13	63262477	63262952	476	63262776	31	16.477	5.84544	11.5992	OR7E156P	-1048791
chr13	66023349	66023798	450	66023526	27	34.3138	16.5841	28.2439	PCDH9-AS2	-1375774
chr13	68656314	68656626	313	68656468	17	13.8725	7.57345	9.15844	LINC00550	802989
chr13	72127146	72127589	444	72127310	18	17.2463	9.34789	12.3252	DACH1	314020
chr13	73782903	73783281	379	73783083	27	15.8942	6.30374	11.0562	KLF5	150154
chr13	75384161	75384360	200	75384243	16	8.19758	4.52917	3.9873	LINC00347	257264
chr13	75384737	75384936	200	75384738	14	4.97305	3.13415	1.40423	LINC00347	257759
chr13	75561776	75562377	602	75561909	13	10.7987	6.66229	6.33345	CTAGE11P	252608
chr13	76892810	76893335	526	76892896	13	6.56526	4.10645	2.56171	C13orf45	447723
chr13	78278065	78279149	1085	78278333	47	24.726	6.36652	19.4232	SLAIN1	5318
chr13	79947643	79947934	292	79947782	11	12.4678	7.98667	7.85513	RBM26	32574
chr13	82699951	82700150	200	82700095	6	6.02406	4.68033	2.15013	SLITRK1	1756433
chr13	84813855	84814122	268	84813994	19	9.84208	4.88087	5.46421	LINC00333	99258
chr13	85280792	85281285	494	85280980	13	9.28399	5.72466	4.94711	LINC00333	566244
chr13	86062967	86063266	300	86063131	11	7.56388	5.04897	3.42689	LINC00351	125394
chr13	86575386	86575607	222	86575509	17	13.5193	7.36028	8.82289	SLITRK6	-202026
chr13	87726963	87727210	248	87727124	22	8.70183	3.95288	4.43271	MIR4500	543871
chr13	88280041	88280271	231	88280095	11	9.25827	6.11089	4.93019	MIR4500	-9100
chr13	99031203	99031432	230	99031281	14	11.9349	7.13817	7.37401	STK24	143098
chr13	103209724	103210075	352	103209880	17	10.9847	5.87259	6.49489	TPP2	-39405
chr13	104859585	104859834	250	104859708	16	12.7542	7.1527	8.11746	MIR548AS	-924860
chr13	104890955	104891275	321	104891130	30	16.554	6.04268	11.6719	MIR548AS	-956282
chr13	109674575	109674834	260	109674639	9	8.45264	5.9229	4.20569	MYO16-AS1	145012
chr13	109675580	109675887	308	109675756	17	10.9847	5.87259	6.49489	MYO16-AS1	143895
chr13	109995811	109996203	393	109996059	34	19.1244	6.39345	14.1019	MYO16-AS1	-176408
chr13	110076423	110076765	343	110076583	82	6.18392	1.76145	2.26267	MYO16-AS1	-256932
chr13	110346536	110346762	227	110346682	9	10.36	6.97554	5.92887	LINC00676	-33938
chr13	110905798	110906060	263	110905965	11	13.2091	8.37065	8.54473	COL4A1	53531
chr13	111873435	111873776	342	111873597	12	8.54255	5.46971	4.28156	ARHGEF7	34425
chr14	19817093	19817413	321	19817273	34	22.6779	7.87967	17.4806	BMS1P18	-77095
chr14	20704614	20704822	209	20704705	10	7.85781	5.41194	3.67163	OR11H4	-6245
chr14	20705142	20705627	486	20705313	14	14.8292	8.88435	10.0491	OR11H4	-5637
chr14	21651208	21651539	332	21651347	11	8.92615	5.90393	4.63293	LINC00641	22315
chr14	24833780	24833979	200	24833825	16	10.0414	5.54634	5.63027	NFATC4	-2319
chr14	26335546	26336063	518	26335725	20	21.7935	11.5003	16.639	NOVA1	731235
chr14	26336596	26337148	553	26336955	18	15.014	7.9942	10.2171	NOVA1	730005
chr14	29995809	29996025	217	29995928	13	13.4896	8.29206	8.80289	MIR548AI	178680
chr14	32686176	32686586	411	32686410	33	24.6747	9.05834	19.3736	AKAP6	-112068
chr14	34818748	34819019	272	34818959	12	10.0288	6.39593	5.6231	SPTSSA	112509
chr14	34819235	34819779	545	34819608	10	8.48698	5.80514	4.23623	SPTSSA	111860
chr14	35476818	35477017	200	35476873	7	7.52157	5.50086	3.39694	SRP54	24770
chr14	38569685	38570149	465	38569815	21	12.5142	5.86128	7.89689	SSTR1	-107388
chr14	38570242	38570527	286	38570398	16	14.7375	8.36391	9.96903	SSTR1	-106805
chr14	42008673	42008953	281	42008778	7	6.16767	4.73832	2.24654	LRFN5	-67985
chr14	42520495	42520772	278	42520677	14	10.5928	6.31121	6.14493	LRFN5	443914
chr14	42562042	42562257	216	42562171	10	7.85781	5.41194	3.67163	LRFN5	485408
chr14	49407627	49408116	490	49407948	37	23.057	7.40716	17.8443	RPS29	645186
chr14	55677289	55677572	284	55677411	14	14.8292	8.88435	10.0491	DLGAP5	-19015
chr14	59429111	59429590	480	59429308	30	17.5812	6.47724	12.6411	DAAM1	-226072
chr14	60215833	60216638	806	60215940	19	14.3814	7.35049	9.63024	RTN1	-118408
chr14	60217041	60217425	385	60217237	20	19.2837	9.99344	14.2561	RTN1	-119705
chr14	60901452	60901687	236	60901611	15	10.5055	6.03302	6.06512	C14orf39	51153
chr14	61514480	61514679	200	61514578	11	12.4678	7.98667	7.85513	SLC38A6	66614
chr14	64281358	64281717	360	64281654	12	10.0288	6.39593	5.6231	SYNE2	-38028
chr14	64727224	64727428	205	64727354	180	8.10185	1.56093	3.90512	ESR2	22439
chr14	70891073	70891272	200	70891121	10	9.65859	6.51519	5.28828	SYNJ2BP	-7314
chr14	71415644	71415843	200	71415711	6	6.10451	4.72381	2.21126	PCNX	41590
chr14	76799531	76799904	374	76799730	17	15.9802	8.8559	11.1335	ESRRB	-37959
chr14	81924191	81924517	327	81924366	19	16.1777	8.41494	11.3172	STON2	-30618
chr14	83141791	83142382	592	83141929	33	18.2294	6.21078	13.2545	SEL1L	-1141724
chr14	86313271	86313950	680	86313675	15	18.5908	10.7973	13.5943	FLRT2	317188
chr14	86314509	86314709	201	86314659	21	12.5142	5.86128	7.89689	FLRT2	318172
chr14	86909947	86910324	378	86910131	14	14.2362	8.53632	9.49565	LOC283585	-461990
chr14	87520193	87520396	204	87520240	13	8.33471	5.14535	4.10439	LOC283585	148119
chr14	89262922	89263422	501	89263308	12	8.54255	5.46971	4.28156	EML5	-4212
chr15	22658466	22658754	289	22658527	19	14.3814	7.35049	9.63024	MIR4509-3	16714
chr15	25012327	25012736	410	25012479	13	12.9379	7.96723	8.29259	SNRPN	-56314
chr15	27552085	27552355	271	27552233	11	7.56388	5.04897	3.42689	GABRG3	335805
chr15	27552468	27552905	438	27552631	17	13.8725	7.57345	9.15844	GABRG3	336203
chr15	28688158	28688406	249	28688303	20	16.5501	8.3519	11.6692	MIR4509-3	16667
chr15	28719124	28719459	336	28719296	31	19.6901	7.20427	14.6488	MIR4509-3	16695
chr15	31803089	31803349	261	31803242	13	5.89116	3.7299	2.0291	OTUD7A	144300
chr15	33069974	33070400	427	33070233	19	16.1777	8.41494	11.3172	GREM1	60029
chr15	41627673	41627923	251	41627849	11	9.61704	6.33289	5.25994	NUSAP1	2958
chr15	50378078	50379146	1069	50378931	27	26.1732	11.7809	20.7938	ATP8B4	26582
chr15	54844938	54845581	644	54845259	28	19.3442	7.72623	14.3133	UNC13C	540159
chr15	55331319	55331682	364	55331500	18	13.3142	6.98297	8.64084	RSL24D1	157731
chr15	57979356	57979560	205	57979499	11	10.9019	7.10748	6.4196	POLR2M	-19219
chr15	57981571	57982001	431	57981768	7	7.67593	5.58043	3.51159	POLR2M	-16950
chr15	75006749	75006954	206	75006886	14	7.36445	4.39977	3.25713	CYP1A1	10991
chr15	75269326	75269778	453	75269602	20	13.9489	6.85136	9.22681	SCAMP5	-18273
chr15	80297260	80297776	517	80297419	28	18.0048	7.07726	13.0404	BCL2A1	-33776
chr15	82786076	82786275	200	82786147	12	7.42041	4.77782	3.29982	LOC80154	12252
chr15	83170628	83170846	219	83170749	14	13.6973	8.21452	8.99294	LOC727751	12224
chr15	83898457	83898691	235	83898597	13	8.33471	5.14535	4.10439	HDGFRP3	-21827
chr15	90050978	90051355	378	90051033	10	10.8444	7.18936	6.37388	RHCG	-11234
chr15	90051655	90051954	300	90051817	24	21.3163	9.94274	16.1859	RHCG	-12018
chr15	90052039	90052337	299	90052220	19	9.84208	4.88087	5.46421	RHCG	-12421
chr15	93174052	93174282	231	93174197	9	6.82668	4.91994	2.7836	FAM174B	24834
chr15	93321160	93321458	299	93321316	19	14.3814	7.35049	9.63024	ASB9P1	-17397
chr15	94788446	94788645	200	94788481	8	6.94178	5.12179	2.88259	MCTP2	-52948
chr16	9942555	9942910	356	9942703	14	14.8292	8.88435	10.0491	GRIN2A	333221
chr16	10807624	10807823	200	10807712	5	5.19568	4.18532	1.43452	TEKT5	-18910
chr16	16525781	16526197	417	16526075	7	6.16767	4.73832	2.24654	NPIPA7	52974
chr16	17962366	17962567	202	17962394	10	7.85781	5.41194	3.67163	XYLT1	-397656
chr16	20578410	20578652	243	20578555	12	9.69204	6.18641	5.31947	ACSM2B	9140
chr16	20578888	20579118	231	20578949	13	8.33471	5.14535	4.10439	ACSM2B	8746
chr16	23264844	23265043	200	23264911	9	8.45264	5.9229	4.20569	SCNN1B	-48679
chr16	29724612	29724811	200	29724680	7	7.32771	5.39864	3.23042	C16orf54	32660
chr16	56431701	56432148	448	56431760	9	5.71183	4.20747	1.89428	AMFR	27690
chr16	56842052	56842262	211	56842087	23	13.2962	5.85704	8.62828	NUP93	24675
chr16	65162461	65162739	279	65162484	11	8.92615	5.90393	4.63293	CDH11	-6565
chr16	65355738	65355999	262	65355881	13	11.9778	7.38837	7.40969	CDH11	-199962
chr16	67374812	67375032	221	67374954	25	11.5517	4.74942	7.02139	LRRC36	-6303
chr16	68090769	68091047	279	68090855	16	16.3005	9.30979	11.4309	NFATC3	-28413
chr16	68640995	68641311	317	68641159	23	11.4898	5.01463	6.96631	CDH3	-36991
chr16	74143468	74144099	632	74144033	22	14.6297	6.74632	9.87032	PSMD7	-186639
chr16	80444784	80445106	323	80444931	29	20.3829	7.99265	15.306	DYNLRB2	-129922
chr16	82333279	82333711	433	82333577	11	11.4236	7.40958	6.90251	MPHOSPH6	-129748
chr17	516094	516305	212	516276	7	7.32771	5.39864	3.23042	VPS53	101820
chr17	9664696	9664895	200	9664780	7	4.89045	3.93596	1.35958	DHRS7C	29834
chr17	12346212	12346551	340	12346389	16	17.5902	10.0689	12.6463	LINC00670	-106895
chr17	13370573	13371088	516	13370763	43	24.1598	6.76206	18.8835	HS3ST3A1	134481
chr17	13372602	13372927	326	13372756	32	15.5847	5.35478	10.7645	HS3ST3A1	132488
chr17	13686869	13687130	262	13686949	7	7.67593	5.58043	3.51159	HS3ST3A1	-181705
chr17	28222258	28223094	837	28222430	20	17.3625	8.83569	12.4294	EFCAB5	-34443
chr17	37102503	37102945	443	37102647	23	18.851	8.82059	13.8437	FBXO47	21008
chr17	40866949	40867161	213	40867070	11	8.92615	5.90393	4.63293	EZH1	30001
chr17	44826323	44826546	224	44826361	8	7.2876	5.33061	3.19741	WNT3	69765
chr17	47180191	47180399	209	47180347	18	13.3142	6.98297	8.64084	B4GALNT2	-29474
chr17	48163361	48163675	315	48163516	30	17.5812	6.47724	12.6411	PDK2	-8584
chr17	52216093	52216520	428	52216173	8	4.84467	3.78672	1.33446	KIF2B	315935
chr17	52322879	52323180	302	52323007	13	9.55292	5.89046	5.19885	KIF2B	422769
chr17	59864430	59864643	214	59864624	10	9.65859	6.51519	5.28828	BRIP1	76296
chr17	69603937	69604792	856	69604105	48	22.1203	5.49564	16.952	CASC17	-405785
chr17	69605359	69605699	341	69605587	28	10.5678	4.03043	6.1266	CASC17	-407267
chr17	69605933	69606663	731	69606228	41	25.7126	7.67214	20.3545	CASC17	-407908
chr18	1720517	1720958	442	1720791	17	13.8725	7.57345	9.15844	LINC00470	-361161
chr18	3600744	3600995	252	3600833	35	15.6678	5.00329	10.8415	DLGAP1-AS1	6722
chr18	11768930	11769216	287	11769074	13	11.1633	6.88792	6.65921	GNAL	17604
chr18	21195966	21196176	211	21196016	16	11.2472	6.24792	6.73199	NPC1	-29435
chr18	22071109	22071392	284	22071246	10	9.65859	6.51519	5.28828	HRH4	30654
chr18	25435595	25435799	205	25435622	13	8.33471	5.14535	4.10439	CDH2	321823
chr18	25435933	25436314	382	25436091	12	8.29465	5.31575	4.07571	CDH2	321354
chr18	27175049	27175326	278	27175155	13	11.1633	6.88792	6.65921	MIR302F	-703720
chr18	28070534	28070951	418	28070666	33	20.4067	7.10407	15.3256	MIR302F	191791
chr18	34343058	34343607	550	34343452	10	9.65859	6.51519	5.28828	KIAA1328	-65627
chr18	37551507	37552033	527	37551901	12	10.3907	6.62013	5.95765	LINC00669	-219942
chr18	37827697	37827896	200	37827820	11	7.56388	5.04897	3.42689	LINC00669	-495861
chr18	38928733	38929416	684	38929091	9	8.88318	6.17465	4.60343	KC6	171470
chr18	41941468	41941771	304	41941616	13	11.1633	6.88792	6.65921	SETBP1	-318521
chr18	43692149	43692998	850	43692707	26	16.0738	6.58918	11.2203	HAUS1	8410
chr18	45376606	45376947	342	45376850	10	10.0846	6.76336	5.67303	SMAD2	80120
chr18	46037512	46037880	369	46037688	28	14.8132	5.65283	10.0383	CTIF	-27738
chr18	48977287	48977797	511	48977629	15	13.5194	7.87191	8.82289	LOC100287225	59218
chr18	53288846	53289259	414	53289115	11	6.53766	4.4103	2.53754	TCF4	14073
chr18	56900775	56901145	371	56900991	25	14.085	5.85347	9.3518	GRP	13592
chr18	58749235	58749453	219	58749397	13	6.56526	4.10645	2.56171	CDH20	-408377
chr18	59637506	59638512	1007	59638096	20	12.685	6.15968	8.06066	RNF152	-77792
chr18	59828650	59828865	216	59828753	8	8.54868	6.04539	4.28706	PIGN	25536
chr18	61136854	61137151	298	61137036	26	11.6096	4.64034	7.0712	SERPINB5	-7107
chr18	61729354	61729699	346	61729505	22	9.95764	4.48328	5.56739	LOC284294	-41819
chr18	62156686	62156885	200	62156760	8	8.99527	6.27799	4.69388	LOC400654	-229470
chr18	68128160	68128481	322	68128324	12	14.687	9.0682	9.92568	SOCS6	172188
chr18	69235649	69235854	206	69235719	11	6.53766	4.4103	2.53754	LOC100505776	10473
chr18	71885644	71885890	247	71885727	13	9.55292	5.89046	5.19885	TIMM21	69982
chr18	72028979	72029178	200	72029176	8	5.83619	4.42795	1.98291	C18orf63	46067
chr18	74220436	74220823	388	74220634	12	14.687	9.0682	9.92568	FLJ44313	13158
chr19	182829	183351	523	183012	21	10.6664	4.95294	6.21618	LINC01002	19197
chr19	7053381	7053606	226	7053507	13	11.555	7.12937	7.02317	MBD3L2	4157
chr19	8816847	8817046	200	8816939	13	12.9379	7.96723	8.29259	ACTL9	-7759
chr19	13646808	13647067	260	13647007	10	6.61936	4.62822	2.60229	CACNA1A	-29733
chr19	14860340	14860660	321	14860503	28	20.8819	8.50623	15.7778	EMR2	27236
chr19	17819249	17819661	413	17819481	16	14.7375	8.36391	9.96903	MAP1S	-10821
chr19	27731920	27732242	323	27732092	169	8.94256	1.63063	4.64916	LINC00662	552756
chr19	31966947	31967378	432	31967094	14	10.5928	6.31121	6.14493	THEG5	-112000
chr19	38241959	38242295	337	38242016	11	5.72385	3.91506	1.89428	ZNF573	28214
chr19	46075819	46076024	206	46075927	11	9.61704	6.33289	5.25994	OPA3	12195
chr19	46424612	46424829	218	46424754	7	6.16767	4.73832	2.24654	NANOS2	-6718
chr19	53368796	53369101	306	53368935	11	7.56388	5.04897	3.42689	ZNF468	-8033
chr19	57571017	57571655	639	57571255	13	7.36447	4.56757	3.25713	USP29	-60253
chr2	4316086	4316462	377	4316390	12	7.42041	4.77782	3.29982	LOC100505964	-294768
chr2	4649209	4649424	216	4649263	9	7.39422	5.2774	3.28364	LOC727982	54549
chr2	11231214	11231549	336	11231385	13	12.9379	7.96723	8.29259	FLJ33534	40917
chr2	11231805	11232244	440	11231991	22	14.6297	6.74632	9.87032	FLJ33534	40311
chr2	12263120	12263337	218	12263238	30	17.5812	6.47724	12.6411	MIR4262	-286126
chr2	13501996	13502195	200	13502087	7	7.67593	5.58043	3.51159	LOC100506474	-354949
chr2	13749854	13750077	224	13750024	13	7.36447	4.56757	3.25713	LOC100506474	-602886
chr2	15237957	15238421	465	15238119	21	14.9783	7.17761	10.1906	NBAS	463353
chr2	18477081	18477431	351	18477236	20	9.85732	4.7278	5.47758	RDH14	264723
chr2	18477725	18478009	285	18477861	21	18.5673	9.25644	13.5713	RDH14	264098
chr2	18937188	18937427	240	18937341	10	9.65859	6.51519	5.28828	NT5C1B-RDH14	-166495
chr2	33141185	33141588	404	33141457	84	16.9336	2.87482	12.0321	LOC100271832	-10736
chr2	36409676	36410084	409	36409825	20	10.6766	5.12491	6.22329	LOC100288911	172888
chr2	36411098	36411519	422	36411272	46	20.5425	5.27133	15.4548	LOC100288911	171441
chr2	37745191	37745400	210	37745287	16	12.7542	7.1527	8.11746	CDC42EP3	154055
chr2	43741710	43742095	386	43742009	8	8.70939	6.13043	4.43977	THADA	81104
chr2	57417955	57418435	481	57418108	25	16.3181	6.92696	11.446	VRK2	-855668
chr2	57418514	57419066	553	57418871	40	17.3626	4.9831	12.4294	VRK2	-854905
chr2	59624652	59624903	252	59624757	13	15.0147	9.15009	10.2176	LINC01122	876870
chr2	60071775	60071993	219	60071903	9	8.45264	5.9229	4.20569	MIR4432	542677
chr2	65070118	65070317	200	65070187	13	12.4367	7.66689	7.82504	LOC400958	89394
chr2	65070429	65071106	678	65070502	12	8.80458	5.63286	4.53127	LOC400958	89079
chr2	66702290	66702520	231	66702414	10	11.7658	7.6731	7.20863	MEIS1	39883
chr2	67002558	67002887	330	67002720	18	13.3142	6.98297	8.64084	MEIS1	340189
chr2	68678472	68678953	482	68678746	31	16.477	5.84544	11.5992	FBXO48	15644
chr2	68744256	68744509	254	68744452	11	10.4327	6.82905	5.99612	APLF	49762
chr2	76298243	76298734	492	76298574	24	14.2054	6.10109	9.46702	GCFC2	-360463
chr2	78801101	78801376	276	78801245	13	14.7907	9.02824	10.0176	REG3G	-451566
chr2	82414022	82414255	234	82414084	17	12.2691	6.61545	7.68056	LOC1720	-669842
chr2	82414463	82414666	204	82414629	15	9.12266	5.22008	4.80333	LOC1720	-669297
chr2	82414766	82415204	439	82415051	14	9.27847	5.51287	4.94292	LOC1720	-668875
chr2	83375396	83375600	205	83375451	12	8.54255	5.46971	4.28156	LOC1720	291525
chr2	83568720	83569330	611	83569229	12	5.79527	3.81314	1.95991	LOC1720	485303
chr2	83569469	83569746	278	83569649	25	10.2216	4.21892	5.80424	LOC1720	485723
chr2	85120330	85120701	372	85120447	12	8.54255	5.46971	4.28156	TRABD2A	-12078
chr2	87618881	87619202	322	87619052	18	17.2463	9.34789	12.3252	LINC00152	-135921
chr2	89563835	89564148	314	89564023	26	22.3914	9.92317	17.2076	MIR4436A	452140
chr2	89956109	89956321	213	89956229	8	7.2876	5.33061	3.19741	MIR4436A	844346
chr2	90490119	90490318	200	90490165	9	7.71485	5.47635	3.54741	LOC654342	1357810
chr2	91711617	91711816	200	91711653	12	7.42041	4.77782	3.29982	LOC654342	136322
chr2	95736462	95736701	240	95736553	15	13.5194	7.87191	8.82289	MAL	45154
chr2	98080201	98080990	790	98080344	15	13.5194	7.87191	8.82289	LOC100506076	9276
chr2	115129067	115129508	442	115129377	15	12.7057	7.37254	8.07931	DPP10	-70521
chr2	117587911	117588211	301	117588043	8	7.2876	5.33061	3.19741	DDX18	-984211
chr2	117800410	117800973	564	117800603	13	9.55292	5.89046	5.19885	DDX18	-771651
chr2	117801440	117801853	414	117801749	11	7.56388	5.04897	3.42689	DDX18	-770505
chr2	119062010	119062291	282	119062182	10	8.84212	6.02398	4.56517	INSIG2	216133
chr2	119624797	119625076	280	119624803	12	5.1782	3.46348	1.43452	EN1	-19044
chr2	122816939	122817738	800	122817072	32	17.3468	6.02811	12.4194	TSN	303952
chr2	122902306	122902514	209	122902344	18	9.02841	4.63683	4.72236	TSN	389224
chr2	124114159	124114574	416	124114399	17	9.01697	4.79559	4.71274	CNTNAP5	-668464
chr2	126009502	126009753	252	126009637	9	7.71485	5.47635	3.54741	CNTNAP5	1226774
chr2	126649216	126649429	214	126649287	11	8.92615	5.90393	4.63293	GYPC	-764223
chr2	126650094	126650498	405	126650395	11	7.56388	5.04897	3.42689	GYPC	-763115
chr2	126650839	126651603	765	126651005	20	21.7935	11.5003	16.639	GYPC	-762505
chr2	126651991	126652216	226	126652124	10	7.31427	5.06862	3.22203	GYPC	-761386
chr2	137103336	137103697	362	137103516	53	28.055	6.56311	22.5673	CXCR4	-227791
chr2	137103958	137104508	551	137104353	25	15.1315	6.34513	10.3301	CXCR4	-228628
chr2	137104635	137105392	758	137104876	19	18.0024	9.51756	13.0397	CXCR4	-229151
chr2	138736043	138736450	408	138736216	12	8.54255	5.46971	4.28156	HNMT	14409
chr2	140459284	140459483	200	140459426	8	8.99527	6.27799	4.69388	YY1P2	804533
chr2	140985743	140986009	267	140985866	13	9.83705	6.06615	5.46077	YY1P2	1330973
chr2	141910913	141911113	201	141910950	10	11.7658	7.6731	7.20863	LRP1B	978320
chr2	145090042	145090241	200	145090193	6	6.14565	4.74586	2.24654	GTDC1	-92
chr2	150881311	150881808	498	150881446	12	8.54255	5.46971	4.28156	MMADHC	-437116
chr2	155795427	155795633	207	155795474	14	10.0277	5.96565	5.6231	KCNJ3	240382
chr2	160731074	160731348	275	160731241	15	9.12266	5.22008	4.80333	LY75-CD302	30026
chr2	163257747	163257946	200	163257773	7	7.67593	5.58043	3.51159	GCA	57191
chr2	163793188	163793704	517	163793324	14	8.22981	4.89383	4.01415	KCNH7	-98067
chr2	167681169	167681493	325	167681314	7	7.1452	5.30016	3.07504	XIRP2	-63682
chr2	169831700	169832174	475	169831926	35	23.6987	8.1048	18.4506	ABCB11	55907
chr2	170738320	170738684	365	170738349	11	7.56388	5.04897	3.42689	UBR3	54332
chr2	174642309	174642936	628	174642804	15	16.1966	9.47664	11.3331	SP3	186143
chr2	174643196	174643413	218	174643346	12	8.54255	5.46971	4.28156	SP3	185601
chr2	179880338	179880633	296	179880493	19	14.3814	7.35049	9.63024	CCDC141	34293
chr2	180050333	180050754	422	180050593	12	9.69204	6.18641	5.31947	SESTD1	78757
chr2	181565851	181566057	207	181566035	11	7.56388	5.04897	3.42689	LINC00913	9205
chr2	181566488	181566873	386	181566697	11	7.56388	5.04897	3.42689	LINC00913	9867
chr2	193547783	193547982	200	193547904	7	7.62319	5.55343	3.48168	PCGEM1	-66666
chr2	194672738	194672937	200	194672916	6	5.098	4.14603	1.43452	PCGEM1	1058346
chr2	195328126	195328625	500	195328355	19	11.7422	5.86636	7.18832	SLC39A10	-1193176
chr2	195328758	195329516	759	195328910	19	12.9395	6.5251	8.29259	SLC39A10	-1192621
chr2	196855468	196855675	208	196855551	12	13.6628	8.53491	8.95994	DNAH7	77985
chr2	199713693	199714295	603	199713788	15	16.1966	9.47664	11.3331	SATB2	609031
chr2	206244896	206245718	823	206245089	11	7.56388	5.04897	3.42689	NRP2	-302134
chr2	210768125	210768394	270	210768256	20	9.85732	4.7278	5.47758	RPE	-99032
chr2	211999875	212000074	200	211999959	10	9.65859	6.51519	5.28828	CPS1-IT1	517665
chr2	216473046	216473770	725	216473203	20	10.6766	5.12491	6.22329	FN1	-172412
chr2	221097962	221098351	390	221098124	13	11.1633	6.88792	6.65921	MIR4268	-326838
chr2	222245941	222246160	220	222246074	14	10.5928	6.31121	6.14493	EPHA4	190936
chr2	229129145	229129344	200	229129202	13	9.55292	5.89046	5.19885	SPHKAP	-82841
chr2	230049195	230049397	203	230049326	10	7.85781	5.41194	3.67163	PID1	86731
chr2	230983613	230983981	369	230983792	26	11.6096	4.64034	7.0712	SLC16A14	-50077
chr2	234475973	234476457	485	234476220	25	15.1315	6.34513	10.3301	USP40	-1984
chr2	234476678	234477128	451	234476796	11	8.92615	5.90393	4.63293	USP40	-2560
chr2	234696134	234696799	666	234696322	19	19.1054	10.1848	14.0839	UGT1A1	27404
chr2	237265956	237266328	373	237266067	10	6.61936	4.62822	2.60229	ASB18	-93079
chr2	240322859	240323083	225	240322896	7	6.16767	4.73832	2.24654	HDAC4	-253
chr20	8642827	8643036	210	8642900	16	11.2472	6.24792	6.73199	PLCB4	-406800
chr20	13561061	13561260	200	13561126	9	10.36	6.97554	5.92887	TASP1	58457
chr20	13914885	13915093	209	13914994	28	16.8218	6.52887	11.9225	SEL1L2	56271
chr20	21702017	21702308	292	21702239	23	14.381	6.39412	9.63024	PAX1	15943
chr20	22064338	22064726	389	22064671	13	13.4896	8.29206	8.80289	LOC100270679	29944
chr20	36752209	36752629	421	36752496	13	9.55292	5.89046	5.19885	TGM2	41204
chr20	37092060	37092288	229	37092121	18	7.07628	3.70358	3.01092	RALGAPB	-9327
chr20	37092542	37092943	402	37092695	24	10.7842	4.56675	6.32147	RALGAPB	-8753
chr20	49392146	49392356	211	49392297	10	7.85781	5.41194	3.67163	BCAS4	-19169
chr20	51820540	51820898	359	51820693	22	11.4944	5.17807	6.9695	TSHZ2	18872
chr20	52485023	52485266	244	52485189	13	5.89116	3.7299	2.0291	SUMO1P1	7059
chr20	54202863	54203286	424	54202917	7	7.67593	5.58043	3.51159	CBLN4	377611
chr20	54856799	54857006	208	54856875	27	11.6812	4.54345	7.13318	MC3R	33088
chr20	59958275	59958691	417	59958522	20	11.609	5.59485	7.0712	CDH4	-115954
chr21	9861896	9862111	216	9861948	23	11.4898	5.01463	6.96631	MIR3687	35746
chr21	11186987	11187393	407	11187147	21	10.6664	4.95294	6.21618	BAGE	-88210
chr21	18343721	18343993	273	18343860	12	9.08225	5.80603	4.76824	MIR125B2	381304
chr21	18344495	18344694	200	18344581	9	5.71183	4.20747	1.89428	MIR125B2	382025
chr21	18344815	18345458	644	18344981	16	14.7375	8.36391	9.96903	MIR125B2	382425
chr21	22497557	22497988	432	22497704	14	12.3275	7.37992	7.72712	NCAM2	127072
chr21	24721964	24722416	453	24722086	15	13.5194	7.87191	8.82289	D21S2088E	35070
chr21	25231644	25231945	302	25231807	7	5.86288	4.5527	2.00432	D21S2088E	-474651
chr21	28999324	28999700	377	28999513	20	19.8439	10.3319	14.7871	LINC00113	-95184
chr21	29872421	29872620	200	29872515	7	7.67593	5.58043	3.51159	LINC00161	-39124
chr21	31943091	31943462	372	31943258	29	13.9559	5.15594	9.23302	KRTAP19-7	-9650
chr21	32115907	32116167	261	32116076	6	6.4072	4.88288	2.4272	KRTAP21-2	3444
chr21	34694687	34695133	447	34694863	22	10.6846	4.80569	6.2303	IFNAR1	-2350
chr21	37141881	37142094	214	37142048	10	6.61936	4.62822	2.60229	MIR802	49036
chr21	40829269	40829468	200	40829339	10	7.85781	5.41194	3.67163	SH3BGR	5560
chr22	18686948	18687893	946	18687522	13	6.56526	4.10645	2.56171	USP18	54765
chr22	18716549	18716748	200	18716635	10	8.69638	5.9345	4.42767	GGT3P	62839
chr22	18718525	18719281	757	18718809	21	12.5142	5.86128	7.89689	GGT3P	60665
chr22	18720186	18720660	475	18720349	11	9.32777	6.15404	4.99017	GGT3P	59125
chr22	18878986	18879344	359	18879088	13	8.78629	5.41957	4.51454	DGCR6	-14647
chr22	20324204	20325003	800	20324345	14	8.22981	4.89383	4.01415	LOC729444	-1244
chr22	20658511	20658798	288	20658659	14	9.27847	5.51287	4.94292	ZNF74	-89745
chr22	20690076	20690942	867	20690172	15	8.19105	4.69309	3.98365	ZNF74	-58232
chr22	21518535	21518792	258	21518634	13	8.33471	5.14535	4.10439	BCRP2	61330
chr22	21519432	21519849	418	21519592	15	13.099	7.61405	8.44833	BCRP2	62288
chr22	22607456	22607655	200	22607514	12	8.54255	5.46971	4.28156	VPREB1	8315
chr22	25001162	25001544	383	25001263	16	15.7377	8.97159	10.9079	GGT1	2084
chr22	28975181	28975415	235	28975227	11	9.96623	6.54694	5.57588	TTC28	100626
chr22	34974287	34974609	323	34974462	23	21.0337	10.0979	15.9189	ISX	-487667
chr3	1750021	1750235	215	1750174	28	13.9488	5.29743	9.22681	CNTN4	-390375
chr3	8115684	8116068	385	8115872	22	19.7913	9.67719	14.7416	LMCD1-AS1	427472
chr3	10786966	10787185	220	10787071	13	9.55292	5.89046	5.19885	LINC00606	18806
chr3	18868149	18868564	416	18868347	24	25.2738	12.2999	19.9411	KCNH8	-321669
chr3	32162914	32163114	201	32163037	7	7.52157	5.50086	3.39694	GPD1L	15035
chr3	33799303	33799532	230	33799340	10	6.61936	4.62822	2.60229	CLASP2	-39635
chr3	34746003	34746397	395	34746200	10	9.65859	6.51519	5.28828	PDCD6IP	906138
chr3	38201832	38202148	317	38201852	7	6.16767	4.73832	2.24654	OXSR1	-5173
chr3	38918748	38919317	570	38919168	10	7.85781	5.41194	3.67163	SCN11A	72884
chr3	39761979	39762260	282	39762138	10	10.1346	6.79211	5.71993	MYRIP	-88266
chr3	49643325	49643618	294	49643414	9	9.9205	6.74831	5.53118	BSN	51493
chr3	51053146	51053407	262	51053246	21	8.58494	4.01874	4.32203	DOCK3	340575
chr3	51053890	51054140	251	51054065	9	7.92142	5.60308	3.73359	DOCK3	341394
chr3	56548120	56548341	222	56548172	12	10.0288	6.39593	5.6231	CCDC66	-43011
chr3	56548862	56549619	758	56549336	15	9.12266	5.22008	4.80333	CCDC66	-41847
chr3	60846727	60846957	231	60846879	10	9.65859	6.51519	5.28828	FHIT	390254
chr3	74709018	74709217	200	74709072	8	6.94178	5.12179	2.88259	CNTN3	-138729
chr3	77371974	77372324	351	77372166	34	14.9012	4.86431	10.1183	ROBO2	225004
chr3	82965663	82965940	278	82965819	21	13.6478	6.453	8.94509	GBE1	-1154869
chr3	83217914	83218113	200	83218026	8	7.67268	5.55718	3.51159	GBE1	-1407076
chr3	84565518	84565950	433	84565644	13	9.55292	5.89046	5.19885	LINC00971	353082
chr3	85062927	85063157	231	85063115	8	8.87771	6.21789	4.6002	CADM2	54983
chr3	85818472	85818687	216	85818516	13	11.9778	7.38837	7.40969	CADM2	42885
chr3	86868715	86869031	317	86868876	11	6.53766	4.4103	2.53754	VGLL3	171381
chr3	86869225	86869831	607	86869500	16	6.8295	3.82727	2.78545	VGLL3	170757
chr3	94749993	94750192	200	94750079	10	7.85781	5.41194	3.67163	LINC00879	92973
chr3	95502847	95503236	390	95502995	27	13.1346	5.11476	8.47967	MTHFD2P1	-100958
chr3	95958601	95958821	221	95958660	13	7.36447	4.56757	3.25713	MTHFD2P1	-556623
chr3	96340429	96340939	511	96340629	15	11.6605	6.73195	7.11552	EPHA6	-192795
chr3	97480463	97480732	270	97480544	6	6.36134	4.85925	2.42186	ARL6	-2820
chr3	98407005	98407290	286	98407119	14	13.3475	8.00333	8.67327	ST3GAL6	-43960
chr3	98407855	98408374	520	98408207	14	4.97305	3.13415	1.40423	ST3GAL6	-42872
chr3	102527532	102527753	222	102527708	15	10.2498	5.8804	5.82533	ZPLD1	373850
chr3	106230264	106230524	261	106230365	13	6.56526	4.10645	2.56171	CBLB	-642478
chr3	106230635	106230970	336	106230789	14	8.83276	5.24736	4.55829	CBLB	-642902
chr3	106352571	106352900	330	106352733	36	14.4035	4.49695	9.65179	LINC00882	606752
chr3	111551537	111553133	1597	111552962	37	25.7753	8.55507	20.4152	PHLDB2	-25064
chr3	122389337	122389538	202	122389412	12	10.0288	6.39593	5.6231	PARP14	-10259
chr3	131934113	131934957	845	131934393	12	10.0288	6.39593	5.6231	ACPP	-101817
chr3	135036924	135037247	324	135037093	23	10.0335	4.38408	5.62716	EPHB1	522995
chr3	138834487	138834686	200	138834633	9	8.45264	5.9229	4.20569	BPESC1	11607
chr3	141687219	141687716	498	141687496	12	10.0288	6.39593	5.6231	TFDP2	31733
chr3	145462682	145463002	321	145462831	33	12.8795	4.31274	8.24088	PLOD2	416451
chr3	152411915	152412299	385	152412093	33	26.5015	9.97282	21.1031	P2RY1	-140642
chr3	153364354	153364553	200	153364457	11	10.4327	6.82905	5.99612	C3orf79	162174
chr3	157946600	157946943	344	157946750	19	11.7422	5.86636	7.18832	RSRC1	118910
chr3	162036674	162036893	220	162036740	8	8.99527	6.27799	4.69388	OTOL1	822145
chr3	166598019	166598400	382	166598296	28	16.8218	6.52887	11.9225	ZBBX	499775
chr3	169488242	169488595	354	169488439	25	13.152	5.43252	8.49563	ACTRT3	-756
chr3	171220619	171221146	528	171220877	43	27.6903	8.03748	22.2266	TNIK	-42680
chr3	173257378	173257728	351	173257530	17	10.9847	5.87259	6.49489	NLGN1	141293
chr3	173804026	173804239	214	173804085	25	14.085	5.85347	9.3518	NLGN1	687848
chr3	175388169	175388413	245	175388257	16	8.19758	4.52917	3.9873	MIR4789	300929
chr3	175898965	175899294	330	175899099	24	18.1782	8.15638	13.2056	MIR4789	811771
chr3	175899400	175899813	414	175899681	20	11.609	5.59485	7.0712	MIR4789	812353
chr3	175941062	175941525	464	175941358	21	18.5673	9.25644	13.5713	MIR4789	854030
chr3	176015394	176015615	222	176015528	14	9.27847	5.51287	4.94292	TBL1XR1	899520
chr3	176015697	176015907	211	176015762	11	6.53766	4.4103	2.53754	TBL1XR1	899286
chr3	178475244	178475508	265	178475320	15	10.2498	5.8804	5.82533	KCNMB2	198833
chr3	178476116	178476429	314	178476304	8	6.94178	5.12179	2.88259	KCNMB2	199817
chr3	178476555	178476835	281	178476709	12	11.621	7.36927	7.08252	KCNMB2	200222
chr3	178477539	178477966	428	178477697	18	13.3142	6.98297	8.64084	KCNMB2	201210
chr3	181084081	181084520	440	181084138	11	7.56388	5.04897	3.42689	SOX2-OT	191207
chr3	182889576	182889849	274	182889682	18	19.0026	10.4051	13.9879	LAMP3	-9015
chr3	185171720	185172247	528	185171848	23	16.7806	7.65813	11.8844	TMEM41A	44997
chr3	185173224	185173554	331	185173371	14	8.22981	4.89383	4.01415	TMEM41A	43474
chr3	188502871	188503213	343	188503058	10	9.65859	6.51519	5.28828	TPRG1	-386704
chr3	190574076	190574288	213	190574207	12	10.7815	6.86063	6.31964	GMNC	6258
chr3	192729309	192729624	316	192729449	14	10.5928	6.31121	6.14493	MB21D2	-93499
chr3	193300401	193300739	339	193300699	12	5.79527	3.81314	1.95991	OPA1	-10233
chr3	195212559	195212886	328	195212712	11	12.9739	8.25128	8.32656	MIR5692C1	-4045
chr3	195223488	195223996	509	195223660	15	6.72321	3.9047	2.69732	MIR5692C1	-14993
chr3	197730466	197730797	332	197730653	17	9.9203	5.27973	5.53118	LMLN	43583
chr3	197731469	197731801	333	197731617	14	5.45606	3.377	1.67273	LMLN	44547
chr4	5066112	5066567	456	5066282	29	15.6765	5.84776	10.8489	STK32B	12756
chr4	5318470	5318743	274	5318545	12	12.747	8.02704	8.11746	C4orf6	-208337
chr4	5319003	5319202	200	5319037	10	7.85781	5.41194	3.67163	C4orf6	-207845
chr4	9042448	9042719	272	9042521	10	8.84212	6.02398	4.56517	LOC650293	91045
chr4	12649965	12650326	362	12650150	65	37.9445	7.6995	31.5141	RAB28	835839
chr4	12715692	12716012	321	12715828	15	11.6605	6.73195	7.11552	RAB28	770161
chr4	12716309	12716880	572	12716643	17	12.2691	6.61545	7.68056	RAB28	769346
chr4	14838254	14838459	206	14838371	10	8.48698	5.80514	4.23623	CPEB2-AS1	165298
chr4	14838816	14839084	269	14838989	13	8.33471	5.14535	4.10439	CPEB2-AS1	164680
chr4	14916120	14916392	273	14916258	14	10.5928	6.31121	6.14493	CPEB2-AS1	87411
chr4	14924205	14924645	441	14924449	12	10.0288	6.39593	5.6231	CPEB2-AS1	79220
chr4	14924950	14925538	589	14925345	17	17.6399	9.85742	12.6941	CPEB2-AS1	78324
chr4	23100699	23101018	320	23100801	10	7.85781	5.41194	3.67163	MIR548AJ2	363925
chr4	31817622	31818526	905	31817763	10	7.85781	5.41194	3.67163	PCDH7	1095727
chr4	31818619	31819160	542	31818811	14	16.2269	9.67311	11.3618	PCDH7	1096775
chr4	31819977	31820661	685	31820165	22	16.0268	7.50387	11.1756	PCDH7	1098129
chr4	32834146	32834395	250	32834231	15	16.1966	9.47664	11.3331	PCDH7	2112195
chr4	32841066	32841628	563	32841205	18	15.014	7.9942	10.2171	PCDH7	2119169
chr4	35111908	35112391	484	35112044	12	12.747	8.02704	8.11746	ARAP2	1133935
chr4	35204334	35204717	384	35204546	13	11.1633	6.88792	6.65921	ARAP2	1041433
chr4	37038440	37038776	337	37038631	7	7.67593	5.58043	3.51159	MIR4801	204982
chr4	37885657	37885886	230	37885737	9	6.82668	4.91994	2.7836	TBC1D1	-6967
chr4	39621068	39621379	312	39621239	16	16.3005	9.30979	11.4309	SMIM14	19242
chr4	43452954	43453171	218	43453116	8	8.99527	6.27799	4.69388	GRXCR1	557834
chr4	45025507	45025780	274	45025640	12	8.54255	5.46971	4.28156	GNPDA2	-296989
chr4	45026517	45027131	615	45026823	31	18.5099	6.68618	13.5229	GNPDA2	-298172
chr4	45028478	45028686	209	45028537	13	9.55292	5.89046	5.19885	GNPDA2	-299886
chr4	48658318	48658598	281	48658428	12	8.54255	5.46971	4.28156	FRYL	123888
chr4	49490189	49490388	200	49490203	8	5.83619	4.42795	1.98291	CWH43	501545
chr4	58722067	58722267	201	58722148	11	9.25827	6.11089	4.93019	IGFBP7	-745597
chr4	61109509	61109708	200	61109595	8	8.99527	6.27799	4.69388	LPHN3	-1253243
chr4	61461249	61461544	296	61461382	21	16.5778	8.08554	11.6923	LPHN3	-901456
chr4	61740754	61740988	235	61740909	17	12.2691	6.61545	7.68056	LPHN3	-621929
chr4	63554135	63554570	436	63554307	12	9.69204	6.18641	5.31947	LPHN3	1191469
chr4	64067621	64068050	430	64067948	14	13.2038	7.91611	8.54225	TECRL	1207230
chr4	64068245	64068972	728	64068380	23	15.63	7.03964	10.8043	TECRL	1206798
chr4	64069101	64069433	333	64069235	17	12.2691	6.61545	7.68056	TECRL	1205943
chr4	64713849	64714110	262	64713980	13	11.555	7.12937	7.02317	TECRL	561198
chr4	64714866	64715381	516	64715209	15	16.1966	9.47664	11.3331	TECRL	559969
chr4	71486920	71487119	200	71487025	10	9.65859	6.51519	5.28828	ENAM	-7435
chr4	71487959	71488295	337	71488108	25	15.1315	6.34513	10.3301	ENAM	-6352
chr4	73321569	73322171	603	73322004	31	15.5914	5.49967	10.7706	ADAMTS3	112512
chr4	74408830	74409371	542	74409190	27	23.6038	10.2907	18.3597	LOC728040	34671
chr4	75426693	75427083	391	75426822	24	10.7842	4.56675	6.32147	AREG	-53806
chr4	82890621	82891060	440	82890871	19	18.5345	9.83989	13.5439	HNRNPD	404278
chr4	92920313	92920512	200	92920409	11	10.9019	7.10748	6.4196	GRID2	-305140
chr4	94833660	94833859	200	94833790	10	7.85781	5.41194	3.67163	ATOH1	83713
chr4	96118037	96118292	256	96118047	8	4.84467	3.78672	1.33446	BMPR1B	105406
chr4	97044400	97044659	260	97044526	17	19.0086	10.6612	13.9913	PDHA2	283288
chr4	98424909	98425108	200	98425040	9	9.36765	6.44874	5.02772	STPG2-AS1	136964
chr4	102670153	102670456	304	102670240	12	7.42041	4.77782	3.29982	BANK1	-41523
chr4	102670850	102671227	378	102671068	17	18.2918	10.2436	13.3132	BANK1	-40695
chr4	103241617	103241926	310	103241729	14	11.5679	6.91176	7.03386	SLC39A8	3740
chr4	103330268	103330467	200	103330331	10	7.85781	5.41194	3.67163	SLC39A8	-63676
chr4	103330781	103331040	260	103330951	10	10.9647	7.25464	6.48065	SLC39A8	-64296
chr4	103331356	103331620	265	103331496	12	10.0288	6.39593	5.6231	SLC39A8	-64841
chr4	104034016	104034341	326	104034253	15	12.7057	7.37254	8.07931	BDH2	-13229
chr4	105878328	105878527	200	105878419	10	7.85781	5.41194	3.67163	TET2	-188612
chr4	111005175	111005405	231	111005284	11	10.9019	7.10748	6.4196	ELOVL6	114487
chr4	111804958	111805254	297	111805122	11	10.4327	6.82905	5.99612	PITX2	-241843
chr4	113862672	113862871	200	113862816	9	8.45264	5.9229	4.20569	ANK2	-107968
chr4	129861608	129861813	206	129861727	9	9.9205	6.74831	5.53118	JADE1	130949
chr4	130142780	130143013	234	130142869	18	9.02841	4.63683	4.72236	C4orf33	125588
chr4	135877508	135877734	227	135877617	18	9.02841	4.63683	4.72236	PABPC4L	-754714
chr4	137295088	137295688	601	137295245	32	25.351	9.6795	20.0119	LINC00613	-460410
chr4	138086065	138086310	246	138086208	7	7.28107	5.37368	3.19741	PCDH18	367421
chr4	141702043	141702350	308	141702176	18	19.6922	10.8127	14.6508	TBC1D9	-24705
chr4	148704458	148704828	371	148704752	12	12.1798	7.69977	7.59898	MIR4799	1007
chr4	149413925	149414831	907	149414376	18	17.7873	9.67558	12.8288	NR3C2	-50704
chr4	149415246	149416042	797	149415428	21	12.5142	5.86128	7.89689	NR3C2	-51756
chr4	151342010	151342301	292	151342169	24	15.3411	6.66054	10.5314	MAB21L2	-160907
chr4	151410679	151410920	242	151410844	15	12.7057	7.37254	8.07931	MAB21L2	-92232
chr4	153725261	153725630	370	153725502	18	17.2463	9.34789	12.3252	ARFIP1	24391
chr4	156458908	156459977	1070	156459505	25	23.5708	10.9394	18.3308	GUCY1A3	-128356
chr4	157243485	157243684	200	157243625	7	7.67593	5.58043	3.51159	CTSO	-368577
chr4	157246288	157246574	287	157246454	12	12.1798	7.69977	7.59898	CTSO	-371406
chr4	159027410	159028815	1406	159027898	23	18.851	8.82059	13.8437	FAM198B	65820
chr4	161277658	161277919	262	161277800	10	9.65859	6.51519	5.28828	RAPGEF2	1088803
chr4	163826273	163826565	293	163826403	28	35.9387	17.1764	29.6955	NAF1	261670
chr4	167501169	167501833	665	167501607	59	23.4457	4.85516	18.2133	SPOCK3	653970
chr4	167587261	167587559	299	167587414	22	17.7052	8.45307	12.7518	SPOCK3	568163
chr4	168143804	168144004	201	168143934	15	10.2498	5.8804	5.82533	SPOCK3	11643
chr4	168327729	168327931	203	168327743	10	10.1346	6.79211	5.71993	SPOCK3	-172002
chr4	169076972	169077237	266	169077089	11	5.72385	3.91506	1.89428	ANXA10	63402
chr4	170067018	170067250	233	170067175	11	6.53766	4.4103	2.53754	SH3RF1	125074
chr4	171399528	171399736	209	171399607	17	8.23659	4.39278	4.01966	AADAT	-388069
chr4	174404140	174404745	606	174404597	11	6.53766	4.4103	2.53754	HAND2	46781
chr4	174405175	174405420	246	174405304	14	9.27847	5.51287	4.94292	HAND2	46074
chr4	174405524	174406039	516	174405863	16	15.2187	8.6571	10.4135	HAND2	45515
chr4	174788504	174788838	335	174788542	10	9.23054	6.25996	4.90515	HAND2-AS1	336934
chr4	177139385	177140074	690	177139582	22	14.6297	6.74632	9.87032	SPATA4	-22760
chr4	177140261	177140767	507	177140596	26	18.7335	7.91959	13.731	SPATA4	-23774
chr4	177661313	177661650	338	177661535	19	11.7422	5.86636	7.18832	VEGFC	52364
chr4	180051848	180052050	203	180051891	20	9.12957	4.38781	4.80907	LINC01098	1401981
chr4	182001186	182001442	257	182001295	8	8.99527	6.27799	4.69388	LINC00290	79007
chr4	186145499	186145810	312	186145658	20	19.8439	10.3319	14.7871	SNX25	14375
chr5	1307732	1308014	283	1307897	17	9.01697	4.79559	4.71274	MIR4457	1595
chr5	4189845	4190063	219	4189946	10	9.65859	6.51519	5.28828	IRX1	593779
chr5	4190462	4190780	319	4190623	22	17.7052	8.45307	12.7518	IRX1	594456
chr5	5816682	5816972	291	5816815	19	14.0691	7.16912	9.33907	KIAA0947	394030
chr5	10345077	10347855	2779	10345785	22	16.0268	7.50387	11.1756	2019-03-06	-7965
chr5	12426628	12426833	206	12426691	10	7.85781	5.41194	3.67163	CT49	-148277
chr5	19220763	19221127	365	19221062	16	14.7375	8.36391	9.96903	CDH18	767291
chr5	21141595	21141849	255	21141745	8	8.49669	6.01757	4.24543	GUSBP1	-317843
chr5	21710616	21711553	938	21711350	38	26.8307	8.7802	21.4173	GUSBP1	251762
chr5	21833321	21833535	215	21833418	9	8.45264	5.9229	4.20569	PMCHL1	-309042
chr5	24143106	24143335	230	24143171	8	8.65501	6.10182	4.38653	CDH10	501914
chr5	26094482	26094694	213	26094526	16	9.04348	4.98641	4.73325	CDH9	944163
chr5	27426571	27426963	393	27426788	11	11.4236	7.40958	6.90251	LINC01021	-45610
chr5	27790827	27791295	469	27790947	10	7.85781	5.41194	3.67163	LINC01021	318549
chr5	28308848	28309047	200	28308993	8	7.2876	5.33061	3.19741	LSP1P3	-617983
chr5	28619306	28619505	200	28619444	11	7.56388	5.04897	3.42689	LSP1P3	-307532
chr5	28797169	28797796	628	28797605	26	14.9818	6.0786	10.1921	LSP1P3	-129371
chr5	32856016	32856445	430	32856153	36	20.9507	6.75879	15.8438	LOC340113	-91395
chr5	33849119	33849377	259	33849229	16	16.9147	9.67449	12.0134	ADAMTS12	42895
chr5	35713831	35714242	412	35713996	45	23.9352	6.3931	18.6681	SPEF2	96008
chr5	38120659	38121059	401	38120873	29	16.6662	6.26829	11.7735	EGFLAM	-137637
chr5	38821345	38821560	216	38821506	10	7.85781	5.41194	3.67163	OSMR	-24453
chr5	45373156	45373371	216	45373221	13	8.33471	5.14535	4.10439	HCN1	322999
chr5	45373730	45373988	259	45373895	13	11.9778	7.38837	7.40969	HCN1	322325
chr5	45375631	45376400	770	45375821	22	20.7866	10.2722	15.6881	HCN1	320399
chr5	49941388	49941596	209	49941549	12	7.42041	4.77782	3.29982	PARP8	-20183
chr5	51004028	51004227	200	51004120	11	8.92615	5.90393	4.63293	LOC642366	-324954
chr5	52207297	52207536	240	52207438	13	9.28399	5.72466	4.94711	ITGA2	-77717
chr5	53809794	53810097	304	53809958	16	17.5902	10.0689	12.6463	SNX18	-3630
chr5	55303298	55303679	382	55303481	14	13.6973	8.21452	8.99294	FLJ31104	12487
chr5	57892853	57893108	256	57892946	13	7.36447	4.56757	3.25713	RAB3C	14008
chr5	57893347	57894168	822	57893605	12	11.6693	7.39814	7.12177	RAB3C	14667
chr5	59963135	59963342	208	59963267	12	12.1798	7.69977	7.59898	DEPDC1B	32726
chr5	60578000	60578895	896	60578715	16	9.04348	4.98641	4.73325	ZSWIM6	-49384
chr5	64526190	64526729	540	64526560	13	11.1633	6.88792	6.65921	ADAMTS6	251144
chr5	68758933	68759546	614	68759211	40	17.3626	4.9831	12.4294	OCLN	-28907
chr5	73102164	73102712	549	73102344	18	21.2914	11.7318	16.1638	ARHGEF28	-6998
chr5	77725768	77726083	316	77725949	38	28.4698	9.5177	22.9518	SCAMP1	69611
chr5	78474901	78475125	225	78475074	10	5.68887	4.04277	1.88375	JMY	-56850
chr5	79896005	79896350	346	79896182	42	25.4582	7.39018	20.1127	ANKRD34B	-29878
chr5	79987879	79988319	441	79988022	30	23.089	9.09286	17.8709	DHFR	-37222
chr5	79988685	79989145	461	79988961	22	19.7913	9.67719	14.7416	DHFR	-38161
chr5	81768587	81768974	388	81768793	12	5.79527	3.81314	1.95991	ATP6AP1L	167628
chr5	85204952	85205209	258	85205073	22	9.95764	4.48328	5.56739	NBPF22P	-373188
chr5	86214568	86215019	452	86214721	15	12.7057	7.37254	8.07931	MIR4280	196050
chr5	86215617	86216029	413	86215904	16	13.4758	7.5925	8.79554	MIR4280	194867
chr5	86216626	86217261	636	86217100	14	9.27847	5.51287	4.94292	MIR4280	193671
chr5	91032593	91032792	200	91032653	7	7.32771	5.39864	3.23042	ARRDC3	-353504
chr5	97209156	97209550	395	97209347	31	28.084	11.4706	22.5943	RIOK2	-690342
chr5	98761799	98761998	200	98761862	12	10.3907	6.62013	5.95765	LOC100289230	497025
chr5	98762089	98762380	292	98762231	15	13.5194	7.87191	8.82289	LOC100289230	497394
chr5	99828770	99828971	202	99828857	12	12.747	8.02704	8.11746	FAM174A	-42266
chr5	99929474	99929792	319	99929650	27	14.8789	5.85041	10.097	FAM174A	58527
chr5	106741507	106741722	216	106741627	10	9.65859	6.51519	5.28828	EFNA5	264969
chr5	107045616	107045834	219	107045673	13	11.1633	6.88792	6.65921	EFNA5	-39077
chr5	108688647	108689962	1316	108689378	19	16.5949	8.66593	11.7086	PJA2	56297
chr5	112922600	112923233	634	112922739	22	16.0268	7.50387	11.1756	YTHDC2	73349
chr5	115465186	115465385	200	115465287	18	8.29974	4.27753	4.07927	COMMD10	44561
chr5	117774011	117774249	239	117774167	15	12.3366	7.14588	7.73356	LOC101927280	123645
chr5	117879182	117879401	220	117879310	10	8.16018	5.60165	3.95652	LOC101927280	18502
chr5	123511816	123512015	200	123511901	13	9.28399	5.72466	4.94711	ZNF608	568904
chr5	124234230	124234770	541	124234374	8	8.99527	6.27799	4.69388	ZNF608	-153569
chr5	124950730	124951204	475	124951001	19	10.7238	5.32843	6.26663	GRAMD3	-744786
chr5	124951665	124951970	306	124951843	18	11.9511	6.19885	7.38483	GRAMD3	-743944
chr5	124952073	124952640	568	124952404	18	13.3142	6.98297	8.64084	GRAMD3	-743383
chr5	125499254	125500294	1041	125499973	40	31.8454	10.5368	26.0486	GRAMD3	-195814
chr5	126582570	126582797	228	126582610	9	5.71183	4.20747	1.89428	MEGF10	-43845
chr5	127875579	127875778	200	127875660	11	8.92615	5.90393	4.63293	FBN2	-1925
chr5	128885605	128886200	596	128885983	29	13.9559	5.15594	9.23302	ADAMTS19	89881
chr5	131185051	131185277	227	131185156	18	13.3142	6.98297	8.64084	FNIP1	-52400
chr5	132961385	132961964	580	132961780	58	29.5624	6.37125	23.9584	FSTL4	-13557
chr5	134262423	134262680	258	134262615	30	15.2701	5.52385	10.4645	MIR4461	-1113
chr5	135829533	135829810	278	135829632	16	10.4947	5.80717	6.05504	TRPC7	-128468
chr5	139781102	139781331	230	139781201	9	10.36	6.97554	5.92887	ANKHD1-EIF4EBP3	-197
chr5	144562618	144563593	976	144562770	17	10.9847	5.87259	6.49489	PRELID2	652097
chr5	144752845	144753446	602	144753106	19	16.1777	8.41494	11.3172	PRELID2	461761
chr5	149030266	149030758	493	149030542	40	44.4151	17.2506	37.5268	ARHGEF37	69408
chr5	152077255	152077531	277	152077384	12	14.687	9.0682	9.92568	NMUR2	-292544
chr5	154411693	154412541	849	154412255	19	15.4066	7.95419	10.5953	KIF4B	18996
chr5	160080793	160081131	339	160080986	20	13.9489	6.85136	9.22681	MIR146A	168628
chr5	162208566	162208909	344	162208763	8	8.99527	6.27799	4.69388	CCNG1	-655813
chr5	162856333	162856665	333	162856453	20	13.9489	6.85136	9.22681	CCNG1	-8123
chr5	163755679	163755878	200	163755852	10	8.16018	5.60165	3.95652	MAT2B	823319
chr5	164315712	164316199	488	164316034	27	21.5307	9.13514	16.3874	MAT2B	1383501
chr5	174477811	174478010	200	174477841	14	7.36445	4.39977	3.25713	FLJ16171	-55107
chr5	180515751	180517161	1411	180516967	20	17.3625	8.83569	12.4294	OR2V1	35337
chr5	180517532	180517932	401	180517665	18	17.2463	9.34789	12.3252	OR2V1	34639
chr5	180518274	180518593	320	180518453	14	10.5928	6.31121	6.14493	OR2V1	33851
chr6	501141	501648	508	501459	16	17.5902	10.0689	12.6463	IRF4	109721
chr6	1358799	1358998	200	1358943	14	8.22981	4.89383	4.01415	FOXF2	-31125
chr6	11617559	11618008	450	11617889	12	12.1798	7.69977	7.59898	TMEM170B	79430
chr6	11957520	11957719	200	11957609	6	6.06398	4.70197	2.18611	HIVEP1	-55114
chr6	18888471	18888798	328	18888607	11	7.56388	5.04897	3.42689	MIR548A1	316593
chr6	22620080	22620426	347	22620235	23	23.8891	11.8079	18.6251	HDGFL1	50558
chr6	23291956	23292458	503	23292141	38	17.2664	5.1728	12.3452	HDGFL1	722464
chr6	23356644	23357006	363	23356817	11	10.4327	6.82905	5.99612	NRSN1	-769596
chr6	23801741	23802175	435	23801924	13	10.7987	6.66229	6.33345	NRSN1	-324489
chr6	26941488	26941687	200	26941616	7	6.16767	4.73832	2.24654	LINC00240	16845
chr6	27068183	27068857	675	27068372	20	15.4696	7.71802	10.6538	HIST1H2BJ	32203
chr6	28023069	28023491	423	28023322	18	22.8612	12.5879	17.6564	ZNF165	-25159
chr6	31395364	31396143	780	31395791	34	22.4059	7.75942	17.2213	MICA	24421
chr6	31396935	31397598	664	31397405	19	12.9395	6.5251	8.29259	MICA	26035
chr6	42491804	42492137	334	42491982	27	17.0317	6.83322	12.1265	UBR2	-39777
chr6	50725190	50725509	320	50725327	12	10.0288	6.39593	5.6231	TFAP2D	44071
chr6	54116382	54116760	379	54116699	10	6.61936	4.62822	2.60229	TINAG	-56503
chr6	54116988	54117190	203	54117056	14	10.3029	6.13356	5.87652	TINAG	-56146
chr6	55963074	55963335	262	55963168	15	13.5194	7.87191	8.82289	COL21A1	149210
chr6	57533623	57533969	347	57533785	32	17.3468	6.02811	12.4194	PRIM2	351371
chr6	57901197	57901664	468	57901382	23	21.0337	10.0979	15.9189	GUSBP4	386342
chr6	58505192	58505730	539	58505552	20	10.6766	5.12491	6.22329	GUSBP4	-217828
chr6	63491730	63492051	322	63491844	15	10.0053	5.7353	5.61347	KHDRBS2	-495744
chr6	63492301	63492514	214	63492455	12	6.52846	4.24132	2.5357	KHDRBS2	-496355
chr6	68761160	68761380	221	68761269	25	13.152	5.43252	8.49563	BAI3	-584362
chr6	71105642	71105866	225	71105760	8	8.76462	6.15931	4.494	FAM135A	-17346
chr6	72084615	72084814	200	72084730	9	10.36	6.97554	5.92887	MIR30C2	2004
chr6	72091661	72091867	207	72091750	7	6.50736	4.93972	2.51949	MIR30C2	-5016
chr6	72862462	72862747	286	72862617	12	7.42041	4.77782	3.29982	RIMS1	-59896
chr6	78194815	78195130	316	78194993	15	12.3366	7.14588	7.73356	HTR1B	-21873
chr6	78300241	78300978	738	78300403	16	11.2472	6.24792	6.73199	MEI4	-99969
chr6	82177766	82177965	200	82177870	11	9.61704	6.33289	5.25994	FAM46A	284558
chr6	82450352	82451072	721	82450524	27	15.8942	6.30374	11.0562	FAM46A	11904
chr6	83016366	83016629	264	83016479	19	12.9395	6.5251	8.29259	TPBG	-56443
chr6	83953099	83953369	271	83953247	13	13.4896	8.29206	8.80289	PGM3	-49592
chr6	89407785	89408063	279	89407909	11	6.53766	4.4103	2.53754	RNGTT	265439
chr6	91673551	91673854	304	91673770	11	8.92615	5.90393	4.63293	MAP3K7	-376750
chr6	92180974	92181273	300	92181119	10	9.23054	6.25996	4.90515	MIR4643	-50258
chr6	92181355	92181570	216	92181446	14	12.3275	7.37992	7.72712	MIR4643	-49931
chr6	95421063	95421542	480	95421387	24	13.2044	5.62834	8.54225	MANEA-AS1	603940
chr6	103040540	103040779	240	103040683	9	8.88318	6.17465	4.60343	GRIK2	1193823
chr6	104266440	104266639	200	104266474	9	10.1652	6.87607	5.74894	HACE1	1041320
chr6	106271668	106271867	200	106271723	21	9.20805	4.28835	4.886	PRDM1	-262471
chr6	126093798	126094065	268	126093884	11	8.92615	5.90393	4.63293	NCOA7	-8422
chr6	128068128	128068417	290	128068252	13	7.36447	4.56757	3.25713	THEMIS	153974
chr6	130039265	130039598	334	130039463	19	6.70894	3.43729	2.68513	ARHGAP18	-8093
chr6	135008828	135009051	224	135009000	17	13.1838	7.15877	8.52598	LINC01010	249473
chr6	141002090	141002707	618	141002239	26	11.6096	4.64034	7.0712	MIR4465	-2711
chr6	141002951	141003464	514	141003274	29	13.9559	5.15594	9.23302	MIR4465	-1676
chr6	141033492	141033709	218	141033659	13	10.7987	6.66229	6.33345	MIR4465	28709
chr6	142325088	142325706	619	142325511	10	7.85781	5.41194	3.67163	NMBR	84425
chr6	149059487	149059785	299	149059683	18	10.8202	5.57304	6.35045	UST	-8587
chr6	154846210	154846443	234	154846335	17	12.2691	6.61545	7.68056	CNKSR3	-14582
chr6	155350475	155350777	303	155350609	14	9.27847	5.51287	4.94292	TIAM2	-60813
chr6	158247929	158248595	667	158248356	48	31.37	8.42136	25.6191	SNX9	4154
chr6	160073812	160074252	441	160074073	26	20.3973	8.80889	15.3185	SOD2	40280
chr6	160348602	160349320	719	160349198	17	19.0086	10.6612	13.9913	MAS1	21225
chr6	162295353	162295681	329	162295502	16	9.04348	4.98641	4.73325	AGPAT4	-600395
chr6	162432124	162432364	241	162432207	14	6.63319	3.99632	2.61087	PACRG	-715956
chr6	166701234	166702666	1433	166702271	102	46.4327	5.99656	39.4112	PRR18	19600
chr6	167412540	167412787	248	167412649	7	7.67593	5.58043	3.51159	FGFR1OP	-155
chr7	1175501	1175786	286	1175588	13	8.33471	5.14535	4.10439	C7orf50	2305
chr7	5899990	5900234	245	5900114	13	5.89116	3.7299	2.0291	OCM	-20314
chr7	7718171	7718391	221	7718234	22	13.4385	6.1277	8.75901	RPA3-AS1	37893
chr7	7718749	7719392	644	7719235	21	11.531	5.36896	7.00203	RPA3-AS1	38894
chr7	9801688	9802048	361	9801878	13	9.83705	6.06615	5.46077	PER4	127979
chr7	13410699	13410989	291	13410859	14	10.3029	6.13356	5.87652	ETV1	615280
chr7	14510704	14511020	317	14510880	10	9.65859	6.51519	5.28828	DGKB	370195
chr7	15569292	15570297	1006	15570178	22	18.0845	8.67247	13.1174	AGMO	31462
chr7	20319020	20319555	536	20319372	14	12.3275	7.37992	7.72712	ITGB8	-51352
chr7	26323465	26323724	260	26323625	14	14.8292	8.88435	10.0491	SNX10	-7889
chr7	30432393	30432709	317	30432519	11	10.9019	7.10748	6.4196	DKFZP586I1420	22854
chr7	33166660	33166859	200	33166816	5	5.19568	4.18532	1.43452	BBS9	-2335
chr7	35350972	35351230	259	35351153	8	7.2876	5.33061	3.19741	LOC401324	-2312
chr7	39055330	39055610	281	39055433	15	10.2498	5.8804	5.82533	POU6F2	37825
chr7	47151508	47151753	246	47151684	14	9.27847	5.51287	4.94292	TNS3	470058
chr7	50021328	50021527	200	50021343	9	6.82668	4.91994	2.7836	ZPBP	111517
chr7	50150149	50150398	250	50150230	10	7.85781	5.41194	3.67163	C7orf72	14549
chr7	57504144	57504703	560	57504545	13	14.1024	8.64451	9.36812	ZNF716	-5337
chr7	57505050	57505494	445	57505372	14	12.3275	7.37992	7.72712	ZNF716	-4510
chr7	61969173	61969401	229	61969352	192	8.41729	1.55373	4.18432	ZNF733P	795082
chr7	64686748	64687365	618	64687057	14	12.3275	7.37992	7.72712	ZNF92	-151710
chr7	64687905	64688253	349	64688006	14	12.3275	7.37992	7.72712	ZNF92	-150761
chr7	64688854	64689371	518	64689226	13	12.4367	7.66689	7.82504	ZNF92	-149541
chr7	67784998	67785373	376	67785253	16	12.7542	7.1527	8.11746	STAG3L4	1017629
chr7	69468213	69468439	227	69468338	12	10.0288	6.39593	5.6231	AUTS2	404433
chr7	71923186	71923698	513	71923539	16	15.7377	8.97159	10.9079	CALN1	-46179
chr7	77166265	77166464	200	77166270	5	5.19568	4.18532	1.43452	PTPN12	-502
chr7	79254386	79254699	314	79254568	12	6.52846	4.24132	2.5357	MIR548M	-146003
chr7	84054549	84054760	212	84054652	11	10.3883	6.8024	5.95701	SEMA3A	-230435
chr7	89830143	89830562	420	89830467	11	7.56388	5.04897	3.42689	STEAP2	-10532
chr7	91971668	91971867	200	91971832	7	7.62319	5.55343	3.48168	ANKIB1	96285
chr7	93823081	93823706	626	93823292	23	22.0746	10.7188	16.9086	BET1	-189602
chr7	106412376	106412687	312	106412516	30	27.33	11.3933	21.8884	PIK3CG	-93206
chr7	109087960	109088304	345	109088221	12	10.0288	6.39593	5.6231	EIF3IP1	512049
chr7	112437024	112437235	212	112437112	13	10.138	6.25265	5.72206	TMEM168	-6634
chr7	112437727	112438116	390	112438006	9	10.1652	6.87607	5.74894	TMEM168	-7528
chr7	113683284	113683728	445	113683448	12	12.5701	7.92597	7.95203	FOXP2	-42916
chr7	121083503	121083955	453	121083769	20	12.685	6.15968	8.06066	FAM3C	-47347
chr7	121380582	121380903	322	121380744	45	23.9352	6.3931	18.6681	PTPRZ1	-132414
chr7	137156812	137157122	311	137157063	17	9.9203	5.27973	5.53118	PTN	-128517
chr7	141742191	141742461	271	141742354	9	9.36765	6.44874	5.02772	MGAM	46676
chr7	141742687	141742989	303	141742868	14	9.27847	5.51287	4.94292	MGAM	47190
chr7	141744187	141744467	281	141744314	10	5.68887	4.04277	1.88375	MGAM	48636
chr7	141745238	141745636	399	141745437	20	17.3625	8.83569	12.4294	MGAM	49759
chr7	142413305	142413504	200	142413460	9	9.74637	6.65555	5.37319	MTRNR2L6	39330
chr7	146418414	146418824	411	146418550	19	10.7238	5.32843	6.26663	MIR548AQ	-225357
chr7	146519979	146520506	528	146520036	11	9.25827	6.11089	4.93019	MIR548AQ	-123871
chr7	146780919	146781505	587	146781158	14	9.27847	5.51287	4.94292	MIR548AR	-137231
chr7	148292261	148292727	467	148292497	9	8.45264	5.9229	4.20569	C7orf33	4841
chr7	148640942	148641891	950	148641833	18	10.8202	5.57304	6.35045	EZH2	-60392
chr7	155089248	155089517	270	155089389	9	8.45264	5.9229	4.20569	INSIG1	-96
chr8	3652907	3653223	317	3653037	15	19.3046	11.1609	14.2764	CSMD1	1199291
chr8	3653544	3653786	243	3653615	12	12.1798	7.69977	7.59898	CSMD1	1198713
chr8	5969806	5970445	640	5970361	9	10.36	6.97554	5.92887	LOC100287015	293708
chr8	6362948	6363191	244	6363117	9	10.36	6.97554	5.92887	ANGPT2	57667
chr8	17676852	17677499	648	17677268	31	21.8819	8.22385	16.7243	MTUS1	-18842
chr8	17677611	17677814	204	17677636	26	11.6096	4.64034	7.0712	MTUS1	-19210
chr8	17740241	17740999	759	17740568	47	33.283	9.35641	27.3277	FGL1	12345
chr8	19091576	19091814	239	19091718	15	10.2498	5.8804	5.82533	LOC100128993	11314
chr8	20362563	20362971	409	20362826	22	14.6297	6.74632	9.87032	LZTS1-AS1	229543
chr8	23746275	23746481	207	23746316	35	12.0372	3.88754	7.46611	STC1	-33996
chr8	25073679	25073937	259	25073839	13	8.33471	5.14535	4.10439	DOCK5	31553
chr8	25074161	25074509	349	25074237	16	8.19758	4.52917	3.9873	DOCK5	31951
chr8	25463028	25463402	375	25463198	16	9.04348	4.98641	4.73325	CDCA2	146686
chr8	26102281	26102642	362	26102479	42	26.6965	7.85481	21.289	PPP2R2A	-46527
chr8	26413512	26413858	347	26413576	15	7.40252	4.26275	3.28952	DPYSL2	-21763
chr8	29171061	29171309	249	29171256	11	8.32869	5.5294	4.10439	DUSP4	35066
chr8	29179193	29179407	215	29179288	10	8.16018	5.60165	3.95652	DUSP4	27034
chr8	29183392	29183663	272	29183511	16	7.46778	4.14874	3.34464	DUSP4	22811
chr8	30245820	30246169	350	30245981	56	27.8597	6.15528	22.3862	RBPMS-AS1	-3064
chr8	30547339	30547570	232	30547508	10	5.68887	4.04277	1.88375	GTF2E2	-31770
chr8	33176531	33176916	386	33176724	19	12.9395	6.5251	8.29259	FUT10	153940
chr8	35105629	35106111	483	35105877	67	32.717	6.19237	26.8224	UNC5D	12903
chr8	37007627	37007838	212	37007818	17	7.55316	4.0524	3.42651	KCNU1	365977
chr8	37931229	37931769	541	37931637	28	21.2182	8.68151	16.0931	ASH2L	-31373
chr8	37932304	37932787	484	37932459	36	18.9412	6.00385	13.9298	ASH2L	-30551
chr8	43092765	43093304	540	43092998	227	23.9885	2.12386	18.7194	POTEA	-54586
chr8	43093713	43094016	304	43093852	128	13.4795	2.07182	8.79924	POTEA	-53732
chr8	43094640	43095351	712	43094816	210	25.5631	2.26296	20.2125	POTEA	-52768
chr8	43095771	43096176	406	43095919	138	18.3082	2.32228	13.3295	POTEA	-51665
chr8	43096532	43097138	607	43097027	171	24.6762	2.45083	19.375	POTEA	-50557
chr8	47900457	47900794	338	47900633	12	8.54255	5.46971	4.28156	LINC00293	148126
chr8	52512987	52513528	542	52513066	11	10.9019	7.10748	6.4196	PXDNL	208939
chr8	54859745	54859987	243	54859904	9	6.82668	4.91994	2.7836	RGS20	66473
chr8	54860248	54860447	200	54860339	13	9.83705	6.06615	5.46077	RGS20	66908
chr8	54861017	54861233	217	54861104	15	12.7057	7.37254	8.07931	RGS20	67673
chr8	57124134	57124333	200	57124206	8	8.99527	6.27799	4.69388	CHCHD7	-108
chr8	58435389	58436500	1112	58435689	21	19.5169	9.82559	14.4809	LINC00588	243588
chr8	63123846	63124083	238	63123931	14	7.36445	4.39977	3.25713	NKAIN3	-37569
chr8	63124293	63124910	618	63124758	26	19.366	8.25285	14.3342	NKAIN3	-36742
chr8	65145256	65145555	300	65145396	14	10.5928	6.31121	6.14493	LINC00966	-140378
chr8	69818342	69819312	971	69818703	52	40.6001	11.074	33.9911	LOC100505718	197722
chr8	70160423	70160639	217	70160524	23	18.851	8.82059	13.8437	LOC100505718	-144099
chr8	78560025	78560224	200	78560087	6	5.72453	4.51412	1.89428	PEX2	-646807
chr8	87443098	87443297	200	87443214	13	8.33471	5.14535	4.10439	RMDN1	77795
chr8	91027374	91027573	200	91027548	9	8.45264	5.9229	4.20569	DECR1	13969
chr8	92846624	92847099	476	92846737	12	10.3907	6.62013	5.95765	RUNX1T1	183171
chr8	101064061	101064463	403	101064312	16	12.7542	7.1527	8.11746	RGS22	53542
chr8	103685532	103685820	289	103685658	13	8.33471	5.14535	4.10439	KLF10	-17528
chr8	106889484	106889818	335	106889655	10	10.8444	7.18936	6.37388	OXR1	-392750
chr8	106891578	106891867	290	106891803	14	9.27847	5.51287	4.94292	OXR1	-390602
chr8	108311957	108312189	233	108311993	13	7.36447	4.56757	3.25713	ANGPT1	198261
chr8	121931462	121931720	259	121931574	9	8.45264	5.9229	4.20569	SNTB1	-107265
chr8	121931895	121932841	947	121932321	14	13.6973	8.21452	8.99294	SNTB1	-108012
chr8	123603960	123604205	246	123604119	16	14.7375	8.36391	9.96903	ZHX2	-189781
chr8	124868297	124868496	200	124868401	16	7.46778	4.14874	3.34464	FER1L6	4175
chr8	128215810	128216226	417	128215859	9	8.45264	5.9229	4.20569	PCAT1	190461
chr8	130507869	130508215	347	130508017	14	8.22981	4.89383	4.01415	LINC00977	-254531
chr8	130508389	130509386	998	130508931	19	14.7076	7.54128	9.94529	LINC00977	-255445
chr8	130509553	130509931	379	130509689	31	18.5099	6.68618	13.5229	LINC00977	-256203
chr8	131508671	131508870	200	131508833	10	7.85781	5.41194	3.67163	ASAP1	-52927
chr8	136547479	136547740	262	136547616	14	10.5928	6.31121	6.14493	KHDRBS3	77901
chr8	138003805	138004387	583	138004257	12	10.0288	6.39593	5.6231	FAM135B	1504808
chr8	138247923	138248183	261	138248058	14	7.36445	4.39977	3.25713	FAM135B	1261007
chr8	138248876	138249836	961	138249656	31	26.211	10.4402	20.8275	FAM135B	1259409
chr9	1944195	1944394	200	1944363	9	6.82668	4.91994	2.7836	SMARCA2	-70978
chr9	3039664	3040038	375	3039676	13	8.33471	5.14535	4.10439	KIAA0020	-195546
chr9	3504451	3504770	320	3504614	33	19.2666	6.62746	14.2413	RFX3	-15127
chr9	4735204	4735522	319	4735375	15	8.19105	4.69309	3.98365	AK3	5934
chr9	11408499	11408873	375	11408680	20	12.685	6.15968	8.06066	PTPRD	-795957
chr9	12026201	12026543	343	12026371	28	19.3442	7.72623	14.3133	TYRP1	-667014
chr9	20684039	20684283	245	20684094	10	10.1346	6.79211	5.71993	FOCAD	25786
chr9	25069749	25069948	200	25069905	14	9.27847	5.51287	4.94292	IZUMO3	-524231
chr9	25285519	25286024	506	25285664	22	12.4045	5.613	7.797	TUSC1	393192
chr9	28179347	28179605	259	28179438	10	7.85781	5.41194	3.67163	LINGO2	539865
chr9	28438902	28439110	209	28439061	12	9.37737	5.99019	5.03532	LINGO2	280242
chr9	31620492	31621086	595	31620597	11	8.92615	5.90393	4.63293	ACO1	-764003
chr9	32360282	32360518	237	32360380	17	9.9203	5.27973	5.53118	ACO1	-24220
chr9	33714244	33714608	365	33714442	12	10.0288	6.39593	5.6231	PRSS3	-36021
chr9	35494905	35495259	355	35495098	18	15.014	7.9942	10.2171	RUSC2	5092
chr9	69835828	69836032	205	69835904	15	11.0542	6.36336	6.56158	LOC100133920	184544
chr9	74468601	74468800	200	74468718	10	9.65859	6.51519	5.28828	ABHD17B	57430
chr9	76961684	76961929	246	76961794	15	13.5194	7.87191	8.82289	RORB	-150457
chr9	81537030	81537563	534	81537387	45	28.3723	7.90577	22.8621	PSAT1	625397
chr9	85282430	85282832	403	85282722	11	6.53766	4.4103	2.53754	RASEF	395321
chr9	97074952	97075179	228	97075127	24	12.3125	5.22358	7.7214	NUTM2F	15799
chr9	105775474	105775673	200	105775620	8	7.67268	5.55718	3.51159	CYLC2	18028
chr9	105776043	105776365	323	105776294	9	5.71183	4.20747	1.89428	CYLC2	18702
chr9	107255667	107256163	497	107255987	25	14.085	5.85347	9.3518	OR13F1	-10556
chr9	109789938	109790169	232	109790025	7	6.16767	4.73832	2.24654	MIR548Q	58691
chr9	113451379	113451596	218	113451457	8	6.94178	5.12179	2.88259	MUSK	20407
chr9	113452403	113452860	458	113452572	11	8.92615	5.90393	4.63293	MUSK	21522
chr9	116215299	116216088	790	116215677	17	12.2691	6.61545	7.68056	RGS3	8669
chr9	116253042	116253361	320	116253194	13	12.9379	7.96723	8.29259	RGS3	-10512
chr9	132983976	132984266	291	132984119	17	18.2918	10.2436	13.3132	NCS1	21248
chrX	529733	529965	233	529776	7	7.67593	5.58043	3.51159	SHOX	-55302
chrX	788179	788595	417	788421	8	8.60145	6.07347	4.33558	SHOX	203343
chrX	3913255	3913677	423	3913480	10	11.7658	7.6731	7.20863	LOC389906	-151545
chrX	3913841	3914091	251	3913977	10	7.85781	5.41194	3.67163	LOC389906	-152042
chrX	3914292	3914787	496	3914592	25	16.3181	6.92696	11.446	LOC389906	-152657
chrX	4360813	4361113	301	4360955	20	9.85732	4.7278	5.47758	LOC389906	-599020
chrX	4526796	4527117	322	4526960	23	14.381	6.39412	9.63024	LOC389906	-765025
chrX	4782579	4782778	200	4782617	10	9.65859	6.51519	5.28828	LOC389906	-1020682
chrX	6079006	6079275	270	6079156	11	13.2091	8.37065	8.54473	NLGN4X	66088
chrX	8989769	8990015	247	8989846	11	13.2091	8.37065	8.54473	FAM9B	11270
chrX	10898246	10898460	215	10898307	9	9.9205	6.74831	5.53118	MID1	-46498
chrX	12349922	12350121	200	12350005	8	7.2876	5.33061	3.19741	FRMPD4	193421
chrX	26103546	26103895	350	26103735	12	12.1798	7.69977	7.59898	MAGEB18	-52724
chrX	27228970	27229169	200	27228984	8	8.99527	6.27799	4.69388	SMEK3P	252474
chrX	35710239	35710555	317	35710406	15	15.5624	9.1054	10.7432	MAGEB16	-106052
chrX	41299845	41300120	276	41299980	18	10.8202	5.57304	6.35045	NYX	-6732
chrX	46243332	46243531	200	46243441	7	4.89045	3.93596	1.35958	KRBOX4	-63182
chrX	53054676	53055141	466	53054849	13	8.33471	5.14535	4.10439	GPR173	-23656
chrX	54940779	54941118	340	54940979	12	8.05955	5.17023	3.86707	TRO	-6016
chrX	58071945	58072461	517	58072273	8	8.99527	6.27799	4.69388	ZXDA	-135206
chrX	62184562	62184785	224	62184627	20	11.609	5.59485	7.0712	SPIN4	386591
chrX	63040848	63041071	224	63041044	8	8.49669	6.01757	4.24543	MIR1468	-35077
chrX	64431792	64432051	260	64431919	21	9.89762	4.59675	5.51395	ZC4H2	-177295
chrX	64670359	64670656	298	64670445	12	12.1798	7.69977	7.59898	ZC3H12B	-38169
chrX	66635114	66635382	269	66635336	13	9.55292	5.89046	5.19885	AR	-128537
chrX	67035014	67035462	449	67035210	28	24.8314	10.6582	19.5215	AR	246528
chrX	70961154	70961507	354	70961259	9	9.36765	6.44874	5.02772	BCYRN1	-12297
chrX	77524831	77525155	325	77525004	21	11.531	5.36896	7.00203	CYSLTR1	58184
chrX	79581136	79581364	229	79581240	11	10.9019	7.10748	6.4196	FAM46D	-9762
chrX	80928855	80929224	370	80929086	17	17.0424	9.49933	12.1347	HMGN5	-471645
chrX	82804929	82805128	200	82805061	10	9.65859	6.51519	5.28828	POU3F4	41793
chrX	86126576	86127019	444	86126632	18	13.3142	6.98297	8.64084	DACH2	608662
chrX	87027241	87027524	284	87027424	16	17.5902	10.0689	12.6463	KLHL4	254710
chrX	88160277	88160493	217	88160409	9	8.45264	5.9229	4.20569	CPXCR1	158184
chrX	88231397	88231777	381	88231562	16	14.7375	8.36391	9.96903	CPXCR1	229337
chrX	88231863	88232210	348	88232142	11	10.4327	6.82905	5.99612	CPXCR1	229917
chrX	88574487	88574833	347	88574676	7	7.67593	5.58043	3.51159	CPXCR1	572451
chrX	94394159	94394593	435	94394412	39	25.0206	7.79701	19.6992	LOC643486	1198489
chrX	94548631	94549108	478	94548824	28	35.9387	17.1764	29.6955	LOC643486	1044077
chrX	98103101	98103413	313	98103246	12	14.687	9.0682	9.92568	XRCC6P5	1091595
chrX	104784773	104785051	279	104784887	16	10.0414	5.54634	5.63027	NRK	-281648
chrX	105764314	105764762	449	105764411	23	14.381	6.39412	9.63024	CXorf57	-90748
chrX	108016582	108016833	252	108016694	9	5.71183	4.20747	1.89428	IRS4	-37087
chrX	108018841	108019120	280	108018931	8	7.2876	5.33061	3.19741	IRS4	-39324
chrX	109932644	109933250	607	109933124	32	11.6275	4.01079	7.0889	CHRDL1	105952
chrX	111553671	111553886	216	111553725	14	10.5928	6.31121	6.14493	ZCCHC16	227473
chrX	111728567	111729037	471	111728841	35	22.3536	7.52195	17.1732	LHFPL1	194534
chrX	113621569	113621813	245	113621640	17	6.94811	3.76098	2.8883	HTR2C	-196910
chrX	113996322	113996543	222	113996459	15	9.12266	5.22008	4.80333	MIR1911	-1284
chrX	115928312	115928511	200	115928384	12	12.1798	7.69977	7.59898	CXorf61	-334190
chrX	116557999	116558494	496	116558211	10	7.85781	5.41194	3.67163	KLHL13	549490
chrX	116559438	116559661	224	116559563	26	14.9818	6.0786	10.1921	KLHL13	548138
chrX	123484294	123484845	552	123484549	13	8.33471	5.14535	4.10439	SH2D1A	4418
chrX	124406267	124406702	436	124406615	8	6.62839	4.92871	2.60821	LOC100129520	-47353
chrX	124410952	124411271	320	124411009	10	7.85781	5.41194	3.67163	LOC100129520	-42959
chrX	124411406	124411693	288	124411525	11	10.9019	7.10748	6.4196	LOC100129520	-42443
chrX	124413233	124413463	231	124413304	14	12.3275	7.37992	7.72712	LOC100129520	-40664
chrX	125214534	125214763	230	125214640	7	7.67593	5.58043	3.51159	DCAF12L2	85440
chrX	125501966	125502165	200	125502112	9	6.82668	4.91994	2.7836	DCAF12L1	184730
chrX	125606343	125606549	207	125606368	10	11.7658	7.6731	7.20863	DCAF12L1	80474
chrX	126664790	126665069	280	126665017	6	6.4072	4.88288	2.4272	ACTRT1	521365
chrX	127661143	127661353	211	127661207	11	8.92615	5.90393	4.63293	ACTRT1	-474825
chrX	127882558	127882798	241	127882645	9	5.71183	4.20747	1.89428	ACTRT1	-696263
chrX	130270154	130270379	226	130270208	31	18.5099	6.68618	13.5229	ARHGAP36	77993
chrX	130272005	130272341	337	130272163	19	18.5345	9.83989	13.5439	ARHGAP36	79948
chrX	131530528	131530872	345	131530715	31	17.4451	6.23761	12.5093	MBNL3	16888
chrX	134249575	134249917	343	134249749	16	10.0414	5.54634	5.63027	LINC00633	4656
chrX	136397895	136398151	257	136398065	9	6.82668	4.91994	2.7836	ZIC3	-250280
chrX	140877028	140877563	536	140877189	9	10.36	6.97554	5.92887	MAGEC3	-48912
chrX	142741445	142741942	498	142741779	18	10.8202	5.57304	6.35045	SLITRK4	-17853
chrX	144576117	144576397	281	144576245	13	13.4896	8.29206	8.80289	SPANXN1	247139
chrX	151351083	151351282	200	151351140	11	8.92615	5.90393	4.63293	MAGEA10	-44090
chrX	154599738	154600143	406	154599993	10	7.85781	5.41194	3.67163	TMLHE-AS1	3830
chrX	154600315	154601239	925	154600764	13	11.555	7.12937	7.02317	TMLHE-AS1	3059
chrX	154698765	154699071	307	154698929	10	11.2806	7.42314	6.76414	TMLHE-AS1	2729
chrX	154699182	154699808	627	154699622	21	18.5673	9.25644	13.5713	TMLHE-AS1	3422
chrX	154700035	154700395	361	154700149	15	16.1966	9.47664	11.3331	TMLHE-AS1	3949
chrY	479469	479762	294	479602	9	8.45264	5.9229	4.20569	SHOX	-55476
chrY	58827281	58827480	200	58827343	10	11.7658	7.6731	7.20863	SPRY3	-273113

## Sheet: ESR2+SUZ12+CT
chr	start	end	length	abs_summit	pileup	10log10(P-value)	fold_enrichment	10log10(Q-value)	nearest.gene	distance
chr1	564398	565371	974	565198	144	27.9963	2.90444	22.754	OR4F29	56836
chr1	565627	565934	308	565772	88	12.4789	2.34111	7.66537	OR4F29	56262
chr1	566054	566811	758	566315	124	35.1061	3.80644	29.7423	OR4F29	55719
chr1	567175	568321	1147	567982	118	28.6597	3.35896	23.4052	OR4F29	54052
chr1	568650	569004	355	568829	60	6.82889	2.03389	2.61147	OR4F29	53205
chr1	569202	570296	1095	569417	110	17.9646	2.56984	12.9167	OR4F29	52617
chr1	5135652	5135851	200	5135765	8	9.89029	6.7079	5.27278	AJAP1	420661
chr1	25328531	25328737	207	25328572	15	15.8531	9.27647	10.8751	RUNX3	-37071
chr1	35725876	35726075	200	35726017	13	8.05777	4.97869	3.63541	ZMYM4	-8550
chr1	37010296	37010541	246	37010418	13	12.7922	7.88038	7.96182	CSF3R	-61503
chr1	71112794	71113273	480	71113070	51	26.2596	6.30461	21.0386	CTH	236170
chr1	71113399	71113643	245	71113495	15	8.39219	4.80525	3.92971	CTH	236595
chr1	76351818	76352304	487	76351985	13	11.1475	6.87819	6.42232	ASB17	46131
chr1	80037286	80037538	253	80037403	10	10.952	7.24777	6.24891	ELTD1	-564908
chr1	91924962	91925501	540	91925046	9	9.62289	6.58888	5.03488	CDC7	-41357
chr1	101719249	101719471	223	101719412	11	14.1153	8.80801	9.20706	S1PR1	17108
chr1	102018859	102019227	369	102019034	14	15.4701	9.25211	10.5032	RNU6-31P	-212583
chr1	105412685	105412884	200	105412815	13	8.8909	5.48347	4.37581	LOC100129138	797171
chr1	108565836	108566267	432	108565966	8	8.33486	5.92999	3.87602	VAV3	-58421
chr1	109314051	109314250	200	109314115	9	8.54449	5.97721	4.0552	STXBP3	24831
chr1	112044736	112045130	395	112044954	11	8.9128	5.89559	4.38973	ADORA3	1789
chr1	112646667	112646884	218	112646774	9	9.62289	6.58888	5.03488	LOC643355	113585
chr1	116979589	116979819	231	116979672	35	18.7397	6.08289	13.6683	ATP1A1OS	-18428
chr1	118861479	118861782	304	118861626	16	11.9361	6.6585	7.16015	SPAG17	-133778
chr1	121484422	121485490	1069	121485191	330	72.5502	3.25485	63.3168	EMBP1	224282
chr1	150716167	150717063	897	150716720	26	29.2543	13.9761	23.9906	CTSS	21713
chr1	162696813	162697278	466	162696971	13	11.1475	6.87819	6.42232	HSD17B7	-63524
chr1	169324282	169324504	223	169324389	9	8.90609	6.18784	4.38973	BLZF1	-12804
chr1	174996005	174996407	403	174996295	10	11.4347	7.50373	6.69252	MRPS14	-3704
chr1	193130819	193131054	236	193130874	10	10.5172	7.00869	5.8497	B3GALT2	24869
chr1	197133846	197134166	321	197133990	10	12.2749	7.92346	7.48426	ASPM	-18166
chr1	206697784	206697994	211	206697934	10	10.122	6.78488	5.47846	RASSF5	17056
chr1	215266827	215267026	200	215266863	9	11.358	7.45322	6.61942	KCNK2	10304
chr1	232503957	232504305	349	232504042	13	15.1528	9.22443	10.198	SIPA1L2	147201
chr1	238805044	238805454	411	238805139	15	10.8945	6.26682	6.20639	LOC339535	-155822
chr10	2625884	2626209	326	2626046	19	18.5116	9.82599	13.4449	LINC00701	-268778
chr10	7607443	7607642	200	7607471	9	7.96366	5.62884	3.55149	ITIH5	54165
chr10	7779524	7780213	690	7780111	9	9.62289	6.58888	5.03488	ITIH2	34876
chr10	17596924	17597123	200	17597021	9	11.358	7.45322	6.61942	PTPLA	62352
chr10	19526915	19527391	477	19527056	10	12.337	7.95312	7.53046	PLXDC2	-578315
chr10	19603995	19604497	503	19604167	21	16.1228	7.82366	11.1294	PLXDC2	-501204
chr10	19673333	19673589	257	19673422	8	9.89029	6.7079	5.27278	PLXDC2	-431949
chr10	20835078	20835283	206	20835116	18	11.9305	6.18724	7.15845	MIR4675	-5782
chr10	29190914	29191164	251	29191069	11	8.9128	5.89559	4.38973	C10orf126	55733
chr10	31975954	31976491	538	31976242	30	30.9864	13.5119	25.6955	ARHGAP12	221612
chr10	42384942	42385355	414	42385127	168	19.3302	2.18453	14.2432	LOC441666	478366
chr10	42385514	42385740	227	42385587	129	11.0862	1.90331	6.37162	LOC441666	477906
chr10	42388262	42388548	287	42388371	125	13.21	2.07252	8.34924	LOC441666	475122
chr10	42392587	42392862	276	42392716	101	11.2583	2.0975	6.52829	LOC441666	470777
chr10	42393634	42393954	321	42393784	112	13.0156	2.15189	8.16769	LOC441666	469709
chr10	42396004	42396234	231	42396165	130	14.3603	2.11868	9.43958	LOC441666	467328
chr10	42396763	42397028	266	42396890	90	11.1154	2.18539	6.39703	LOC441666	466603
chr10	42527898	42528211	314	42528042	118	15.765	2.31173	10.7892	LOC441666	335451
chr10	42529229	42529494	266	42529439	140	9.51204	1.75224	4.94055	LOC441666	334054
chr10	42596892	42597251	360	42597079	199	32.7739	2.65635	27.4572	LOC441666	266414
chr10	42599573	42600219	647	42599777	175	30.6573	2.74312	25.3725	LOC441666	263716
chr10	49884312	49884646	335	49884497	13	11.1475	6.87819	6.42232	WDFY4	-9020
chr10	49884854	49885193	340	49885028	11	11.4098	7.40169	6.66906	WDFY4	-8489
chr10	53313600	53313821	222	53313630	12	7.16563	4.62307	2.83119	CSTF2T	145725
chr10	54593843	54594238	396	54594022	21	13.9358	6.60722	9.04728	MBL2	-62562
chr10	54594562	54594936	375	54594771	13	13.1907	8.11692	8.33252	MBL2	-63311
chr10	58303063	58303277	215	58303188	6	5.89984	4.61221	1.77583	ZWINT	-182154
chr10	60978532	60978777	246	60978625	7	7.82762	5.65704	3.44778	PHYHIPL	41399
chr10	62228929	62229284	356	62229097	26	15.2141	6.18541	10.256	ANK3	-79463
chr10	66313260	66313546	287	66313423	6	7.09644	5.21726	2.76875	ANXA2P3	-271861
chr10	69485851	69486142	292	69486028	10	10.952	7.24777	6.24891	CTNNA3	-30079
chr10	69486413	69486958	546	69486842	11	13.9726	8.74157	9.08098	CTNNA3	-30893
chr10	69487407	69487606	200	69487477	7	8.08655	5.78409	3.66177	CTNNA3	-31528
chr10	69586416	69586687	272	69586578	10	12.8669	8.19854	8.03108	DNAJC12	11359
chr10	78376756	78376955	200	78376882	8	7.72415	5.58695	3.35207	C10orf11	834364
chr10	98575356	98575666	311	98575509	17	18.1023	10.1319	13.0477	LCOR	-16507
chr10	98575782	98576472	691	98576186	15	9.92848	5.68994	5.30309	LCOR	-15830
chr10	104397041	104397399	359	104397215	8	8.33486	5.92999	3.87602	TRIM8	-7036
chr10	104397517	104397953	437	104397651	15	15.3948	9.00615	10.4299	TRIM8	-6600
chr10	106456057	106456398	342	106456199	10	9.11756	6.19173	4.57167	SORCS3-AS1	-30225
chr10	107002317	107002550	234	107002431	9	9.62289	6.58888	5.03488	SORCS3-AS1	-576457
chr10	113001663	113001924	262	113001775	14	14.0796	8.44326	9.17621	ADRA2A	164986
chr10	113002111	113002340	230	113002158	12	10.0143	6.38689	5.3788	ADRA2A	165369
chr10	119957499	119957729	231	119957680	11	8.67916	5.74936	4.18388	FAM204A	144159
chr10	122937403	122937602	200	122937467	9	10.5513	7.0713	5.88026	WDR11-AS1	-326776
chr10	132779846	132780401	556	132779930	12	11.5345	7.3175	6.78054	MIR378C	-18999
chr11	10530910	10531230	321	10531207	44	9.48682	2.81012	4.91691	MTRNR2L8	-484
chr11	14182416	14182905	490	14182719	42	34.4475	11.1764	29.0982	RRAS2	197312
chr11	22658820	22659045	226	22658991	12	13.7197	8.56554	8.83682	FANCF	-11604
chr11	24940430	24940889	460	24940714	30	24.9849	10.095	19.7853	LUZP2	422199
chr11	25625082	25625281	200	25625190	18	9.62103	4.9384	5.03488	ANO3	-728487
chr11	27589329	27589620	292	27589422	11	9.69786	6.38262	5.10338	BDNF-AS	61024
chr11	37765218	37765456	239	37765314	10	9.11756	6.19173	4.57167	RAG2	-1145485
chr11	37766137	37766643	507	37766471	15	12.0561	6.97389	7.27244	RAG2	-1146642
chr11	50135288	50135487	200	50135430	8	9.16675	6.36417	4.61561	LOC441601	122203
chr11	51579467	51579731	265	51579616	114	10.9124	1.97571	6.2219	OR4C46	64335
chr11	51586790	51587040	251	51586898	118	10.0152	1.88514	5.37964	OR4C46	71617
chr11	51588878	51589120	243	51588948	119	10.4118	1.90881	5.74945	OR4C46	73667
chr11	72962685	72962897	213	72962856	8	9.83368	6.68218	5.23246	P2RY6	-12693
chr11	78850178	78850733	556	78850366	20	19.8197	10.3173	14.7206	MIR708	262787
chr11	81234007	81234241	235	81234088	14	15.4182	9.22266	10.4529	MIR4300	367790
chr11	86018892	86019130	239	86019000	11	10.7186	6.99937	6.03928	C11orf73	4603
chr11	89668183	89668392	210	89668327	10	12.5942	8.07401	7.77603	TRIM49D1	8398
chr11	103989765	103990228	464	103989859	9	9.74907	6.657	5.15218	PDGFD	45168
chr11	104662048	104662247	200	104662224	8	9.66852	6.60601	5.07696	CASP12	107173
chr11	106143221	106143717	497	106143391	21	14.9541	7.16417	10.0101	KBTBD3	-194926
chr11	106580281	106581017	737	106580545	26	21.8248	9.60177	16.6803	GUCY1A2	308626
chr11	108093460	108093659	200	108093545	7	8.04191	5.76252	3.62289	ATM	-13
chr11	109098715	109098962	248	109098788	8	8.33486	5.92999	3.87602	C11orf87	-194057
chr11	109099639	109099865	227	109099674	9	6.81572	4.91299	2.59836	C11orf87	-193171
chr11	121888213	121888662	450	121888403	36	18.2276	5.74896	13.1677	MIR125B1	82149
chr12	5719308	5719629	322	5719456	7	8.468	5.96258	3.98215	NTF3	116159
chr12	22585472	22585953	482	22585802	16	10.9036	6.04556	6.2132	ST8SIA1	-98154
chr12	23990200	23990583	384	23990354	10	12.337	7.95312	7.53046	SOX5	112283
chr12	24160212	24160775	564	24160622	14	14.0796	8.44326	9.17621	SOX5	-56656
chr12	27393386	27393800	415	27393567	24	21.0583	9.79191	15.9277	STK38L	-3510
chr12	28803195	28803488	294	28803311	13	12.7922	7.88038	7.96182	CCDC91	393179
chr12	40641228	40641580	353	40641394	38	29.7907	10.1367	24.5175	LRRK2	22582
chr12	44546141	44546340	200	44546254	7	8.31966	5.8944	3.87602	TMEM117	316591
chr12	45600480	45600679	200	45600626	8	9.07427	6.31791	4.54297	ANO6	-9143
chr12	48027392	48027611	220	48027533	9	6.81572	4.91299	2.59836	RPAP3	72311
chr12	69622784	69623156	373	69622856	8	7.69318	5.56905	3.32388	CPSF6	-10460
chr12	69630106	69630305	200	69630206	13	9.89519	6.10215	5.27278	CPSF6	-3110
chr12	71953234	71953433	200	71953319	8	9.51054	6.53155	4.93908	THAP2	-104357
chr12	75009107	75009306	200	75009250	13	11.1475	6.87819	6.42232	ATXN7L3B	77700
chr12	76514816	76515237	422	76515054	31	32.3801	13.9478	27.0704	NAP1L1	-36316
chr12	79572885	79573221	337	79572913	13	8.8909	5.48347	4.37581	SYT1	133481
chr12	83293666	83293924	259	83293748	15	15.8531	9.27647	10.8751	TMTC2	212815
chr12	83294059	83294416	358	83294296	9	6.81572	4.91299	2.59836	TMTC2	213363
chr12	85009726	85010071	346	85009895	37	19.77	6.15176	14.6737	SLC6A15	296713
chr12	86997218	86997442	225	86997269	9	11.1108	7.34001	6.39248	MIR548AL	-50540
chr12	89095166	89095486	321	89095341	17	14.3214	7.84562	9.40189	KITLG	-121091
chr12	89096292	89096596	305	89096459	16	14.7181	8.35209	9.78039	KITLG	-122209
chr12	89096693	89096911	219	89096826	15	10.8945	6.26682	6.20639	KITLG	-122576
chr12	97220325	97220769	445	97220623	13	12.7922	7.88038	7.96182	NEDD1	-80377
chr12	108741861	108742355	495	108742167	19	10.471	5.19831	5.80706	CMKLR1	-9073
chr12	121364857	121365102	246	121364966	7	8.468	5.96258	3.98215	SPPL3	-22811
chr12	121365232	121366256	1025	121365867	14	14.0796	8.44326	9.17621	SPPL3	-23712
chr12	126097313	126097631	319	126097458	14	14.0796	8.44326	9.17621	TMEM132B	-9539
chr12	128568449	128569061	613	128568895	17	18.1023	10.1319	13.0477	LINC00507	168941
chr12	128569196	128569455	260	128569365	8	6.85059	5.06596	2.61652	LINC00507	169411
chr12	128569926	128570168	243	128570019	13	17.6077	10.4345	12.5686	LINC00507	170065
chr12	132483174	132483427	254	132483270	31	15.9914	5.65433	11.0055	SNORA49	-32498
chr12	132649994	132650204	211	132650080	7	8.468	5.96258	3.98215	NOC4L	21088
chr13	22594653	22594893	241	22594744	8	8.33486	5.92999	3.87602	LINC00424	-142445
chr13	23442744	23443089	346	23442922	21	23.7892	12.3834	18.6107	BASP1P1	29398
chr13	23633899	23634111	213	23633959	7	8.27166	5.87201	3.8326	SGCG	-121100
chr13	24764045	24764369	325	24764196	25	12.2859	5.05672	7.49474	MIR2276	27642
chr13	25455939	25456318	380	25456145	26	13.7518	5.52959	8.86819	CENPJ	40882
chr13	25733193	25733505	313	25733358	11	8.9128	5.89559	4.38973	AMER2	12499
chr13	28573029	28573242	214	28573183	11	8.9128	5.89559	4.38973	URAD	-10409
chr13	39562007	39562210	204	39562172	11	7.00566	4.70012	2.7471	STOML3	2824
chr13	45999150	45999492	343	45999451	9	6.81572	4.91299	2.59836	SLC25A30	-6861
chr13	45999583	45999782	200	45999629	12	11.5345	7.3175	6.78054	SLC25A30	-7039
chr13	50639317	50639631	315	50639459	15	14.5673	8.51016	9.64033	MIR15A	-16122
chr13	59313509	59313709	201	59313641	9	10.6571	7.12345	5.9804	PCDH17	1107853
chr13	59469945	59470144	200	59470011	8	9.07427	6.31791	4.54297	DIAPH3-AS1	-1116873
chr13	62536367	62536879	513	62536479	12	13.7197	8.56554	8.83682	PCDH20	-546824
chr13	63262342	63262793	452	63262492	13	14.5943	8.92015	9.66401	OR7E156P	-1049075
chr13	66023300	66023739	440	66023498	16	19.6959	11.2394	14.6002	PCDH9-AS2	-1375802
chr13	68656434	68656633	200	68656557	10	10.6431	7.07874	5.96985	LINC00550	802900
chr13	72127183	72127506	324	72127310	18	21.2691	11.7193	16.1315	DACH1	314020
chr13	73782951	73783223	273	73783076	21	19.1232	9.58909	14.0404	KLF5	150147
chr13	75561959	75562215	257	75562034	10	9.11756	6.19173	4.57167	CTAGE11P	252483
chr13	78278158	78278529	372	78278333	26	13.1029	5.25121	8.25196	SLAIN1	5318
chr13	78278618	78279228	611	78278817	19	13.7476	6.98384	8.86428	SLAIN1	5802
chr13	85280816	85281022	207	85280830	7	6.49836	4.93446	2.32141	LINC00333	566094
chr13	87727007	87727226	220	87727116	14	9.5003	5.64617	4.92975	MIR4500	543879
chr13	99031212	99031411	200	99031302	13	13.2741	8.16594	8.4121	STK24	143077
chr13	109675553	109675945	393	109675763	16	22.6192	12.6705	17.4603	MYO16-AS1	143888
chr13	109995916	109996146	231	109996068	23	14.0703	6.23798	9.1742	MYO16-AS1	-176417
chr13	110076420	110076796	377	110076604	78	14.2268	2.68033	9.31378	MYO16-AS1	-256953
chr14	20704598	20704930	333	20704763	11	12.4197	7.96096	7.60869	OR11H4	-6187
chr14	22629568	22629787	220	22629726	12	10.0143	6.38689	5.3788	DAD1	428417
chr14	32686208	32686518	311	32686372	23	11.2667	4.91519	6.5363	AKAP6	-112106
chr14	34819241	34819455	215	34819412	11	13.5679	8.54815	8.6946	SPTSSA	112056
chr14	38569657	38570414	758	38570250	15	15.3948	9.00615	10.4299	SSTR1	-106953
chr14	49407648	49408122	475	49407990	22	11.6878	5.26905	6.92985	RPS29	645144
chr14	59429196	59429513	318	59429347	18	9.62103	4.9384	5.03488	DAAM1	-226033
chr14	60216264	60216658	395	60216379	15	13.8366	8.06595	8.95136	RTN1	-118847
chr14	60900426	60900625	200	60900484	11	9.15949	6.04946	4.612	C14orf39	52280
chr14	64727132	64727421	290	64727352	158	11.5413	1.80733	6.78631	ESR2	22441
chr14	64749330	64749745	416	64749512	167	9.01231	1.63949	4.48265	ESR2	281
chr14	102191184	102191483	300	102191205	8	7.66248	5.55127	3.29473	LINC00239	-5568
chr15	28688205	28688419	215	28688316	15	8.39219	4.80525	3.92971	MIR4509-3	16680
chr15	33069979	33070310	332	33070138	12	11.5345	7.3175	6.78054	GREM1	59934
chr15	50378726	50379003	278	50378814	8	8.33486	5.92999	3.87602	ATP8B4	26699
chr15	54844829	54845353	525	54845238	10	10.952	7.24777	6.24891	UNC13C	540138
chr15	55331424	55331626	203	55331542	8	8.33486	5.92999	3.87602	RSL24D1	157689
chr15	61108358	61108694	337	61108511	13	11.1475	6.87819	6.42232	RORA	-188782
chr15	80297248	80297711	464	80297418	17	24.3412	13.4158	19.1509	BCL2A1	-33775
chr15	83170689	83170888	200	83170777	9	10.0601	6.82157	5.41928	LOC727751	12196
chr15	90051717	90051972	256	90051860	14	14.0796	8.44326	9.17621	RHCG	-12061
chr15	90052135	90052356	222	90052332	11	6.30501	4.26745	2.14055	RHCG	-12533
chr16	6830217	6830416	200	6830314	7	8.27166	5.87201	3.8326	RBFOX1	6505
chr16	19445516	19445715	200	19445576	12	10.0143	6.38689	5.3788	TMC5	16559
chr16	20684028	20684256	229	20684167	9	11.2949	7.42465	6.56364	ACSM1	18411
chr16	28863788	28864060	273	28863889	11	10.3088	6.75461	5.64822	TUFM	-6160
chr16	56431812	56432105	294	56431954	14	10.9618	6.53802	6.25454	AMFR	27496
chr16	74143462	74143661	200	74143649	8	7.98245	5.73438	3.56622	PSMD7	-187023
chr16	74143776	74144084	309	74143968	15	14.9674	8.75113	10.0208	PSMD7	-186704
chr16	80444805	80445119	315	80444950	16	9.25906	5.10558	4.70151	DYNLRB2	-129903
chr17	9584332	9584596	265	9584466	7	8.468	5.96258	3.98215	USP43	35613
chr17	12346276	12346519	244	12346422	15	15.3948	9.00615	10.4299	LINC00670	-106862
chr17	13370697	13371369	673	13370891	27	21.4993	9.11803	16.3595	HS3ST3A1	134353
chr17	13372194	13372927	734	13372744	24	14.1788	6.08827	9.26838	HS3ST3A1	132500
chr17	22020575	22020898	324	22020738	47	14.1672	3.64571	9.25768	MTRNR2L1	-1698
chr17	27662043	27662249	207	27662163	13	8.8909	5.48347	4.37581	NUFIP2	-40997
chr17	28222593	28222881	289	28222741	12	11.5345	7.3175	6.78054	EFCAB5	-34132
chr17	37102593	37103077	485	37102772	9	10.5513	7.0713	5.88026	FBXO47	20883
chr17	48163155	48163631	477	48163518	17	15.9597	8.84339	10.9752	PDK2	-8582
chr17	59864487	59864737	251	59864601	10	12.5942	8.07401	7.77603	BRIP1	76319
chr17	61020121	61020325	205	61020160	9	11.1713	7.36801	6.44542	TANC2	-66737
chr17	69603974	69604745	772	69604169	30	31.5142	13.8238	26.2158	CASC17	-405849
chr17	69606108	69606648	541	69606236	24	14.1788	6.08827	9.26838	CASC17	-407916
chr18	1720469	1720668	200	1720603	12	10.2831	6.55358	5.63461	LINC00470	-360973
chr18	3600768	3600991	224	3600854	25	14.3076	5.95632	9.39118	DLGAP1-AS1	6743
chr18	20320236	20320456	221	20320391	10	10.952	7.24777	6.24891	RBBP8	-192903
chr18	25435507	25435799	293	25435627	14	15.7369	9.40223	10.7627	CDH2	321818
chr18	25436041	25436515	475	25436274	11	10.3088	6.75461	5.64822	CDH2	321171
chr18	28070537	28070865	329	28070669	16	13.1765	7.40975	8.31969	MIR302F	191794
chr18	38928836	38929121	286	38929034	9	11.358	7.45322	6.61942	KC6	171527
chr18	43692295	43692852	558	43692614	21	17.4885	8.61688	12.4514	HAUS1	8317
chr18	56900836	56901117	282	56900936	18	15.4897	8.28149	10.5202	GRP	13537
chr18	59636591	59636828	238	59636761	10	10.952	7.24777	6.24891	RNF152	-76457
chr18	59637598	59637946	349	59637755	13	14.5943	8.92015	9.66401	RNF152	-77451
chr18	59638055	59638340	286	59638149	11	8.9128	5.89559	4.38973	RNF152	-77845
chr18	61136882	61137089	208	61137052	22	10.4724	4.71039	5.80785	SERPINB5	-7091
chr18	61729389	61729703	315	61729550	17	11.9032	6.40118	7.133	LOC284294	-41774
chr19	182822	183190	369	182996	16	19.6238	11.2011	14.5286	LINC01002	19213
chr19	14860389	14860629	241	14860515	13	9.89519	6.10215	5.27278	EMR2	27224
chr19	17819252	17819662	411	17819496	14	16.6158	9.88332	11.6075	MAP1S	-10806
chr19	27731904	27732293	390	27732097	167	18.4454	2.14292	13.3819	LINC00662	552751
chr19	39164137	39164376	240	39164248	9	7.96366	5.62884	3.55149	ACTN4	25982
chr19	43636204	43636403	200	43636327	7	7.82762	5.65704	3.44778	PSG2	-49434
chr2	11231439	11231701	263	11231617	11	12.3186	7.90665	7.51402	FLJ33534	40685
chr2	11231843	11232228	386	11232035	11	10.3088	6.75461	5.64822	FLJ33534	40267
chr2	18477754	18478253	500	18477868	14	14.0796	8.44326	9.17621	RDH14	264091
chr2	33141194	33141527	334	33141452	58	10.8875	2.65454	6.20285	LOC100271832	-10741
chr2	36411106	36411453	348	36411274	34	22.9882	8.01812	17.8209	LOC100288911	171439
chr2	57418553	57418752	200	57418555	13	6.20067	3.9013	2.04543	VRK2	-855221
chr2	57418838	57419086	249	57418913	21	17.4885	8.61688	12.4514	VRK2	-854863
chr2	67002607	67002844	238	67002728	9	6.81572	4.91299	2.59836	MEIS1	340197
chr2	68678146	68678965	820	68678776	20	25.9271	13.8366	20.712	FBXO48	15614
chr2	68745351	68745612	262	68745473	8	7.78694	5.62309	3.41189	APLF	50783
chr2	76298420	76298829	410	76298567	18	14.0917	7.44185	9.18495	GCFC2	-360456
chr2	82414025	82414304	280	82414121	8	7.66248	5.55127	3.29473	LOC1720	-669805
chr2	82414671	82415013	343	82414856	12	9.75957	6.22847	5.16179	LOC1720	-669070
chr2	83569400	83569826	427	83569668	18	12.9261	6.7568	8.08494	LOC1720	485742
chr2	85120256	85120681	426	85120380	12	13.7197	8.56554	8.83682	TRABD2A	-12011
chr2	89563869	89564168	300	89564020	17	23.5684	13.0631	18.3925	MIR4436A	452137
chr2	98080357	98080903	547	98080755	11	13.8339	8.67613	8.94914	LOC100506076	8865
chr2	115129151	115129583	433	115129245	11	10.3088	6.75461	5.64822	DPP10	-70653
chr2	119060567	119060820	254	119060705	9	11.1108	7.34001	6.39248	INSIG2	214656
chr2	119625551	119625806	256	119625689	7	5.78254	4.50307	1.71251	EN1	-19930
chr2	122817020	122817718	699	122817567	19	16.0544	8.34093	11.0631	TSN	304447
chr2	122902206	122902449	244	122902295	11	10.3088	6.75461	5.64822	TSN	389175
chr2	124114216	124114535	320	124114357	14	16.6158	9.88332	11.6075	CNTNAP5	-668506
chr2	124713329	124713569	241	124713450	10	5.47831	3.91183	1.56619	CNTNAP5	-69413
chr2	126651251	126651708	458	126651558	13	11.1475	6.87819	6.42232	GYPC	-761952
chr2	126651960	126652159	200	126652115	8	8.33486	5.92999	3.87602	GYPC	-761395
chr2	137103336	137103671	336	137103500	32	23.1406	8.57722	17.9703	CXCR4	-227775
chr2	137104183	137104396	214	137104279	14	12.3105	7.36949	7.51393	CXCR4	-228554
chr2	137104726	137105087	362	137104903	13	12.7922	7.88038	7.96182	CXCR4	-229178
chr2	140985780	140986029	250	140985960	13	11.1475	6.87819	6.42232	YY1P2	1331067
chr2	149639211	149639537	327	149639362	21	13.0362	6.13062	8.18646	KIF5C	6571
chr2	155795121	155795756	636	155795511	9	7.96366	5.62884	3.55149	KCNJ3	240419
chr2	163793249	163793702	454	163793611	10	12.8669	8.19854	8.03108	KCNH7	-98354
chr2	169831719	169832155	437	169832019	17	21.968	12.2788	16.8211	ABCB11	55814
chr2	174642191	174642859	669	174642359	10	12.8669	8.19854	8.03108	SP3	186588
chr2	180050119	180050494	376	180050412	11	7.00566	4.70012	2.7471	SESTD1	78938
chr2	195327990	195328621	632	195328272	18	14.0917	7.44185	9.18495	SLC39A10	-1193259
chr2	195328794	195329403	610	195329119	18	19.4918	10.6948	14.4006	SLC39A10	-1192412
chr2	199713843	199714065	223	199713978	9	8.87178	6.16808	4.35997	SATB2	608841
chr2	206245524	206245730	207	206245578	8	6.85059	5.06596	2.61652	NRP2	-301645
chr2	210768141	210768340	200	210768247	11	12.3186	7.90665	7.51402	RPE	-99041
chr2	215674629	215674828	200	215674737	8	9.89029	6.7079	5.27278	BARD1	-302
chr2	216473130	216473664	535	216473296	13	15.1528	9.22443	10.198	FN1	-172505
chr2	222245982	222246183	202	222246111	10	12.1533	7.8648	7.36572	EPHA4	190899
chr2	230983629	230983959	331	230983794	16	13.1765	7.40975	8.31969	SLC16A14	-50079
chr2	234475820	234476321	502	234476263	15	9.92848	5.68994	5.30309	USP40	-2027
chr2	234476582	234476840	259	234476673	9	7.70368	5.46946	3.33254	USP40	-2437
chr2	234696231	234696510	280	234696388	13	17.6077	10.4345	12.5686	UGT1A1	27470
chr20	18656325	18656534	210	18656456	11	14.1153	8.80801	9.20706	DTD1	87901
chr20	21702092	21702301	210	21702197	10	7.84566	5.40429	3.45932	PAX1	15901
chr20	43066657	43066856	200	43066719	9	7.96366	5.62884	3.55149	MIR3646	29960
chr20	52485006	52485312	307	52485127	20	17.8916	9.15322	12.8447	SUMO1P1	7121
chr20	54856807	54857007	201	54856828	16	8.5865	4.73729	4.09443	MC3R	33041
chr21	11187053	11187336	284	11187232	13	9.89519	6.10215	5.27278	BAGE	-88295
chr21	21660794	21661185	392	21661099	9	6.81572	4.91299	2.59836	LINC00320	514327
chr21	31943193	31943453	261	31943266	21	16.1228	7.82366	11.1294	KRTAP19-7	-9658
chr21	34694697	34695113	417	34694868	14	7.55117	4.50492	3.19078	IFNAR1	-2345
chr21	37142110	37142354	245	37142265	11	14.4134	8.94387	9.48984	MIR802	49253
chr21	42009322	42009620	299	42009515	11	10.3088	6.75461	5.64822	DSCAM-IT1	-6822
chr22	18687207	18687763	557	18687600	18	22.339	12.3089	17.1833	USP18	54843
chr22	18716489	18716760	272	18716612	8	8.0845	5.7917	3.66043	GGT3P	62862
chr22	18718983	18719535	553	18719131	9	7.96366	5.62884	3.55149	GGT3P	60343
chr22	18879069	18879544	476	18879169	11	8.67916	5.74936	4.18388	DGCR6	-14566
chr22	20324191	20324499	309	20324314	14	8.21401	4.88466	3.78237	LOC729444	-1275
chr22	20324820	20325093	274	20324915	12	13.8296	8.62438	8.94485	LOC729444	-674
chr22	20658617	20659079	463	20658775	11	12.3186	7.90665	7.51402	ZNF74	-89629
chr22	20659224	20659480	257	20659290	7	7.0921	5.2711	2.76875	ZNF74	-89114
chr22	20688529	20688754	226	20688616	10	10.952	7.24777	6.24891	ZNF74	-59788
chr22	25001102	25001576	475	25001227	12	13.7197	8.56554	8.83682	GGT1	2048
chr3	8115798	8116033	236	8115913	13	9.89519	6.10215	5.27278	LMCD1-AS1	427431
chr3	18829806	18830131	326	18829980	8	8.33486	5.92999	3.87602	SATB1	-349715
chr3	18868267	18868545	279	18868417	11	7.85294	5.23041	3.46122	KCNH8	-321599
chr3	38201870	38202128	259	38201995	8	6.85059	5.06596	2.61652	OXSR1	-5030
chr3	40938048	40938247	200	40938078	16	8.5865	4.73729	4.09443	CTNNB1	-302863
chr3	56549302	56549501	200	56549314	15	8.39219	4.80525	3.92971	CCDC66	-41869
chr3	58477554	58477840	287	58477720	11	14.4134	8.94387	9.48984	KCTD6	-102
chr3	69486873	69487141	269	69486993	8	7.36973	5.37949	3.02163	FRMD4B	-51563
chr3	72094509	72094740	232	72094569	8	8.33486	5.92999	3.87602	LINC00877	55037
chr3	77372094	77372320	227	77372161	21	10.85	5.03996	6.16818	ROBO2	224999
chr3	78089619	78089818	200	78089674	7	8.468	5.96258	3.98215	ROBO2	942512
chr3	86868707	86869130	424	86868893	12	14.2937	8.86804	9.37797	VGLL3	171364
chr3	86869218	86869464	247	86869395	12	11.9033	7.53714	7.133	VGLL3	170862
chr3	95502846	95503112	267	95503004	19	13.971	7.11242	9.08015	MTHFD2P1	-100967
chr3	95723618	95723862	245	95723672	8	9.35918	6.45875	4.79671	MTHFD2P1	-321635
chr3	98407996	98408405	410	98408351	13	13.1907	8.11692	8.33252	ST3GAL6	-42728
chr3	106230641	106231008	368	106230717	11	6.30501	4.26745	2.14055	CBLB	-642830
chr3	106352570	106352920	351	106352765	33	18.444	6.29568	13.3806	LINC00882	606720
chr3	111551539	111551873	335	111551678	12	8.8582	5.66628	4.34909	PHLDB2	-26348
chr3	111551953	111553165	1213	111552863	23	23.8613	11.7912	18.6814	PHLDB2	-25163
chr3	152411918	152412202	285	152412073	22	17.2279	8.17928	12.1986	P2RY1	-140662
chr3	169488165	169488595	431	169488428	18	15.4897	8.28149	10.5202	ACTRT3	-745
chr3	171220720	171221091	372	171220854	29	11.2274	4.15944	6.49869	TNIK	-42657
chr3	171357103	171357478	376	171357385	10	10.122	6.78488	5.47846	PLD1	170899
chr3	175388201	175388400	200	175388260	13	9.89519	6.10215	5.27278	MIR4789	300932
chr3	175899246	175899511	266	175899456	15	9.92848	5.68994	5.30309	MIR4789	812128
chr3	175899604	175899814	211	175899736	14	11.463	6.84703	6.71987	MIR4789	812408
chr3	175941220	175941550	331	175941395	12	13.2024	8.283	8.34174	MIR4789	854067
chr3	178477646	178478004	359	178477776	13	11.1475	6.87819	6.42232	KCNMB2	201289
chr3	180867931	180868482	552	180868200	8	5.82643	4.4217	1.74356	SOX2-OT	-24731
chr3	181084441	181084710	270	181084540	8	7.98245	5.73438	3.56622	SOX2-OT	191609
chr3	185171728	185172226	499	185172053	16	12.908	7.24624	8.07046	TMEM41A	44792
chr3	193300515	193300717	203	193300617	10	10.6859	7.1024	6.00863	OPA1	-10315
chr3	196625549	196625869	321	196625703	88	9.24957	2.02411	4.69349	SENP5	30977
chr3	197730902	197731229	328	197731049	13	8.05777	4.97869	3.63541	LMLN	43979
chr4	2962823	2963023	201	2962964	11	7.85294	5.23041	3.46122	NOP14	2154
chr4	4070437	4070665	229	4070603	8	8.33486	5.92999	3.87602	FAM86EP	-113455
chr4	5066050	5066536	487	5066315	20	25.9271	13.8366	20.712	STK32B	12789
chr4	5161291	5161509	219	5161429	15	13.5013	7.86079	8.62893	STK32B	107903
chr4	12649974	12650317	344	12650153	41	22.5684	6.52585	17.4105	RAB28	835836
chr4	14838663	14839033	371	14838821	9	10.5513	7.0713	5.88026	CPEB2-AS1	164848
chr4	14916081	14916301	221	14916238	11	10.3088	6.75461	5.64822	CPEB2-AS1	87431
chr4	14924785	14924984	200	14924816	7	8.468	5.96258	3.98215	CPEB2-AS1	78853
chr4	31817798	31817998	201	31817930	9	11.358	7.45322	6.61942	PCDH7	1095894
chr4	31818710	31818909	200	31818898	8	6.85059	5.06596	2.61652	PCDH7	1096862
chr4	32833915	32834114	200	32834071	7	8.468	5.96258	3.98215	PCDH7	2112035
chr4	32840946	32841470	525	32841111	11	10.3088	6.75461	5.64822	PCDH7	2119075
chr4	39620807	39621371	565	39621210	15	20.5217	11.744	15.4053	SMIM14	19271
chr4	61461236	61461448	213	61461320	10	6.88187	4.79455	2.64085	LPHN3	-901518
chr4	64714935	64715287	353	64715101	11	12.3186	7.90665	7.51402	TECRL	560077
chr4	71487968	71488283	316	71488128	12	7.93247	5.09179	3.5343	ENAM	-6332
chr4	73321852	73322055	204	73321994	18	7.48499	3.89119	3.12809	ADAMTS3	112522
chr4	75426630	75426899	270	75426745	17	17.6191	9.84502	12.5796	AREG	-53883
chr4	82890702	82891026	325	82890858	21	19.1232	9.58909	14.0404	HNRNPD	404291
chr4	86408683	86408882	200	86408739	9	9.62289	6.58888	5.03488	ARHGAP24	12456
chr4	96117983	96118193	211	96118060	10	12.5942	8.07401	7.77603	BMPR1B	105419
chr4	135510858	135511134	277	135510971	16	6.9648	3.89452	2.71197	PABPC4L	-388068
chr4	135511707	135512148	442	135512017	15	12.8811	7.48027	8.04467	PABPC4L	-389114
chr4	135877581	135877805	225	135877668	17	13.0023	7.05018	8.15452	PABPC4L	-754765
chr4	137295220	137295551	332	137295356	16	12.908	7.24624	8.07046	LINC00613	-460521
chr4	141702052	141702329	278	141702184	10	12.337	7.95312	7.53046	TBC1D9	-24713
chr4	146956810	146957022	213	146956919	12	13.7197	8.56554	8.83682	LINC01095	86146
chr4	149414212	149414435	224	149414304	9	9.62289	6.58888	5.03488	NR3C2	-50632
chr4	149415162	149415507	346	149415417	15	9.10567	5.21031	4.57167	NR3C2	-51745
chr4	151410387	151410781	395	151410632	10	8.82975	6.0164	4.32578	MAB21L2	-92444
chr4	153725263	153725469	207	153725350	10	9.11756	6.19173	4.57167	ARFIP1	24239
chr4	153810814	153811052	239	153810881	10	9.11756	6.19173	4.57167	FHDC1	-53253
chr4	156459272	156459601	330	156459410	14	14.9697	8.96581	10.0229	GUCY1A3	-128451
chr4	156459686	156459949	264	156459796	11	8.9128	5.89559	4.38973	GUCY1A3	-128065
chr4	159027914	159028113	200	159028034	14	10.5023	6.25569	5.8372	FAM198B	65684
chr4	159028292	159028519	228	159028361	12	10.2831	6.55358	5.63461	FAM198B	65357
chr4	167501530	167501782	253	167501614	36	11.1985	3.5857	6.4705	SPOCK3	653963
chr4	168143714	168143914	201	168143776	11	10.3088	6.75461	5.64822	SPOCK3	11801
chr4	168327614	168327904	291	168327735	10	12.5942	8.07401	7.77603	SPOCK3	-171994
chr4	174404143	174404489	347	174404439	9	11.358	7.45322	6.61942	HAND2	46939
chr4	174405169	174405406	238	174405293	8	9.89029	6.7079	5.27278	HAND2	46085
chr4	174405768	174406032	265	174405900	11	10.3088	6.75461	5.64822	HAND2	45478
chr4	177140320	177140692	373	177140597	10	9.11756	6.19173	4.57167	SPATA4	-23775
chr5	2225825	2226421	597	2225954	10	10.952	7.24777	6.24891	IRX4	-338661
chr5	4190434	4190774	341	4190594	11	14.4134	8.94387	9.48984	IRX1	594427
chr5	10345231	10345638	408	10345555	11	7.85294	5.23041	3.46122	2019-03-06	-8195
chr5	19220754	19221131	378	19220936	11	12.3186	7.90665	7.51402	CDH18	767417
chr5	21710614	21711608	995	21711330	25	34.2558	17.1311	28.91	GUSBP1	251742
chr5	27426732	27426986	255	27426894	12	10.2831	6.55358	5.63461	LINC01021	-45504
chr5	28619133	28619412	280	28619315	8	9.40893	6.48283	4.84468	LSP1P3	-307661
chr5	28797446	28797759	314	28797723	14	8.97933	5.33431	4.45074	LSP1P3	-129253
chr5	32856010	32856330	321	32856285	18	10.3015	5.29462	5.64822	LOC340113	-91263
chr5	35713819	35714120	302	35713976	18	9.00899	4.62709	4.47938	SPEF2	95988
chr5	45375679	45375937	259	45375794	12	11.5345	7.3175	6.78054	HCN1	320426
chr5	52207146	52207427	282	52207328	12	10.5676	6.72921	5.89581	ITGA2	-77827
chr5	53809847	53810053	207	53809922	9	9.62289	6.58888	5.03488	SNX18	-3666
chr5	55303146	55303384	239	55303207	10	10.952	7.24777	6.24891	FLJ31104	12213
chr5	60578494	60578891	398	60578752	10	9.11756	6.19173	4.57167	ZSWIM6	-49347
chr5	68758952	68759575	624	68759111	25	19.2506	8.46675	14.165	OCLN	-29007
chr5	77725875	77726101	227	77725977	17	10.1503	5.40591	5.50504	SCAMP1	69639
chr5	79896012	79896347	336	79896157	24	18.1504	8.1411	13.0916	ANKRD34B	-29853
chr5	79947157	79947486	330	79947330	50	8.18632	2.40672	3.75783	MTRNR2L2	-476
chr5	79988817	79989063	247	79988935	14	12.3105	7.36949	7.51393	DHFR	-38135
chr5	85204859	85205221	363	85205045	17	14.3214	7.84562	9.40189	NBPF22P	-373216
chr5	86214636	86214957	322	86214731	8	8.68536	6.11781	4.18983	MIR4280	196040
chr5	86216597	86216986	390	86216876	9	8.24297	5.7978	3.80844	MIR4280	193895
chr5	98762042	98762241	200	98762169	10	10.122	6.78488	5.47846	LOC100289230	497332
chr5	99929456	99929759	304	99929600	13	6.73757	4.20459	2.53747	FAM174A	58477
chr5	108689613	108689912	300	108689673	15	9.10567	5.21031	4.57167	PJA2	56002
chr5	112922643	112923234	592	112922925	17	18.1023	10.1319	13.0477	YTHDC2	73535
chr5	113715242	113715492	251	113715366	10	12.8669	8.19854	8.03108	KCNN2	17351
chr5	115465175	115465383	209	115465223	16	6.9648	3.89452	2.71197	COMMD10	44497
chr5	123085752	123085981	230	123085921	8	9.89029	6.7079	5.27278	CSNK1G3	204811
chr5	124950786	124951153	368	124950799	8	5.82643	4.4217	1.74356	GRAMD3	-744988
chr5	125499283	125500287	1005	125500106	26	12.4997	4.99951	7.68576	GRAMD3	-195681
chr5	128885938	128886206	269	128886084	21	12.2325	5.71815	7.44252	ADAMTS19	89982
chr5	132961369	132961952	584	132961790	40	24.0956	7.24461	18.9122	FSTL4	-13567
chr5	134262425	134262706	282	134262572	31	20.362	7.50897	15.2515	MIR4461	-1156
chr5	135142570	135142845	276	135142677	7	7.62694	5.55535	3.26414	SLC25A48	-27687
chr5	141731721	141731936	216	141731770	10	9.11756	6.19173	4.57167	SPRY4	-27150
chr5	144562727	144563175	449	144562834	11	12.3186	7.90665	7.51402	PRELID2	652033
chr5	149030345	149030759	415	149030538	32	33.7871	14.3836	28.4522	ARHGEF37	69404
chr5	154411772	154411971	200	154411939	10	7.84566	5.40429	3.45932	KIF4B	18680
chr5	162208667	162209028	362	162208692	6	7.09644	5.21726	2.76875	CCNG1	-655884
chr5	162856360	162856763	404	162856458	12	14.4164	8.93112	9.49233	CCNG1	-8118
chr5	163755281	163755579	299	163755424	13	12.7922	7.88038	7.96182	MAT2B	822891
chr5	163756446	163756659	214	163756529	10	12.8669	8.19854	8.03108	MAT2B	823996
chr5	164315865	164316185	321	164316135	17	9.43244	5.01596	4.86474	MAT2B	1383602
chr5	180516781	180517171	391	180516939	13	9.89519	6.10215	5.27278	OR2V1	35365
chr6	501285	501484	200	501413	8	7.98245	5.73438	3.56622	IRF4	109675
chr6	10582425	10582625	201	10582534	8	9.89029	6.7079	5.27278	GCNT2	-3458
chr6	11491460	11491688	229	11491590	10	12.7973	8.16711	7.96678	TMEM170B	-46869
chr6	22620025	22620408	384	22620211	11	10.3088	6.75461	5.64822	HDGFL1	50534
chr6	23291600	23291869	270	23291777	11	10.3088	6.75461	5.64822	HDGFL1	722100
chr6	23291947	23292417	471	23292129	30	19.9605	7.54946	14.857	HDGFL1	722452
chr6	27068316	27068894	579	27068369	13	9.89519	6.10215	5.27278	HIST1H2BJ	32206
chr6	31395618	31396027	410	31395813	23	14.9563	6.68794	10.0109	MICA	24443
chr6	42491724	42492103	380	42491990	20	16.3358	8.2252	11.3354	UBR2	-39769
chr6	55492671	55492870	200	55492779	8	9.61509	6.581	5.03488	HMGCLL1	-48767
chr6	55962626	55962839	214	55962808	7	8.27166	5.87201	3.8326	COL21A1	149570
chr6	55962934	55963280	347	55963091	14	18.9678	11.052	13.8917	COL21A1	149287
chr6	57533738	57533937	200	57533800	15	9.92848	5.68994	5.30309	PRIM2	351386
chr6	58505372	58505741	370	58505547	14	9.87885	5.87515	5.27278	GUSBP4	-217823
chr6	63491946	63492560	615	63491991	9	7.96366	5.62884	3.55149	KHDRBS2	-495891
chr6	67862446	67862645	200	67862565	8	9.66852	6.60601	5.07696	SLC25A51P1	1364794
chr6	70631111	70631367	257	70631295	13	11.1475	6.87819	6.42232	COL19A1	54848
chr6	72862390	72862662	273	72862582	9	11.1108	7.34001	6.39248	RIMS1	-59931
chr6	78300350	78300655	306	78300526	15	12.0561	6.97389	7.27244	MEI4	-99846
chr6	82177756	82177955	200	82177853	9	9.42118	6.47838	4.85552	FAM46A	284575
chr6	91674019	91674316	298	91674066	9	7.70368	5.46946	3.33254	MAP3K7	-377046
chr6	102791463	102791751	289	102791652	12	10.8695	6.9145	6.18649	GRIK2	944792
chr6	112562312	112562523	212	112562371	10	10.952	7.24777	6.24891	LAMA4	13546
chr6	118244702	118244958	257	118244824	14	14.0796	8.44326	9.17621	SLC35F1	16136
chr6	123587229	123587676	448	123587487	10	12.0937	7.8358	7.30819	CLVS2	270372
chr6	126093743	126093944	202	126093823	9	10.5513	7.0713	5.88026	NCOA7	-8483
chr6	129946288	129946497	210	129946389	9	9.62289	6.58888	5.03488	ARHGAP18	84981
chr6	130039307	130039533	227	130039481	13	7.34987	4.55902	3.0051	ARHGAP18	-8111
chr6	141002136	141002362	227	141002239	17	10.1503	5.40591	5.50504	MIR4465	-2711
chr6	141003094	141003456	363	141003280	32	23.1406	8.57722	17.9703	MIR4465	-1670
chr6	145400452	145400651	200	145400546	12	11.5345	7.3175	6.78054	LOC100507557	-655458
chr6	149059487	149059758	272	149059675	12	14.2937	8.86804	9.37797	UST	-8595
chr6	158248068	158248566	499	158248368	32	22.0024	8.03652	16.8547	SNX9	4166
chr6	160073883	160074251	369	160074053	15	12.0561	6.97389	7.27244	SOD2	40300
chr6	160348690	160348936	247	160348767	13	7.34987	4.55902	3.0051	MAS1	20794
chr6	162295318	162295649	332	162295481	10	6.88187	4.79455	2.64085	AGPAT4	-600374
chr6	162432071	162432346	276	162432225	12	13.7197	8.56554	8.83682	PACRG	-715938
chr6	166701460	166702694	1235	166702273	46	28.9868	7.94155	23.7278	PRR18	19598
chr7	7719091	7719334	244	7719194	12	12.3009	7.77037	7.50941	RPA3-AS1	38853
chr7	15569438	15569833	396	15569564	14	12.6236	7.56183	7.80477	AGMO	32076
chr7	15570678	15571078	401	15570925	14	14.0796	8.44326	9.17621	AGMO	30715
chr7	20318214	20318493	280	20318308	8	8.48636	6.01202	4	ITGB8	-52416
chr7	23850343	23850542	200	23850452	9	9.62289	6.58888	5.03488	STK31	100508
chr7	26323560	26323777	218	26323675	11	14.1153	8.80801	9.20706	SNX10	-7839
chr7	39055470	39055729	260	39055664	10	11.9769	7.77843	7.19985	POU6F2	38056
chr7	52226521	52226726	206	52226637	8	8.33486	5.92999	3.87602	COBL	-842122
chr7	56275817	56276016	200	56275869	7	8.468	5.96258	3.98215	NUPR1L	-91779
chr7	61968770	61969582	813	61969073	183	18.2514	2.05522	13.1912	ZNF733P	795361
chr7	64687835	64688141	307	64687959	10	12.7286	8.13584	7.90686	ZNF92	-150808
chr7	67785197	67785471	275	67785295	11	12.8469	8.18588	8.01475	STAG3L4	1017671
chr7	71923199	71923495	297	71923314	9	11.358	7.45322	6.61942	CALN1	-45954
chr7	89830157	89830715	559	89830310	8	6.85059	5.06596	2.61652	STEAP2	-10689
chr7	93823102	93823380	279	93823218	13	12.073	7.44639	7.28833	BET1	-189528
chr7	106412384	106412623	240	106412534	17	13.0023	7.05018	8.15452	PIK3CG	-93188
chr7	112436655	112437164	510	112436874	10	11.9769	7.77843	7.19985	TMEM168	-6396
chr7	121380580	121380918	339	121380748	39	27.0781	8.65058	21.8465	PTPRZ1	-132410
chr7	141745033	141745232	200	141745143	10	10.5172	7.00869	5.8497	MGAM	49465
chr7	146409018	146409393	376	146409297	9	6.81572	4.91299	2.59836	MIR548AQ	-234610
chr7	146418331	146418817	487	146418676	16	14.7181	8.35209	9.78039	MIR548AQ	-225231
chr7	146781061	146781472	412	146781349	16	15.4537	8.79973	10.4875	MIR548AR	-137422
chr7	148292449	148292839	391	148292688	9	11.358	7.45322	6.61942	C7orf33	5032
chr7	148641152	148641384	233	148641214	10	5.47831	3.91183	1.56619	EZH2	-59773
chr8	3652841	3653158	318	3652973	11	12.3186	7.90665	7.51402	CSMD1	1199355
chr8	5969688	5969987	300	5969830	12	10.0143	6.38689	5.3788	LOC100287015	294239
chr8	17740278	17740856	579	17740700	27	21.4993	9.11803	16.3595	FGL1	12213
chr8	20362522	20362976	455	20362728	22	29.2039	15.1544	23.941	LZTS1-AS1	229445
chr8	25074233	25074432	200	25074251	14	5.98963	3.65296	1.85569	DOCK5	31965
chr8	26102305	26102641	337	26102486	29	29.6065	13.076	24.3366	PPP2R2A	-46520
chr8	26413626	26413825	200	26413779	10	7.73793	5.33643	3.36568	DPYSL2	-21560
chr8	30245855	30246133	279	30245994	43	22.1546	6.10051	17.0031	RBPMS-AS1	-3077
chr8	33176455	33176870	416	33176618	17	15.9597	8.84339	10.9752	FUT10	154046
chr8	35105676	35106192	517	35105872	40	27.0136	8.39679	21.7835	UNC5D	12898
chr8	37007628	37007857	230	37007762	18	14.0917	7.44185	9.18495	KCNU1	365921
chr8	37174755	37175049	295	37174877	13	12.7922	7.88038	7.96182	ZNF703	-378423
chr8	37931217	37931864	648	37931412	22	16.0014	7.48981	11.0112	ASH2L	-31598
chr8	37932128	37932837	710	37932476	24	22.93	10.8967	17.7653	ASH2L	-30534
chr8	42204717	42204937	221	42204826	22	13.1423	5.97806	8.28978	POLB	8854
chr8	43092761	43093297	537	43092960	200	33.5948	2.68812	28.2645	POTEA	-54624
chr8	43093710	43094019	310	43093869	102	13.2872	2.26259	8.42514	POTEA	-53715
chr8	43094648	43095351	704	43094815	198	38.0909	2.92461	32.6341	POTEA	-52769
chr8	43095780	43096158	379	43095982	119	19.565	2.59182	14.4725	POTEA	-51602
chr8	43096545	43097093	549	43096903	134	24.8341	2.80598	19.636	POTEA	-50681
chr8	54861020	54861219	200	54861081	12	8.8582	5.66628	4.34909	RGS20	67650
chr8	58435304	58435717	414	58435474	16	19.6238	11.2011	14.5286	LINC00588	243373
chr8	58435809	58436435	627	58435996	10	10.952	7.24777	6.24891	LINC00588	243895
chr8	63124605	63124892	288	63124740	19	13.971	7.11242	9.08015	NKAIN3	-36760
chr8	69818466	69819284	819	69818652	25	9.33458	3.88361	4.77317	LOC100505718	197773
chr8	70160355	70160685	331	70160529	21	19.1232	9.58909	14.0404	LOC100505718	-144104
chr8	75503566	75503915	350	75503612	7	7.22598	5.34402	2.88854	FLJ39080	-8488
chr8	101064149	101064365	217	101064265	7	8.17777	5.82771	3.74933	RGS22	53589
chr8	103643976	103644216	241	103644060	16	19.6238	11.2011	14.5286	KLF10	22132
chr8	106889830	106890029	200	106889990	6	7.09644	5.21726	2.76875	OXR1	-392415
chr8	125314713	125314929	217	125314808	9	11.2326	7.39622	6.50302	TMEM65	70132
chr8	130508547	130508808	262	130508733	11	7.85294	5.23041	3.46122	LINC00977	-255247
chr8	130509560	130509855	296	130509678	25	18.0286	7.80853	12.9784	LINC00977	-256192
chr8	134226041	134226240	200	134226181	14	6.96912	4.17997	2.71417	WISP1	22900
chr8	138248839	138249804	966	138249674	24	19.4925	8.89052	14.4006	FAM135B	1259391
chr9	3504285	3504760	476	3504579	18	11.9305	6.18724	7.15845	RFX3	-15092
chr9	25285525	25286073	549	25285952	24	12.7201	5.40661	7.89881	TUSC1	392904
chr9	32360257	32360501	245	32360349	16	13.1765	7.40975	8.31969	ACO1	-24251
chr9	81537066	81537533	468	81537347	27	23.0148	9.95739	17.8469	PSAT1	625357
chr9	97074965	97075193	229	97075095	13	12.7922	7.88038	7.96182	NUTM2F	15831
chr9	105776120	105776484	365	105776310	8	9.51054	6.53155	4.93908	CYLC2	18718
chr9	107255831	107256179	349	107256008	23	15.947	7.20787	10.9667	OR13F1	-10535
chr9	113073927	113074126	200	113074062	6	7.09644	5.21726	2.76875	TXNDC8	26102
chr9	113452361	113452930	570	113452688	10	10.952	7.24777	6.24891	MUSK	21638
chr9	114014053	114014358	306	114014235	13	12.7922	7.88038	7.96182	OR2K2	76478
chr9	116215592	116216015	424	116215637	7	7.0921	5.2711	2.76875	RGS3	8629
chrX	8990107	8990306	200	8990210	8	9.89029	6.7079	5.27278	FAM9B	10906
chrX	10898168	10898367	200	10898268	9	11.358	7.45322	6.61942	MID1	-46459
chrX	37752087	37752290	204	37752162	9	11.358	7.45322	6.61942	DYNLT3	-45273
chrX	41299928	41300141	214	41299977	11	14.4134	8.94387	9.48984	NYX	-6735
chrX	49821971	49822172	202	49822158	24	6.69336	3.03106	2.49722	CLCN5	-10056
chrX	53103214	53103496	283	53103336	9	11.358	7.45322	6.61942	TSPYL2	-8205
chrX	62184134	62184762	629	62184602	10	7.84566	5.40429	3.45932	SPIN4	386616
chrX	62846484	62846751	268	62846565	11	7.85294	5.23041	3.46122	LOC92249	-65692
chrX	64431621	64432031	411	64431758	13	16.1794	9.75694	11.1845	ZC4H2	-177134
chrX	67035154	67035564	411	67035291	15	10.8945	6.26682	6.20639	AR	246609
chrX	77524868	77525143	276	77524994	11	10.3088	6.75461	5.64822	CYSLTR1	58194
chrX	88231397	88231639	243	88231481	10	10.952	7.24777	6.24891	CPXCR1	229256
chrX	94394214	94394569	356	94394408	24	12.0785	5.11999	7.29327	LOC643486	1198493
chrX	94548673	94548919	247	94548804	13	12.7922	7.88038	7.96182	LOC643486	1044097
chrX	98086093	98086327	235	98086209	9	9.62289	6.58888	5.03488	XRCC6P5	1108632
chrX	98103170	98103369	200	98103256	8	9.89029	6.7079	5.27278	XRCC6P5	1091585
chrX	105764262	105764590	329	105764408	24	18.1504	8.1411	13.0916	CXorf57	-90751
chrX	109932935	109933192	258	109933079	26	14.453	5.83914	9.52821	CHRDL1	105997
chrX	111728658	111728885	228	111728788	23	13.2707	5.84474	8.40899	LHFPL1	194587
chrX	113621563	113621768	206	113621640	15	12.0561	6.97389	7.27244	HTR2C	-196910
chrX	116559464	116559706	243	116559585	23	21.6431	10.4608	16.5009	KLHL13	548116
chrX	121875418	121875617	200	121875431	6	7.09644	5.21726	2.76875	GRIA3	-442664
chrX	123484413	123484748	336	123484544	12	11.5345	7.3175	6.78054	SH2D1A	4413
chrX	131530425	131530960	536	131530752	23	12.5438	5.49814	7.72881	MBNL3	16851
