# Supplementary material for: The steroid hormone estriol (E3) regulates epigenetic programming of fetal mouse brain and reproductive tract
Source: BMC Biol. 2022 May 2;20:93. doi: 10.1186/s12915-022-01293-4 (PMC9059368; doi:10.1186/s12915-022-01293-4)
Supplement: Supplementary file 2 — Additional file 2: Table S1. PCR primers. Table S2. The genes with altered expression patterns in the female offspring uteri after prenatal exposure to estriol (E3 v.s CT). Table S3. A The hypomethylated genes in the female offspring uteri after prenatal exposure to estriol (E3 vs CT). B The hypermethylated genes in the female offspring uteri after prenatal exposure to estriol (E3 vs CT). Table S4. The genes with altered E2 responsiveness in the female offspring uteri after prenatal exposure to estriol (E3-E2 vs CT-E2). Table S5. The potential binding proteins with Flag-ERα, Flag-ERβ in Ishikawa cells by Multi-Dimensional Protein Identification Technology (MudPIT). Table S6. The genes that are bound by the ERα-SUZ12 and ERβ-SUZ12 protein complex in Ishikawa cells. The Re-ChIP results show that E3 treatment influences binding of ER-SUZ12 complex to their target genes in Ishikawa cells. Table S7. The genes with altered expression patterns (≥ 1.5 or ≤ -1.5-fold change) in the female offspring cortex and hippocampus after prenatal exposure to estriol (E3 vs CT). Table S8. The top 3000 CpG sites in the female offspring prefrontal cortex after prenatal exposure to estriol (E3 vs CT). Table S9 The genes that are bound by the ERα-DNMT1, ERβ-DNMT1, ERα-SUZ12 and ERβ-SUZ12 protein complex in SY5Y cells. By a Re-ChIP assay, we identified 2391 DNA promotor sites that were bound by both ERα and DNMT1 simultaneously, 53 sites were bound by both ERβ and DNMT1; 253 sites were bound by both ERα and SUZ12, and 260 sites were bound by both ERβ and SUZ12, after E3 treatment. Table S10. A) The top 2000 hypermethylated differential CpG sites in the female offspring hippocampus after prenatal exposure to estriol (E3 vs CT). B) The top 2000 hypomethylated differential CpG sites in the female offspring hippocampus after prenatal exposure to estriol (E3 vs CT). [file 12915_2022_1293_MOESM2_ESM.zip › Supplemental Table 7A-D (2).xlsx]

## Sheet: male cerebral cortex 
ID	trt Avg (log2)	control Avg (log2)	Fold Change	Gene Symbol	Description	Group
TC0300001265.mm.1	9.47	6.48	7.98	Ndst4	N-deacetylase/N-sulfotransferase (heparin glucosaminyl) 4	Multiple_Complex
TC0200001206.mm.1	12.05	9.45	6.06	Gm13698	predicted gene 13698 [Source:MGI Symbol;Acc:MGI:3702072]	Coding
TC0200001207.mm.1	12.05	9.45	6.06	Gm13693	predicted gene 13693 [Source:MGI Symbol;Acc:MGI:3702055]	Coding
TC0200001209.mm.1	12.05	9.45	6.06	Gm13696	predicted gene 13696 [Source:MGI Symbol;Acc:MGI:3702068]	Coding
TC0200001210.mm.1	12.05	9.45	6.06	Gm13694	predicted gene 13694 [Source:MGI Symbol;Acc:MGI:3702064]	Coding
TC0200001211.mm.1	12.05	9.45	6.06	Gm13697	predicted gene 13697 [Source:MGI Symbol;Acc:MGI:3702070]	Coding
TC0200001208.mm.1	11.96	9.41	5.84	Gm13695	predicted gene 13695 [Source:MGI Symbol;Acc:MGI:3702066]	Coding
TC0200001212.mm.1	10.96	8.47	5.63	Gm13691	predicted gene 13691 [Source:MGI Symbol;Acc:MGI:3702053]	Coding
TC0100002603.mm.1	8.32	5.94	5.18	Glb1l	galactosidase, beta 1-like	Multiple_Complex
TC0200003817.mm.1	10.47	8.23	4.74	Cwc22	CWC22 spliceosome-associated protein homolog (S. cerevisiae)	Multiple_Complex
TC1000002780.mm.1	8.33	6.25	4.23	Nts	neurotensin	Coding
TC1300001088.mm.1	5.47	3.48	3.96	Gm17622	predicted gene, 17622 [Source:MGI Symbol;Acc:MGI:4937256]	Coding
TC1500002061.mm.1	12.15	10.16	3.95	Syt10	synaptotagmin X	Coding
TC0200003704.mm.1	12.98	11	3.95	Gm13624	predicted gene 13624 [Source:MGI Symbol;Acc:MGI:3649579]	Multiple_Complex
TC0X00001447.mm.1	9.55	7.58	3.93	Htr2c	5-hydroxytryptamine (serotonin) receptor 2C	Multiple_Complex
TC0100003237.mm.1	13.8	11.97	3.56	Gm15453	predicted gene 15453	Multiple_Complex
TC0200002411.mm.1	9.21	7.5	3.28	Nnat	neuronatin	Multiple_Complex
TC0600001278.mm.1	8.36	6.7	3.16	Gm17482	predicted gene, 17482 [Source:MGI Symbol;Acc:MGI:4937116]	Coding
TC0X00001700.mm.1	7.36	5.71	3.14	Arhgap6	Rho GTPase activating protein 6; Synthetic construct Mus musculus clone IMAGE:100016375, MGC:184543 Rho GTPase activating protein 6 (Arhgap6) mRNA, encodes complete protein.; Rho GTPase activating protein 6 (Arhgap6), transcript variant 1, mRNA.; Rho GTPase activating protein 6 (Arhgap6), transcript variant 2, mRNA.	Multiple_Complex
TC1100003233.mm.1	8.59	7.02	2.98	Doc2b	double C2, beta	Coding
TC0100000509.mm.1	8.88	7.31	2.97	Nrp2	neuropilin 2; Synthetic construct Mus musculus clone IMAGE:100062848, MGC:190972 neuropilin 2 (Nrp2) mRNA, encodes complete protein.	Multiple_Complex
TC0500002268.mm.1	11.13	9.61	2.88	Wfs1	Wolfram syndrome 1 homolog (human)	Coding
TC1100003518.mm.1	6.45	5.01	2.72	4932411E22Rik	RIKEN cDNA 4932411E22 gene	Coding
TC1700001036.mm.1	9.1	7.69	2.66	Cntnap5c	contactin associated protein-like 5C; Synthetic construct Mus musculus clone IMAGE:100063446, MGC:191086 contactin associated protein-like 5C (Cntnap5c) mRNA, encodes complete protein.	Coding
TC0300003087.mm.1	8.82	7.43	2.62	Cyr61	cysteine rich protein 61	Coding
TC1600001810.mm.1	12.11	10.72	2.62	Epha6	Eph receptor A6; Synthetic construct Mus musculus clone IMAGE:100068114, MGC:195731 Eph receptor A6 (Epha6) mRNA, encodes complete protein.	Multiple_Complex
TC0800001509.mm.1	8.76	7.38	2.6	Cpne7; Mir7080	copine VII; microRNA 7080	Multiple_Complex
TC1100003766.mm.1	9.99	8.62	2.59	Hap1	huntingtin-associated protein 1	Coding
TC0900003064.mm.1	9.12	7.76	2.57	Wdr6	WD repeat domain 6	Coding
TC0700003476.mm.1	7.57	6.21	2.56	Nr2f2	nuclear receptor subfamily 2, group F, member 2	Multiple_Complex
TC0X00003339.mm.1	8.97	7.63	2.54	Glra2	glycine receptor, alpha 2 subunit	Coding
TC0800001360.mm.1	10.07	8.72	2.54	Vat1l	vesicle amine transport protein 1 homolog-like (T. californica)	Multiple_Complex
TC0100003881.mm.1	8.07	6.73	2.53	D630023F18Rik	RIKEN cDNA D630023F18 gene	Coding
TC1500000389.mm.1	12.08	10.74	2.53	Nov	nephroblastoma overexpressed gene	Coding
TC0500000188.mm.1	10.38	9.05	2.51	Lhfpl3	lipoma HMGIC fusion partner-like 3; lipoma HMGIC fusion partner-like 3 (Lhfpl3), transcript variant 2, mRNA.; lipoma HMGIC fusion partner-like 3 (Lhfpl3), transcript variant 1, mRNA.	Coding
TC0300001221.mm.1	7.68	6.36	2.49	Dpyd	dihydropyrimidine dehydrogenase	Multiple_Complex
TC0X00001797.mm.1	11.21	9.89	2.49	Rbm3	RNA binding motif protein 3	Multiple_Complex
TC0300001271.mm.1	10.55	9.24	2.48	Camk2d	calcium/calmodulin-dependent protein kinase II, delta	Multiple_Complex
TC0200003560.mm.1	12.17	10.86	2.47	Nr4a2	nuclear receptor subfamily 4, group A, member 2	Multiple_Complex
TC0400002280.mm.1	7.54	6.28	2.4	Nkain3	Na+/K+ transporting ATPase interacting 3	Multiple_Complex
TC1000001518.mm.1	9.82	8.57	2.39	Fam19a2	family with sequence similarity 19, member A2	Multiple_Complex
TC1400001418.mm.1	8.87	7.64	2.34	Gm6356	predicted gene 6356 [Source:MGI Symbol;Acc:MGI:3646390]	Coding
TC0600002901.mm.1	6.38	5.19	2.28	Oxtr	oxytocin receptor	Coding
TC0500002557.mm.1	10.02	8.84	2.27	Gabrg1	gamma-aminobutyric acid (GABA) A receptor, subunit gamma 1	Coding
TC0500003576.mm.1	6.39	5.21	2.27	Baiap2l1	BAI1-associated protein 2-like 1	Multiple_Complex
TC1100003707.mm.1	6.74	5.57	2.26	Krt12	keratin 12	Coding
TC0200005355.mm.1	9.23	8.06	2.26	Gm14417	predicted gene 14417 [Source:MGI Symbol;Acc:MGI:3652249]	Multiple_Complex
TC0400003079.mm.1	8.35	7.18	2.24	Jun	jun proto-oncogene; Jun oncogene	Coding
TC0200002723.mm.1	9.88	8.71	2.24	Gm16359	predicted gene 16359 [Source:MGI Symbol;Acc:MGI:3840119]	Multiple_Complex
TC0200005340.mm.1	9.88	8.71	2.24	Gm14297	predicted gene 14297 [Source:MGI Symbol;Acc:MGI:3650219]	Multiple_Complex
TC0200005351.mm.1	9.88	8.71	2.24	Gm14307	predicted gene 14307 [Source:MGI Symbol;Acc:MGI:3782920]	Multiple_Complex
TC0600003346.mm.1	12.08	10.93	2.23	Lmo3	LIM domain only 3	Coding
TC0X00002084.mm.1	10.07	8.93	2.21	Tmem255a	transmembrane protein 255A	Multiple_Complex
TC1400002845.mm.1	10.6	9.47	2.2	Gm2897	predicted gene 2897 (Gm2897), transcript variant 1, mRNA.	Coding
TC1700001805.mm.1	13.01	11.89	2.18	Glo1	glyoxalase 1	Multiple_Complex
TC1300002525.mm.1	7.79	6.67	2.17	Cartpt	CART prepropeptide; CART prepropeptide (Cartpt), transcript variant 2, mRNA.	Coding
TC1900000944.mm.1	9.11	7.99	2.17	Npas4	neuronal PAS domain protein 4	Coding
TC0800000619.mm.1	9.73	8.62	2.16	Glra3	glycine receptor, alpha 3 subunit; Synthetic construct Mus musculus clone IMAGE:100015658, MGC:183392 glycine receptor, alpha 3 subunit (Glra3) mRNA, encodes complete protein.	Multiple_Complex
TC0900002656.mm.1	10.67	9.56	2.16	Unc13c	unc-13 homolog C (C. elegans)	Multiple_Complex
TC0400000650.mm.1	11.65	10.55	2.14	Zkscan16	zinc finger with KRAB and SCAN domains 16	Coding
TC0600000904.mm.1	7.25	6.16	2.14	Tacr1	tachykinin receptor 1	Coding
TC1400002856.mm.1	10.42	9.33	2.13	Gm3383; Gm3194	predicted gene 3383 (Gm3383), mRNA.; predicted gene 3194	Coding
TC0100002758.mm.1	6.54	5.45	2.13	Ecel1	endothelin converting enzyme-like 1	Multiple_Complex
TC1000001189.mm.1	8.2	7.13	2.11	Dcn	decorin	Multiple_Complex
TC0100001048.mm.1	11.74	10.68	2.1	Cntnap5a	contactin associated protein-like 5A; Synthetic construct Mus musculus clone IMAGE:100063575, MGC:191110 contactin associated protein-like 5A (Cntnap5a) mRNA, encodes complete protein.	Coding
TC0200005349.mm.1	16.66	15.59	2.1	Gm14308; Gm14430; Gm14434; 0610010B08Rik; Gm4724	predicted gene 14308 (Gm14308), mRNA.; predicted gene 14430 (Gm14430), mRNA.; predicted gene 14434 (Gm14434), mRNA.; RIKEN cDNA 0610010B08 gene (0610010B08Rik), mRNA.; predicted gene 4724 (Gm4724), mRNA.; predicted gene 14434; predicted gene 14308	Coding
TC1400002848.mm.1	9.48	8.41	2.1	Gm10406	predicted gene 10406	Coding
TC0200002724.mm.1	15.46	14.39	2.1	Gm14308; Gm14430; Gm14434; 0610010B08Rik; Gm4724; Gm11007; Gm2007	predicted gene 14308 (Gm14308), mRNA.; predicted gene 14430 (Gm14430), mRNA.; predicted gene 14434 (Gm14434), mRNA.; RIKEN cDNA 0610010B08 gene (0610010B08Rik), mRNA.; predicted gene 4724 (Gm4724), mRNA.; predicted gene 11007; predicted gene 2007; predicted gene 14308	Multiple_Complex
TC0200005339.mm.1	15.74	14.67	2.1	Gm14308; Gm14430; Gm14434; 0610010B08Rik; Gm4724	predicted gene 14308 (Gm14308), mRNA.; predicted gene 14430 (Gm14430), mRNA.; predicted gene 14434; RIKEN cDNA 0610010B08 gene; predicted gene 4724	Multiple_Complex
TC1400001412.mm.1	7.72	6.65	2.09	Gm8356	predicted gene 8356 [Source:MGI Symbol;Acc:MGI:3779798]	Coding
TC1100002072.mm.1	6.64	5.58	2.09	Gm12586	predicted gene 12586 [Source:MGI Symbol;Acc:MGI:3649692]	Multiple_Complex
TC0200005490.mm.1	16.86	15.8	2.08	Gm14305	predicted gene 14305	Coding
TC0100000588.mm.1	8.76	7.7	2.08	Vwc2l	von Willebrand factor C domain-containing protein 2-like	Multiple_Complex
TC0200005350.mm.1	16.36	15.31	2.08	Gm14308; Gm14430; Gm14434; 0610010B08Rik; Gm4724	predicted gene 14308 (Gm14308), mRNA.; predicted gene 14430 (Gm14430), mRNA.; predicted gene 14434 (Gm14434), mRNA.; RIKEN cDNA 0610010B08 gene (0610010B08Rik), mRNA.; predicted gene 4724 (Gm4724), mRNA.; predicted gene 14308	Multiple_Complex
TC0X00000122.mm.1	9.15	8.09	2.07	Sytl5	synaptotagmin-like 5	Coding
TC0300001549.mm.1	8.07	7.02	2.07	Slc44a5	solute carrier family 44, member 5	Multiple_Complex
TC0200002722.mm.1	15.83	14.79	2.06	Gm14308; Gm14430; Gm14434; 0610010B08Rik; Gm4724; Gm11007	predicted gene 14308 (Gm14308), mRNA.; predicted gene 14430 (Gm14430), mRNA.; predicted gene 14434 (Gm14434), mRNA.; RIKEN cDNA 0610010B08 gene (0610010B08Rik), mRNA.; predicted gene 4724 (Gm4724), mRNA.; predicted gene 11007; RIKEN cDNA 0610010B08 gene	Coding
TC1700001399.mm.1	5.48	4.44	2.06	Ttll2	tubulin tyrosine ligase-like family, member 2	Coding
TC1200000661.mm.1	13.1	12.06	2.06	Dbpht2	DNA binding protein with his-thr domain	Multiple_Complex
TC1700000118.mm.1	6.86	5.82	2.06	Tdgf1-ps2	teratocarcinoma-derived growth factor, pseudogene 2	Multiple_Complex
TC1400002838.mm.1	9.83	8.8	2.05	Gm3383; Gm10021	predicted gene 3383 (Gm3383), mRNA.; PREDICTED: predicted gene 10021 (Gm10021), miscRNA.; predicted gene 10021	Multiple_Complex
TC1400002788.mm.1	10.44	9.41	2.04	Gm5796; Gm3095; Gm8108	predicted gene 5796; predicted gene 3095; predicted gene 8108	Coding
TC0400000543.mm.1	8.56	7.54	2.03	Plppr1	phospholipid phosphatase related 1	Multiple_Complex
TC1000000711.mm.1	8.1	7.09	2.02	Adora2a	adenosine A2a receptor	Coding
TC0100002696.mm.1	12.09	11.09	2.01	Dner	delta/notch-like EGF repeat containing; delta/notch-like EGF-related receptor	Coding
TC0100002997.mm.1	9.07	8.07	2.01	Lypd1	Ly6/Plaur domain containing 1	Coding
TC0300002223.mm.1	8.05	7.05	2	Npy2r	neuropeptide Y receptor Y2	Coding
TC1400002844.mm.1	11.03	10.03	1.99	Gm3591	predicted gene 3591	Coding
TC1400001429.mm.1	10.62	9.63	1.99	Gm10128	predicted gene 10128 [Source:MGI Symbol;Acc:MGI:3704427]	Coding
TC0200002745.mm.1	10.41	9.41	1.99	Gm14402	predicted gene 14402 [Source:MGI Symbol;Acc:MGI:3649812]	Multiple_Complex
TC0200005360.mm.1	15.32	14.32	1.99	Gm14411	predicted gene 14411	Multiple_Complex
TC0X00002116.mm.1	10.39	9.41	1.98	Tenm1	teneurin transmembrane protein 1	Multiple_Complex
TC1400002781.mm.1	10.68	9.69	1.98	Gm10340	predicted gene 10340 [Source:MGI Symbol;Acc:MGI:3641969]	Multiple_Complex
TC0600002660.mm.1	6.53	5.55	1.97	Gm19618	PREDICTED: predicted gene, 19618 (Gm19618), mRNA.	Coding
TC1400002839.mm.1	9.29	8.31	1.97	Gm3500; Gm3373	predicted gene 3500; predicted gene 3373	Coding
TC1400002847.mm.1	10.39	9.41	1.97	Gm3667	predicted gene 3667	Coding
TC0200000781.mm.1	11.21	10.24	1.97	Acvr2a	activin receptor IIA	Multiple_Complex
TC0200005335.mm.1	15.68	14.71	1.96	Gm14308; Gm14430; Gm14432; Gm14434; 0610010B08Rik; Gm4724; Gm4631	predicted gene 14308; predicted gene 14430; predicted gene 14432; predicted gene 14434 (Gm14434), mRNA.; RIKEN cDNA 0610010B08 gene (0610010B08Rik), mRNA.; predicted gene 4724 (Gm4724), mRNA.; predicted gene 4631; predicted gene 4724; RIKEN cDNA 0610010B08 gene	Coding
TC1400002794.mm.1	10.94	9.97	1.96	Gm3298	predicted gene 3298 [Source:MGI Symbol;Acc:MGI:3781476]	Coding
TC1400002853.mm.1	9.91	8.94	1.96	Gm2897	predicted gene 2897 (Gm2897), transcript variant 1, mRNA.	Coding
TC1400002792.mm.1	11.01	10.05	1.95	Gm2897	predicted gene 2897 (Gm2897), transcript variant 1, mRNA.	Coding
TC1400002843.mm.1	9.99	9.03	1.95	Gm3411	predicted gene 3411	Coding
TC0900002083.mm.1	6.62	5.65	1.95	AW551984	expressed sequence AW551984	Multiple_Complex
TC0200002731.mm.1	15.98	15.02	1.94	Gm2026	predicted gene 2026 [Source:MGI Symbol;Acc:MGI:3780195]; predicted gene 2026	Coding
TC1400002791.mm.1	10.22	9.26	1.94	Gm3264; Gm3173	predicted gene 3264; predicted gene 3173	Coding
TC1400000030.mm.1	10.46	9.51	1.94	Gm3239	predicted gene 3239 [Source:MGI Symbol;Acc:MGI:3781417]	Coding
TC0500002559.mm.1	14.62	13.67	1.93	Gabra2	gamma-aminobutyric acid (GABA) A receptor, subunit alpha 2	Coding
TC0900001385.mm.1	13.61	12.67	1.93	Camkv	CaM kinase-like vesicle-associated	Coding
TC1400002789.mm.1	10.27	9.33	1.93	Gm2974	predicted gene 2974 [Source:MGI Symbol;Acc:MGI:3781152]	Coding
TC1400000038.mm.1	7.08	6.13	1.93	4930555G01Rik	RIKEN cDNA 4930555G01 gene	Coding
TC1500000346.mm.1	6.31	5.36	1.93	Trhr	thyrotropin releasing hormone receptor	Coding
TC0200005329.mm.1	12.53	11.58	1.93	Gm14392	predicted gene 14392 [Source:MGI Symbol;Acc:MGI:3649574]; predicted gene 14392	Multiple_Complex
TC1400000017.mm.1	6.95	6.01	1.92	Gm3099	predicted gene 3099	Coding
TC1400002854.mm.1	10.17	9.23	1.92	Gm3558	predicted gene 3558	Coding
TC1500000074.mm.1	6.12	5.18	1.92	Capsl	calcyphosine-like; Synthetic construct Mus musculus clone IMAGE:100062538, MGC:190908 calcyphosine-like (Capsl) mRNA, encodes complete protein.	Coding
TC1400001517.mm.1	9.58	8.65	1.92	Gm2237	predicted gene 2237	Multiple_Complex
TC1400002783.mm.1	10.67	9.74	1.91	Gm2956	predicted gene 2956	Coding
TC1400002785.mm.1	10.63	9.7	1.91	Gm2897; Gm3005	predicted gene 2897 (Gm2897), transcript variant 1, mRNA.; predicted gene 3005	Coding
TC0700003793.mm.1	9.62	8.69	1.91	Dgat2	diacylglycerol O-acyltransferase 2	Multiple_Complex
TC1600001380.mm.1	12.78	11.85	1.91	Dgkg	diacylglycerol kinase, gamma	Multiple_Complex
TC1700001464.mm.1	5.58	4.65	1.91	Gm11166	predicted gene 11166; predicted gene 11166 (Gm11166), non-coding RNA.	Multiple_Complex
TC1100002120.mm.1	7.27	6.35	1.9	Cabp7	calcium binding protein 7	Coding
TC1300000551.mm.1	10.48	9.56	1.9	Id4	inhibitor of DNA binding 4; Synthetic construct Mus musculus clone IMAGE:100069483, MGC:199385 inhibitor of DNA binding 4 (Id4) mRNA, encodes complete protein.	Coding
TC1400000020.mm.1	7.37	6.45	1.9	Gm3138	predicted gene 3138 [Source:MGI Symbol;Acc:MGI:3781317]	Coding
TC0300003150.mm.1	10.23	9.3	1.9	St6galnac5	ST6 (alpha-N-acetyl-neuraminyl-2,3-beta-galactosyl-1,3)-N-acetylgalactosaminide alpha-2,6-sialyltransferase 5	Multiple_Complex
TC0200005346.mm.1	16.3	15.39	1.89	Gm2004	predicted gene 2004	Coding
TC1100002995.mm.1	8.99	8.07	1.89	Shisa6	shisa family member 6; shisa homolog 6 (Xenopus laevis)	Multiple_Complex
TC0700001815.mm.1	5.59	4.68	1.88	Gdpd3	glycerophosphodiester phosphodiesterase domain containing 3	Coding
TC1500000207.mm.1	8.36	7.45	1.88	Cmbl	carboxymethylenebutenolidase-like (Pseudomonas)	Coding
TC1800000791.mm.1	7.89	6.98	1.88	Myo5b	myosin VB	Multiple_Complex
TC0100003666.mm.1	11.43	10.53	1.87	6330403A02Rik	RIKEN cDNA 6330403A02 gene	Coding
TC0800001964.mm.1	10.28	9.38	1.87	Unc5d	unc-5 homolog D (C. elegans)	Multiple_Complex
TC0X00000323.mm.1	13.9	13	1.86	Pgrmc1	progesterone receptor membrane component 1	Coding
TC1100003520.mm.1	7.17	6.27	1.86	Ankfn1	ankyrin-repeat and fibronectin type III domain containing 1	Multiple_Complex
TC1400002795.mm.1	9.29	8.39	1.86	Gm8281	predicted gene, 8281 [Source:MGI Symbol;Acc:MGI:3647811]	Multiple_Complex
TC0900002314.mm.1	8.5	7.63	1.84	Tnfaip8l3	tumor necrosis factor, alpha-induced protein 8-like 3	Coding
TC1000002520.mm.1	9.98	9.1	1.84	Gng7	guanine nucleotide binding protein (G protein), gamma 7	Coding
TC1100000638.mm.1	7.46	6.58	1.84	Gpx3	glutathione peroxidase 3	Coding
TC0700004194.mm.1	8.25	7.37	1.84	Crym	crystallin, mu	Multiple_Complex
TC0800001421.mm.1	8.82	7.94	1.84	Necab2	N-terminal EF-hand calcium binding protein 2	Multiple_Complex
TC0200002741.mm.1	15.72	14.85	1.83	Gm14295	predicted gene 14295	Coding
TC0700000913.mm.1	10	9.12	1.83	Slc17a6	solute carrier family 17 (sodium-dependent inorganic phosphate cotransporter), member 6	Coding
TC0400002139.mm.1	9.52	8.65	1.83	Penk	preproenkephalin	Multiple_Complex
TC0900002268.mm.1	8.37	7.51	1.82	Pts	6-pyruvoyl-tetrahydropterin synthase	Coding
TC1300002651.mm.1	13.11	12.25	1.82	Rab3c	RAB3C, member RAS oncogene family	Coding
TC0200003600.mm.1	12.76	11.9	1.82	Gm13573	predicted gene 13573 [Source:MGI Symbol;Acc:MGI:3652221]	Multiple_Complex
TC0200005379.mm.1	9.38	8.52	1.82	Gm14428	predicted gene 14428 [Source:MGI Symbol;Acc:MGI:3649514]	Multiple_Complex
TC0700001033.mm.1	6.19	5.32	1.82	B130024G19Rik	RIKEN cDNA B130024G19 gene	Multiple_Complex
TC1600002039.mm.1	10.23	9.36	1.82	Tiam1	T cell lymphoma invasion and metastasis 1	Multiple_Complex
TC0200002729.mm.1	14.77	13.91	1.81	Gm14391; Gm6710	predicted gene 14391 (Gm14391), transcript variant 1, mRNA.; predicted gene 6710 (Gm6710), mRNA.; predicted gene 14391 (Gm14391), transcript variant 2, mRNA.; predicted gene 6710; predicted gene 14391	Multiple_Complex
TC0200005334.mm.1	13.69	12.84	1.81	Gm14391; Gm6710	predicted gene 14391; predicted gene 6710	Multiple_Complex
TC0400000529.mm.1	9.67	8.81	1.81	Nr4a3	nuclear receptor subfamily 4, group A, member 3; Synthetic construct Mus musculus clone IMAGE:100062260, MGC:190437 nuclear receptor subfamily 4, group A, member 3 (Nr4a3) mRNA, encodes complete protein.	Multiple_Complex
TC0600001463.mm.1	6.46	5.6	1.81	Ano2	anoctamin 2	Multiple_Complex
TC1100003801.mm.1	7.2	6.34	1.81	Gm25593; Gm11619	predicted gene, 25593 [Source:MGI Symbol;Acc:MGI:5455370]; predicted gene 11619 [Source:MGI Symbol;Acc:MGI:3649910]	Multiple_Complex
TC0200002712.mm.1	9.22	8.37	1.8	Gm14444	predicted gene 14444 [Source:MGI Symbol;Acc:MGI:3652325]	Coding
TC1400000040.mm.1	10.41	9.56	1.8	Gm3317; Gm3488	predicted gene 3317; predicted gene, 3488 (Gm3488), mRNA.	Coding
TC0200002742.mm.1	10.62	9.77	1.8	Gm14408	predicted gene 14408 [Source:MGI Symbol;Acc:MGI:3651910]	Multiple_Complex
TC0200005354.mm.1	11.77	10.92	1.8	Gm14296	predicted gene 14296	Multiple_Complex
TC1100001564.mm.1	8.27	7.42	1.8	Ppp1r1b	protein phosphatase 1, regulatory (inhibitor) subunit 1B	Multiple_Complex
TC1600001624.mm.1	10.44	9.59	1.8	Gap43	growth associated protein 43	Multiple_Complex
TC1400002846.mm.1	10.5	9.66	1.79	Gm3636; Gm3264	predicted gene 3636; predicted gene 3264	Coding
TC0500000061.mm.1	8.89	8.05	1.79	Gm15733	predicted gene 15733 [Source:MGI Symbol;Acc:MGI:3783175]	Multiple_Complex
TC0X00003127.mm.1	10.16	9.31	1.79	Trpc5	transient receptor potential cation channel, subfamily C, member 5	Multiple_Complex
TC1400002841.mm.1	9.47	8.63	1.79	Gm3468	predicted gene 3468	Multiple_Complex
TC0200005491.mm.1	16.08	15.25	1.78	Gm14419	predicted gene 14419	Coding
TC1400002780.mm.1	9.27	8.44	1.78	Gm2897	predicted gene 2897; predicted gene 2897 (Gm2897), transcript variant 1, mRNA.	Coding
TC0200002735.mm.1	11.56	10.73	1.78	2210418O10Rik; Gm17258	RIKEN cDNA 2210418O10 gene [Source:MGI Symbol;Acc:MGI:1924208]; predicted gene, 17258 [Source:MGI Symbol;Acc:MGI:4936892]	Multiple_Complex
TC0600000044.mm.1	8.86	8.03	1.78	Tac1	tachykinin 1	Multiple_Complex
TC1200000145.mm.1	8.41	7.58	1.78	Hpcal1	hippocalcin-like 1	Multiple_Complex
TC0100003102.mm.1	7.27	6.44	1.77	Btg2	B cell translocation gene 2, anti-proliferative	Coding
TC0200005347.mm.1	12.23	11.4	1.77	Gm11009	predicted gene 11009 [Source:MGI Symbol;Acc:MGI:3779227]	Coding
TC1000003155.mm.1	12.85	12.02	1.77	Rps26	ribosomal protein S26	Coding
TC1300002250.mm.1	9.24	8.41	1.77	Zfp874b	zinc finger protein 874b	Coding
TC1500002190.mm.1	12.69	11.86	1.77	Ddn	dendrin	Coding
TC1600000186.mm.1	7.65	6.82	1.77	Efcab1	EF hand calcium binding domain 1	Coding
TC1700000523.mm.1	7.3	6.48	1.77	Glp1r	glucagon-like peptide 1 receptor	Coding
TC0200002746.mm.1	13.36	12.54	1.77	Gm14401	predicted gene 14401 [Source:MGI Symbol;Acc:MGI:3650075]	Multiple_Complex
TC0500002753.mm.1	8.95	8.12	1.77	Naaa	N-acylethanolamine acid amidase; N-acylethanolamine acid amidase (Naaa), transcript variant 1, mRNA.	Multiple_Complex
TC0900000452.mm.1	11.99	11.17	1.77	Scn3b	sodium channel, voltage-gated, type III, beta	Multiple_Complex
TC1200001064.mm.1	9.14	8.32	1.77	D430019H16Rik	RIKEN cDNA D430019H16 gene	Multiple_Complex
TC1400001393.mm.1	9.64	8.82	1.77	Gm3500	predicted gene 3500 (Gm3500), mRNA.; predicted gene 3500; predicted gene 3500 (Gm3500), miscRNA	Multiple_Complex
TC0200002726.mm.1	9.75	8.93	1.76	Gm16358	predicted gene 16358 [Source:MGI Symbol;Acc:MGI:3840121]	Multiple_Complex
TC0200003582.mm.1	8.4	7.58	1.76	Ccdc148	coiled-coil domain containing 148	Multiple_Complex
TC0200005352.mm.1	10.22	9.4	1.76	Gm14390	predicted gene 14390 [Source:MGI Symbol;Acc:MGI:3649570]	Multiple_Complex
TC0600001327.mm.1	13.28	12.46	1.76	Rasgef1a; Mir7044	RasGEF domain family, member 1A; microRNA 7044	Multiple_Complex
TC1500000010.mm.1	9.02	8.21	1.76	Plcxd3	phosphatidylinositol-specific phospholipase C, X domain containing 3	Multiple_Complex
TC1400001392.mm.1	8.27	7.46	1.75	Gm3542	predicted gene 3542 [Source:MGI Symbol;Acc:MGI:3781719]	Coding
TC1400001400.mm.1	8.27	7.46	1.75	Gm9603	predicted gene 9603 [Source:MGI Symbol;Acc:MGI:3780011]	Coding
TC1600000491.mm.1	11.63	10.82	1.75	Adcy5	adenylate cyclase 5	Coding
TC0200002753.mm.1	14.43	13.62	1.75	Gm14327	predicted gene 14327	Multiple_Complex
TC0X00002274.mm.1	6.02	5.21	1.75	Gpr101	G protein-coupled receptor 101	Multiple_Complex
TC0X00002431.mm.1	9.95	9.14	1.75	Pnck	pregnancy upregulated non-ubiquitously expressed CaM kinase	Multiple_Complex
TC1400002786.mm.1	11.25	10.44	1.75	Gm3020; Gm10409	predicted gene 3020 (Gm3020), non-coding RNA.; predicted gene 10409 (Gm10409), non-coding RNA.; predicted pseudogene 8348	Multiple_Complex
TC1400001785.mm.1	11.48	10.67	1.75	Fam213a	family with sequence similarity 213, member A	Multiple_Complex
TC0100003301.mm.1	8.07	7.27	1.74	Mr1	major histocompatibility complex, class I-related	Coding
TC0300000903.mm.1	11.2	10.4	1.74	Ctss	cathepsin S; cathepsin S (Ctss), transcript variant 1, mRNA.	Coding
TC0400001479.mm.1	10.43	9.62	1.74	Gm12941	predicted gene 12941 [Source:MGI Symbol;Acc:MGI:3650501]	Multiple_Complex
TC0200002720.mm.1	13.77	12.98	1.73	Gm14431; Gm8898; Gm4723	predicted gene 14431 (Gm14431), transcript variant 2, mRNA.; predicted gene 8898 (Gm8898), transcript variant 2, mRNA.; predicted gene 14431 (Gm14431), transcript variant 1, mRNA.; predicted gene 8898 (Gm8898), transcript variant 1, mRNA.; predicted gene 4723; predicted gene 14431; predicted gene 8898	Coding
TC1700001936.mm.1	6.12	5.32	1.73	Hspa1a	heat shock protein 1A	Coding
TC0200005357.mm.1	12.57	11.78	1.73	Gm14421	predicted gene 14421 [Source:MGI Symbol;Acc:MGI:3652254]	Multiple_Complex
TC0300001213.mm.1	10.65	9.86	1.73	Mir137	microRNA 137	Multiple_Complex
TC0300001846.mm.1	6.54	5.75	1.73	Qrfpr	pyroglutamylated RFamide peptide receptor	Multiple_Complex
TC0400001182.mm.1	6.97	6.18	1.73	Gm12806	predicted gene 12806 [Source:MGI Symbol;Acc:MGI:3651080]	Multiple_Complex
TC0500002672.mm.1	11.47	10.68	1.73	Epha5	Eph receptor A5	Multiple_Complex
TC0100002207.mm.1	11.31	10.53	1.72	2010300C02Rik	RIKEN cDNA 2010300C02 gene	Coding
TC0200002738.mm.1	13.77	12.99	1.72	Gm14431; Gm8898	predicted gene 14431 (Gm14431), transcript variant 2, mRNA.; predicted gene 8898; predicted gene 14431; predicted gene 8898 (Gm8898), transcript variant 1, mRNA.	Coding
TC0200005341.mm.1	13.77	12.99	1.72	Gm14431; Gm8898; Gm4245	predicted gene 14431; predicted gene 8898 (Gm8898), transcript variant 2, mRNA.; predicted gene 14431 (Gm14431), transcript variant 1, mRNA.; predicted gene 8898; predicted gene 4245	Coding
TC0700003111.mm.1	13.56	12.78	1.72	Gabra5	gamma-aminobutyric acid (GABA) A receptor, subunit alpha 5	Coding
TC1400001399.mm.1	8.22	7.44	1.72	Gm8265	predicted gene 8265 [Source:MGI Symbol;Acc:MGI:3779792]	Coding
TC0200002740.mm.1	9.64	8.86	1.72	Gm14301	predicted gene 14301 [Source:MGI Symbol;Acc:MGI:3650436]	Multiple_Complex
TC0200004264.mm.1	7.3	6.51	1.72	Rcn1	reticulocalbin 1	Multiple_Complex
TC0600000250.mm.1	9.06	8.28	1.72	Strip2	striatin interacting protein 2	Multiple_Complex
TC1400001064.mm.1	8.54	7.76	1.72	Kctd4	potassium channel tetramerisation domain containing 4	Multiple_Complex
TC1400001177.mm.1	9.95	9.17	1.72	Lmo7	LIM domain only 7	Multiple_Complex
TC1400001391.mm.1	8.22	7.44	1.72	Gm3339	predicted gene 3339 [Source:MGI Symbol;Acc:MGI:3781517]	Multiple_Complex
TC1300002255.mm.1	11.07	10.3	1.71	Zfp729a	zinc finger protein 729a	Coding
TC1400002851.mm.1	9.9	9.13	1.71	Gm3739	predicted gene 3739 [Source:MGI Symbol;Acc:MGI:3781914]	Coding
TC1200000833.mm.1	7.84	7.07	1.71	Fos	FBJ osteosarcoma oncogene	Multiple_Complex
TC0700004171.mm.1	10.28	9.51	1.7	Syt17	synaptotagmin XVII; Synthetic construct Mus musculus clone IMAGE:100062552, MGC:190912 synaptotagmin XVII (Syt17) mRNA, encodes complete protein.	Coding
TC1300000230.mm.1	4.93	4.17	1.7	Vmn1r218	vomeronasal 1 receptor 218	Coding
TC1300001672.mm.1	9.94	9.17	1.7	Mrs2	MRS2 magnesium homeostasis factor homolog (S. cerevisiae)	Coding
TC0200002437.mm.1	10.92	10.16	1.69	Slc32a1	solute carrier family 32 (GABA vesicular transporter), member 1	Coding
TC1400002790.mm.1	8.92	8.16	1.69	2610042L04Rik	RIKEN cDNA 2610042L04 gene	Coding
TC1400001413.mm.1	6.84	6.08	1.69	Gm3460	predicted gene 3460	Coding
TC1600000193.mm.1	6.83	6.08	1.69	Pkp2	plakophilin 2	Coding
TC0200005375.mm.1	11.59	10.83	1.69	Gm14429	predicted gene 14429 [Source:MGI Symbol;Acc:MGI:3649510]	Multiple_Complex
TC0X00001013.mm.1	8.18	7.42	1.69	Gm9143	predicted gene 9143 [Source:MGI Symbol;Acc:MGI:3643265]	Multiple_Complex
TC0100001189.mm.1	6.91	6.17	1.68	Klhdc8a	kelch domain containing 8A	Coding
TC0200002728.mm.1	8.19	7.44	1.68	Gm2020	predicted gene 2020 [Source:MGI Symbol;Acc:MGI:3780189]	Multiple_Complex
TC0200005489.mm.1	14.12	13.38	1.67	Gm14306	predicted gene 14306 [Source:MGI Symbol;Acc:MGI:3805542]; predicted gene 14306	Coding
TC0200005328.mm.1	14.39	13.66	1.67	Gm14393	predicted gene 14393	Coding
TC0200005342.mm.1	13.93	13.19	1.67	Gm14288; Gm14440	predicted gene 14288 (Gm14288), mRNA.; predicted gene 14440; predicted gene 14288	Coding
TC0500000225.mm.1	7.74	7	1.67	1500035N22Rik	RIKEN cDNA 1500035N22 gene	Coding
TC0700000243.mm.1	11.28	10.54	1.67	Pnmal2	PNMA-like 2	Coding
TC0700002216.mm.1	7.37	6.62	1.67	Zim1	zinc finger, imprinted 1	Coding
TC0900001124.mm.1	7.29	6.55	1.67	Mrap2	melanocortin 2 receptor accessory protein 2	Coding
TC1300000880.mm.1	12.83	12.09	1.67	Gm10263	predicted gene 10263 [Source:MGI Symbol;Acc:MGI:3642825]	Coding
TC1400001420.mm.1	7.33	6.6	1.67	Gm6676	predicted gene 6676	Coding
TC1400001421.mm.1	7.33	6.6	1.67	Gm16434	predicted gene 16434	Coding
TC1400002689.mm.1	5.74	5	1.67	Slitrk6	SLIT and NTRK-like family, member 6	Coding
TC1000001768.mm.1	7.82	7.09	1.67	Phactr2	phosphatase and actin regulator 2	Multiple_Complex
TC0300002489.mm.1	7.83	7.1	1.66	Ciart	circadian associated repressor of transcription	Coding
TC0X00002805.mm.1	5.68	4.95	1.66	Magee2	melanoma antigen, family E, 2	Coding
TC1400000046.mm.1	10.34	9.61	1.66	Gm3317; Gm3488	predicted gene 3317 (Gm3317), mRNA.; predicted gene, 3488; predicted gene 3317	Coding
TC1400002784.mm.1	10.6	9.87	1.66	Gm3020; Gm10409	predicted gene 3020; predicted pseudogene 8348	Multiple_Complex
TC1500000779.mm.1	12.57	11.84	1.66	Rpl31-ps22	ribosomal protein L31, pseudogene 22	Multiple_Complex
TC0100000985.mm.1	9.51	8.79	1.65	Cntnap5b	contactin associated protein-like 5B; Synthetic construct Mus musculus clone IMAGE:100068083, MGC:195700 contactin associated protein-like 5B (Cntnap5b) mRNA, encodes complete protein.	Coding
TC0200005371.mm.1	8.74	8.02	1.65	Gm14406	predicted gene 14406	Coding
TC1200001206.mm.1	13.11	12.38	1.65	Gm6988	PREDICTED: predicted gene 6988 (Gm6988), mRNA.	Coding
TC1400001402.mm.1	9.85	9.13	1.65	Gm8237	predicted gene 8237 [Source:MGI Symbol;Acc:MGI:3644039]	Coding
TC0200005358.mm.1	9.95	9.23	1.65	Gm14407	predicted gene 14407	Multiple_Complex
TC0300000767.mm.1	8.32	7.59	1.65	Kcnn3	potassium intermediate/small conductance calcium-activated channel, subfamily N, member 3	Multiple_Complex
TC0X00000945.mm.1	6.8	6.08	1.65	Gm14832	predicted gene 14832 [Source:MGI Symbol;Acc:MGI:3708093]	Multiple_Complex
TC1200000660.mm.1	11.89	11.17	1.65	1700086L19Rik	RIKEN cDNA 1700086L19 gene	Multiple_Complex
TC1400002787.mm.1	10.17	9.45	1.65	Gm3002	alpha-takusan pseudogene	Multiple_Complex
TC0900002156.mm.1	10.54	9.82	1.64	C2cd2l	C2 calcium-dependent domain containing 2-like	Coding
TC0X00000672.mm.1	7.73	7.02	1.64	Pnma3	paraneoplastic antigen MA3	Coding
TC0X00002207.mm.1	7.6	6.89	1.64	Gpc4	glypican 4	Coding
TC1100002733.mm.1	8.19	7.47	1.64	Sowaha	sosondowah ankyrin repeat domain family member A	Coding
TC1400000036.mm.1	7.72	7.01	1.64	Gm8297	predicted gene 8297	Coding
TC0200002719.mm.1	14.53	13.81	1.64	Gm14288; Gm14440	predicted gene 14288; predicted gene 14440 (Gm14440), mRNA.; predicted gene 14440	Multiple_Complex
TC0400001091.mm.1	13.63	12.91	1.64	Plpp3	phospholipid phosphatase 3	Multiple_Complex
TC0X00001955.mm.1	7.74	7.02	1.64	Klhl13	kelch-like 13	Multiple_Complex
TC0X00002482.mm.1	11.47	10.75	1.64	Pls3	plastin 3 (T-isoform)	Multiple_Complex
TC1000000113.mm.1	5.67	4.96	1.64	Nmbr	neuromedin B receptor	Multiple_Complex
TC1600000746.mm.1	8.87	8.15	1.64	Abi3bp	ABI gene family, member 3 (NESH) binding protein; Synthetic construct Mus musculus clone IMAGE:100068085, MGC:195702 ABI gene family, member 3 (NESH) binding protein (Abi3bp) mRNA, encodes complete protein.	Multiple_Complex
TC0500002411.mm.1	9.86	9.15	1.63	Lgi2	leucine-rich repeat LGI family, member 2	Coding
TC0X00000053.mm.1	5.2	4.5	1.63	Dgkk	diacylglycerol kinase kappa	Coding
TC1100000327.mm.1	11.85	11.14	1.63	Nsg2	neuron specific gene family member 2	Coding
TC1200001108.mm.1	11.79	11.08	1.63	Cyp46a1	cytochrome P450, family 46, subfamily a, polypeptide 1	Coding
TC1200002113.mm.1	9.96	9.26	1.63	Zdhhc22	zinc finger, DHHC-type containing 22	Coding
TC1300000425.mm.1	9.66	8.96	1.63	Ly86	lymphocyte antigen 86	Coding
TC1300001669.mm.1	12.78	12.08	1.63	Acot13	acyl-CoA thioesterase 13	Coding
TC1400002793.mm.1	11.1	10.4	1.63	Gm3264	predicted gene 3264 (Gm3264), mRNA.; predicted gene 3264	Coding
TC1400002849.mm.1	8.67	7.97	1.63	Gm3696	predicted gene 3696	Coding
TC1400002855.mm.1	7.34	6.63	1.63	Gm10338	predicted gene 10338	Coding
TC1700001935.mm.1	8.51	7.81	1.63	Hspa1b; Hspa1a	heat shock protein 1B; heat shock protein 1A	Coding
TC0200003353.mm.1	11.05	10.35	1.63	Psmd5	proteasome (prosome, macropain) 26S subunit, non-ATPase, 5	Multiple_Complex
TC1000000529.mm.1	6.98	6.27	1.63	Sowahc	sosondowah ankyrin repeat domain family member C	Multiple_Complex
TC1100003064.mm.1	8.8	8.1	1.63	Fgf11	fibroblast growth factor 11	Multiple_Complex
TC1200000740.mm.1	10.67	9.96	1.63	Galnt16	UDP-N-acetyl-alpha-D-galactosamine:polypeptide N-acetylgalactosaminyltransferase 16	Multiple_Complex
TC1300001670.mm.1	10.51	9.8	1.63	Aldh5a1	aldhehyde dehydrogenase family 5, subfamily A1	Multiple_Complex
TC1800001093.mm.1	8.68	7.97	1.63	Gm7847	predicted gene 7847 [Source:MGI Symbol;Acc:MGI:3648443]	Multiple_Complex
TC0200005344.mm.1	13.16	12.46	1.62	Gm14431; Gm8898	predicted gene 14431 (Gm14431), transcript variant 2, mRNA.; predicted gene 8898 (Gm8898), transcript variant 2, mRNA.; predicted gene 14431 (Gm14431), transcript variant 1, mRNA.; predicted gene 8898 (Gm8898), transcript variant 1, mRNA.; predicted gene 8898; predicted gene 14431	Coding
TC1400000033.mm.1	6.55	5.85	1.62	Gm3594; Gm3269	predicted gene 3594; predicted gene 3269	Coding
TC1500000603.mm.1	13.21	12.51	1.62	Kifc2	kinesin family member C2; Synthetic construct Mus musculus clone IMAGE:100062498, MGC:190894 kinesin family member C2 (Kifc2) mRNA, encodes complete protein.	Coding
TC0200002737.mm.1	12.67	11.97	1.62	Gm14288; Gm14435	predicted gene 14288 (Gm14288), mRNA.; predicted gene 14435	Multiple_Complex
TC0200004104.mm.1	7.23	6.53	1.62	Gm13777	predicted gene 13777	Multiple_Complex
TC0300002113.mm.1	10.51	9.82	1.62	Lxn	latexin	Multiple_Complex
TC0700001814.mm.1	12.46	11.76	1.62	Mapk3	mitogen-activated protein kinase 3	Multiple_Complex
TC0800002359.mm.1	9.38	8.69	1.62	Lzts1	leucine zipper, putative tumor suppressor 1	Multiple_Complex
TC1100000206.mm.1	10.11	9.41	1.62	2610024D14Rik	RIKEN cDNA 2610024D14 gene [Source:MGI Symbol;Acc:MGI:1917660]	Multiple_Complex
TC1400001407.mm.1	7.47	6.77	1.62	Gm3476	predicted gene 3476	Multiple_Complex
TC1900000951.mm.1	12.45	11.76	1.62	Cnih2	cornichon homolog 2 (Drosophila)	Multiple_Complex
TC0100001554.mm.1	7.13	6.44	1.61	Rxrg	retinoid X receptor gamma	Coding
TC0200005363.mm.1	12.48	11.79	1.61	Gm14409	predicted gene 14409 [Source:MGI Symbol;Acc:MGI:3649811]	Coding
TC0200005378.mm.1	15.84	15.15	1.61	Gm14326	predicted gene 14326	Coding
TC0300003147.mm.1	13.1	12.41	1.61	Ak5	adenylate kinase 5	Coding
TC1500001133.mm.1	12.24	11.55	1.61	Pde1b	phosphodiesterase 1B, Ca2+-calmodulin dependent; phosphodiesterase 1B, Ca2+-calmodulin dependent (Pde1b), mRNA.	Coding
TC0700000312.mm.1	5.54	4.85	1.61	Gm16184	predicted gene 16184 [Source:MGI Symbol;Acc:MGI:3802154]	Multiple_Complex
TC0X00002982.mm.1	9.57	8.88	1.61	Pcdh19	protocadherin 19	Multiple_Complex
TC1700000055.mm.1	14.73	14.04	1.61	Tmem181a	transmembrane protein 181A	Multiple_Complex
TC0200002721.mm.1	13.68	13	1.6	Gm14436; Gm8923	predicted gene 14436; predicted gene 8923	Coding
TC0700004152.mm.1	8.13	7.46	1.6	Gm4353	predicted gene 4353 [Source:MGI Symbol;Acc:MGI:3782538]	Coding
TC0700004322.mm.1	9.08	8.4	1.6	Gm17511	predicted gene, 17511	Coding
TC1000000869.mm.1	8.01	7.33	1.6	Izumo4	IZUMO family member 4	Coding
TC1300002208.mm.1	7.1	6.42	1.6	Cntnap3	contactin associated protein-like 3	Coding
TC1400001417.mm.1	7.48	6.8	1.6	Gm3642; LOC100504218	predicted gene 3642 [Source:MGI Symbol;Acc:MGI:3781818]; PREDICTED: uncharacterized LOC100504218 (LOC100504218), mRNA.	Coding
TC0100000018.mm.1	6.2	5.52	1.6	Oprk1	opioid receptor, kappa 1	Multiple_Complex
TC0200002868.mm.1	13.22	12.54	1.6	Gm13192	predicted gene 13192	Multiple_Complex
TC0200004843.mm.1	9.11	8.44	1.6	Acss1	acyl-CoA synthetase short-chain family member 1	Multiple_Complex
TC0200005383.mm.1	13.87	13.19	1.6	Zfp931	zinc finger protein 931	Multiple_Complex
TC0300001562.mm.1	13.44	12.76	1.6	Negr1	neuronal growth regulator 1	Multiple_Complex
TC0400002224.mm.1	14.8	14.12	1.6	Gm11826	predicted gene 11826 [Source:MGI Symbol;Acc:MGI:3651142]	Multiple_Complex
TC1000002664.mm.1	7.26	6.58	1.6	Apaf1	apoptotic peptidase activating factor 1	Multiple_Complex
TC1100000654.mm.1	14.62	13.95	1.6	Gria1	glutamate receptor, ionotropic, AMPA1 (alpha 1)	Multiple_Complex
TC1300000284.mm.1	8.19	7.51	1.6	Gpld1	glycosylphosphatidylinositol specific phospholipase D1	Multiple_Complex
TC0300002803.mm.1	11.6	10.93	1.59	Gpr88	G-protein coupled receptor 88	Coding
TC1400002782.mm.1	6.91	6.23	1.59	Gm5795	predicted gene 5795 (Gm5795), mRNA.; predicted gene 5795	Coding
TC1400001519.mm.1	7.47	6.8	1.59	Gm5458	predicted gene 5458	Coding
TC0400001391.mm.1	12.76	12.1	1.59	Hpcal4	hippocalcin-like 4	Multiple_Complex
TC0X00000045.mm.1	10.87	10.21	1.59	Rpl19-ps12	ribosomal protein L19, pseudogene 12	Multiple_Complex
TC1200002339.mm.1	10.46	9.79	1.59	Bcl11b	B cell leukemia/lymphoma 11B	Multiple_Complex
TC0200004897.mm.1	6.69	6.02	1.58	Nrsn2	neurensin 2	Coding
TC0200005364.mm.1	14.98	14.32	1.58	Gm14412	predicted gene 14412 [Source:MGI Symbol;Acc:MGI:3652251]	Coding
TC0400000374.mm.1	8.38	7.72	1.58	Nudt2	nudix (nucleoside diphosphate linked moiety X)-type motif 2	Coding
TC0700000961.mm.1	14.3	13.64	1.58	Ndn	necdin	Coding
TC0900003179.mm.1	10.5	9.84	1.58	Rps27rt	ribosomal protein S27, retrogene	Coding
TC0X00000318.mm.1	5.38	4.73	1.58	Zcchc12	zinc finger, CCHC domain containing 12	Coding
TC1100003759.mm.1	6.37	5.71	1.58	Krt9	keratin 9; Synthetic construct Mus musculus clone IMAGE:100068378, MGC:195922 keratin 9 (Krt9) mRNA, encodes complete protein.	Coding
TC1100004157.mm.1	12.14	11.49	1.58	Timp2	tissue inhibitor of metalloproteinase 2	Coding
TC1400002842.mm.1	7.77	7.11	1.58	Gm21560	predicted gene, 21560	Coding
TC1900000896.mm.1	12.44	11.77	1.58	Gstp1	glutathione S-transferase, pi 1	Coding
TC0100003682.mm.1	10.43	9.76	1.58	Nvl	nuclear VCP-like	Multiple_Complex
TC0300001175.mm.1	9.78	9.12	1.58	Mir669b	microRNA 669b	Multiple_Complex
TC0800000247.mm.1	10.93	10.28	1.58	Gm15312	predicted gene 15312 [Source:MGI Symbol;Acc:MGI:3705692]	Multiple_Complex
TC1000000160.mm.1	13.57	12.91	1.58	Ahi1	Abelson helper integration site 1	Multiple_Complex
TC1300000224.mm.1	5.04	4.38	1.58	Vmn1r-ps126	vomeronasal 1 receptor, pseudogene 126	Multiple_Complex
TC1300001536.mm.1	9.87	9.21	1.58	Gm11271	predicted gene 11271 [Source:MGI Symbol;Acc:MGI:3652214]	Multiple_Complex
TC0700002763.mm.1	10.3	9.65	1.57	Arhgap33	Rho GTPase activating protein 33; Rho GTPase activating protein 33 (Arhgap33), mRNA.	Coding
TC0800000606.mm.1	8.74	8.09	1.57	Gm10674	PREDICTED: predicted gene 10674 (Gm10674), mRNA.	Coding
TC1300001779.mm.1	14.14	13.5	1.57	Tubb2a	tubulin, beta 2A class IIA	Coding
TC1400000039.mm.1	7.19	6.54	1.57	Gm8279	predicted gene 8279	Coding
TC0400001252.mm.1	8.16	7.51	1.57	Gm12950	predicted gene 12950 [Source:MGI Symbol;Acc:MGI:3649504]	Multiple_Complex
TC0800000104.mm.1	6.41	5.76	1.57	Gm5607	predicted gene 5607	Multiple_Complex
TC1300000275.mm.1	8.59	7.95	1.57	Fam65b	family with sequence similarity 65, member B; family with sequence similarity 65, member B (Fam65b), transcript variant 3, mRNA.	Multiple_Complex
TC1600001896.mm.1	9.05	8.4	1.57	Mir691	microRNA 691; microRNA 691 (Mir691), microRNA.	Multiple_Complex
TC1700001386.mm.1	14.49	13.84	1.57	Tmem181c-ps	transmembrane protein 181C, pseudogene	Multiple_Complex
TC1900001509.mm.1	8.96	8.31	1.57	Slit1	slit homolog 1 (Drosophila)	Multiple_Complex
TC0200002219.mm.1	9.32	8.67	1.56	Gm10130	predicted gene 10130 [Source:MGI Symbol;Acc:MGI:3642547]	Coding
TC0300002054.mm.1	6.17	5.53	1.56	P2ry12	purinergic receptor P2Y, G-protein coupled 12	Coding
TC0800001654.mm.1	12	11.37	1.56	Efnb2	ephrin B2	Coding
TC1400000009.mm.1	6.29	5.65	1.56	Gm5795; Gm10413; Gm3012	predicted gene 5795; predicted gene 10413 (Gm10413), mRNA.; predicted gene 3012; predicted gene 10413	Coding
TC1400001404.mm.1	7.71	7.06	1.56	Gm3248	predicted gene 3248 [Source:MGI Symbol;Acc:MGI:3781426]	Coding
TC0100001373.mm.1	13.87	13.23	1.56	Nmnat2	nicotinamide nucleotide adenylyltransferase 2	Multiple_Complex
TC0200002749.mm.1	15.07	14.43	1.56	Gm14403	predicted gene 14403	Multiple_Complex
TC1000001967.mm.1	11.4	10.76	1.56	Nkain2	Na+/K+ transporting ATPase interacting 2	Multiple_Complex
TC1100002783.mm.1	12.62	11.99	1.56	Sparc	secreted acidic cysteine rich glycoprotein	Multiple_Complex
TC1700001384.mm.1	14.46	13.82	1.56	Tmem181b-ps; Tmem181a	transmembrane protein 181B, pseudogene; transmembrane protein 181A	Multiple_Complex
TC1900001359.mm.1	9.04	8.41	1.56	Ppp1r2-ps3	protein phosphatase 1, regulatory (inhibitor) subunit 2, pseudogene 3	Multiple_Complex
TC0500000189.mm.1	7.62	6.99	1.55	Gm21846	predicted gene, 21846	Coding
TC0800000691.mm.1	10.53	9.9	1.55	Naf1	nuclear assembly factor 1 homolog (S. cerevisiae)	Coding
TC0200004892.mm.1	11.93	11.29	1.55	Rps15a-ps7	ribosomal protein S15A, pseudogene 7	Multiple_Complex
TC0200005365.mm.1	14.59	13.96	1.55	Gm14418	predicted gene 14418 [Source:MGI Symbol;Acc:MGI:3702408]	Multiple_Complex
TC0200005373.mm.1	14.93	14.3	1.55	Gm14325	predicted gene 14325	Multiple_Complex
TC0300000049.mm.1	13.8	13.17	1.55	Gm15467	predicted gene 15467 [Source:MGI Symbol;Acc:MGI:3705388]	Multiple_Complex
TC0300002765.mm.1	10.31	9.68	1.55	Ntng1	netrin G1	Multiple_Complex
TC0600001317.mm.1	16.14	15.51	1.55	Gm7292	predicted gene 7292	Multiple_Complex
TC0700000861.mm.1	10.7	10.07	1.55	Dbp	D site albumin promoter binding protein	Multiple_Complex
TC1400000780.mm.1	11.19	10.56	1.55	Cpne6	copine VI	Multiple_Complex
TC1500001107.mm.1	12.16	11.52	1.55	Rpl39-ps	ribosomal protein L39, pseudogene	Multiple_Complex
TC0100001516.mm.1	7.1	6.48	1.54	Gpr161	G protein-coupled receptor 161	Coding
TC0200001878.mm.1	5.51	4.89	1.54	Ctxn2	cortexin 2	Coding
TC0600001634.mm.1	9.11	8.49	1.54	Ptpro	protein tyrosine phosphatase, receptor type, O	Coding
TC0700001767.mm.1	7.19	6.57	1.54	Gm20274	predicted gene, 20274	Coding
TC0900000006.mm.1	11.96	11.34	1.54	Gm10717	predicted gene 10717 [Source:MGI Symbol;Acc:MGI:3642031]	Coding
TC1200002080.mm.1	6.92	6.29	1.54	Syndig1l	synapse differentiation inducing 1 like	Coding
TC0200002228.mm.1	10.9	10.28	1.54	Pygb	brain glycogen phosphorylase	Multiple_Complex
TC0200005333.mm.1	10.3	9.68	1.54	Gm14443	predicted gene 14443	Multiple_Complex
TC0200005366.mm.1	8.94	8.32	1.54	Gm14404	predicted gene 14404 [Source:MGI Symbol;Acc:MGI:3649814]	Multiple_Complex
TC0400001914.mm.1	8.4	7.78	1.54	Gm13137	predicted gene 13137 [Source:MGI Symbol;Acc:MGI:3649289]	Multiple_Complex
TC0600001600.mm.1	6.9	6.28	1.54	Apold1	apolipoprotein L domain containing 1	Multiple_Complex
TC0X00001145.mm.1	9.8	9.18	1.54	Gm14897	predicted gene 14897 [Source:MGI Symbol;Acc:MGI:3705528]	Multiple_Complex
TC1400001032.mm.1	5.87	5.25	1.54	Lpar6	lysophosphatidic acid receptor 6	Multiple_Complex
TC0100001734.mm.1	11.99	11.37	1.53	Cnih3	cornichon homolog 3 (Drosophila)	Coding
TC0200001239.mm.1	4.17	3.56	1.53	Olfr996	olfactory receptor 996	Coding
TC0300000929.mm.1	6.02	5.4	1.53	Hist2h2ab	histone cluster 2, H2ab	Coding
TC0700001508.mm.1	4.89	4.28	1.53	Olfr65	olfactory receptor 65	Coding
TC0700003975.mm.1	5.92	5.31	1.53	Olfr691	olfactory receptor 691	Coding
TC0900000593.mm.1	10.22	9.6	1.53	Drd2	dopamine receptor D2	Coding
TC0900001109.mm.1	14.26	13.65	1.53	Gm11114	predicted gene 11114 [Source:MGI Symbol;Acc:MGI:3779366]	Coding
TC1300001594.mm.1	5.19	4.58	1.53	Vmn1r206	vomeronasal 1 receptor 206	Coding
TC1700001127.mm.1	7.57	6.96	1.53	Gm16519	predicted gene, 16519	Coding
TC0100000774.mm.1	12.45	11.84	1.53	Itm2c	integral membrane protein 2C	Multiple_Complex
TC0200002750.mm.1	8.88	8.26	1.53	Gm14324	predicted gene 14324 [Source:MGI Symbol;Acc:MGI:3652186]	Multiple_Complex
TC0200002751.mm.1	14.64	14.03	1.53	Gm14322	predicted gene 14322	Multiple_Complex
TC0300002047.mm.1	5.22	4.61	1.53	Clrn1	clarin 1	Multiple_Complex
TC0500003192.mm.1	9.57	8.95	1.53	Gm15547	predicted gene 15547 [Source:MGI Symbol;Acc:MGI:3782996]	Multiple_Complex
TC0X00002983.mm.1	9.11	8.49	1.53	Tspan6	tetraspanin 6	Multiple_Complex
TC1000000292.mm.1	7.2	6.59	1.53	Rsph4a	radial spoke head 4 homolog A (Chlamydomonas)	Multiple_Complex
TC1000002521.mm.1	8.26	7.64	1.53	Gm3828	predicted gene 3828 [Source:MGI Symbol;Acc:MGI:3782000]	Multiple_Complex
TC1200000641.mm.1	8.32	7.71	1.53	Slc38a6	solute carrier family 38, member 6	Multiple_Complex
TC1400000373.mm.1	13.58	12.96	1.53	Glud1; Gm3219	glutamate dehydrogenase 1; B-cell CLL/lymphoma 7C pseudogene	Multiple_Complex
TC1600000222.mm.1	7.7	7.08	1.53	Ccdc74a	coiled-coil domain containing 74A	Multiple_Complex
TC1600001477.mm.1	10.79	10.18	1.53	Ppp1r2	protein phosphatase 1, regulatory (inhibitor) subunit 2	Multiple_Complex
TC1700001827.mm.1	8.33	7.71	1.53	Sik1	salt inducible kinase 1; Synthetic construct Mus musculus clone IMAGE:100014913, MGC:180307 salt inducible kinase 1 (Sik1) mRNA, encodes complete protein.	Multiple_Complex
TC0600001654.mm.1	7.23	6.63	1.52			Coding
TC0700000006.mm.1	14.8	14.2	1.52	Prkcg	protein kinase C, gamma	Coding
TC0700001580.mm.1	6.68	6.07	1.52	Olfml1	olfactomedin-like 1	Coding
TC1100003046.mm.1	7.22	6.61	1.52	Efnb3	ephrin B3	Coding
TC1300001781.mm.1	10.85	10.24	1.52	Tubb2b	tubulin, beta 2B class IIB	Coding
TC1400000006.mm.1	6.86	6.25	1.52	Gm5795; Gm10413	predicted gene 5795 (Gm5795), mRNA.; predicted gene 10413; predicted gene 10413 (Gm10413), mRNA.	Coding
TC0400000830.mm.1	5.87	5.27	1.52	Gm11248	predicted gene 11248 [Source:MGI Symbol;Acc:MGI:3651451]	Multiple_Complex
TC0400003561.mm.1	12.33	11.73	1.52	Gm12943	predicted gene 12943 [Source:MGI Symbol;Acc:MGI:3650497]	Multiple_Complex
TC0800001414.mm.1	9.79	9.19	1.52	Cdh13	cadherin 13	Multiple_Complex
TC0900002740.mm.1	6.46	5.85	1.52	Filip1	filamin A interacting protein 1	Multiple_Complex
TC0X00002146.mm.1	10.07	9.47	1.52	Gm4987	predicted gene 4987 [Source:MGI Symbol;Acc:MGI:3647751]	Multiple_Complex
TC1100002227.mm.1	8.48	7.88	1.52	Grb10	growth factor receptor bound protein 10	Multiple_Complex
TC1400000120.mm.1	6.18	5.57	1.52	Nek10	NIMA (never in mitosis gene a)- related kinase 10	Multiple_Complex
TC1500001480.mm.1	10.2	9.59	1.52	Csmd3	CUB and Sushi multiple domains 3	Multiple_Complex
TC1700001699.mm.1	11.24	10.63	1.52	Dusp1	dual specificity phosphatase 1	Multiple_Complex
TC0100003361.mm.1	10.85	10.25	1.51	Gpr52	G protein-coupled receptor 52; G protein-coupled receptor 52 (Gpr52), mRNA.	Coding
TC0300001689.mm.1	8.81	8.22	1.51	Cyp7b1	cytochrome P450, family 7, subfamily b, polypeptide 1	Coding
TC1400000016.mm.1	7.73	7.13	1.51	Gm3029	predicted gene 3029	Coding
TC1400000018.mm.1	5.84	5.24	1.51	Gm3115	predicted gene 3115	Coding
TC1400001401.mm.1	5.77	5.18	1.51	Gm3424	predicted gene 3424	Coding
TC0200000252.mm.1	7.03	6.44	1.51	Gm13312	predicted gene 13312 [Source:MGI Symbol;Acc:MGI:3651094]	Multiple_Complex
TC0200000395.mm.1	11.41	10.82	1.51	Nsmf	NMDA receptor synaptonuclear signaling and neuronal migration factor	Multiple_Complex
TC0200001484.mm.1	5.66	5.07	1.51	Gm17076	predicted gene 17076 [Source:MGI Symbol;Acc:MGI:4937903]	Multiple_Complex
TC0200002736.mm.1	10.52	9.92	1.51	Gm14405	predicted gene 14405	Multiple_Complex
TC0200003507.mm.1	9	8.41	1.51	Gm13487	predicted gene 13487 [Source:MGI Symbol;Acc:MGI:3650141]	Multiple_Complex
TC0300001318.mm.1	6.93	6.34	1.51	Col25a1	collagen, type XXV, alpha 1; collagen, type XXV, alpha 1 (Col25a1), transcript variant 3, mRNA.	Multiple_Complex
TC0400000274.mm.1	14.18	13.59	1.51	Gm11942	predicted gene 11942 [Source:MGI Symbol;Acc:MGI:3650608]	Multiple_Complex
TC0400001096.mm.1	10.19	9.6	1.51	Gm12723	predicted gene 12723 [Source:MGI Symbol;Acc:MGI:3652213]	Multiple_Complex
TC0500000488.mm.1	9.42	8.82	1.51	Lap3	leucine aminopeptidase 3	Multiple_Complex
TC0500002661.mm.1	12.52	11.92	1.51	Gm2199	predicted gene 2199 [Source:MGI Symbol;Acc:MGI:3780369]	Multiple_Complex
TC0X00003401.mm.1	11.8	11.21	1.51	Gprasp2	G protein-coupled receptor associated sorting protein 2	Multiple_Complex
TC0X00002135.mm.1	9.53	8.93	1.51	Gm14602	predicted gene 14602 [Source:MGI Symbol;Acc:MGI:3705395]	Multiple_Complex
TC1700000276.mm.1	9.24	8.64	1.51	3110052M02Rik	RIKEN cDNA 3110052M02 gene; RIKEN cDNA 3110052M02 gene (3110052M02Rik), mRNA.	Multiple_Complex
TC0100003778.mm.1	8.8	8.21	1.5	Kcnk2	potassium channel, subfamily K, member 2	Coding
TC0200005214.mm.1	7.54	6.96	1.5	Kcng1	potassium voltage-gated channel, subfamily G, member 1	Coding
TC0600003314.mm.1	7.06	6.48	1.5	Hebp1	heme binding protein 1	Coding
TC0700003071.mm.1	5.31	4.72	1.5	Mrgprb3	MAS-related GPR, member B3	Coding
TC0800003171.mm.1	6.55	5.96	1.5	Agt	angiotensinogen (serpin peptidase inhibitor, clade A, member 8); Synthetic construct Mus musculus clone IMAGE:100062769, MGC:190955 angiotensinogen (serpin peptidase inhibitor, clade A, member 8) (Agt) mRNA, encodes complete protein.	Coding
TC0X00000078.mm.1	9.78	9.19	1.5	Pcsk1n	proprotein convertase subtilisin/kexin type 1 inhibitor	Coding
TC1100002865.mm.1	5.61	5.02	1.5	Rasd1	RAS, dexamethasone-induced 1	Coding
TC1800001307.mm.1	11.13	10.54	1.5	Cdo1	cysteine dioxygenase 1, cytosolic	Coding
TC1800001680.mm.1	6.19	5.61	1.5	Galr1	galanin receptor 1; Synthetic construct Mus musculus clone IMAGE:100016389, MGC:184556 galanin receptor 1 (Galr1) mRNA, encodes complete protein.	Coding
TC1900000246.mm.1	7.2	6.61	1.5	Mpeg1	macrophage expressed gene 1	Coding
TC1900001524.mm.1	8.07	7.49	1.5	Crtac1	cartilage acidic protein 1	Coding
TC0300003247.mm.1	8.54	7.96	1.5	Amy1	amylase 1, salivary	Multiple_Complex
TC0400000712.mm.1	6.75	6.16	1.5	Zfp618	zinc finger protein 618	Multiple_Complex
TC1000002491.mm.1	9.84	9.25	1.5	Cbarp	calcium channel, voltage-dependent, beta subunit associated regulatory protein	Multiple_Complex
TC1100001770.mm.1	11.61	11.03	1.5	Dcaf7	DDB1 and CUL4 associated factor 7	Multiple_Complex
TC0400000412.mm.1	8.56	9.15	-1.5	Ccl19; Gm2564	chemokine (C-C motif) ligand 19, mRNA (cDNA clone MGC:62903 IMAGE:1349213), complete cds.; predicted gene 2564; chemokine (C-C motif) ligand 19	Coding
TC0400002490.mm.1	10.85	11.43	-1.5	Gm21968	predicted gene, 21968	Coding
TC0400002502.mm.1	10.85	11.43	-1.5	Gm10592	predicted gene 10592	Coding
TC4_JH584293_random00000002.mm.1	10.85	11.43	-1.5	4930466F19RIK	Protein Gm10592; Protein Gm21968	Coding
TC1200001006.mm.1	4.36	4.95	-1.5	Gm20701	predicted gene 20701 [Source:MGI Symbol;Acc:MGI:5313148]	Multiple_Complex
TC0200000967.mm.1	6.12	6.72	-1.51	Gm21830	predicted gene, 21830 [Source:MGI Symbol;Acc:MGI:5433994]	Coding
TC0200004563.mm.1	13.51	14.11	-1.51	Mal	myelin and lymphocyte protein, T cell differentiation protein	Coding
TC0600003519.mm.1	5.8	6.39	-1.51	Igkv16-104	immunoglobulin kappa variable 16-104	Coding
TC0700000353.mm.1	3.97	4.56	-1.51	Vmn1r168	vomeronasal 1 receptor 168	Coding
TC1000001207.mm.1	9.47	10.06	-1.51	Dusp6	dual specificity phosphatase 6	Coding
TC1400001745.mm.1	5.84	6.43	-1.51	Cdhr1	cadherin-related family member 1	Coding
TC1500000384.mm.1	3.71	4.3	-1.51	Gm7489	predicted gene 7489	Coding
TSUnmapped00000043.mm.1	11.04	11.63	-1.51	Rora	RAR-related orphan receptor alpha	Coding
TC0X00000156.mm.1	5.96	6.55	-1.51	AA414768	expressed sequence AA414768	Multiple_Complex
TC1700002050.mm.1	8.56	9.16	-1.51	Mog	myelin oligodendrocyte glycoprotein	Multiple_Complex
TC0500000161.mm.1	8.34	8.95	-1.52	Magi2	membrane associated guanylate kinase, WW and PDZ domain containing 2	Coding
TC0600000802.mm.1	3.79	4.39	-1.52	Igkv13-87	immunoglobulin kappa variable 13-87 [Source:MGI Symbol;Acc:MGI:3779399]	Coding
TC0900000152.mm.1	3.96	4.56	-1.52	Olfr855	olfactory receptor 855	Coding
TC0Y00000221.mm.1	9.78	10.38	-1.52	Gm21857; LOC100861837; Mid1	predicted gene, 21857 [Source:MGI Symbol;Acc:MGI:5434021]; PREDICTED: midline-1-like (LOC100861837), mRNA.; midline 1	Coding
TC1000003231.mm.1	9.28	9.88	-1.52	Vmn2r86	vomeronasal 2, receptor 86	Coding
TC1700002045.mm.1	3.8	4.4	-1.52	2410137M14Rik	RIKEN cDNA 2410137M14 gene	Coding
TC0100001446.mm.1	6.86	7.46	-1.52	Scarna3a; Mir1843b	small Cajal body-specific RNA 3A; microRNA 1843b	Multiple_Complex
TC0100003502.mm.1	14.82	15.42	-1.52	Rgs4	regulator of G-protein signaling 4	Multiple_Complex
TC0100003513.mm.1	10.52	11.12	-1.52	Atf6	activating transcription factor 6	Multiple_Complex
TC0200003512.mm.1	8	8.6	-1.52	Rnd3	Rho family GTPase 3	Multiple_Complex
TC0300000718.mm.1	8.46	9.06	-1.52	Mir9-1; Gm3764	microRNA 9-1; microRNA 9-1 (Mir9-1), microRNA.; predicted gene 3764	Multiple_Complex
TC0700001229.mm.1	4.17	4.77	-1.52	Vmn2r-ps73	vomeronasal 2, receptor, pseudogene 73	Multiple_Complex
TC1400000990.mm.1	9.1	9.7	-1.52	Egr3	early growth response 3; early growth response 3 (Egr3), mRNA.	Multiple_Complex
TC1800001118.mm.1	5.96	6.57	-1.52	Sft2d3	SFT2 domain containing 3	Multiple_Complex
TC0200004831.mm.1	5.72	6.33	-1.53	Gm21994; LOC100504621	predicted gene 21994 [Source:MGI Symbol;Acc:MGI:5439751]; PREDICTED: zinc finger protein 120-like (LOC100504621), mRNA.	Coding
TC0500002118.mm.1	5.97	6.58	-1.53	Gm21698	predicted gene, 21698	Coding
TC0600003364.mm.1	9.91	10.53	-1.53	Slco1a4	solute carrier organic anion transporter family, member 1a4; Synthetic construct Mus musculus clone IMAGE:100062527, MGC:190906 solute carrier organic anion transporter family, member 1a4 (Slco1a4) mRNA, encodes complete protein.	Coding
TC0800001803.mm.1	5.16	5.77	-1.53	Defb38	defensin beta 38	Coding
TC0800002497.mm.1	9.89	10.51	-1.53	Arhgap10	Rho GTPase activating protein 10; Synthetic construct Mus musculus clone IMAGE:100069487, MGC:199389 Rho GTPase activating protein 10 (Arhgap10) mRNA, encodes complete protein.	Coding
TC1000003229.mm.1	9.48	10.09	-1.53	Vmn2r84	vomeronasal 2, receptor 84	Coding
TC1100000596.mm.1	9.68	10.3	-1.53	Fstl4	follistatin-like 4	Coding
TC1500001089.mm.1	6.38	6.99	-1.53	Igfbp6	insulin-like growth factor binding protein 6	Coding
TC1700000194.mm.1	11.09	11.7	-1.53	Zfp960	zinc finger protein 960	Coding
TC1900000153.mm.1	4.47	5.08	-1.53	1700092M07Rik	RIKEN cDNA 1700092M07 gene	Coding
TC0200004238.mm.1	10.99	11.6	-1.53	D430041D05Rik	RIKEN cDNA D430041D05 gene	Multiple_Complex
TC0500001025.mm.1	5.65	6.26	-1.53	Spp1	secreted phosphoprotein 1	Multiple_Complex
TC0600000350.mm.1	7.65	8.27	-1.53	Chrm2	cholinergic receptor, muscarinic 2, cardiac	Multiple_Complex
TC1300002426.mm.1	5.99	6.6	-1.53	Thbs4	thrombospondin 4	Multiple_Complex
TC0500002583.mm.1	4.69	5.32	-1.54	Gm10135	predicted gene 10135 [Source:MGI Symbol;Acc:MGI:3710643]	Coding
TC1200002148.mm.1	8.58	9.2	-1.54	Dio2	deiodinase, iodothyronine, type II	Coding
TC1700002768.mm.1	9.09	9.71	-1.54	9030025P20Rik	RIKEN cDNA 9030025P20 gene	Coding
TC0200002769.mm.1	4.76	5.39	-1.54	Gm14293	predicted gene 14293 [Source:MGI Symbol;Acc:MGI:3650592]	Multiple_Complex
TC0200004455.mm.1	7.91	8.53	-1.54	Pla2g4e	phospholipase A2, group IVE	Multiple_Complex
TC0300001521.mm.1	8.27	8.89	-1.54	Adgrl4	adhesion G protein-coupled receptor L4	Multiple_Complex
TC0500001043.mm.1	10.04	10.66	-1.54	Lrrc8c	leucine rich repeat containing 8 family, member C	Multiple_Complex
TC0600001244.mm.1	7.85	8.48	-1.54	Cpne9	copine family member IX	Multiple_Complex
TC1100001339.mm.1	10.91	11.54	-1.54	Rnu3b1	U3B small nuclear RNA 1 (Rnu3b1), small nuclear RNA.	Multiple_Complex
TC1100001340.mm.1	10.91	11.54	-1.54	Rnu3b3	U3B small nuclear RNA 3 (Rnu3b3), small nuclear RNA.	Multiple_Complex
TC1100001343.mm.1	10.91	11.54	-1.54	Rnu3b2	U3B small nuclear RNA 2 (Rnu3b2), small nuclear RNA.	Multiple_Complex
TC1100004040.mm.1	6.72	7.35	-1.54	Sdk2	sidekick homolog 2 (chicken)	Multiple_Complex
TC1600001671.mm.1	10.73	11.35	-1.54	Plcxd2	phosphatidylinositol-specific phospholipase C, X domain containing 2	Multiple_Complex
TC0700002520.mm.1	4.1	4.73	-1.55	Vmn1r101; Vmn1r149	vomeronasal 1 receptor 101; vomeronasal 1 receptor 149 (Vmn1r149), mRNA.	Coding
TC1000002287.mm.1	8.5	9.13	-1.55	Gm10118	predicted gene 10118	Coding
TC1300001204.mm.1	7.9	8.54	-1.55	Elovl7	ELOVL family member 7, elongation of long chain fatty acids (yeast)	Coding
TC1700002769.mm.1	8.69	9.33	-1.55	Gm3435	predicted gene 3435	Coding
TC1200001697.mm.1	13.26	13.89	-1.55	Mir5125	microRNA 5125	Multiple_Complex
TC0100002413.mm.1	10.26	10.89	-1.55	Raph1	Ras association (RalGDS/AF-6) and pleckstrin homology domains 1	Multiple_Complex
TC0400001281.mm.1	6.61	7.24	-1.55	Gm25099	predicted gene, 25099 [Source:MGI Symbol;Acc:MGI:5454876]	Multiple_Complex
TC0X00000705.mm.1	3.9	4.53	-1.55	Gm14846	predicted gene 14846 [Source:MGI Symbol;Acc:MGI:3705595]	Multiple_Complex
TC1500001657.mm.1	8.67	9.31	-1.55	Ndrg1	N-myc downstream regulated gene 1	Multiple_Complex
TC1700002267.mm.1	9.07	9.7	-1.55	Satb1	special AT-rich sequence binding protein 1	Multiple_Complex
TC1900000259.mm.1	8.5	9.13	-1.55	Gm5512	predicted gene 5512 (Gm5512), non-coding RNA.; required for meiotic nuclear division 1 pseudogene	Multiple_Complex
TC0700003772.mm.1	4.51	5.15	-1.56	Omp	olfactory marker protein	Coding
TC1700000750.mm.1	6.61	7.26	-1.56	Rnf39	ring finger protein 39	Coding
TC1900001097.mm.1	7.81	8.45	-1.56	Myrf	myelin regulatory factor	Coding
TSUnmapped00000044.mm.1	8.14	8.78	-1.56	Rora	RAR-related orphan receptor alpha	Coding
TC0100003887.mm.1	9.84	10.48	-1.56	Nos1ap	nitric oxide synthase 1 (neuronal) adaptor protein; Synthetic construct Mus musculus clone IMAGE:100063920, MGC:193387 nitric oxide synthase 1 (neuronal) adaptor protein (Nos1ap) mRNA, encodes complete protein.	Multiple_Complex
TC0300000973.mm.1	4.37	5.01	-1.56	Gm5544	predicted gene 5544	Multiple_Complex
TC0400002481.mm.1	8.25	8.89	-1.56	Gm12407; Ccl19	predicted gene 12407; chemokine (C-C motif) ligand 19	Multiple_Complex
TC0400003475.mm.1	8.79	9.42	-1.56	Mfsd2a	major facilitator superfamily domain containing 2A	Multiple_Complex
TC1100000109.mm.1	12.83	13.47	-1.56	Adcy1	adenylate cyclase 1; Synthetic construct Mus musculus clone IMAGE:100069519, MGC:199421 adenylate cyclase 1 (Adcy1) mRNA, encodes complete protein.	Multiple_Complex
TC1100000989.mm.1	6.32	6.96	-1.56	Xaf1	XIAP associated factor 1; Synthetic construct Mus musculus clone IMAGE:100016396, MGC:184534 XIAP associated factor 1 (Xaf1) mRNA, encodes complete protein.	Multiple_Complex
TC1100002649.mm.1	4.47	5.11	-1.56	Tgtp2	T cell specific GTPase 2	Multiple_Complex
TC1500000235.mm.1	11.55	12.19	-1.56	Laptm4b	lysosomal-associated protein transmembrane 4B	Multiple_Complex
TC0500002889.mm.1	5.96	6.61	-1.57	Gm10047	predicted gene 10047	Coding
TC0700002530.mm.1	4.46	5.11	-1.57	Vmn1r117	vomeronasal 1 receptor 117	Coding
TC1300002700.mm.1	4.64	5.29	-1.57	Hspb3	heat shock protein 3	Coding
TC1700000846.mm.1	6.08	6.72	-1.57	Clic5	chloride intracellular channel 5	Coding
TC0100000474.mm.1	3.49	4.14	-1.57	Gm11577	predicted gene 11577 [Source:MGI Symbol;Acc:MGI:3650975]	Multiple_Complex
TC0100001285.mm.1	8.31	8.96	-1.57	A130050O07Rik	RIKEN cDNA A130050O07 gene	Multiple_Complex
TC0100002681.mm.1	5.85	6.5	-1.57	Slc19a3	solute carrier family 19, member 3	Multiple_Complex
TC0200000812.mm.1	4.21	4.87	-1.57	Gm13500	predicted gene 13500 [Source:MGI Symbol;Acc:MGI:3650380]	Multiple_Complex
TC0300001249.mm.1	8	8.66	-1.58	Pde5a	phosphodiesterase 5A, cGMP-specific	Coding
TC0700000275.mm.1	5.4	6.06	-1.58	Pglyrp1	peptidoglycan recognition protein 1	Coding
TC0700002563.mm.1	4.07	4.72	-1.58	Vmn1r101; Vmn1r149	vomeronasal 1 receptor 101 (Vmn1r101), mRNA.; vomeronasal 1 receptor 149; vomeronasal 1 receptor 101	Coding
TC0900003266.mm.1	11.01	11.68	-1.58	Cck	cholecystokinin; cholecystokinin (Cck), mRNA.	Coding
TC1800000827.mm.1	11.08	11.74	-1.58	St8sia5	ST8 alpha-N-acetyl-neuraminide alpha-2,8-sialyltransferase 5	Coding
TC0500000308.mm.1	6.47	7.13	-1.58	Abhd1	abhydrolase domain containing 1	Multiple_Complex
TC0500003629.mm.1	8.88	9.54	-1.58	Flt1	FMS-like tyrosine kinase 1	Multiple_Complex
TC0400001890.mm.1	8.24	8.91	-1.59	Gm13248	predicted gene 13248	Coding
TC0500002116.mm.1	6.49	7.16	-1.59	Gm21671	predicted gene, 21671	Coding
TC1300000113.mm.1	7.32	8	-1.59	Inhba	inhibin beta-A	Coding
TC1400002405.mm.1	4.36	5.04	-1.59	Gm9779	predicted gene 9779	Coding
TC0200002181.mm.1	5.22	5.89	-1.59	6430503K07Rik	RIKEN cDNA 6430503K07 gene	Multiple_Complex
TC0700004288.mm.1	5.62	6.29	-1.59	Nupr1	nuclear protein transcription regulator 1	Multiple_Complex
TC0300002895.mm.1	9.32	10	-1.6	Ugt8a	UDP galactosyltransferase 8A	Coding
TC0700002193.mm.1	3.46	4.14	-1.6	Vmn1r59	vomeronasal 1 receptor 59	Coding
TC0900000668.mm.1	5.73	6.41	-1.6	Chrna5	cholinergic receptor, nicotinic, alpha polypeptide 5	Coding
TC1300001251.mm.1	7.85	8.52	-1.6	Gm10198	predicted gene 10198 [Source:MGI Symbol;Acc:MGI:3642607]	Coding
TC0200003302.mm.1	8.22	8.91	-1.6	1110008P14Rik	RIKEN cDNA 1110008P14 gene	Multiple_Complex
TC0500003468.mm.1	11.43	12.11	-1.6	Gjc3	gap junction protein, gamma 3	Multiple_Complex
TC0X00002397.mm.1	4.06	4.73	-1.6	Gm14731	predicted gene 14731 [Source:MGI Symbol;Acc:MGI:3705325]	Multiple_Complex
TC1600001358.mm.1	5.8	6.48	-1.6	Teddm3	transmembrane epididymal family member 3	Multiple_Complex
TC1300000013.mm.1	5.81	6.49	-1.61	Calm4	calmodulin 4	Coding
TC1400001045.mm.1	9.87	10.56	-1.61	Htr2a	5-hydroxytryptamine (serotonin) receptor 2A	Coding
TC0700001008.mm.1	9.66	10.35	-1.61	Igf1r	insulin-like growth factor I receptor	Multiple_Complex
TC1200001997.mm.1	8.19	8.88	-1.61	Scarna3b; Mir1843a	small Cajal body-specific RNA 3B; microRNA 1843a	Multiple_Complex
TC0100000041.mm.1	12.78	13.47	-1.62	3110035E14Rik	RIKEN cDNA 3110035E14 gene	Coding
TC0200001306.mm.1	4.49	5.19	-1.62	Olfr1148	olfactory receptor 1148	Coding
TC0300002377.mm.1	4.23	4.93	-1.62	Gm5849	predicted gene 5849	Coding
TC0700002780.mm.1	8.48	9.17	-1.62	Mag	myelin-associated glycoprotein	Coding
TC0900001013.mm.1	4.36	5.06	-1.62	Bcl2l10	Bcl2-like 10	Coding
TC1200002580.mm.1	4.53	5.22	-1.62	Ighv14-2	immunoglobulin heavy variable 14-2	Coding
TC0500002767.mm.1	7.6	8.29	-1.62	Sowahb	sosondowah ankyrin repeat domain family member B	Multiple_Complex
TC0600000375.mm.1	4.35	5.04	-1.62	Gm16563	predicted gene 16563 [Source:MGI Symbol;Acc:MGI:4414983]	Multiple_Complex
TC0X00003343.mm.1	3.88	4.58	-1.62	Gm15224	predicted gene 15224 [Source:MGI Symbol;Acc:MGI:3705575]	Multiple_Complex
TC0900000259.mm.1	10.43	11.13	-1.63	Igsf9b	immunoglobulin superfamily, member 9B	Coding
TC0200003632.mm.1	12.96	13.66	-1.63	Kcnh7	potassium voltage-gated channel, subfamily H (eag-related), member 7	Multiple_Complex
TC0400001433.mm.1	7.51	8.21	-1.63	Rspo1	R-spondin 1; R-spondin homolog (Xenopus laevis)	Multiple_Complex
TC1700000954.mm.1	10.08	10.78	-1.63	Plcl2	phospholipase C-like 2	Multiple_Complex
TC0100000372.mm.1	5.85	6.56	-1.64	Sdpr	serum deprivation response	Coding
TC0100001257.mm.1	6.64	7.35	-1.64	Tnnt2	troponin T2, cardiac; troponin T2, cardiac (Tnnt2), transcript variant 8, mRNA.; troponin T2, cardiac (Tnnt2), transcript variant 7, mRNA.; troponin T2, cardiac (Tnnt2), transcript variant 2, mRNA.	Coding
TC0100002916.mm.1	7.39	8.1	-1.64	Cdh19	cadherin 19, type 2	Coding
TC1300000476.mm.1	11.59	12.31	-1.64	Hivep1	human immunodeficiency virus type I enhancer binding protein 1; Synthetic construct Mus musculus clone IMAGE:100063554, MGC:191092 human immunodeficiency virus type I enhancer binding protein 1 (Hivep1) mRNA, encodes complete protein.	Coding
TC0600002656.mm.1	6.79	7.5	-1.64	Arhgap25	Rho GTPase activating protein 25	Multiple_Complex
TC1100000908.mm.1	9.42	10.13	-1.64	Kcnab3	potassium voltage-gated channel, shaker-related subfamily, beta member 3	Multiple_Complex
TC1400000441.mm.1	4.22	4.94	-1.64	Gm9732	predicted gene 9732 [Source:MGI Symbol;Acc:MGI:3796514]	Multiple_Complex
TC1800000953.mm.1	6.52	7.23	-1.64	Mkx	mohawk homeobox	Multiple_Complex
TC1300001081.mm.1	6.23	6.94	-1.65	F2rl2	coagulation factor II (thrombin) receptor-like 2; Synthetic construct Mus musculus clone IMAGE:100066257, MGC:195394 coagulation factor II (thrombin) receptor-like 2 (F2rl2) mRNA, encodes complete protein.	Coding
TC0100001961.mm.1	8.44	9.17	-1.65	Mir467e	microRNA 467e	Multiple_Complex
TC1500001531.mm.1	13.7	14.42	-1.65	Enpp2	ectonucleotide pyrophosphatase/phosphodiesterase 2	Multiple_Complex
TC0200003573.mm.1	9.95	10.69	-1.66	Ermn	ermin, ERM-like protein	Coding
TC0500002709.mm.1	5.74	6.48	-1.66	Gm11115	predicted gene 11115 [Source:MGI Symbol;Acc:MGI:3779367]	Coding
TC0900001561.mm.1	4.66	5.39	-1.66	Eomes	eomesodermin homolog (Xenopus laevis)	Coding
TC0600002329.mm.1	11.67	12.41	-1.67	Neurod6	neurogenic differentiation 6	Coding
TC0600003562.mm.1	3.37	4.11	-1.67	Igkv4-68	immunoglobulin kappa variable 4-68	Coding
TC1500001238.mm.1	9.3	10.03	-1.67	Cdh6	cadherin 6	Coding
TC0400002844.mm.1	5.06	5.8	-1.67	Gm11404	predicted gene 11404 [Source:MGI Symbol;Acc:MGI:3651011]	Multiple_Complex
TC0900002113.mm.1	13.54	14.28	-1.67	Sorl1	sortilin-related receptor, LDLR class A repeats-containing; Synthetic construct Mus musculus clone IMAGE:100069522, MGC:199424 sortilin-related receptor, LDLR class A repeats-containing (Sorl1) mRNA, encodes complete protein.	Multiple_Complex
TC0X00000279.mm.1	3.34	4.09	-1.68	Gm2799; Gmcl1l	predicted gene 2799; predicted gene 2799 (Gm2799), mRNA.; germ cell-less homolog 1 (Drosophila)-like	Coding
TC1000003230.mm.1	9.79	10.54	-1.68	Vmn2r85	vomeronasal 2, receptor 85	Coding
TC1500001729.mm.1	9.36	10.1	-1.68	Ly6c1	lymphocyte antigen 6 complex, locus C1	Coding
TC0600003503.mm.1	8.76	9.51	-1.68	Herc6	hect domain and RLD 6	Multiple_Complex
TC1100003356.mm.1	9.75	10.5	-1.68	1700071K01Rik	RIKEN cDNA 1700071K01 gene	Multiple_Complex
TC1400001439.mm.1	11.77	12.52	-1.68	Fam107a	family with sequence similarity 107, member A; family with sequence similarity 107, member A (Fam107a), mRNA.	Multiple_Complex
TC1500001630.mm.1	11.71	12.45	-1.68	Asap1	ArfGAP with SH3 domain, ankyrin repeat and PH domain1; ArfGAP with SH3 domain, ankyrin repeat and PH domain1 (Asap1), mRNA.	Multiple_Complex
TC1900000117.mm.1	7.95	8.7	-1.68	Pygm	muscle glycogen phosphorylase	Multiple_Complex
TC1200001301.mm.1	6.6	7.36	-1.69	Gm11027	predicted gene 11027 [Source:MGI Symbol;Acc:MGI:3779250]	Coding
TC1400000561.mm.1	4.02	4.78	-1.69	Olfr744	olfactory receptor 744	Coding
TC1500001730.mm.1	10.19	10.94	-1.69	Ly6c2	lymphocyte antigen 6 complex, locus C2	Coding
TC1900001021.mm.1	5.66	6.43	-1.69	Tex40	testis expressed 40	Coding
TC1500001728.mm.1	10.03	10.79	-1.69	Ly6a	lymphocyte antigen 6 complex, locus A; lymphocyte antigen 6 complex, locus A (Ly6a), mRNA.	Multiple_Complex
TC0500002651.mm.1	9.3	10.06	-1.7	Igfbp7	insulin-like growth factor binding protein 7	Coding
TC0500001131.mm.1	7.78	8.54	-1.7	Zfp605	zinc finger protein 605	Multiple_Complex
TC0600000815.mm.1	4.53	5.3	-1.7	Gm23346	predicted gene, 23346 [Source:MGI Symbol;Acc:MGI:5453123]	Multiple_Complex
TC0900000637.mm.1	7.27	8.04	-1.7	Exph5	exophilin 5	Multiple_Complex
TC0900002050.mm.1	5.93	6.7	-1.7	Robo3	roundabout homolog 3 (Drosophila)	Multiple_Complex
TC1000001833.mm.1	7.81	8.58	-1.7	4930403O15Rik; Gm17229; RP23-269H11.1	RIKEN cDNA 4930403O15 gene [Source:MGI Symbol;Acc:MGI:1921064]; predicted gene 17229 [Source:MGI Symbol;Acc:MGI:4938056]; novel transcript	Multiple_Complex
TC1400000248.mm.1	7.97	8.74	-1.7	Anxa11	annexin A11	Multiple_Complex
TC0300003211.mm.1	9.2	9.97	-1.71	5830417I10Rik	gon-4-like pseudogene; RIKEN cDNA 5830417I10 gene	Multiple_Complex
TC0400001874.mm.1	5.3	6.08	-1.71	Gm13238	carnitine deficiency-associated gene expressed in ventricle 3 pseudogene; predicted gene 13238	Multiple_Complex
TC0500002420.mm.1	9.33	10.1	-1.71	Sel1l3	sel-1 suppressor of lin-12-like 3 (C. elegans)	Multiple_Complex
TC0600002505.mm.1	5.93	6.72	-1.73	Dnah6	dynein, axonemal, heavy chain 6	Coding
TC0700004575.mm.1	5.83	6.63	-1.73	Th	tyrosine hydroxylase; Synthetic construct Mus musculus clone IMAGE:100062130, MGC:190374 tyrosine hydroxylase (Th) mRNA, encodes complete protein.	Coding
TC1400000420.mm.1	5.08	5.87	-1.73	1700049E17Rik1	RIKEN cDNA 1700049E17 gene, gene 1	Coding
TC1900001022.mm.1	7.99	8.78	-1.73	Kcnk4	potassium channel, subfamily K, member 4	Coding
TC0200005164.mm.1	10.3	11.09	-1.73	Sulf2	sulfatase 2	Multiple_Complex
TC0300002972.mm.1	7.16	7.95	-1.73	Npnt	nephronectin	Multiple_Complex
TC0100001677.mm.1	8.25	9.04	-1.74	Gm7068	PREDICTED: predicted gene 7068 (Gm7068), mRNA.	Coding
TC1300001653.mm.1	4.72	5.54	-1.76	Scgn	secretagogin, EF-hand calcium binding protein	Multiple_Complex
TC0300001966.mm.1	6.37	7.19	-1.77	Gm10728	predicted gene 10728	Multiple_Complex
TC0400002295.mm.1	9.01	9.84	-1.77	Pou3f2	POU domain, class 3, transcription factor 2; Synthetic construct Mus musculus clone IMAGE:100069534, MGC:199436 POU domain, class 3, transcription factor 2 (Pou3f2) mRNA, encodes complete protein.	Multiple_Complex
TC1200002520.mm.1	7.83	8.66	-1.77	3110039M20Rik	RIKEN cDNA 3110039M20 gene	Multiple_Complex
TC0200002067.mm.1	10.34	11.17	-1.79	Plcb4	phospholipase C, beta 4	Multiple_Complex
TC0200003888.mm.1	8.47	9.31	-1.79	Lrrc55	leucine rich repeat containing 55	Multiple_Complex
TC0900000720.mm.1	11.17	12.01	-1.79	Sema7a	sema domain, immunoglobulin domain (Ig), and GPI membrane anchor, (semaphorin) 7A	Multiple_Complex
TC0700001644.mm.1	13.27	14.12	-1.8	Mical2	microtubule associated monooxygenase, calponin and LIM domain containing 2	Multiple_Complex
TC1800000609.mm.1	4.42	5.27	-1.81	F830016B08Rik	RIKEN cDNA F830016B08 gene	Coding
TC0X00002466.mm.1	5.39	6.24	-1.81	Gm14756	predicted gene 14756 [Source:MGI Symbol;Acc:MGI:3705579]	Multiple_Complex
TC4_GL456350_random00000001.mm.1	10.86	11.73	-1.82	4930466F19RIK	Protein Gm10592; Protein Gm21968	Coding
TC0500001031.mm.1	6.26	7.12	-1.82	Zfp33b; Gm20385	PREDICTED: zinc finger protein 33B (Zfp33b), mRNA.; PREDICTED: predicted gene, 20385 (Gm20385), mRNA.	Multiple_Complex
TC1200001931.mm.1	11.96	12.83	-1.83	Kcnh5	potassium voltage-gated channel, subfamily H (eag-related), member 5	Coding
TC0900001908.mm.1	8.09	8.96	-1.83	Anln	anillin, actin binding protein	Multiple_Complex
TC1100000231.mm.1	9.48	10.36	-1.84	Zrsr1	zinc finger (CCCH type), RNA binding motif and serine/arginine rich 1	Coding
TC1600002066.mm.1	3.43	4.32	-1.84	Gm9881	predicted gene 9881	Coding
TC1200001926.mm.1	14.44	15.33	-1.85	Gm11042	predicted gene 11042 [Source:MGI Symbol;Acc:MGI:3779266]	Coding
TC1400001455.mm.1	11.4	12.29	-1.85	Fezf2	Fez family zinc finger 2	Coding
TC0200004648.mm.1	7.32	8.2	-1.85	Mir3098	microRNA 3098	Multiple_Complex
TC0900000605.mm.1	9.52	10.42	-1.86	Cryab	crystallin, alpha B; crystallin, alpha B (Cryab), mRNA.	Coding
TC1500002039.mm.1	10.32	11.23	-1.88	Mapk11	mitogen-activated protein kinase 11	Coding
TC0600001279.mm.1	6.93	7.84	-1.89	Pparg	peroxisome proliferator activated receptor gamma	Coding
TC0100002741.mm.1	8.56	9.48	-1.9	Gm24148	predicted gene, 24148	Multiple_Complex
TC1100001666.mm.1	8.47	9.42	-1.93	Gm24950	predicted gene, 24950 [Source:MGI Symbol;Acc:MGI:5454727]	Multiple_Complex
TC1400000255.mm.1	10.69	11.63	-1.93	Gm2274	PREDICTED: predicted gene 2274 (Gm2274), mRNA.	Multiple_Complex
TSUnmapped00000046.mm.1	9.35	10.31	-1.94	Egr3	early growth response 3	Coding
TC1400000252.mm.1	10.58	11.53	-1.94	Gm2260	PREDICTED: predicted gene 2260 (Gm2260), mRNA.	Multiple_Complex
TC1500001201.mm.1	9.53	10.49	-1.94	Dnajc21	DnaJ (Hsp40) homolog, subfamily C, member 21	Multiple_Complex
TC0300000808.mm.1	5.78	6.75	-1.96	S100a5	S100 calcium binding protein A5	Coding
TC1000000346.mm.1	6.84	7.82	-1.96	Rnu3a	U3A small nuclear RNA	Multiple_Complex
TC1100001123.mm.1	9.8	10.78	-1.97	Coro6	coronin 6	Coding
TC1700002368.mm.1	9.04	10.02	-1.97	Efna5	ephrin A5	Multiple_Complex
TC0900002241.mm.1	8.64	9.62	-1.98	Zbtb16	zinc finger and BTB domain containing 16	Coding
TC0600002250.mm.1	8.13	9.11	-1.98	Osbpl3	oxysterol binding protein-like 3	Multiple_Complex
TC1800000972.mm.1	7.2	8.19	-1.99	Gm26244	predicted gene, 26244 [Source:MGI Symbol;Acc:MGI:5456021]	Multiple_Complex
TC0400002113.mm.1	5.08	6.12	-2.06	Gm20782	predicted gene, 20782 [Source:MGI Symbol;Acc:MGI:5434138]	Coding
TC0400003629.mm.1	6.59	7.63	-2.07	Serinc2	serine incorporator 2	Coding
TC0600002811.mm.1	9.18	10.23	-2.07	Gm765	predicted gene 765	Coding
TC0Y00000551.mm.1	9.73	10.78	-2.07	Gm21860	predicted gene, 21860 [Source:MGI Symbol;Acc:MGI:5434024]	Coding
TC0Y00000552.mm.1	9.73	10.78	-2.07	Gm21748	predicted gene, 21748 [Source:MGI Symbol;Acc:MGI:5433912]	Coding
TC0400002112.mm.1	4.73	5.78	-2.07	Vmn2r123; Vmn2r-ps159	vomeronasal 2, receptor 123; vomeronasal 2, receptor, pseudogene 159; Synthetic construct Mus musculus clone IMAGE:100016520, MGC:184589 vomeronasal 2, receptor 123 (Vmn2r123) mRNA, encodes complete protein.	Multiple_Complex
TC1400001012.mm.1	11.79	12.85	-2.09	Gfra2	glial cell line derived neurotrophic factor family receptor alpha 2	Coding
TC1200002303.mm.1	8.12	9.19	-2.09	Scarna13; Mir3069	small Cajal body-specific RNA 1; microRNA 3069; microRNA 3069 (Mir3069), microRNA.	Multiple_Complex
TC0600003568.mm.1	4.58	5.66	-2.1	Igkv4-58	immunoglobulin kappa variable 4-58	Coding
TC0700000351.mm.1	5	6.07	-2.11	Nlrp5	NLR family, pyrin domain containing 5	Multiple_Complex
TC1000000036.mm.1	9.55	10.7	-2.21	Vip	vasoactive intestinal polypeptide	Coding
TC0100001882.mm.1	9.62	10.78	-2.24	Cd34	CD34 antigen	Multiple_Complex
TC0700002387.mm.1	6.81	7.97	-2.24	Vmn1r90; Nlrp5-ps; Vmn1r181	vomeronasal 1 receptor 90; NLR family, pyrin domain containing 5, pseudogene; vomeronasal 1 receptor 181	Multiple_Complex
TC1100000348.mm.1	7.76	8.95	-2.29	Gm10462	predicted gene 10462	Multiple_Complex
TC1900000238.mm.1	14.87	16.14	-2.4	Mir466f-1	microRNA 466f-1	Multiple_Complex
TC0200002072.mm.1	11.95	13.22	-2.41	Lamp5	lysosomal-associated membrane protein family, member 5	Multiple_Complex
TC0100002365.mm.1	10.96	12.24	-2.44	Satb2	special AT-rich sequence binding protein 2	Multiple_Complex
TC1300001076.mm.1	11.69	13.01	-2.5	Snora47	small nucleolar RNA, H/ACA box 47	Multiple_Complex
TC0700000177.mm.1	6.4	7.73	-2.51	Obox3-ps7	oocyte specific homeobox 3, pseudogene 7	Multiple_Complex
TC0900000898.mm.1	11.08	12.42	-2.53	F830001A07Rik	RIKEN cDNA F830001A07 gene	Multiple_Complex
TC1100000349.mm.1	7.72	9.07	-2.55	C530030P08Rik	RIKEN cDNA C530030P08 gene	Multiple_Complex
TC0500000200.mm.1	7.48	8.84	-2.58	Snord93	small nucleolar RNA, C/D box 93	Multiple_Complex
TC0100001031.mm.1	6.28	7.74	-2.77	Serpinb8	serine (or cysteine) peptidase inhibitor, clade B, member 8	Multiple_Complex
TC0500000885.mm.1	4.9	6.41	-2.85	9330159N05Rik	RIKEN cDNA 9330159N05 gene	Coding
TC0Y00000225.mm.1	6.71	8.28	-2.97	Gm21742	predicted gene, 21742	Coding
TC0300000397.mm.1	5.98	7.6	-3.07	Stoml3	stomatin (Epb7.2)-like 3	Multiple_Complex
TC1300001096.mm.1	7.23	8.94	-3.28	Gcnt4	glucosaminyl (N-acetyl) transferase 4, core 2 (beta-1,6-N-acetylglucosaminyltransferase)	Coding
TC1700001213.mm.1	6.29	8.08	-3.45	Morn2	MORN repeat containing 2; MORN repeat containing 2 (Morn2), mRNA.	Multiple_Complex
TC1500002177.mm.1	10.97	12.81	-3.58	Snora34; Mir1291	small nucleolar RNA, H/ACA box 34; microRNA 1291	Multiple_Complex
TC1700001227.mm.1	6.9	9.12	-4.66	Gm11096	predicted gene 11096 [Source:MGI Symbol;Acc:MGI:3779332]	Coding

## Sheet: female cerebral cortex 
ID	trt Avg (log2)	control Avg (log2)	Fold Change	Gene Symbol	Description	Group
TC0600002811.mm.1	10.28	6.07	18.58	Gm765	predicted gene 765	Coding
TC1500000139.mm.1	12.83	9.99	7.14	Cdh12	cadherin 12	Coding
TC1900001231.mm.1	12.42	10.22	4.58	Rorb	RAR-related orphan receptor beta	Multiple_Complex
TC0200003632.mm.1	13.45	11.26	4.57	Kcnh7	potassium voltage-gated channel, subfamily H (eag-related), member 7	Multiple_Complex
TC0600001278.mm.1	6.5	4.34	4.46	Gm17482	predicted gene, 17482 [Source:MGI Symbol;Acc:MGI:4937116]	Coding
TC0300001175.mm.1	9.21	7.07	4.43	Mir669b	microRNA 669b	Multiple_Complex
TSUnmapped00000040.mm.1	12.47	10.38	4.28	Rorb	RAR-related orphan receptor beta	Coding
TC0200005346.mm.1	16.51	14.58	3.81	Gm2004	predicted gene 2004	Coding
TC0200002741.mm.1	16.11	14.19	3.8	Gm14295	predicted gene 14295	Coding
TC1200001337.mm.1	10.15	8.24	3.78	Tmem196	transmembrane protein 196	Coding
TC0600003503.mm.1	9.12	7.25	3.65	Herc6	hect domain and RLD 6	Multiple_Complex
TC1500001464.mm.1	9.21	7.37	3.59	Tmem74	transmembrane protein 74	Multiple_Complex
TC0200005349.mm.1	16.88	15.05	3.56	Gm14308; Gm14430; Gm14434; 0610010B08Rik; Gm4724	predicted gene 14308 (Gm14308), mRNA.; predicted gene 14430 (Gm14430), mRNA.; predicted gene 14434 (Gm14434), mRNA.; RIKEN cDNA 0610010B08 gene (0610010B08Rik), mRNA.; predicted gene 4724 (Gm4724), mRNA.; predicted gene 14434; predicted gene 14308	Coding
TC0400002321.mm.1	11.23	9.42	3.51	Fut9	fucosyltransferase 9	Multiple_Complex
TC1300002255.mm.1	11.11	9.32	3.47	Zfp729a	zinc finger protein 729a	Coding
TC0200005491.mm.1	16.28	14.51	3.41	Gm14419	predicted gene 14419	Coding
TC0200002749.mm.1	15.41	13.63	3.41	Gm14403	predicted gene 14403	Multiple_Complex
TC0200005363.mm.1	12.79	11.04	3.38	Gm14409	predicted gene 14409 [Source:MGI Symbol;Acc:MGI:3649811]	Coding
TC1000003209.mm.1	10.2	8.45	3.36	Vmn2r87	vomeronasal 2, receptor 87	Coding
TC0200002731.mm.1	16.17	14.43	3.35	Gm2026	predicted gene 2026 [Source:MGI Symbol;Acc:MGI:3780195]; predicted gene 2026	Coding
TC0200005339.mm.1	15.94	14.21	3.33	Gm14308; Gm14430; Gm14434; 0610010B08Rik; Gm4724	predicted gene 14308 (Gm14308), mRNA.; predicted gene 14430 (Gm14430), mRNA.; predicted gene 14434; RIKEN cDNA 0610010B08 gene; predicted gene 4724	Multiple_Complex
TC0200005490.mm.1	17.12	15.42	3.26	Gm14305	predicted gene 14305	Coding
TC0200002724.mm.1	15.7	14	3.25	Gm14308; Gm14430; Gm14434; 0610010B08Rik; Gm4724; Gm11007; Gm2007	predicted gene 14308 (Gm14308), mRNA.; predicted gene 14430 (Gm14430), mRNA.; predicted gene 14434 (Gm14434), mRNA.; RIKEN cDNA 0610010B08 gene (0610010B08Rik), mRNA.; predicted gene 4724 (Gm4724), mRNA.; predicted gene 11007; predicted gene 2007; predicted gene 14308	Multiple_Complex
TC0200005350.mm.1	16.55	14.85	3.24	Gm14308; Gm14430; Gm14434; 0610010B08Rik; Gm4724	predicted gene 14308 (Gm14308), mRNA.; predicted gene 14430 (Gm14430), mRNA.; predicted gene 14434 (Gm14434), mRNA.; RIKEN cDNA 0610010B08 gene (0610010B08Rik), mRNA.; predicted gene 4724 (Gm4724), mRNA.; predicted gene 14308	Multiple_Complex
TC0200002722.mm.1	16.05	14.36	3.23	Gm14308; Gm14430; Gm14434; 0610010B08Rik; Gm4724; Gm11007	predicted gene 14308 (Gm14308), mRNA.; predicted gene 14430 (Gm14430), mRNA.; predicted gene 14434 (Gm14434), mRNA.; RIKEN cDNA 0610010B08 gene (0610010B08Rik), mRNA.; predicted gene 4724 (Gm4724), mRNA.; predicted gene 11007; RIKEN cDNA 0610010B08 gene	Coding
TC0200005364.mm.1	15.16	13.47	3.21	Gm14412	predicted gene 14412 [Source:MGI Symbol;Acc:MGI:3652251]	Coding
TC1600001838.mm.1	9.87	8.19	3.21	Zfp654	zinc finger protein 654	Multiple_Complex
TC0200001638.mm.1	5.92	4.25	3.18	Gm13961	predicted gene 13961 [Source:MGI Symbol;Acc:MGI:3650627]	Multiple_Complex
TC0200005383.mm.1	13.93	12.26	3.17	Zfp931	zinc finger protein 931	Multiple_Complex
TC0200002712.mm.1	9.34	7.68	3.16	Gm14444	predicted gene 14444 [Source:MGI Symbol;Acc:MGI:3652325]	Coding
TC0500002971.mm.1	9.17	7.53	3.12	5430403G16Rik	RIKEN cDNA 5430403G16 gene [Source:MGI Symbol;Acc:MGI:1924450]	Coding
TC0200002755.mm.1	14.38	12.74	3.11	Etohi1	ethanol induced 1	Coding
TC1600001872.mm.1	11.3	9.66	3.1	Gm15828	predicted gene 15828	Multiple_Complex
TC1700000278.mm.1	9.18	7.57	3.05	Zfp760	zinc finger protein 760; zinc finger protein 760 (Zfp760), mRNA.	Multiple_Complex
TC0200005335.mm.1	15.83	14.23	3.04	Gm14308; Gm14430; Gm14432; Gm14434; 0610010B08Rik; Gm4724; Gm4631	predicted gene 14308; predicted gene 14430; predicted gene 14432; predicted gene 14434 (Gm14434), mRNA.; RIKEN cDNA 0610010B08 gene (0610010B08Rik), mRNA.; predicted gene 4724 (Gm4724), mRNA.; predicted gene 4631; predicted gene 4724; RIKEN cDNA 0610010B08 gene	Coding
TC0200005360.mm.1	15.4	13.8	3.03	Gm14411	predicted gene 14411	Multiple_Complex
TC0100001308.mm.1	11.22	9.66	2.95	Kcnt2	potassium channel, subfamily T, member 2	Multiple_Complex
TC0200002751.mm.1	14.81	13.25	2.95	Gm14322	predicted gene 14322	Multiple_Complex
TC0200005365.mm.1	14.81	13.25	2.95	Gm14418	predicted gene 14418 [Source:MGI Symbol;Acc:MGI:3702408]	Multiple_Complex
TC0200005328.mm.1	14.49	12.93	2.94	Gm14393	predicted gene 14393	Coding
TC1700001345.mm.1	9.12	7.57	2.94	Gm20939	predicted gene, 20939	Coding
TC1000001224.mm.1	8.99	7.44	2.93	Cep290	centrosomal protein 290	Coding
TC0200002067.mm.1	10.82	9.27	2.92	Plcb4	phospholipase C, beta 4	Multiple_Complex
TC0100002365.mm.1	11.46	9.93	2.91	Satb2	special AT-rich sequence binding protein 2	Multiple_Complex
TC1300000817.mm.1	8.59	7.05	2.89	Zfp759	zinc finger protein 759	Coding
TC1300002174.mm.1	9.28	7.75	2.89	Gm5141	predicted gene 5141	Multiple_Complex
TC0200002746.mm.1	13.51	11.98	2.88	Gm14401	predicted gene 14401 [Source:MGI Symbol;Acc:MGI:3650075]	Multiple_Complex
TC0200002729.mm.1	14.88	13.36	2.87	Gm14391; Gm6710	predicted gene 14391 (Gm14391), transcript variant 1, mRNA.; predicted gene 6710 (Gm6710), mRNA.; predicted gene 14391 (Gm14391), transcript variant 2, mRNA.; predicted gene 6710; predicted gene 14391	Multiple_Complex
TC0X00000808.mm.1	10.94	9.42	2.87	Dmd	dystrophin, muscular dystrophy	Multiple_Complex
TC0200003573.mm.1	10.7	9.18	2.86	Ermn	ermin, ERM-like protein	Coding
TC1300001377.mm.1	7.03	5.51	2.86	Akr1c18	aldo-keto reductase family 1, member C18	Coding
TC0700000732.mm.1	11.38	9.87	2.84	2610021A01Rik	RIKEN cDNA 2610021A01 gene	Coding
TC0200005334.mm.1	13.8	12.29	2.84	Gm14391; Gm6710	predicted gene 14391; predicted gene 6710	Multiple_Complex
TC1100002072.mm.1	6.71	5.22	2.81	Gm12586	predicted gene 12586 [Source:MGI Symbol;Acc:MGI:3649692]	Multiple_Complex
TC1200001931.mm.1	12.67	11.19	2.79	Kcnh5	potassium voltage-gated channel, subfamily H (eag-related), member 5	Coding
TC1300001474.mm.1	11.76	10.28	2.78	Hecw1	HECT, C2 and WW domain containing E3 ubiquitin protein ligase 1; Synthetic construct Mus musculus clone IMAGE:100063269, MGC:191045 HECT, C2 and WW domain containing E3 ubiquitin protein ligase 1 (Hecw1) mRNA, encodes complete protein.	Multiple_Complex
TC0200002720.mm.1	13.94	12.47	2.77	Gm14431; Gm8898; Gm4723	predicted gene 14431 (Gm14431), transcript variant 2, mRNA.; predicted gene 8898 (Gm8898), transcript variant 2, mRNA.; predicted gene 14431 (Gm14431), transcript variant 1, mRNA.; predicted gene 8898 (Gm8898), transcript variant 1, mRNA.; predicted gene 4723; predicted gene 14431; predicted gene 8898	Coding
TC0900000072.mm.1	9.28	7.82	2.75	Gm16485	predicted gene 16485	Coding
TC0200002738.mm.1	13.96	12.5	2.74	Gm14431; Gm8898	predicted gene 14431 (Gm14431), transcript variant 2, mRNA.; predicted gene 8898; predicted gene 14431; predicted gene 8898 (Gm8898), transcript variant 1, mRNA.	Coding
TC0200005341.mm.1	13.96	12.5	2.74	Gm14431; Gm8898; Gm4245	predicted gene 14431; predicted gene 8898 (Gm8898), transcript variant 2, mRNA.; predicted gene 14431 (Gm14431), transcript variant 1, mRNA.; predicted gene 8898; predicted gene 4245	Coding
TC0100002603.mm.1	7.63	6.18	2.74	Glb1l	galactosidase, beta 1-like	Multiple_Complex
TC0300001176.mm.1	9.58	8.14	2.71	Olfm3	olfactomedin 3	Coding
TC0300003087.mm.1	8.76	7.32	2.71	Cyr61	cysteine rich protein 61	Coding
TC0500001944.mm.1	13.27	11.83	2.71	Grm3	glutamate receptor, metabotropic 3	Coding
TC1100000417.mm.1	14.83	13.39	2.71	Gabrb2	gamma-aminobutyric acid (GABA) A receptor, subunit beta 2	Multiple_Complex
TC1400001039.mm.1	10.59	9.16	2.7	Gm21750	predicted gene, 21750 [Source:MGI Symbol;Acc:MGI:5433914]	Coding
TC1600001839.mm.1	9.74	8.3	2.7	LOC100861916	PREDICTED: zinc finger protein 292-like (LOC100861916), mRNA.	Coding
TC0200005378.mm.1	16	14.58	2.69	Gm14326	predicted gene 14326	Coding
TC1300002253.mm.1	10.04	8.62	2.69	Zfp729b	zinc finger protein 729b	Multiple_Complex
TC1200002658.mm.1	4.65	3.23	2.68	Ighv1-78	immunoglobulin heavy variable 1-78	Coding
TC0200005329.mm.1	12.65	11.24	2.66	Gm14392	predicted gene 14392 [Source:MGI Symbol;Acc:MGI:3649574]; predicted gene 14392	Multiple_Complex
TC0200005342.mm.1	14.06	12.65	2.65	Gm14288; Gm14440	predicted gene 14288 (Gm14288), mRNA.; predicted gene 14440; predicted gene 14288	Coding
TC1100000294.mm.1	11.62	10.22	2.65	Ccdc88a	coiled coil domain containing 88A; coiled coil domain containing 88A (Ccdc88a), mRNA.	Multiple_Complex
TC0200005352.mm.1	10.25	8.85	2.64	Gm14390	predicted gene 14390 [Source:MGI Symbol;Acc:MGI:3649570]	Multiple_Complex
TC1100000318.mm.1	7.03	5.63	2.64	Gm12105	predicted gene 12105 [Source:MGI Symbol;Acc:MGI:3650194]	Multiple_Complex
TC1500001470.mm.1	11.53	10.13	2.63	Kcnv1	potassium channel, subfamily V, member 1	Coding
TC0200005373.mm.1	14.94	13.54	2.63	Gm14325	predicted gene 14325	Multiple_Complex
TC0300000605.mm.1	14.17	12.77	2.63	Serpini1	serine (or cysteine) peptidase inhibitor, clade I, member 1	Multiple_Complex
TC0X00002820.mm.1	12.49	11.09	2.63	Atrx	alpha thalassemia/mental retardation syndrome X-linked homolog (human)	Multiple_Complex
TC0200005489.mm.1	14.28	12.89	2.62	Gm14306	predicted gene 14306 [Source:MGI Symbol;Acc:MGI:3805542]; predicted gene 14306	Coding
TC1200001599.mm.1	11.53	10.15	2.6	Gpr22	G protein-coupled receptor 22	Coding
TC0200004312.mm.1	14.37	12.99	2.6	Ano3	anoctamin 3	Multiple_Complex
TC0400002893.mm.1	7.78	6.41	2.6	Gm11244	predicted gene 11244 [Source:MGI Symbol;Acc:MGI:3651883]	Multiple_Complex
TC0200005344.mm.1	13.35	11.98	2.58	Gm14431; Gm8898	predicted gene 14431 (Gm14431), transcript variant 2, mRNA.; predicted gene 8898 (Gm8898), transcript variant 2, mRNA.; predicted gene 14431 (Gm14431), transcript variant 1, mRNA.; predicted gene 8898 (Gm8898), transcript variant 1, mRNA.; predicted gene 8898; predicted gene 14431	Coding
TSUnmapped00000043.mm.1	11.41	10.04	2.57	Rora	RAR-related orphan receptor alpha	Coding
TC0200005357.mm.1	12.66	11.3	2.56	Gm14421	predicted gene 14421 [Source:MGI Symbol;Acc:MGI:3652254]	Multiple_Complex
TC0500002458.mm.1	12.02	10.66	2.56	Arap2	ArfGAP with RhoGAP domain, ankyrin repeat and PH domain 2	Multiple_Complex
TC1900001213.mm.1	11.32	9.96	2.55	Vps13a	vacuolar protein sorting 13A (yeast)	Multiple_Complex
TC0200002721.mm.1	13.82	12.48	2.54	Gm14436; Gm8923	predicted gene 14436; predicted gene 8923	Coding
TC1000000919.mm.1	8.39	7.05	2.54	AU041133	expressed sequence AU041133	Coding
TC1200000427.mm.1	12.18	10.83	2.54	Arhgap5	Rho GTPase activating protein 5	Multiple_Complex
TC0200005370.mm.1	11.9	10.56	2.53	Gm16363	predicted gene 16363 [Source:MGI Symbol;Acc:MGI:3840139]	Multiple_Complex
TC1000001260.mm.1	12.24	10.9	2.53	Lin7a	lin-7 homolog A (C. elegans)	Multiple_Complex
TC0100002916.mm.1	7.59	6.25	2.52	Cdh19	cadherin 19, type 2	Coding
TC0200005347.mm.1	12.36	11.03	2.52	Gm11009	predicted gene 11009 [Source:MGI Symbol;Acc:MGI:3779227]	Coding
TC1100002557.mm.1	14.44	13.1	2.52	Gabra1	gamma-aminobutyric acid (GABA) A receptor, subunit alpha 1	Multiple_Complex
TC0200003533.mm.1	12.79	11.46	2.51	Cacnb4	calcium channel, voltage-dependent, beta 4 subunit	Multiple_Complex
TC0200005353.mm.1	13.44	12.12	2.51	Gm14405	predicted gene 14405 (Gm14405), non-coding RNA.; predicted gene 14405	Multiple_Complex
TC0700003346.mm.1	14.31	12.98	2.51	Snord64	small nucleolar RNA, C/D box 64	Multiple_Complex
TC1000000908.mm.1	9.61	8.29	2.5	Zfp433	zinc finger protein 433; RIKEN cDNA 1700123A16 gene	Coding
TC0200002736.mm.1	10.79	9.46	2.5	Gm14405	predicted gene 14405	Multiple_Complex
TC0200002753.mm.1	14.55	13.23	2.5	Gm14327	predicted gene 14327	Multiple_Complex
TC0200005371.mm.1	8.86	7.54	2.49	Gm14406	predicted gene 14406	Coding
TC0X00002479.mm.1	10.62	9.3	2.49	Rab39b	RAB39B, member RAS oncogene family	Coding
TC4_JH584293_random00000014.mm.1	9.56	8.24	2.49			Coding
TC0200005331.mm.1	16.19	14.88	2.49	Gm14399	predicted gene 14399	Multiple_Complex
TC0X00002878.mm.1	12.16	10.84	2.49	Chm	choroidermia (RAB escort protein 1); choroidermia	Multiple_Complex
TC1000003231.mm.1	9.18	7.87	2.48	Vmn2r86	vomeronasal 2, receptor 86	Coding
TC1700000277.mm.1	9.42	8.11	2.48	Gm10509	zinc finger protein 51 pseudogene	Multiple_Complex
TC0200002728.mm.1	8.15	6.84	2.47	Gm2020	predicted gene 2020 [Source:MGI Symbol;Acc:MGI:3780189]	Multiple_Complex
TC0400002295.mm.1	9.22	7.92	2.47	Pou3f2	POU domain, class 3, transcription factor 2; Synthetic construct Mus musculus clone IMAGE:100069534, MGC:199436 POU domain, class 3, transcription factor 2 (Pou3f2) mRNA, encodes complete protein.	Multiple_Complex
TC0900000244.mm.1	15.4	14.1	2.46	2013-09-06	septin 7	Coding
TC1300002321.mm.1	9.28	7.98	2.46	Zfp72	zinc finger protein 72	Coding
TC0200002719.mm.1	14.66	13.36	2.46	Gm14288; Gm14440	predicted gene 14288; predicted gene 14440 (Gm14440), mRNA.; predicted gene 14440	Multiple_Complex
TC0200002737.mm.1	12.85	11.55	2.46	Gm14288; Gm14435	predicted gene 14288 (Gm14288), mRNA.; predicted gene 14435	Multiple_Complex
TC0200002748.mm.1	13.05	11.76	2.45	Gm14420	predicted gene 14420	Coding
TC1600000918.mm.1	13.87	12.57	2.45	Ncam2	neural cell adhesion molecule 2	Coding
TC1100002550.mm.1	13.17	11.88	2.44	Ccng1	cyclin G1	Multiple_Complex
TC1200002598.mm.1	10.43	9.15	2.43	Ighv1-12	immunoglobulin heavy variable V1-12 [Source:MGI Symbol;Acc:MGI:3646284]	Coding
TC0100001313.mm.1	9.41	8.13	2.43	B3galt2	UDP-Gal:betaGlcNAc beta 1,3-galactosyltransferase, polypeptide 2	Multiple_Complex
TC0200005354.mm.1	12.14	10.86	2.43	Gm14296	predicted gene 14296	Multiple_Complex
TC0X00002333.mm.1	10.56	9.27	2.43	Slitrk4	SLIT and NTRK-like family, member 4	Multiple_Complex
TC0200003436.mm.1	11.81	10.54	2.42	Scai	suppressor of cancer cell invasion	Multiple_Complex
TC0X00001145.mm.1	9.73	8.46	2.42	Gm14897	predicted gene 14897 [Source:MGI Symbol;Acc:MGI:3705528]	Multiple_Complex
TC0400000391.mm.1	10.55	9.28	2.41	Gm13298; Fam205a4; Gm20938	predicted gene 13298 (Gm13298), mRNA.; family with sequence similarity 205, member A4 [Source:MGI Symbol;Acc:MGI:5434294]; predicted gene, 20938	Coding
TC0900000132.mm.1	12.74	11.47	2.41	Chordc1	cysteine and histidine-rich domain (CHORD)-containing, zinc-binding protein 1	Coding
TC0200005379.mm.1	9.36	8.09	2.41	Gm14428	predicted gene 14428 [Source:MGI Symbol;Acc:MGI:3649514]	Multiple_Complex
TC0300002860.mm.1	12.44	11.18	2.4	Fnbp1l; Mir7657	formin binding protein 1-like; microRNA 7657	Multiple_Complex
TC0400002504.mm.1	12.16	10.9	2.39			Coding
TC1000003229.mm.1	9.31	8.05	2.39	Vmn2r84	vomeronasal 2, receptor 84	Coding
TC4_JH584294_random00000007.mm.1	12.16	10.9	2.39			Coding
TC1200000951.mm.1	11.33	10.07	2.39	Flrt2	fibronectin leucine rich transmembrane protein 2	Multiple_Complex
TC1200001830.mm.1	9.24	7.98	2.39	Klhl28	kelch-like 28	Multiple_Complex
TC0700004119.mm.1	11.77	10.52	2.38	Dkk3	dickkopf homolog 3 (Xenopus laevis)	Coding
TCX_GL456233_random00000005.mm.1	11.51	10.26	2.38	Vamp7	vesicle-associated membrane protein 7	Coding
TC1200000134.mm.1	13.86	12.61	2.38	Rock2	Rho-associated coiled-coil containing protein kinase 2; Synthetic construct Mus musculus clone IMAGE:100063319, MGC:191063 Rho-associated coiled-coil containing protein kinase 2 (Rock2) mRNA, encodes complete protein.	Multiple_Complex
TC0200004837.mm.1	9.87	8.62	2.37	Zfp442	zinc finger protein 442 (Zfp442), mRNA.; zinc finger protein 442	Coding
TC1300001043.mm.1	13.19	11.95	2.37	Homer1	homer homolog 1 (Drosophila)	Multiple_Complex
TC1700000276.mm.1	9.19	7.94	2.37	3110052M02Rik	RIKEN cDNA 3110052M02 gene; RIKEN cDNA 3110052M02 gene (3110052M02Rik), mRNA.	Multiple_Complex
TC0800003213.mm.1	9.73	8.5	2.35	Gm10999	predicted gene 10999 [Source:MGI Symbol;Acc:MGI:3779215]	Coding
TC0100000021.mm.1	11.32	10.09	2.35	Rb1cc1	RB1-inducible coiled-coil 1	Multiple_Complex
TC0X00002572.mm.1	10.48	9.24	2.35	Il1rapl1	interleukin 1 receptor accessory protein-like 1	Multiple_Complex
TC0100001031.mm.1	7.09	5.86	2.33	Serpinb8	serine (or cysteine) peptidase inhibitor, clade B, member 8	Multiple_Complex
TC1300002768.mm.1	10.08	8.85	2.33	Zfp934	zinc finger protein 934	Multiple_Complex
TC1600001849.mm.1	14.4	13.18	2.33	Cadm2	cell adhesion molecule 2	Multiple_Complex
TC0200002745.mm.1	10.43	9.22	2.31	Gm14402	predicted gene 14402 [Source:MGI Symbol;Acc:MGI:3649812]	Multiple_Complex
TC1500001201.mm.1	9.79	8.58	2.31	Dnajc21	DnaJ (Hsp40) homolog, subfamily C, member 21	Multiple_Complex
TC1800001730.mm.1	13.03	11.82	2.31	9330132A10Rik	RIKEN cDNA 9330132A10 gene [Source:MGI Symbol;Acc:MGI:2442380]	Multiple_Complex
TC0200002735.mm.1	11.91	10.71	2.3	2210418O10Rik; Gm17258	RIKEN cDNA 2210418O10 gene [Source:MGI Symbol;Acc:MGI:1924208]; predicted gene, 17258 [Source:MGI Symbol;Acc:MGI:4936892]	Multiple_Complex
TC0200002740.mm.1	9.7	8.49	2.3	Gm14301	predicted gene 14301 [Source:MGI Symbol;Acc:MGI:3650436]	Multiple_Complex
TC0200005355.mm.1	8.89	7.69	2.3	Gm14417	predicted gene 14417 [Source:MGI Symbol;Acc:MGI:3652249]	Multiple_Complex
TC1200001511.mm.1	8.66	7.47	2.29	LOC100862386	PREDICTED: zinc finger protein 700-like (LOC100862386), partial mRNA.	Coding
TC0200003674.mm.1	13.09	11.9	2.28	Scn1a	sodium channel, voltage-gated, type I, alpha	Multiple_Complex
TC0200002912.mm.1	13.36	12.18	2.27	Gm10115	predicted gene 10115	Coding
TC0400000405.mm.1	9.59	8.4	2.27	Gm13298; Fam205a3; Gm21598	predicted gene 13298 (Gm13298), mRNA.; family with sequence similarity 205, member A3 [Source:MGI Symbol;Acc:MGI:5434953]; predicted gene, 21598	Coding
TC0400002501.mm.1	9.59	8.4	2.27	Gm13298; Fam205a2	predicted gene 13298 (Gm13298), mRNA.; family with sequence similarity 205, member A2 [Source:MGI Symbol;Acc:MGI:3701946]; predicted gene 13298	Coding
TC1500000066.mm.1	12.42	11.24	2.27	Lmbrd2	LMBR1 domain containing 2	Multiple_Complex
TC0200001896.mm.1	11.44	10.26	2.26	Gm17555	predicted gene, 17555 [Source:MGI Symbol;Acc:MGI:4937189]	Coding
TC0400002509.mm.1	10.03	8.85	2.26	Fam205a1	family with sequence similarity 205, member A1	Coding
TC0600002329.mm.1	11.88	10.71	2.25	Neurod6	neurogenic differentiation 6	Coding
TC1300002169.mm.1	8.43	7.27	2.25	6720489N17Rik	RIKEN cDNA 6720489N17 gene	Coding
TC1500001238.mm.1	9.72	8.55	2.25	Cdh6	cadherin 6	Coding
TC0100002385.mm.1	12.13	10.96	2.25	Fam126b	family with sequence similarity 126, member B	Multiple_Complex
TC0X00000806.mm.1	7.92	6.75	2.25	Gm14740	predicted gene 14740 [Source:MGI Symbol;Acc:MGI:3705653]	Multiple_Complex
TC1000002886.mm.1	10.61	9.43	2.25	Trhde	TRH-degrading enzyme	Multiple_Complex
TC0X00002320.mm.1	16.33	15.18	2.23	Cdr1	cerebellar degeneration related antigen 1	Coding
TC0300000233.mm.1	10.89	9.73	2.23	Ttc14	tetratricopeptide repeat domain 14	Multiple_Complex
TC1000000512.mm.1	10.41	9.25	2.23	Gcc2	GRIP and coiled-coil domain containing 2	Multiple_Complex
TC0300000203.mm.1	13.05	11.9	2.22	Sec62	SEC62 homolog (S. cerevisiae)	Coding
TC4_GL456350_random00000010.mm.1	11.57	10.42	2.22	Fam205a2; Gm10600	family with sequence similarity 205, member A2; predicted gene 10600	Coding
TC0700001280.mm.1	9.44	8.29	2.22	Sytl2	synaptotagmin-like 2; synaptotagmin-like 2 (Sytl2), transcript variant 3, mRNA.; synaptotagmin-like 2 (Sytl2), transcript variant 2, mRNA.; synaptotagmin-like 2 (Sytl2), transcript variant 1, mRNA.; synaptotagmin-like 2 (Sytl2), transcript variant 4, mRNA.; synaptotagmin-like 2 (Sytl2), transcript variant 5, mRNA.	Multiple_Complex
TC0900000069.mm.1	11.2	10.04	2.22	Pgr	progesterone receptor	Multiple_Complex
TC1500001259.mm.1	7.33	6.18	2.21	Acot10	acyl-CoA thioesterase 10	Coding
TC0100001882.mm.1	10.23	9.09	2.21	Cd34	CD34 antigen	Multiple_Complex
TC0900002818.mm.1	8.73	7.59	2.2	Ankrd34c	ankyrin repeat domain 34C	Coding
TC0200005375.mm.1	11.54	10.41	2.2	Gm14429	predicted gene 14429 [Source:MGI Symbol;Acc:MGI:3649510]	Multiple_Complex
TC0500001128.mm.1	12.18	11.05	2.2	Zfp932	zinc finger protein 932	Multiple_Complex
TC0900000637.mm.1	7.73	6.59	2.2	Exph5	exophilin 5	Multiple_Complex
TC1700001571.mm.1	8.19	7.05	2.2	Gm4944	predicted gene 4944	Multiple_Complex
TC0X00001047.mm.1	11.76	10.62	2.19	Uprt	uracil phosphoribosyltransferase (FUR1) homolog (S. cerevisiae)	Coding
TC0X00001172.mm.1	7.39	6.26	2.19	Pabpc5	poly(A) binding protein, cytoplasmic 5	Coding
TC1600000930.mm.1	15.9	14.77	2.19	Gm21833	predicted gene, 21833 [Source:MGI Symbol;Acc:MGI:5433997]	Coding
TC0800000475.mm.1	12	10.87	2.19	Vps37a	vacuolar protein sorting 37A (yeast)	Multiple_Complex
TC1000000911.mm.1	9.58	8.45	2.18	Zfp433	RIKEN cDNA 1700123A16 gene (Zfp433), mRNA.; zinc finger protein 433	Coding
TC0100001302.mm.1	9.98	8.86	2.18	Zbtb41	zinc finger and BTB domain containing 41 homolog	Multiple_Complex
TC0700000949.mm.1	11.58	10.45	2.18	Ube3a	ubiquitin protein ligase E3A	Multiple_Complex
TC1700000194.mm.1	11.67	10.55	2.17	Zfp960	zinc finger protein 960	Coding
TC0500001079.mm.1	9.44	8.32	2.17	A830010M20Rik; 1700028K03Rik	RIKEN cDNA A830010M20 gene; RIKEN cDNA 1700028K03 gene	Multiple_Complex
TC0X00002546.mm.1	5.67	4.55	2.17	Gm14739	predicted gene 14739 [Source:MGI Symbol;Acc:MGI:3705446]	Multiple_Complex
TC1300000912.mm.1	10.04	8.92	2.16	Ell2	elongation factor RNA polymerase II 2	Coding
TC0100003203.mm.1	10.07	8.95	2.16	Trove2	TROVE domain family, member 2	Multiple_Complex
TC0100002856.mm.1	7.37	6.26	2.15	Slco4c1	solute carrier organic anion transporter family, member 4C1	Multiple_Complex
TC0600001600.mm.1	6.84	5.73	2.15	Apold1	apolipoprotein L domain containing 1	Multiple_Complex
TC1000000517.mm.1	12.72	11.61	2.15	Ranbp2	RAN binding protein 2	Multiple_Complex
TC1800000901.mm.1	8.65	7.55	2.14	Cbln2	cerebellin 2 precursor protein	Coding
TC0200001552.mm.1	10.38	9.28	2.14	Cd59a	CD59a antigen	Multiple_Complex
TC1100001118.mm.1	17.53	16.43	2.14	Gm12346	predicted gene 12346 [Source:MGI Symbol;Acc:MGI:3649810]	Multiple_Complex
TC1100002553.mm.1	12.08	10.98	2.14	Gabrg2	gamma-aminobutyric acid (GABA) A receptor, subunit gamma 2; gamma-aminobutyric acid (GABA) A receptor, subunit gamma 2 (Gabrg2), transcript variant 1, mRNA.	Multiple_Complex
TC1300001230.mm.1	9.35	8.25	2.14	Gm10737	predicted gene 10737	Multiple_Complex
TC0200002214.mm.1	8.58	7.49	2.13	Zfp937	zinc finger protein 937	Coding
TC1300001096.mm.1	7.92	6.83	2.13	Gcnt4	glucosaminyl (N-acetyl) transferase 4, core 2 (beta-1,6-N-acetylglucosaminyltransferase)	Coding
TC1700000200.mm.1	11.14	10.05	2.13	Gm6712	predicted gene 6712 [Source:MGI Symbol;Acc:MGI:3645888]	Multiple_Complex
TC1000003230.mm.1	9.51	8.43	2.12	Vmn2r85	vomeronasal 2, receptor 85	Coding
TC0200004701.mm.1	10.26	9.18	2.12	Pak7	p21 protein (Cdc42/Rac)-activated kinase 7; Synthetic construct Mus musculus clone IMAGE:100062872, MGC:190981 p21 (CDKN1A)-activated kinase 7 (Pak7) mRNA, encodes complete protein.	Multiple_Complex
TC0X00000398.mm.1	10.91	9.83	2.12	Stag2	stromal antigen 2	Multiple_Complex
TC1500000485.mm.1	10.88	9.79	2.12	Phf20l1	PHD finger protein 20-like 1	Multiple_Complex
TC0400001890.mm.1	8.62	7.54	2.11	Gm13248	predicted gene 13248	Coding
TC1000000915.mm.1	9.43	8.35	2.11	Zfp873	zinc finger protein 873	Coding
TC1200001863.mm.1	10.75	9.67	2.11	Nemf	nuclear export mediator factor	Coding
TC1800001169.mm.1	12.38	11.31	2.11	Lrrtm2	leucine rich repeat transmembrane neuronal 2; Synthetic construct Mus musculus clone IMAGE:100015001, MGC:180336 leucine rich repeat transmembrane neuronal 2 (Lrrtm2) mRNA, encodes complete protein.	Coding
TC1700000987.mm.1	9.3	8.23	2.11	St6gal2	beta galactoside alpha 2,6 sialyltransferase 2	Multiple_Complex
TC0200000933.mm.1	9.29	8.22	2.1	Gca	grancalcin	Multiple_Complex
TC0200002723.mm.1	9.69	8.62	2.1	Gm16359	predicted gene 16359 [Source:MGI Symbol;Acc:MGI:3840119]	Multiple_Complex
TC0200005340.mm.1	9.69	8.62	2.1	Gm14297	predicted gene 14297 [Source:MGI Symbol;Acc:MGI:3650219]	Multiple_Complex
TC0200005351.mm.1	9.69	8.62	2.1	Gm14307	predicted gene 14307 [Source:MGI Symbol;Acc:MGI:3782920]	Multiple_Complex
TC1000002556.mm.1	11.13	10.07	2.09	Zfp781	zinc finger protein 781 (Zfp781), mRNA.; zinc finger protein 781	Coding
TC1200001485.mm.1	7.59	6.53	2.09	Zfp125	zinc finger protein 125 [Source:MGI Symbol;Acc:MGI:1336211]	Coding
TC0300002201.mm.1	8.59	7.53	2.09	Rxfp1	relaxin/insulin-like family peptide receptor 1; Synthetic construct Mus musculus clone IMAGE:100069472, MGC:199374 relaxin/insulin-like family peptide receptor 1 (Rxfp1) mRNA, encodes complete protein.	Multiple_Complex
TC1800000945.mm.1	13.28	12.22	2.09	Kif5b	kinesin family member 5B	Multiple_Complex
TC1800000969.mm.1	10.76	9.7	2.09	Rock1	Rho-associated coiled-coil containing protein kinase 1; Synthetic construct Mus musculus clone IMAGE:100062871, MGC:190980 Rho-associated coiled-coil containing protein kinase 1 (Rock1) mRNA, encodes complete protein.	Multiple_Complex
TC1600001844.mm.1	8.51	7.45	2.08	Htr1f	5-hydroxytryptamine (serotonin) receptor 1F	Coding
TC0100000697.mm.1	10.02	8.97	2.08	Nyap2	neuronal tyrosine-phophorylated phosphoinositide 3-kinase adaptor 2	Multiple_Complex
TC0300000307.mm.1	12.23	11.17	2.08	Hspa4l	heat shock protein 4 like	Multiple_Complex
TC0X00002867.mm.1	8.17	7.11	2.08	Hdx	highly divergent homeobox	Multiple_Complex
TC1800000266.mm.1	13.15	12.09	2.08	Camk4	calcium/calmodulin-dependent protein kinase IV	Multiple_Complex
TC0400002507.mm.1	10.03	8.98	2.07	Gm12394	predicted gene 12394 [Source:MGI Symbol;Acc:MGI:3649790]	Coding
TC1000002562.mm.1	11.67	10.63	2.07	Zfp938	zinc finger protein 938	Coding
TC0600000943.mm.1	12.02	10.97	2.07	Zfp638	zinc finger protein 638	Multiple_Complex
TC0X00002108.mm.1	10.22	9.18	2.07	Thoc2	THO complex 2	Multiple_Complex
TC0500002306.mm.1	10.53	9.48	2.06	Bod1l	biorientation of chromosomes in cell division 1-like	Coding
TC1300002252.mm.1	8.92	7.88	2.06	Zfp748	zinc finger protein 748	Coding
TC0100003225.mm.1	11.07	10.03	2.06	Gm15443	predicted gene 15443 [Source:MGI Symbol;Acc:MGI:3642525]	Multiple_Complex
TC0400002330.mm.1	11.17	10.12	2.06	Manea	mannosidase, endo-alpha	Multiple_Complex
TC1700001578.mm.1	8.34	7.3	2.06	Zfp945	zinc finger protein 945	Multiple_Complex
TC0200000361.mm.1	11.35	10.32	2.05	Acbd5	acyl-Coenzyme A binding domain containing 5	Multiple_Complex
TC0200000850.mm.1	11.16	10.13	2.05	Galnt13	UDP-N-acetyl-alpha-D-galactosamine:polypeptide N-acetylgalactosaminyltransferase 13	Multiple_Complex
TC0700000177.mm.1	6.79	5.75	2.05	Obox3-ps7	oocyte specific homeobox 3, pseudogene 7	Multiple_Complex
TC0900002757.mm.1	11.04	10	2.05	Phip	pleckstrin homology domain interacting protein; Synthetic construct Mus musculus clone IMAGE:100064034, MGC:193405 pleckstrin homology domain interacting protein (Phip) mRNA, encodes complete protein.	Multiple_Complex
TC1000001691.mm.1	10.57	9.53	2.05	Ipcef1	interaction protein for cytohesin exchange factors 1	Multiple_Complex
TC1100001763.mm.1	9.3	8.26	2.05	Gm11653	predicted gene 11653 [Source:MGI Symbol;Acc:MGI:3651873]	Multiple_Complex
TC1900000758.mm.1	11.42	10.38	2.05	Smc3	structural maintenance of chromosomes 3	Multiple_Complex
TC0200004512.mm.1	11.82	10.79	2.04	Slc30a4	solute carrier family 30 (zinc transporter), member 4	Coding
TC1900000944.mm.1	9.04	8.01	2.04	Npas4	neuronal PAS domain protein 4	Coding
TC0500002676.mm.1	10.53	9.5	2.04	Uba6	ubiquitin-like modifier activating enzyme 6	Multiple_Complex
TC0800000488.mm.1	11.94	10.91	2.04	Pcm1	pericentriolar material 1	Multiple_Complex
TC1100004291.mm.1	8.76	7.73	2.04	Psme2b	protease (prosome, macropain) activator subunit 2B	Multiple_Complex
TC1000000618.mm.1	15.8	14.78	2.03			Coding
TC0600002116.mm.1	11.25	10.22	2.03	Kdm7a	lysine (K)-specific demethylase 7A	Multiple_Complex
TC1300002597.mm.1	8.68	7.65	2.03	Ppwd1	peptidylprolyl isomerase domain and WD repeat containing 1	Multiple_Complex
TC1500001712.mm.1	12.55	11.53	2.03	Arc	activity regulated cytoskeletal-associated protein; activity regulated cytoskeletal-associated protein (Arc), mRNA.	Multiple_Complex
TC1800000953.mm.1	6.85	5.83	2.03	Mkx	mohawk homeobox	Multiple_Complex
TC4_GL456350_random00000002.mm.1	13.6	12.58	2.03	4933409K07Rik	RIKEN cDNA 4933409K07 gene (4933409K07Rik), non-coding RNA.; RIKEN cDNA 4933409K07 gene, mRNA (cDNA clone MGC:99968 IMAGE:30532552), complete cds.; RIKEN cDNA 4933409K07 gene	Multiple_Complex
TC0200002742.mm.1	10.64	9.63	2.02	Gm14408	predicted gene 14408 [Source:MGI Symbol;Acc:MGI:3651910]	Multiple_Complex
TC0200005366.mm.1	9.13	8.11	2.02	Gm14404	predicted gene 14404 [Source:MGI Symbol;Acc:MGI:3649814]	Multiple_Complex
TC1400001958.mm.1	10.84	9.83	2.02	Exoc5	exocyst complex component 5	Multiple_Complex
TC1500002177.mm.1	13.67	12.65	2.02	Snora34; Mir1291	small nucleolar RNA, H/ACA box 34; microRNA 1291	Multiple_Complex
TC1600000803.mm.1	7.02	6.01	2.02	Gm20469; RP24-76I6.1	predicted gene 20469; Retrovirus-related Pol polyprotein LINE-1 (Pol) pseudogene	Multiple_Complex
TC0400000830.mm.1	6.37	5.36	2.01	Gm11248	predicted gene 11248 [Source:MGI Symbol;Acc:MGI:3651451]	Multiple_Complex
TC0400003284.mm.1	13.14	12.13	2.01	Gm12960	predicted gene 12960	Multiple_Complex
TC0500002979.mm.1	8.44	7.43	2.01	Zfp932	zinc finger protein 932 (Zfp932), mRNA.	Multiple_Complex
TC0600000725.mm.1	8.61	7.6	2.01	Ccser1	coiled-coil serine rich 1	Multiple_Complex
TC0900001008.mm.1	11.46	10.45	2.01	Arpp19	cAMP-regulated phosphoprotein 19	Multiple_Complex
TC1700000580.mm.1	9.93	8.92	2.01	Zfp955b	zinc finger protein 955B	Multiple_Complex
TC1700001563.mm.1	9.05	8.04	2.01	Zfp942	zinc finger protein 942	Multiple_Complex
TC1800000311.mm.1	14.44	13.44	2.01	Matr3	matrin 3	Multiple_Complex
TC0100001341.mm.1	10.78	9.78	2	Tpr	translocated promoter region, nuclear basket protein; translocated promoter region	Multiple_Complex
TC0400002488.mm.1	12.64	11.64	2	4933409K07Rik	RIKEN cDNA 4933409K07 gene	Multiple_Complex
TC4_JH584293_random00000004.mm.1	12.64	11.64	2	4933409K07Rik	RIKEN cDNA 4933409K07 gene (4933409K07Rik), non-coding RNA.; RIKEN cDNA 4933409K07 gene, mRNA (cDNA clone MGC:99968 IMAGE:30532552), complete cds.; RIKEN cDNA 4933409K07 gene	Multiple_Complex
TC0500000560.mm.1	12.73	11.74	1.99	Pcdh7	protocadherin 7	Coding
TC1300002161.mm.1	7.56	6.56	1.99	Gm3604	predicted gene 3604	Coding
TC0700003126.mm.1	13.3	12.31	1.99	C230091D08Rik	RIKEN cDNA C230091D08 gene; RIKEN cDNA C230091D08 gene (C230091D08Rik), non-coding RNA.	Multiple_Complex
TC1000000924.mm.1	8.21	7.22	1.99	Gm4924	predicted gene 4924	Multiple_Complex
TC1000001988.mm.1	9.32	8.33	1.99	Zufsp	zinc finger with UFM1-specific peptidase domain	Multiple_Complex
TC1200000303.mm.1	11.72	10.73	1.99	Snx13	sorting nexin 13	Multiple_Complex
TC0100000041.mm.1	13.2	12.22	1.98	3110035E14Rik	RIKEN cDNA 3110035E14 gene	Coding
TC1400002534.mm.1	12.75	11.77	1.98	Pcdh9	protocadherin 9; Synthetic construct Mus musculus clone IMAGE:100066291, MGC:195428 protocadherin 9 (Pcdh9) mRNA, encodes complete protein.; protocadherin 9 (Pcdh9), mRNA.	Coding
TC0900003310.mm.1	10.79	9.8	1.98	Lztfl1	leucine zipper transcription factor-like 1	Multiple_Complex
TC1900001265.mm.1	9.83	8.85	1.98	Smc5	structural maintenance of chromosomes 5	Multiple_Complex
TC1800000357.mm.1	8.95	7.97	1.97	Pcdhb3	protocadherin beta 3	Coding
TC0100001943.mm.1	7.07	6.1	1.97	Mybl1	myeloblastosis oncogene-like 1	Multiple_Complex
TC0600001244.mm.1	8.52	7.55	1.97	Cpne9	copine family member IX	Multiple_Complex
TC0X00001612.mm.1	11.37	10.39	1.97	Rps6ka3	ribosomal protein S6 kinase polypeptide 3; Synthetic construct Mus musculus clone IMAGE:100066285, MGC:195422 ribosomal protein S6 kinase polypeptide 3 (Rps6ka3) mRNA, encodes complete protein.	Multiple_Complex
TC1300001621.mm.1	8.52	7.54	1.97	Zfp322a	zinc finger protein 322A	Multiple_Complex
TC1300002661.mm.1	10.84	9.87	1.97	Gpbp1	GC-rich promoter binding protein 1	Multiple_Complex
TC1400000130.mm.1	11.3	10.32	1.97	Top2b	topoisomerase (DNA) II beta	Multiple_Complex
TC1500002080.mm.1	9.13	8.15	1.97	Gm15381	predicted gene 15381 [Source:MGI Symbol;Acc:MGI:3707455]	Multiple_Complex
TC1700000199.mm.1	10.49	9.51	1.97	Gm6712	PREDICTED: predicted gene 6712 (Gm6712), miscRNA.	Multiple_Complex
TC0200003109.mm.1	11.06	10.1	1.96	Hnmt	histamine N-methyltransferase	Coding
TC0100003612.mm.1	7.43	6.46	1.96	Chml	choroideremia-like	Multiple_Complex
TC0400002392.mm.1	10.09	9.11	1.96	Zfp292	zinc finger protein 292	Multiple_Complex
TC1300001170.mm.1	11.13	10.16	1.96	Trim23	tripartite motif-containing 23	Multiple_Complex
TC1500002075.mm.1	10.86	9.88	1.96	Abcd2	ATP-binding cassette, sub-family D (ALD), member 2	Multiple_Complex
TC0300000500.mm.1	9.17	8.21	1.95	Mme	membrane metallo endopeptidase; membrane metallo endopeptidase (Mme), mRNA.	Coding
TC0200004531.mm.1	13.45	12.49	1.95	Cops2	COP9 (constitutive photomorphogenic) homolog, subunit 2 (Arabidopsis thaliana); COP9 (constitutive photomorphogenic) homolog, subunit 2 (Arabidopsis thaliana) (Cops2), mRNA.	Multiple_Complex
TC0300000359.mm.1	10.78	9.82	1.95	Naa15	N(alpha)-acetyltransferase 15, NatA auxiliary subunit	Multiple_Complex
TC0700000084.mm.1	15.88	14.93	1.94			Coding
TC1300002239.mm.1	8.04	7.08	1.94	Zfp712	zinc finger protein 712	Coding
TC0600003417.mm.1	11.23	10.27	1.94	Kras	v-Ki-ras2 Kirsten rat sarcoma viral oncogene homolog	Multiple_Complex
TC1000002553.mm.1	9.39	8.43	1.94	Zfp781; Gm3055	zinc finger protein 781; predicted gene 3055	Multiple_Complex
TC1200002243.mm.1	9.59	8.63	1.94	Trip11	thyroid hormone receptor interactor 11	Multiple_Complex
TC1300000998.mm.1	10.61	9.65	1.94	Edil3	EGF-like repeats and discoidin I-like domains 3	Multiple_Complex
TC1600001671.mm.1	11.05	10.09	1.94	Plcxd2	phosphatidylinositol-specific phospholipase C, X domain containing 2	Multiple_Complex
TC1300002233.mm.1	8.56	7.62	1.93	Gm17404	predicted gene, 17404 [Source:MGI Symbol;Acc:MGI:4937038]	Coding
TC1400000517.mm.1	11.48	10.54	1.93	Ktn1	kinectin 1; Synthetic construct Mus musculus clone IMAGE:100069520, MGC:199422 kinectin 1 (Ktn1) mRNA, encodes complete protein.	Coding
TC0100000027.mm.1	12.63	11.67	1.93	Pcmtd1	protein-L-isoaspartate (D-aspartate) O-methyltransferase domain containing 1	Multiple_Complex
TC0200002750.mm.1	8.84	7.9	1.93	Gm14324	predicted gene 14324 [Source:MGI Symbol;Acc:MGI:3652186]	Multiple_Complex
TC0800002087.mm.1	7.79	6.85	1.93	Sgcz	sarcoglycan zeta	Multiple_Complex
TC0800002361.mm.1	7.83	6.89	1.93	Gm10033	predicted gene 10033	Multiple_Complex
TC0900000019.mm.1	11.46	10.51	1.93	Gucy1a2	guanylate cyclase 1, soluble, alpha 2; Synthetic construct Mus musculus clone IMAGE:100062120, MGC:190368 guanylate cyclase 1, soluble, alpha 2 (Gucy1a2) mRNA, encodes complete protein.	Multiple_Complex
TC0X00001128.mm.1	8.36	7.41	1.93	Zfp711	zinc finger protein 711	Multiple_Complex
TC1000001171.mm.1	9.98	9.03	1.93	Eea1	early endosome antigen 1	Multiple_Complex
TC0400004200.mm.1	8.02	7.08	1.92	Gm13235; OTTMUSG00000010670; LOC100861993	predicted gene 13235 [Source:MGI Symbol;Acc:MGI:3649925]; SubName: Full=Novel protein; Flags: Fragment;; PREDICTED: zinc finger protein 888-like (LOC100861993), partial mRNA.	Coding
TC0900001726.mm.1	9.9	8.96	1.92	Cep126	centrosomal protein 126	Coding
TC0X00002771.mm.1	10.43	9.49	1.92	Nap1l2	nucleosome assembly protein 1-like 2	Coding
TC1300000744.mm.1	8.58	7.64	1.92	Gm20599	PREDICTED: predicted gene, 20599 (Gm20599), mRNA.	Coding
TC1400002764.mm.1	13.29	12.35	1.92	Fgf14	fibroblast growth factor 14	Coding
TC0200002726.mm.1	9.77	8.83	1.92	Gm16358	predicted gene 16358 [Source:MGI Symbol;Acc:MGI:3840121]	Multiple_Complex
TC0400001042.mm.1	6.14	5.2	1.92	Gm12797	predicted gene 12797 [Source:MGI Symbol;Acc:MGI:3649203]	Multiple_Complex
TC0700002931.mm.1	8.05	7.11	1.92	9830147E19Rik	RIKEN cDNA 9830147E19 gene	Multiple_Complex
TC1000001688.mm.1	10.64	9.7	1.92	Rgs17	regulator of G-protein signaling 17	Multiple_Complex
TC1300002606.mm.1	16.24	15.3	1.92	Rgs7bp	regulator of G-protein signalling 7 binding protein	Multiple_Complex
TC1700000292.mm.1	8.54	7.6	1.92	Zfp946	zinc finger protein 946	Multiple_Complex
TC0300000181.mm.1	11.02	10.09	1.91	Eif5a2	eukaryotic translation initiation factor 5A2	Coding
TC1200000172.mm.1	7.73	6.79	1.91	Gm3993	predicted gene 3993	Coding
TC0200003839.mm.1	7.12	6.19	1.91	Gm13689	predicted gene 13689 [Source:MGI Symbol;Acc:MGI:3652061]	Multiple_Complex
TC0400002238.mm.1	13.64	12.7	1.91	Necab1	N-terminal EF-hand calcium binding protein 1	Multiple_Complex
TC0800000524.mm.1	10.29	9.36	1.91	Gm15878	predicted gene 15878 [Source:MGI Symbol;Acc:MGI:3801745]	Multiple_Complex
TC0X00000825.mm.1	7.26	6.33	1.91	Gm14770	predicted gene 14770 [Source:MGI Symbol;Acc:MGI:3708089]	Multiple_Complex
TC1100000287.mm.1	10.98	10.04	1.91	Smek2	SMEK homolog 2, suppressor of mek1 (Dictyostelium)	Multiple_Complex
TC1100000908.mm.1	9.18	8.25	1.91	Kcnab3	potassium voltage-gated channel, shaker-related subfamily, beta member 3	Multiple_Complex
TC1700001864.mm.1	9.15	8.22	1.91	Zfp955a	zinc finger protein 955A	Multiple_Complex
TC0400004000.mm.1	8.87	7.94	1.9	Zfp933	zinc finger protein 933	Coding
TC1_GL456221_random00000010.mm.1	14.71	13.78	1.9			Coding
TC1000001216.mm.1	10.14	9.21	1.9	Kitl	kit ligand	Coding
TC1700000198.mm.1	10.22	9.3	1.9	Zfp97	zinc finger protein 97; Synthetic construct Mus musculus clone IMAGE:100014870, MGC:180296 zinc finger protein 97 (Zfp97) mRNA, encodes complete protein.	Coding
TC1900000382.mm.1	9.76	8.83	1.9	Ptar1	protein prenyltransferase alpha subunit repeat containing 1	Coding
TC4_GL456350_random00000011.mm.1	14.66	13.73	1.9	Gm13308; Gm20878; Gm21586	predicted gene 13308 (Gm13308), mRNA.; predicted gene, 20878; predicted gene, 21586 (Gm21586), mRNA.; predicted gene 13308	Coding
TC1000001286.mm.1	12.91	11.99	1.9	Osbpl8	oxysterol binding protein-like 8	Multiple_Complex
TC1600000881.mm.1	6.38	5.46	1.9	Mir125b-2	microRNA 125b-2	Multiple_Complex
TC1800000916.mm.1	11.65	10.72	1.9	Tmx3	thioredoxin-related transmembrane protein 3	Multiple_Complex
TC0X00002853.mm.1	7.96	7.04	1.89	Hmgn5	high-mobility group nucleosome binding domain 5	Coding
TC1900000383.mm.1	10.56	9.65	1.89	Gm9938	predicted gene 9938	Coding
TC0100002954.mm.1	11.64	10.72	1.89	Ptpn4	protein tyrosine phosphatase, non-receptor type 4	Multiple_Complex
TC0200003032.mm.1	10.18	9.26	1.89	Gm13351	predicted gene 13351 [Source:MGI Symbol;Acc:MGI:3651067]	Multiple_Complex
TC0200003772.mm.1	9.6	8.68	1.89	Lnp	limb and neural patterns	Multiple_Complex
TC0X00001402.mm.1	7.91	6.99	1.89	Nxt2	nuclear transport factor 2-like export factor 2	Multiple_Complex
TC1300001509.mm.1	8.16	7.24	1.89	Yae1d1	Yae1 domain containing 1	Multiple_Complex
TC1900000873.mm.1	7.27	6.35	1.89	Gm6020	predicted gene 6020 [Source:MGI Symbol;Acc:MGI:3643428]	Multiple_Complex
TC0500001918.mm.1	7.62	6.71	1.88	Zfp804b	zinc finger protein 804B	Coding
TC0500002628.mm.1	13.61	12.71	1.88	Clock	circadian locomotor output cycles kaput; Synthetic construct Mus musculus clone IMAGE:100062237, MGC:190424 circadian locomoter output cycles kaput (Clock) mRNA, encodes complete protein.; circadian locomotor output cycles kaput (Clock), mRNA.	Coding
TC0X00001206.mm.1	6.96	6.05	1.88	Gm2411	PREDICTED: predicted gene 2411 (Gm2411), mRNA.	Coding
TC0300000037.mm.1	11.46	10.54	1.88	Zc2hc1a	zinc finger, C2HC-type containing 1A	Multiple_Complex
TC0400000164.mm.1	9.06	8.15	1.88	Rmdn1	regulator of microtubule dynamics 1	Multiple_Complex
TC0500000021.mm.1	10.51	9.61	1.88	Akap9	A kinase (PRKA) anchor protein (yotiao) 9	Multiple_Complex
TC0600001775.mm.1	9.73	8.83	1.88	Bicd1	bicaudal D homolog 1 (Drosophila); bicaudal D homolog 1 (Drosophila) (Bicd1), transcript variant 1, mRNA.	Multiple_Complex
TC0600001777.mm.1	8.35	7.44	1.88	Gm21814	predicted gene, 21814 [Source:MGI Symbol;Acc:MGI:5433978]	Multiple_Complex
TC0600002799.mm.1	12.06	11.15	1.88	Uba3	ubiquitin-like modifier activating enzyme 3	Multiple_Complex
TC0800002618.mm.1	10.49	9.58	1.88	Neto2	neuropilin (NRP) and tolloid (TLL)-like 2	Multiple_Complex
TC1300002170.mm.1	8.27	7.36	1.88	LOC100861712	PREDICTED: zinc finger protein 160-like (LOC100861712), mRNA.	Multiple_Complex
TC0500002559.mm.1	14.56	13.66	1.87	Gabra2	gamma-aminobutyric acid (GABA) A receptor, subunit alpha 2	Coding
TC1000002287.mm.1	8.82	7.91	1.87	Gm10118	predicted gene 10118	Coding
TC0200000363.mm.1	12.43	11.53	1.87	Yme1l1	YME1-like 1 (S. cerevisiae)	Multiple_Complex
TC0300001576.mm.1	11.01	10.11	1.87	Zranb2	zinc finger, RAN-binding domain containing 2	Multiple_Complex
TC1200000833.mm.1	7.69	6.79	1.87	Fos	FBJ osteosarcoma oncogene	Multiple_Complex
TC1500002079.mm.1	6.5	5.6	1.87	Gm15383	predicted gene 15383 [Source:MGI Symbol;Acc:MGI:3707454]	Multiple_Complex
TC1600001590.mm.1	12.39	11.49	1.87	Stxbp5l	syntaxin binding protein 5-like	Multiple_Complex
TC0100002008.mm.1	13.1	12.21	1.86	Tceb1	transcription elongation factor B (SIII), polypeptide 1	Coding
TC0200003576.mm.1	8.87	7.98	1.86	Acvr1c	activin A receptor, type IC; Synthetic construct Mus musculus clone IMAGE:100064104, MGC:193475 activin A receptor, type IC (Acvr1c) mRNA, encodes complete protein.	Coding
TC0200005104.mm.1	5.57	4.67	1.86	Kcns1	K+ voltage-gated channel, subfamily S, 1	Coding
TC0500001028.mm.1	10	9.11	1.86	BC005561	cDNA sequence BC005561	Coding
TC0800000039.mm.1	9.06	8.16	1.86	Zfp958	zinc finger protein 958	Coding
TC0100002766.mm.1	9.31	8.41	1.86	Gm6153	predicted gene 6153	Multiple_Complex
TC0400000149.mm.1	9.66	8.77	1.86	Mmp16	matrix metallopeptidase 16	Multiple_Complex
TC0700002933.mm.1	8.37	7.48	1.86	Gm5595	predicted gene 5595	Multiple_Complex
TC1000002751.mm.1	9.08	8.18	1.86	Gm10754	predicted gene 10754	Multiple_Complex
TC1700000986.mm.1	9.42	8.53	1.86	Gm17377	predicted gene, 17377 [Source:MGI Symbol;Acc:MGI:4937011]	Multiple_Complex
TC1800000941.mm.1	10.38	9.48	1.86	Gm16147	predicted gene 16147 [Source:MGI Symbol;Acc:MGI:3801802]	Multiple_Complex
TC1300002226.mm.1	6.06	5.17	1.85	Gm10772	predicted gene 10772 [Source:MGI Symbol;Acc:MGI:3704404]	Coding
TC0700000921.mm.1	13.75	12.87	1.85	Luzp2	leucine zipper protein 2	Multiple_Complex
TC0900002864.mm.1	12.5	11.61	1.85	U2surp	U2 snRNP-associated SURP domain containing	Multiple_Complex
TC0X00000388.mm.1	15.17	14.29	1.85	Gria3	glutamate receptor, ionotropic, AMPA3 (alpha 3); glutamate receptor, ionotropic, AMPA3 (alpha 3) (Gria3), mRNA.	Multiple_Complex
TC0300000009.mm.1	14.18	13.3	1.84	Gm8775	predicted gene 8775 [Source:MGI Symbol;Acc:MGI:3646219]	Coding
TC1300002250.mm.1	8.9	8.02	1.84	Zfp874b	zinc finger protein 874b	Coding
TC1700002303.mm.1	8.88	7.99	1.84	Zfp119a	zinc finger protein 119a	Coding
TC0100001944.mm.1	12.18	11.3	1.84	Vcpip1	valosin containing protein (p97)/p47 complex interacting protein 1	Multiple_Complex
TC0500000125.mm.1	7.21	6.32	1.84	Hgf	hepatocyte growth factor; hepatocyte growth factor (Hgf), mRNA.	Multiple_Complex
TC0500002355.mm.1	11.32	10.44	1.84	Kcnip4	Kv channel interacting protein 4	Multiple_Complex
TC0500002972.mm.1	7.87	7	1.84	4930522L14Rik	RIKEN cDNA 4930522L14 gene	Multiple_Complex
TC0700001666.mm.1	11.92	11.03	1.84	Far1	fatty acyl CoA reductase 1	Multiple_Complex
TC0900003317.mm.1	8.68	7.8	1.84	2010315B03Rik	RIKEN cDNA 2010315B03 gene	Multiple_Complex
TC0X00002587.mm.1	7.84	6.96	1.84	Gm14774	predicted gene 14774 [Source:MGI Symbol;Acc:MGI:3705616]	Multiple_Complex
TC1300001928.mm.1	9.87	8.99	1.84	Dek	DEK oncogene (DNA binding)	Multiple_Complex
TC1800000282.mm.1	13.42	12.54	1.84	Apc	adenomatosis polyposis coli	Multiple_Complex
TC0200005377.mm.1	10.2	9.32	1.83	C330013J21Rik	RIKEN cDNA C330013J21 gene	Coding
TC0300000409.mm.1	14.89	14.02	1.83	Gm5641	predicted gene 5641 [Source:MGI Symbol;Acc:MGI:3645731]	Coding
TC1200001593.mm.1	13.05	12.18	1.83	Dld	dihydrolipoamide dehydrogenase	Coding
TC1700002430.mm.1	11.08	10.21	1.83	Gm10495	PREDICTED: predicted gene 10495 (Gm10495), mRNA.	Coding
TC1800000372.mm.1	9.38	8.5	1.83	Pcdhb15	protocadherin beta 15	Coding
TC0200004729.mm.1	8.2	7.33	1.83	Esf1	ESF1, nucleolar pre-rRNA processing protein, homolog (S. cerevisiae)	Multiple_Complex
TC0300000090.mm.1	8.76	7.88	1.83	Lrrcc1	leucine rich repeat and coiled-coil domain containing 1	Multiple_Complex
TC0400000177.mm.1	9.97	9.1	1.83	Ccnc	cyclin C	Multiple_Complex
TC0400004204.mm.1	7.93	7.06	1.83	Gm13152; Gm13139	predicted gene 13152; predicted gene 13139	Multiple_Complex
TC0500000175.mm.1	11.18	10.31	1.83	Gm15719	predicted gene 15719 [Source:MGI Symbol;Acc:MGI:3783161]	Multiple_Complex
TC1200002389.mm.1	16.27	15.4	1.83	Hsp90aa1	heat shock protein 90, alpha (cytosolic), class A member 1; heat shock protein 90, alpha (cytosolic), class A member 1 (Hsp90aa1), mRNA.	Multiple_Complex
TC0100002864.mm.1	9.66	8.8	1.82	Ppip5k2	diphosphoinositol pentakisphosphate kinase 2; diphosphoinositol pentakisphosphate kinase 2 (Ppip5k2), mRNA.	Multiple_Complex
TC0200005337.mm.1	9.77	8.91	1.82	Gm14298	predicted gene 14298 [Source:MGI Symbol;Acc:MGI:3650420]	Multiple_Complex
TC0500002927.mm.1	9.31	8.45	1.82	Glmn	glomulin, FKBP associated protein	Multiple_Complex
TC0X00000613.mm.1	10.04	9.18	1.82	Fmr1	fragile X mental retardation syndrome 1	Multiple_Complex
TC1100000948.mm.1	11.22	10.35	1.82	Gm12312	predicted gene 12312 [Source:MGI Symbol;Acc:MGI:3649321]	Multiple_Complex
TC1800000324.mm.1	13.41	12.55	1.82	Igip; Pura	IgA inducing protein; purine rich element binding protein A; Synthetic construct Mus musculus clone IMAGE:100063288, MGC:191055 purine rich element binding protein A (Pura) mRNA, encodes complete protein.	Multiple_Complex
TC0200000057.mm.1	10.56	9.7	1.81	Upf2	UPF2 regulator of nonsense transcripts homolog (yeast)	Multiple_Complex
TC0200005336.mm.1	10.39	9.53	1.81	Gm14442; LOC100862168	predicted gene 14442 [Source:MGI Symbol;Acc:MGI:3652323]; PREDICTED: zinc finger protein 844-like (LOC100862168), mRNA.	Multiple_Complex
TC0400000269.mm.1	7.85	6.99	1.81	Casp8ap2	caspase 8 associated protein 2	Multiple_Complex
TC0500001127.mm.1	10.69	9.83	1.81	Gm15446	predicted gene 15446	Multiple_Complex
TC0500002346.mm.1	9.05	8.2	1.81	Lcorl	ligand dependent nuclear receptor corepressor-like	Multiple_Complex
TC0500002347.mm.1	6.87	6.01	1.81	Gm3414	predicted gene 3414; predicted gene 3414 (Gm3414), non-coding RNA.	Multiple_Complex
TC0600000350.mm.1	7.67	6.81	1.81	Chrm2	cholinergic receptor, muscarinic 2, cardiac	Multiple_Complex
TC0700001402.mm.1	14.12	13.26	1.81	Pgm2l1	phosphoglucomutase 2-like 1	Multiple_Complex
TC0800002503.mm.1	13.19	12.33	1.81	Tmem184c	transmembrane protein 184C	Multiple_Complex
TC0X00000557.mm.1	13.16	12.31	1.81	C230004F18Rik	RIKEN cDNA C230004F18 gene; RIKEN cDNA C230004F18 gene (C230004F18Rik), non-coding RNA.	Multiple_Complex
TC1300000571.mm.1	9.16	8.31	1.81	Nol8	nucleolar protein 8; nucleolar protein 8 (Nol8), mRNA.	Multiple_Complex
TC1300000908.mm.1	9.94	9.09	1.81	Pcsk1	proprotein convertase subtilisin/kexin type 1	Multiple_Complex
TC1600001253.mm.1	10.28	9.42	1.81	Ube2v2	ubiquitin-conjugating enzyme E2 variant 2	Multiple_Complex
TC1700002597.mm.1	12.4	11.54	1.81	Slc8a1	solute carrier family 8 (sodium/calcium exchanger), member 1; solute carrier family 8 (sodium/calcium exchanger), member 1 (Slc8a1), transcript variant B, mRNA.	Multiple_Complex
TC1900000582.mm.1	7.19	6.33	1.81	Zfp518a; Mir8092	zinc finger protein 518A; microRNA 8092; zinc finger protein 518A (Zfp518a), mRNA.	Multiple_Complex
TC0900003322.mm.1	6.77	5.92	1.8	Gm21836	predicted gene, 21836 [Source:MGI Symbol;Acc:MGI:5434000]	Coding
TC1200001523.mm.1	8.63	7.78	1.8	Gm10330; LOC100861601	predicted gene 10330 [Source:MGI Symbol;Acc:MGI:3642221]; PREDICTED: zinc finger protein 120-like (LOC100861601), mRNA.	Coding
TC1500001827.mm.1	8.6	7.75	1.8	Pvalb	parvalbumin	Coding
TC4_JH584294_random00000010.mm.1	14.34	13.49	1.8			Coding
TC0100000566.mm.1	5.89	5.04	1.8	Gm15789	predicted gene 15789 [Source:MGI Symbol;Acc:MGI:3783231]	Multiple_Complex
TC0100001499.mm.1	9.91	9.07	1.8	Gm16588	predicted gene 16588 [Source:MGI Symbol;Acc:MGI:4415008]	Multiple_Complex
TC0200001009.mm.1	9.42	8.57	1.8	Ppig	peptidyl-prolyl isomerase G (cyclophilin G)	Multiple_Complex
TC0400000469.mm.1	10.04	9.19	1.8	Zcchc7	zinc finger, CCHC domain containing 7	Multiple_Complex
TC0500002563.mm.1	13.56	12.71	1.8	Gabra4	gamma-aminobutyric acid (GABA) A receptor, subunit alpha 4	Multiple_Complex
TC0900000816.mm.1	8.49	7.64	1.8	Snapc5	small nuclear RNA activating complex, polypeptide 5	Multiple_Complex
TC0X00000742.mm.1	10	9.15	1.8	Brcc3	BRCA1/BRCA2-containing complex, subunit 3	Multiple_Complex
TC1300002258.mm.1	9.43	8.58	1.8	Zfp738	zinc finger protein 738	Multiple_Complex
TC1900001709.mm.1	10.36	9.52	1.8	Ccdc186	coiled-coil domain containing 186	Multiple_Complex
TC1300000965.mm.1	8.46	7.62	1.79	Lysmd3	LysM, putative peptidoglycan-binding, domain containing 3	Coding
TC1700000290.mm.1	8.21	7.37	1.79	Zfp758	zinc finger protein 758	Coding
TC0700002924.mm.1	8.43	7.59	1.79	Zfp141	zinc finger protein 141	Multiple_Complex
TC0900000753.mm.1	11.95	11.12	1.79	Myo9a	myosin IXa	Multiple_Complex
TC0900001695.mm.1	12.8	11.96	1.79	Gria4	glutamate receptor, ionotropic, AMPA4 (alpha 4)	Multiple_Complex
TC1500001347.mm.1	9.23	8.39	1.79	Hrsp12	heat-responsive protein 12	Multiple_Complex
TC1600001427.mm.1	11.09	10.24	1.79	Fgf12	fibroblast growth factor 12; fibroblast growth factor 12 (Fgf12), transcript variant 2, mRNA.; fibroblast growth factor 12 (Fgf12), transcript variant 1, mRNA.	Multiple_Complex
TC1000001153.mm.1	9.88	9.05	1.78	Cep83	centrosomal protein 83	Coding
TC1300002767.mm.1	10.43	9.6	1.78	Zfp935	zinc finger protein 935	Coding
TC1300002234.mm.1	8.74	7.9	1.78	Gm17449	predicted gene, 17449 [Source:MGI Symbol;Acc:MGI:4937083]	Coding
TC1400001634.mm.1	9.98	9.15	1.78	Ccdc66	coiled-coil domain containing 66	Coding
TC1500001067.mm.1	12.86	12.03	1.78	Nr4a1	nuclear receptor subfamily 4, group A, member 1	Coding
TC0200002072.mm.1	12.5	11.67	1.78	Lamp5	lysosomal-associated membrane protein family, member 5	Multiple_Complex
TC0200003492.mm.1	10.9	10.07	1.78	Orc4	origin recognition complex, subunit 4	Multiple_Complex
TC0200004711.mm.1	9.79	8.96	1.78	Mkks	McKusick-Kaufman syndrome	Multiple_Complex
TC0400003187.mm.1	11.55	10.72	1.78	Prkaa2	protein kinase, AMP-activated, alpha 2 catalytic subunit	Multiple_Complex
TC0700003387.mm.1	12.75	11.92	1.78	A330076H08Rik; Mir344g	RIKEN cDNA A330076H08 gene; microRNA 344g	Multiple_Complex
TC0X00002851.mm.1	8.75	7.91	1.78	Brwd3	bromodomain and WD repeat domain containing 3	Multiple_Complex
TC1000001946.mm.1	10.4	9.57	1.78	Hint3	histidine triad nucleotide binding protein 3	Multiple_Complex
TC1300001201.mm.1	9.7	8.87	1.78	Smim15	small integral membrane protein 15	Multiple_Complex
TC1600000376.mm.1	8.74	7.91	1.78	Il1rap	interleukin 1 receptor accessory protein	Multiple_Complex
TC0200002219.mm.1	9.09	8.27	1.77	Gm10130	predicted gene 10130 [Source:MGI Symbol;Acc:MGI:3642547]	Coding
TC0200004831.mm.1	6.71	5.89	1.77	Gm21994; LOC100504621	predicted gene 21994 [Source:MGI Symbol;Acc:MGI:5439751]; PREDICTED: zinc finger protein 120-like (LOC100504621), mRNA.	Coding
TC0800000297.mm.1	9.9	9.08	1.77	Sfrp1	secreted frizzled-related protein 1	Coding
TC0800002783.mm.1	12.54	11.72	1.77	Cdh11	cadherin 11	Coding
TC1300001860.mm.1	10.01	9.19	1.77	Gm17364	predicted gene, 17364 [Source:MGI Symbol;Acc:MGI:4936998]	Coding
TC1800000356.mm.1	7.38	6.55	1.77	Pcdhb2	protocadherin beta 2	Coding
TC0300000514.mm.1	10.65	9.82	1.77	Gm20656	predicted gene 20656 [Source:MGI Symbol;Acc:MGI:5313103]	Multiple_Complex
TC0400001881.mm.1	7.1	6.27	1.77	Gm13139; Gm13251	predicted gene 13139 (Gm13139), mRNA.; predicted gene 13251	Multiple_Complex
TC0800002767.mm.1	10.08	9.25	1.77	Cdh8	cadherin 8	Multiple_Complex
TC0900000720.mm.1	11.64	10.82	1.77	Sema7a	sema domain, immunoglobulin domain (Ig), and GPI membrane anchor, (semaphorin) 7A	Multiple_Complex
TC1700001869.mm.1	9.28	8.46	1.77	Zfp81	zinc finger protein 81	Multiple_Complex
TC1700002267.mm.1	9.15	8.33	1.77	Satb1	special AT-rich sequence binding protein 1	Multiple_Complex
TC1100002455.mm.1	5.91	5.1	1.76	Gm17332	predicted gene, 17332 [Source:MGI Symbol;Acc:MGI:4936966]	Coding
TC0100003853.mm.1	8.59	7.77	1.76	Cd46	CD46 antigen, complement regulatory protein	Multiple_Complex
TC0200001523.mm.1	7.7	6.89	1.76	Pamr1	peptidase domain containing associated with muscle regeneration 1	Multiple_Complex
TC0200004676.mm.1	11.41	10.59	1.76	Gpcpd1	glycerophosphocholine phosphodiesterase GDE1 homolog (S. cerevisiae) (Gpcpd1), transcript variant 3, mRNA.; glycerophosphocholine phosphodiesterase GDE1 homolog (S. cerevisiae)	Multiple_Complex
TC0500003576.mm.1	7.33	6.52	1.76	Baiap2l1	BAI1-associated protein 2-like 1	Multiple_Complex
TC0X00001356.mm.1	7.7	6.89	1.76	Il1rapl2	interleukin 1 receptor accessory protein-like 2	Multiple_Complex
TC1600001692.mm.1	12.17	11.35	1.76	Dzip3	DAZ interacting protein 3, zinc finger	Multiple_Complex
TC0100001317.mm.1	11.53	10.72	1.75	Uchl5	ubiquitin carboxyl-terminal esterase L5	Coding
TC0800000384.mm.1	11.38	10.57	1.75	Purg	purine-rich element binding protein G	Coding
TC1400000541.mm.1	9.2	8.39	1.75	Ap5m1	adaptor-related protein complex 5, mu 1 subunit	Coding
TC0200004214.mm.1	8.79	7.99	1.75	Gm13868	predicted gene 13868 [Source:MGI Symbol;Acc:MGI:3651789]	Multiple_Complex
TC0400000234.mm.1	12.14	11.34	1.75	Epha7	Eph receptor A7	Multiple_Complex
TC0400004199.mm.1	7.18	6.37	1.75	Gm13212	predicted gene 13212	Multiple_Complex
TC0400003076.mm.1	9.2	8.4	1.75	Mysm1	myb-like, SWIRM and MPN domains 1	Multiple_Complex
TC0X00002797.mm.1	10.25	9.44	1.75	Abcb7	ATP-binding cassette, sub-family B (MDR/TAP), member 7	Multiple_Complex
TC1200000524.mm.1	10.99	10.19	1.75	Prpf39	PRP39 pre-mRNA processing factor 39 homolog (yeast)	Multiple_Complex
TC1200001843.mm.1	10.98	10.18	1.75	Mdga2; MDGA2	MAM domain containing glycosylphosphatidylinositol anchor 2; MAM domain-containing glycosylphosphatidylinositol anchor protein 2	Multiple_Complex
TC1400001506.mm.1	9.35	8.55	1.75	Gm20678	predicted gene 20678 [Source:MGI Symbol;Acc:MGI:5313125]	Multiple_Complex
TC1500001568.mm.1	7.19	6.39	1.75	Atad2	ATPase family, AAA domain containing 2	Multiple_Complex
TC0800003217.mm.1	11.09	10.29	1.74	2610044O15Rik8	RIKEN cDNA 2610044O15 gene	Coding
TC0200001681.mm.1	9.07	8.27	1.74	Fmn1	formin 1; formin 1 (Fmn1), transcript variant 2, mRNA.	Multiple_Complex
TC0200003473.mm.1	9.59	8.79	1.74	Zeb2; Mir5129	zinc finger E-box binding homeobox 2; microRNA 5129	Multiple_Complex
TC0200004833.mm.1	8.68	7.87	1.74	3300002I08Rik	RIKEN cDNA 3300002I08 gene	Multiple_Complex
TC0200005358.mm.1	10.27	9.47	1.74	Gm14407	predicted gene 14407	Multiple_Complex
TC0300000102.mm.1	11.54	10.74	1.74	Ythdf3	YTH domain family 3	Multiple_Complex
TC0600001571.mm.1	8.03	7.23	1.74	Smim10l1	small integral membrane protein 10 like 1	Multiple_Complex
TC0900002857.mm.1	11.04	10.24	1.74	1190002N15Rik	RIKEN cDNA 1190002N15 gene	Multiple_Complex
TC1000000053.mm.1	10.62	9.82	1.74	Ppil4	peptidylprolyl isomerase (cyclophilin)-like 4	Multiple_Complex
TC1000003125.mm.1	10.28	9.48	1.74	Gm15900	predicted gene 15900 [Source:MGI Symbol;Acc:MGI:3801848]	Multiple_Complex
TC1300000094.mm.1	10.02	9.22	1.74	Arid4b	AT rich interactive domain 4B (RBP1-like)	Multiple_Complex
TC1300000972.mm.1	14.37	13.57	1.74	Mef2c	myocyte enhancer factor 2C	Multiple_Complex
TC1300002777.mm.1	9.71	8.91	1.74	Zfp825	zinc finger protein 825	Multiple_Complex
TC1500000125.mm.1	11.42	10.62	1.74	Cdh10	cadherin 10	Multiple_Complex
TC1700000275.mm.1	9.55	8.75	1.74	Zfp948	zinc finger protein 948	Multiple_Complex
TC1800001731.mm.1	11.13	10.33	1.74	Dok6	docking protein 6	Multiple_Complex
TC0200000856.mm.1	12.61	11.82	1.73	Kcnj3	potassium inwardly-rectifying channel, subfamily J, member 3	Coding
TC0400000036.mm.1	10.89	10.1	1.73	Ubxn2b	UBX domain protein 2B	Coding
TC0X00002931.mm.1	5.37	4.58	1.73	Vmn2r121	vomeronasal 2, receptor 121	Coding
TC1000000909.mm.1	9.05	8.26	1.73	Gm10778	predicted gene 10778 (Gm10778), mRNA.; predicted gene 10778	Coding
TC1300000795.mm.1	12.09	11.3	1.73	Gm10139	predicted gene 10139 [Source:MGI Symbol;Acc:MGI:3642815]	Coding
TC0400002141.mm.1	12.9	12.11	1.73	Impad1	inositol monophosphatase domain containing 1	Multiple_Complex
TC0400002712.mm.1	14.38	13.59	1.73	Frrs1l	ferric-chelate reductase 1 like	Multiple_Complex
TC0400002782.mm.1	7.86	7.06	1.73	Zfp37	zinc finger protein 37	Multiple_Complex
TC0700004580.mm.1	9.99	9.2	1.73	Kcnq1ot1	KCNQ1 overlapping transcript 1; KCNQ1 overlapping transcript 1 (Kcnq1ot1), non-coding RNA.	Multiple_Complex
TC0800000646.mm.1	10.36	9.57	1.73	Mfap3l	microfibrillar-associated protein 3-like	Multiple_Complex
TC0900000017.mm.1	8.37	7.58	1.73	Cwf19l2	CWF19-like 2, cell cycle control (S. pombe)	Multiple_Complex
TC1400000277.mm.1	10.46	9.66	1.73	Fam208a	family with sequence similarity 208, member A	Multiple_Complex
TC1500000142.mm.1	9.44	8.65	1.73	Cdh18	cadherin 18	Multiple_Complex
TC1800000462.mm.1	10.59	9.8	1.73	Ythdc2	YTH domain containing 2	Multiple_Complex
TC1900001388.mm.1	8.34	7.54	1.73	Asah2	N-acylsphingosine amidohydrolase 2	Multiple_Complex
TC0700002928.mm.1	7.8	7.02	1.72	Gm7221	predicted gene 7221	Coding
TC0X00002238.mm.1	10.36	9.58	1.72	Mospd1	motile sperm domain containing 1	Coding
TC0100001037.mm.1	8.83	8.05	1.72	Cdh7	cadherin 7, type 2	Multiple_Complex
TC0100002063.mm.1	13.19	12.41	1.72	Ogfrl1	opioid growth factor receptor-like 1	Multiple_Complex
TC0200004124.mm.1	12.2	11.41	1.72	Gm13771	predicted gene 13771 [Source:MGI Symbol;Acc:MGI:3650181]	Multiple_Complex
TC0300001107.mm.1	7.91	7.13	1.72	Lrif1	ligand dependent nuclear receptor interacting factor 1	Multiple_Complex
TC0300002972.mm.1	7.3	6.51	1.72	Npnt	nephronectin	Multiple_Complex
TC0500001093.mm.1	10.72	9.94	1.72	Mtf2	metal response element binding transcription factor 2	Multiple_Complex
TC0600002351.mm.1	11.58	10.79	1.72	Ppm1k	protein phosphatase 1K (PP2C domain containing)	Multiple_Complex
TC0600002528.mm.1	10.13	9.35	1.72	6330415B21Rik	RIKEN cDNA 6330415B21 gene; RIKEN cDNA 6330415B21 gene (6330415B21Rik), non-coding RNA.	Multiple_Complex
TC0X00000160.mm.1	14.11	13.34	1.72	Usp9x	ubiquitin specific peptidase 9, X chromosome	Multiple_Complex
TC0X00000166.mm.1	14.04	13.26	1.72	Ddx3x	DEAD/H (Asp-Glu-Ala-Asp/His) box polypeptide 3, X-linked	Multiple_Complex
TC1100000240.mm.1	12.61	11.83	1.72	Usp34	ubiquitin specific peptidase 34	Multiple_Complex
TC1200000089.mm.1	10.1	9.32	1.72	Smc6	structural maintenance of chromosomes 6	Multiple_Complex
TC1400001329.mm.1	9.93	9.14	1.72	Gm17082	predicted gene 17082 [Source:MGI Symbol;Acc:MGI:4937909]	Multiple_Complex
TC0100000433.mm.1	13.61	12.83	1.71	Bzw1	basic leucine zipper and W2 domains 1	Multiple_Complex
TC0200001013.mm.1	12.34	11.56	1.71	Ssb	Sjogren syndrome antigen B	Multiple_Complex
TC0200001115.mm.1	14.7	13.93	1.71	Hnrnpa3; Gm6793	heterogeneous nuclear ribonucleoprotein A3; heterogeneous nuclear ribonucleoprotein A3 pseudogene	Multiple_Complex
TC0400000135.mm.1	7.45	6.67	1.71	Gm11856	predicted gene 11856 [Source:MGI Symbol;Acc:MGI:3649310]	Multiple_Complex
TC0400000390.mm.1	14.46	13.69	1.71	Gm13308; Gm20878; Gm21586	predicted gene 13308; predicted gene, 20878 (Gm20878), mRNA.; predicted gene, 21586; predicted gene, 20878	Multiple_Complex
TC0400002987.mm.1	14.51	13.74	1.71	Slc24a2	solute carrier family 24 (sodium/potassium/calcium exchanger), member 2	Multiple_Complex
TC0X00003241.mm.1	9.37	8.59	1.71	Ptchd1	patched domain containing 1	Multiple_Complex
TC1000000156.mm.1	11.35	10.58	1.71	Bclaf1	BCL2-associated transcription factor 1	Multiple_Complex
TC1200000661.mm.1	13.09	12.31	1.71	Dbpht2	DNA binding protein with his-thr domain	Multiple_Complex
TC1300001006.mm.1	8.5	7.73	1.71	Hapln1	hyaluronan and proteoglycan link protein 1	Multiple_Complex
TC1300001330.mm.1	12.54	11.77	1.71	Hcn1	hyperpolarization-activated, cyclic nucleotide-gated K+ 1	Multiple_Complex
TC1600001259.mm.1	14.41	13.64	1.71	Dnm1l	dynamin 1-like; dynamin 1-like (Dnm1l), transcript variant 2, mRNA.	Multiple_Complex
TC1700001699.mm.1	11.01	10.23	1.71	Dusp1	dual specificity phosphatase 1	Multiple_Complex
TC1800000418.mm.1	10.67	9.9	1.71	Kctd16	potassium channel tetramerisation domain containing 16	Multiple_Complex
TC1900001731.mm.1	11.38	10.61	1.71	Pdzd8	PDZ domain containing 8	Multiple_Complex
TC0400000404.mm.1	14.64	13.88	1.7	Gm13308; Gm20878; Gm21586	predicted gene 13308 (Gm13308), mRNA.; predicted gene, 20878 (Gm20878), mRNA.; predicted gene, 21586 (Gm21586), mRNA.; predicted gene 13308	Coding
TC0400000407.mm.1	14.64	13.88	1.7	Gm13308; Gm20878; Gm21586	predicted gene 13308 (Gm13308), mRNA.; predicted gene, 20878 (Gm20878), mRNA.; predicted gene, 21586 (Gm21586), mRNA.; predicted gene, 21586; predicted gene 13308	Coding
TC0800002962.mm.1	10.61	9.84	1.7	Gm6793	predicted gene 6793 [Source:MGI Symbol;Acc:MGI:3643578]	Coding
TC0100003202.mm.1	10.62	9.86	1.7	Cdc73	cell division cycle 73, Paf1/RNA polymerase II complex component	Multiple_Complex
TC0200001625.mm.1	11.29	10.53	1.7	Lin7c	lin-7 homolog C (C. elegans)	Multiple_Complex
TC0200002056.mm.1	14	13.24	1.7	Plcb1	phospholipase C, beta 1	Multiple_Complex
TC0300001497.mm.1	14.26	13.5	1.7	Ttll7	tubulin tyrosine ligase-like family, member 7 (Ttll7), mRNA.; tubulin tyrosine ligase-like family, member 7	Multiple_Complex
TC0500000019.mm.1	10.02	9.26	1.7	Krit1	KRIT1, ankyrin repeat containing	Multiple_Complex
TC0900000013.mm.1	10.4	9.64	1.7	Alkbh8	alkB, alkylation repair homolog 8 (E. coli)	Multiple_Complex
TC0X00001832.mm.1	9.91	9.14	1.7	Dynlt3	dynein light chain Tctex-type 3	Multiple_Complex
TC1400002195.mm.1	7.75	6.98	1.7	Dleu2; Mir16-1; Gm20034	deleted in lymphocytic leukemia, 2; microRNA 16-1; PREDICTED: predicted gene, 20034 (Gm20034), miscRNA.	Multiple_Complex
TC1700002361.mm.1	6.66	5.89	1.7	Nudt12	nudix (nucleoside diphosphate linked moiety X)-type motif 12	Multiple_Complex
TC0400004205.mm.1	6.75	6	1.69	Gm13154	predicted gene 13154	Coding
TC1100000625.mm.1	11.14	10.39	1.69	Fnip1	folliculin interacting protein 1	Coding
TC1200001369.mm.1	9.72	8.96	1.69	Ubxn2a	UBX domain protein 2A	Coding
TC0100000055.mm.1	11.18	10.43	1.69	Prex2	phosphatidylinositol-3,4,5-trisphosphate-dependent Rac exchange factor 2	Multiple_Complex
TC0100001932.mm.1	10.14	9.38	1.69	Sntg1	syntrophin, gamma 1; Synthetic construct Mus musculus clone IMAGE:100063934, MGC:193401 syntrophin, gamma 1 (Sntg1) mRNA, encodes complete protein.	Multiple_Complex
TC0200005333.mm.1	10.28	9.53	1.69	Gm14443	predicted gene 14443	Multiple_Complex
TC0300000592.mm.1	18.04	17.28	1.69	Gm10780	predicted gene 10780 [Source:MGI Symbol;Acc:MGI:3642422]	Multiple_Complex
TC0600001180.mm.1	10.45	9.69	1.69	Cntn4	contactin 4	Multiple_Complex
TC0X00001124.mm.1	6.75	5.99	1.69	Apool	apolipoprotein O-like	Multiple_Complex
TC1100003269.mm.1	13.55	12.78	1.69	Taok1	TAO kinase 1; Synthetic construct Mus musculus clone IMAGE:100069464, MGC:199366 TAO kinase 1 (Taok1) mRNA, encodes complete protein.	Multiple_Complex
TC1200001148.mm.1	12.79	12.03	1.69	Gm24899; Gm26945; RP23-204I16.2	predicted gene, 24899 [Source:MGI Symbol;Acc:MGI:5454676]; predicted gene, 26945 [Source:MGI Symbol;Acc:MGI:5504060]; novel transcript	Multiple_Complex
TC1300000009.mm.1	10.6	9.84	1.69	Asb13	ankyrin repeat and SOCS box-containing 13	Multiple_Complex
TC0800000736.mm.1	9.85	9.1	1.68	Hapln4	hyaluronan and proteoglycan link protein 4	Coding
TC4_JH584294_random00000008.mm.1	9	8.25	1.68	Ccl19; Gm2023	chemokine (C-C motif) ligand 19 (Ccl19), mRNA.; predicted gene 2023; chemokine (C-C motif) ligand 19, mRNA (cDNA clone MGC:62903 IMAGE:1349213), complete cds.; chemokine (C-C motif) ligand 19	Coding
TC0400000585.mm.1	9.25	8.5	1.68	Fsd1l	fibronectin type III and SPRY domain containing 1-like	Multiple_Complex
TC0400001859.mm.1	7.71	6.96	1.68	Gm13024	predicted gene 13024 [Source:MGI Symbol;Acc:MGI:3650678]	Multiple_Complex
TC0500002029.mm.1	8.47	7.73	1.68	Dnaja1-ps	DnaJ (Hsp40) homolog, subfamily A, member 1, pseudogene	Multiple_Complex
TC0600002797.mm.1	9.74	8.99	1.68	Tmf1	TATA element modulatory factor 1	Multiple_Complex
TC1000000264.mm.1	12.43	11.68	1.68	9330159F19Rik	RIKEN cDNA 9330159F19 gene	Multiple_Complex
TC1000003069.mm.1	12.03	11.28	1.68	Usp15	ubiquitin specific peptidase 15	Multiple_Complex
TC1200000173.mm.1	8.08	7.33	1.68	BC024416; LOC100861711	predicted gene, EG668525, mRNA (cDNA clone IMAGE:4988668).; PREDICTED: zinc finger protein 120-like, transcript variant 1 (LOC100861711), mRNA.; PREDICTED: zinc finger protein 120-like, transcript variant 2 (LOC100861711), mRNA.	Multiple_Complex
TC1300000746.mm.1	7.23	6.49	1.68	Zfp808; BC052688	zinc finger protein 80; cDNA sequence BC052688	Multiple_Complex
TC1500001675.mm.1	10.87	10.12	1.68	Fam135b	family with sequence similarity 135, member B	Multiple_Complex
TC1900001683.mm.1	9.87	9.12	1.68	Bbip1	BBSome interacting protein 1	Multiple_Complex
TC0100000201.mm.1	9.04	8.3	1.67	Khdrbs2	KH domain containing, RNA binding, signal transduction associated 2	Coding
TC0900001666.mm.1	12.92	12.18	1.67	Sacm1l	SAC1 (suppressor of actin mutations 1, homolog)-like (S. cerevisiae)	Coding
TC1000000036.mm.1	9.88	9.15	1.67	Vip	vasoactive intestinal polypeptide	Coding
TC0100000467.mm.1	9.35	8.61	1.67	Nbeal1	neurobeachin like 1	Multiple_Complex
TC0100002618.mm.1	12.47	11.72	1.67	Epha4	Eph receptor A4	Multiple_Complex
TC0200003830.mm.1	13.69	12.95	1.67	Pde1a	phosphodiesterase 1A, calmodulin-dependent	Multiple_Complex
TC0300000453.mm.1	9.74	9	1.67	Tsc22d2	TSC22 domain family, member 2	Multiple_Complex
TC0400002221.mm.1	12.54	11.8	1.67	Gm11843	predicted gene 11843 [Source:MGI Symbol;Acc:MGI:3651166]	Multiple_Complex
TC0400003071.mm.1	8.87	8.13	1.67	Caap1	caspase activity and apoptosis inhibitor 1	Multiple_Complex
TC0800000713.mm.1	8.6	7.86	1.67	Zfp930	zinc finger protein 930	Multiple_Complex
TC0X00003098.mm.1	11.92	11.18	1.67	Acsl4	acyl-CoA synthetase long-chain family member 4	Multiple_Complex
TC1100003698.mm.1	9.53	8.8	1.67	Krt222	keratin 222	Multiple_Complex
TC1500000392.mm.1	9.07	8.33	1.67	Deptor	DEP domain containing MTOR-interacting protein	Multiple_Complex
TC1500001178.mm.1	9.93	9.19	1.67	Nipbl	Nipped-B homolog (Drosophila); Nipped-B homolog (Drosophila) (Nipbl), transcript variant A, mRNA.; Nipped-B homolog (Drosophila) (Nipbl), transcript variant B, mRNA.	Multiple_Complex
TC1700002420.mm.1	12.32	11.58	1.67	Ankrd12	ankyrin repeat domain 12	Multiple_Complex
TC1800001295.mm.1	8.58	7.85	1.67	Pggt1b	protein geranylgeranyltransferase type I, beta subunit	Multiple_Complex
TC0400002216.mm.1	12.86	12.13	1.66	Pdp1	pyruvate dehyrogenase phosphatase catalytic subunit 1	Coding
TC1200000294.mm.1	9.86	9.13	1.66	Twistnb	twist basic helix-loop-helix transcription factor 1 neighbor; TWIST neighbor	Coding
TC0100002977.mm.1	14.04	13.31	1.66	Dpp10	dipeptidylpeptidase 10	Multiple_Complex
TC0200000821.mm.1	9.07	8.34	1.66	Rif1	Rap1 interacting factor 1 homolog (yeast)	Multiple_Complex
TC0200004826.mm.1	7.68	6.95	1.66	Zfp120	zinc finger protein 120	Multiple_Complex
TC0300000054.mm.1	7.9	7.17	1.66	Zbtb10	zinc finger and BTB domain containing 10	Multiple_Complex
TC0500000112.mm.1	13.41	12.68	1.66	Cacna2d1	calcium channel, voltage-dependent, alpha2/delta subunit 1	Multiple_Complex
TC0600002656.mm.1	7.24	6.5	1.66	Arhgap25	Rho GTPase activating protein 25	Multiple_Complex
TC0X00001344.mm.1	7.92	7.18	1.66	Fam199x	family with sequence similarity 199, X-linked	Multiple_Complex
TC0X00003146.mm.1	9.59	8.86	1.66	Lrch2	leucine-rich repeats and calponin homology (CH) domain containing 2	Multiple_Complex
TC1300002380.mm.1	10.9	10.17	1.66	Rasa1	RAS p21 protein activator 1	Multiple_Complex
TC1300002527.mm.1	10.22	9.49	1.66	Bdp1	B double prime 1, subunit of RNA polymerase III transcription initiation factor IIIB	Multiple_Complex
TC1700001573.mm.1	8.68	7.95	1.66	Zfp944	zinc finger protein 944	Multiple_Complex
TC1800001243.mm.1	10.59	9.86	1.66	Nr3c1	nuclear receptor subfamily 3, group C, member 1	Multiple_Complex
TC0100001158.mm.1	6.59	5.87	1.65	Yod1	YOD1 OTU deubiquitinating enzyme 1 homologue (S. cerevisiae)	Coding
TC0100001237.mm.1	8.31	7.58	1.65	Syt2	synaptotagmin II	Coding
TC0500001034.mm.1	9.39	8.67	1.65	Gm8258	predicted gene 8258 [Source:MGI Symbol;Acc:MGI:3644429]	Coding
TC0700000733.mm.1	10.13	9.41	1.65	Zfp788	zinc finger protein 788	Coding
TC0300001214.mm.1	9.98	9.25	1.65	Gm9916	PREDICTED: predicted gene 9916 (Gm9916), miscRNA.	Multiple_Complex
TC0300001816.mm.1	8.6	7.87	1.65	Ccdc39	coiled-coil domain containing 39; Synthetic construct Mus musculus clone IMAGE:100062264, MGC:190440 coiled-coil domain containing 39 (Ccdc39) mRNA, encodes complete protein.	Multiple_Complex
TC0300001841.mm.1	8.84	8.12	1.65	Dcun1d1	DCN1, defective in cullin neddylation 1, domain containing 1 (S. cerevisiae)	Multiple_Complex
TC0600000633.mm.1	11.62	10.9	1.65	Tax1bp1	Tax1 (human T cell leukemia virus type I) binding protein 1	Multiple_Complex
TC0700003740.mm.1	10.35	9.63	1.65	Pcf11	cleavage and polyadenylation factor subunit homolog (S. cerevisiae)	Multiple_Complex
TC0800002528.mm.1	10.58	9.86	1.65	Smarca5	SWI/SNF related, matrix associated, actin dependent regulator of chromatin, subfamily a, member 5	Multiple_Complex
TC1000002645.mm.1	9.99	9.27	1.65	Chpt1	choline phosphotransferase 1	Multiple_Complex
TC1100004260.mm.1	5.98	5.26	1.65	Gm12591	predicted gene 12591 [Source:MGI Symbol;Acc:MGI:3649887]	Multiple_Complex
TC1200002520.mm.1	8.33	7.61	1.65	3110039M20Rik	RIKEN cDNA 3110039M20 gene	Multiple_Complex
TC1200000711.mm.1	9.46	8.74	1.65	Mpp5	membrane protein, palmitoylated 5 (MAGUK p55 subfamily member 5)	Multiple_Complex
TC1300000132.mm.1	12.07	11.34	1.65	Vps41	vacuolar protein sorting 41 (yeast)	Multiple_Complex
TC1500001531.mm.1	14.18	13.46	1.65	Enpp2	ectonucleotide pyrophosphatase/phosphodiesterase 2	Multiple_Complex
TC1700000190.mm.1	8.78	8.06	1.65	BC002059	cDNA sequence BC002059	Multiple_Complex
TC1700002120.mm.1	9.69	8.97	1.65	Cd2ap	CD2-associated protein	Multiple_Complex
TC1700002724.mm.1	14.48	13.76	1.65	Nrxn1	neurexin I; neurexin I (Nrxn1), transcript variant 2, mRNA.	Multiple_Complex
TC1800000102.mm.1	4.74	4.02	1.65	Gm16072	predicted gene 16072 [Source:MGI Symbol;Acc:MGI:3801776]	Multiple_Complex
TC1100002369.mm.1	10.14	9.42	1.64	0610010F05Rik	RIKEN cDNA 0610010F05 gene	Coding
TC1100003325.mm.1	10.47	9.75	1.64	Omg	oligodendrocyte myelin glycoprotein	Coding
TC1800000376.mm.1	7.79	7.07	1.64	Pcdhb19	protocadherin beta 19	Coding
TC0200004648.mm.1	7.98	7.26	1.64	Mir3098	microRNA 3098	Multiple_Complex
TC0400000396.mm.1	12.56	11.85	1.64	Gm13306; Ccl27b; Gm2506; 4933409K07Rik	predicted gene 13306; chemokine (C-C motif) ligand 27b; chemokine (C-C motif) ligand 27b (Ccl27b), transcript variant 1, mRNA.; predicted gene 2506 (Gm2506), transcript variant 2, mRNA.; predicted gene 2506 (Gm2506), transcript variant 3, mRNA.; RIKEN cDNA 4933409K07 gene (4933409K07Rik), non-coding RNA.; RIKEN cDNA 4933409K07 gene, mRNA (cDNA clone MGC:99968 IMAGE:30532552), complete cds.; RIKEN…	Multiple_Complex
TC0400002876.mm.1	12.66	11.94	1.64	Ptprd	protein tyrosine phosphatase, receptor type, D	Multiple_Complex
TC0600002870.mm.1	9.61	8.89	1.64	Cntn3	contactin 3	Multiple_Complex
TC0900000081.mm.1	8.35	7.63	1.64	Ccdc82	coiled-coil domain containing 82	Multiple_Complex
TC1000001198.mm.1	15.75	15.03	1.64	Atp2b1	ATPase, Ca++ transporting, plasma membrane 1	Multiple_Complex
TC1000002627.mm.1	13.86	13.14	1.64	Hsp90b1	heat shock protein 90, beta (Grp94), member 1	Multiple_Complex
TC1100003898.mm.1	11.49	10.78	1.64	Cdc27	cell division cycle 27; Synthetic construct Mus musculus clone IMAGE:100063889, MGC:193356 cell division cycle 27 homolog (S. cerevisiae) (Cdc27) mRNA, encodes complete protein.	Multiple_Complex
TC1300002507.mm.1	10.62	9.9	1.64	Fcho2	FCH domain only 2	Multiple_Complex
TC1400001711.mm.1	11.75	11.04	1.64	Mapk8	mitogen-activated protein kinase 8	Multiple_Complex
TC1600000452.mm.1	9.23	8.52	1.64	Fyttd1	forty-two-three domain containing 1	Multiple_Complex
TC1600001093.mm.1	9.7	8.99	1.64	B230307C23Rik	RIKEN cDNA B230307C23 gene [Source:MGI Symbol;Acc:MGI:3643396]	Multiple_Complex
TC1800000977.mm.1	8.89	8.18	1.64	Esco1	establishment of cohesion 1 homolog 1 (S. cerevisiae)	Multiple_Complex
TC4_GL456350_random00000007.mm.1	10.59	9.88	1.64	AK029949	RNA for germline small RNA gsRNA35, complete sequence.	Multiple_Complex
TC0200001551.mm.1	7.31	6.6	1.63	Cd59b	CD59b antigen	Coding
TC0900000031.mm.1	6.75	6.04	1.63	Casp1	caspase 1	Coding
TC0100000082.mm.1	8.92	8.22	1.63	Kcnb2	potassium voltage gated channel, Shab-related subfamily, member 2	Multiple_Complex
TC0100002651.mm.1	14.24	13.53	1.63	Cul3	cullin 3	Multiple_Complex
TC0300002207.mm.1	15.82	15.11	1.63	Gria2	glutamate receptor, ionotropic, AMPA2 (alpha 2)	Multiple_Complex
TC1200000509.mm.1	10.5	9.8	1.63	Lrfn5	leucine rich repeat and fibronectin type III domain containing 5	Multiple_Complex
TC0700000753.mm.1	8.12	7.42	1.62	Zfp936	zinc finger protein 936	Coding
TC0Y00000264.mm.1	9.62	8.92	1.62	Gm20775	predicted gene, 20775 [Source:MGI Symbol;Acc:MGI:5434131]	Coding
TC1000000484.mm.1	8.98	8.28	1.62	Asf1a	anti-silencing function 1A histone chaperone; ASF1 anti-silencing function 1 homolog A (S. cerevisiae)	Coding
TC1000002729.mm.1	13.46	12.77	1.62	Nudt4	nudix (nucleoside diphosphate linked moiety X)-type motif 4	Coding
TC1200001597.mm.1	10.76	10.06	1.62	Bcap29	B cell receptor associated protein 29	Coding
TC1400001012.mm.1	12.04	11.34	1.62	Gfra2	glial cell line derived neurotrophic factor family receptor alpha 2	Coding
TC1800000370.mm.1	8.89	8.19	1.62	Pcdhb14	protocadherin beta 14	Coding
TC1900001764.mm.1	7.97	7.28	1.62	Gm21060	predicted gene, 21060 [Source:MGI Symbol;Acc:MGI:5434415]	Coding
TC0100000397.mm.1	11.42	10.72	1.62	Mob4	MOB family member 4, phocein	Multiple_Complex
TC0200003545.mm.1	9.78	9.08	1.62	Prpf40a	PRP40 pre-mRNA processing factor 40 homolog A (yeast)	Multiple_Complex
TC0500000084.mm.1	8.55	7.85	1.62	Sema3a	sema domain, immunoglobulin domain (Ig), short basic domain, secreted, (semaphorin) 3A	Multiple_Complex
TC0500002933.mm.1	9.23	8.53	1.62	Evi5	ecotropic viral integration site 5; Synthetic construct Mus musculus clone IMAGE:100063840, MGC:193307 ecotropic viral integration site 5 (Evi5) mRNA, encodes complete protein.	Multiple_Complex
TC0600000444.mm.1	9.15	8.45	1.62	Ephb6	Eph receptor B6	Multiple_Complex
TC0600001875.mm.1	9.23	8.54	1.62	B630005N14Rik	RIKEN cDNA B630005N14 gene	Multiple_Complex
TC0700001620.mm.1	11.87	11.17	1.62	Ipo7; Snora23	importin 7; small nucleolar RNA, H/ACA box 23	Multiple_Complex
TC0800000472.mm.1	11.09	10.39	1.62	Micu3	mitochondrial calcium uptake family, member 3	Multiple_Complex
TC0800001928.mm.1	10.65	9.95	1.62	Hook3	hook homolog 3 (Drosophila)	Multiple_Complex
TC1000000907.mm.1	8.51	7.81	1.62	Gm10778	predicted gene 10778	Multiple_Complex
TC1400000100.mm.1	8.98	8.28	1.62	3830406C13Rik	RIKEN cDNA 3830406C13 gene; RIKEN cDNA 3830406C13 gene (3830406C13Rik), transcript variant 2, mRNA.	Multiple_Complex
TC1200002633.mm.1	6.49	5.8	1.61	Ighv1-56	immunoglobulin heavy variable 1-56	Coding
TSUnmapped00000029.mm.1	13.94	13.25	1.61	Psd3	pleckstrin and Sec7 domain containing 3	Coding
TC0400002271.mm.1	11.35	10.67	1.61	Wwp1	WW domain containing E3 ubiquitin protein ligase 1; WW domain containing E3 ubiquitin protein ligase 1 (Wwp1), mRNA.	Multiple_Complex
TC0500002767.mm.1	7.62	6.93	1.61	Sowahb	sosondowah ankyrin repeat domain family member B	Multiple_Complex
TC0700003372.mm.1	10.22	9.53	1.61	A230057D06Rik; Mir344d-3	RIKEN cDNA A230057D06 gene; microRNA 344d-3; RIKEN cDNA A230057D06 gene (A230057D06Rik), non-coding RNA.	Multiple_Complex
TC0800001604.mm.1	9.17	8.48	1.61	Gm21399	predicted gene, 21399	Multiple_Complex
TC0800002339.mm.1	12.82	12.13	1.61	Psd3	pleckstrin and Sec7 domain containing 3	Multiple_Complex
TC0800002683.mm.1	8.19	7.51	1.61	Rpgrip1l	Rpgrip1-like; Synthetic construct Mus musculus clone IMAGE:100068064, MGC:195681 Rpgrip1-like (Rpgrip1l) mRNA, encodes complete protein.	Multiple_Complex
TC0X00003399.mm.1	10.07	9.38	1.61	Sh3bgrl	SH3-binding domain glutamic acid-rich protein like	Multiple_Complex
TC0X00002556.mm.1	8.71	8.02	1.61	Gk	glycerol kinase	Multiple_Complex
TC0X00003364.mm.1	11.38	10.7	1.61	Frmpd4	FERM and PDZ domain containing 4	Multiple_Complex
TC1500000331.mm.1	12.59	11.91	1.61	Oxr1	oxidation resistance 1	Multiple_Complex
TC1500000478.mm.1	11.75	11.06	1.61	Efr3a	EFR3 homolog A (S. cerevisiae)	Multiple_Complex
TC1700001860.mm.1	7.94	7.25	1.61	Zfp763	zinc finger protein 763	Multiple_Complex
TC1900001398.mm.1	12.85	12.16	1.61	Atad1	ATPase family, AAA domain containing 1	Multiple_Complex
TC0300000323.mm.1	8.99	8.31	1.6	D3Ertd751e	DNA segment, Chr 3, ERATO Doi 751, expressed	Coding
TC0300001395.mm.1	18.64	17.96	1.6	Gm21962	predicted gene, 21962 [Source:MGI Symbol;Acc:MGI:5439431]	Coding
TC0800000714.mm.1	9.35	8.68	1.6	D130040H23Rik	RIKEN cDNA D130040H23 gene; Synthetic construct Mus musculus clone IMAGE:100069461, MGC:199363 RIKEN cDNA D130040H23 gene (D130040H23Rik) mRNA, encodes complete protein.	Coding
TC0X00001208.mm.1	7.94	7.26	1.6	Cldn34c2; Gm6604	claudin 34C2 [Source:MGI Symbol;Acc:MGI:3644765]; predicted gene 6604	Coding
TC1100001123.mm.1	9.68	9	1.6	Coro6	coronin 6	Coding
TC1300001030.mm.1	5.95	5.27	1.6	1700119I11Rik; RP24-73H24.2	RIKEN cDNA 1700119I11 gene [Source:MGI Symbol;Acc:MGI:1925729]; novel protein (1700119I11Rik)	Coding
TC4_JH584293_random00000012.mm.1	10.67	9.99	1.6	4933409K07Rik	RIKEN cDNA 4933409K07 gene	Coding
TC0100001955.mm.1	12.49	11.82	1.6	Arfgef1	ADP-ribosylation factor guanine nucleotide-exchange factor 1(brefeldin A-inhibited)	Multiple_Complex
TC0200000741.mm.1	6	5.32	1.6	Arhgap15	Rho GTPase activating protein 15 (Arhgap15), transcript variant 2, mRNA.; Rho GTPase activating protein 15	Multiple_Complex
TC0200001378.mm.1	11.74	11.06	1.6	Ckap5; Snord67	cytoskeleton associated protein 5; small nucleolar RNA, C/D box 67	Multiple_Complex
TC0300000220.mm.1	8.71	8.03	1.6	4930429B21Rik	RIKEN cDNA 4930429B21 gene	Multiple_Complex
TC0400000183.mm.1	11.68	11	1.6	Pnisr	PNN interacting serine/arginine-rich	Multiple_Complex
TC0500000096.mm.1	13.96	13.28	1.6	Pclo	piccolo (presynaptic cytomatrix protein); piccolo (presynaptic cytomatrix protein) (Pclo), transcript variant 2, mRNA.	Multiple_Complex
TC0700002349.mm.1	9.72	9.05	1.6	Zfp329	zinc finger protein 329	Multiple_Complex
TC0900000959.mm.1	9.94	9.26	1.6	Zfp280d	zinc finger protein 280D	Multiple_Complex
TC0900001202.mm.1	7.69	7.01	1.6	Atr	ataxia telangiectasia and Rad3 related	Multiple_Complex
TC0900002870.mm.1	9.42	8.74	1.6	Pls1	plastin 1 (I-isoform)	Multiple_Complex
TC0900003293.mm.1	11.99	11.31	1.6	Zfp445	zinc finger protein 445	Multiple_Complex
TC0X00003145.mm.1	3.87	3.18	1.6	Vmn1r239-ps	vomeronasal 1 receptor 239, pseudogene	Multiple_Complex
TC0X00003301.mm.1	13.36	12.68	1.6	Reps2	RALBP1 associated Eps domain containing protein 2	Multiple_Complex
TC1100000350.mm.1	13.07	12.4	1.6	Gm12112	predicted gene 12112 [Source:MGI Symbol;Acc:MGI:3650115]	Multiple_Complex
TC1100000499.mm.1	9.9	9.22	1.6	Zfp62	zinc finger protein 62	Multiple_Complex
TC1100002145.mm.1	5.88	5.2	1.6	Gm11965	predicted gene 11965 [Source:MGI Symbol;Acc:MGI:3649323]	Multiple_Complex
TC1300002588.mm.1	11.25	10.57	1.6	Erbb2ip	Erbb2 interacting protein; Erbb2 interacting protein (Erbb2ip), transcript variant 2, mRNA.	Multiple_Complex
TC1400002151.mm.1	10.53	9.86	1.6	Zdhhc20	zinc finger, DHHC domain containing 20	Multiple_Complex
TC1600001896.mm.1	8.66	7.99	1.6	Mir691	microRNA 691; microRNA 691 (Mir691), microRNA.	Multiple_Complex
TC1700000271.mm.1	7.89	7.21	1.6	Zfp51	zinc finger protein 51	Multiple_Complex
TC1800000503.mm.1	11.09	10.41	1.6	Dmxl1	Dmx-like 1	Multiple_Complex
TC0300002895.mm.1	9.65	8.98	1.59	Ugt8a	UDP galactosyltransferase 8A	Coding
TC0X00001142.mm.1	7.69	7.03	1.59	Klhl4	kelch-like 4	Coding
TC1200002594.mm.1	6.5	5.83	1.59	Ighv12-3	immunoglobulin heavy variable V12-3	Coding
TC0200003629.mm.1	5.62	4.95	1.59	Fap	fibroblast activation protein	Multiple_Complex
TC0300001112.mm.1	12.41	11.74	1.59	Kcna2	potassium voltage-gated channel, shaker-related subfamily, member 2	Multiple_Complex
TC0300002170.mm.1	9.24	8.57	1.59	Pdcd10	programmed cell death 10	Multiple_Complex
TC0400001894.mm.1	6.14	5.47	1.59	Rex2	reduced expression 2	Multiple_Complex
TC0400003682.mm.1	10.55	9.88	1.59	Gm13022	predicted gene 13022 [Source:MGI Symbol;Acc:MGI:3651775]	Multiple_Complex
TC0900000892.mm.1	10.18	9.51	1.59	Rora	RAR-related orphan receptor alpha; RAR-related orphan receptor alpha (Rora), mRNA.	Multiple_Complex
TC0X00000745.mm.1	10.65	9.98	1.59	Vbp1	von Hippel-Lindau binding protein 1; Synthetic construct Mus musculus clone IMAGE:100015730, MGC:183413 von Hippel-Lindau binding protein 1 (Vbp1) mRNA, encodes complete protein.	Multiple_Complex
TC0X00003278.mm.1	14.41	13.74	1.59	Cdkl5	cyclin-dependent kinase-like 5	Multiple_Complex
TC1100002767.mm.1	13.07	12.4	1.59	Gm12229	predicted gene 12229 [Source:MGI Symbol;Acc:MGI:3649743]	Multiple_Complex
TC1300002197.mm.1	6.86	6.19	1.59	Zfp367	zinc finger protein 367	Multiple_Complex
TC1400001036.mm.1	11.76	11.09	1.59	Sucla2	succinate-Coenzyme A ligase, ADP-forming, beta subunit	Multiple_Complex
TC1500000010.mm.1	8.88	8.21	1.59	Plcxd3	phosphatidylinositol-specific phospholipase C, X domain containing 3	Multiple_Complex
TC1500001646.mm.1	13.04	12.36	1.59	Kcnq3	potassium voltage-gated channel, subfamily Q, member 3	Multiple_Complex
TC1800000084.mm.1	12.26	11.6	1.59	Mib1	mindbomb homolog 1 (Drosophila)	Multiple_Complex
TC0600002385.mm.1	10.33	9.67	1.58	Gprin3	GPRIN family member 3	Coding
TC1400000485.mm.1	12.64	11.98	1.58	Psmc6	proteasome (prosome, macropain) 26S subunit, ATPase, 6	Coding
TC1700000991.mm.1	8.15	7.49	1.58	Zfp959	zinc finger protein 959	Coding
TC1800000201.mm.1	8.51	7.85	1.58	Fhod3	formin homology 2 domain containing 3; formin homology 2 domain containing 3 (Fhod3), mRNA.	Coding
TC0100000462.mm.1	14.84	14.17	1.58	Bmpr2	bone morphogenetic protein receptor, type II (serine/threonine kinase); Synthetic construct Mus musculus clone IMAGE:100062725, MGC:190942 bone morphogenic protein receptor, type II (serine/threonine kinase) (Bmpr2) mRNA, encodes complete protein.	Multiple_Complex
TC0200000909.mm.1	9.67	9.02	1.58	2013-03-06	membrane-associated ring finger (C3HC4) 7	Multiple_Complex
TC0400001164.mm.1	11.86	11.2	1.58	Eps15	epidermal growth factor receptor pathway substrate 15	Multiple_Complex
TC0700002272.mm.1	6.24	5.57	1.58	Gm3644	predicted gene 3644 [Source:MGI Symbol;Acc:MGI:3781820]	Multiple_Complex
TC0X00003067.mm.1	7.55	6.89	1.58	Rbm41	RNA binding motif protein 41	Multiple_Complex
TC1000001228.mm.1	8.12	7.45	1.58	Mgat4c	MGAT4 family, member C; mannosyl (alpha-1,3-)-glycoprotein beta-1,4-N-acetylglucosaminyltransferase, isozyme C (putative)	Multiple_Complex
TC1200001816.mm.1	10.61	9.95	1.58	Fbxo33	F-box protein 33	Multiple_Complex
TC1300001371.mm.1	10.17	9.51	1.58	Fam208b	family with sequence similarity 208, member B	Multiple_Complex
TC1900000520.mm.1	9.28	8.62	1.58	Hectd2	HECT domain containing 2	Multiple_Complex
TC1300002235.mm.1	5.17	4.52	1.57	Gm10323	predicted gene 10323 [Source:MGI Symbol;Acc:MGI:3809062]	Coding
TC1500001651.mm.1	7.29	6.64	1.57	Lrrc6	leucine rich repeat containing 6 (testis)	Coding
TC1800000377.mm.1	7.67	7.02	1.57	Pcdhb20	protocadherin beta 20	Coding
TSUnmapped00000007.mm.1	7.05	6.39	1.57	Samd15	sterile alpha motif domain containing 15	Coding
TC0100001129.mm.1	15.64	14.99	1.57	R3hdm1	R3H domain containing 1	Multiple_Complex
TC0300001394.mm.1	6.82	6.17	1.57	Ddit4l	DNA-damage-inducible transcript 4-like	Multiple_Complex
TC0300003248.mm.1	10.3	9.65	1.57	Rnpc3	RNA-binding region (RNP1, RRM) containing 3	Multiple_Complex
TC0400000567.mm.1	7.05	6.4	1.57	Smc2	structural maintenance of chromosomes 2	Multiple_Complex
TC0400000792.mm.1	4.51	3.86	1.57	Gm11252	predicted gene 11252 [Source:MGI Symbol;Acc:MGI:3651309]	Multiple_Complex
TC0400004198.mm.1	7.68	7.03	1.57	Gm13139; Znf41-ps	predicted gene 13139; ZNF41, pseudogene; ZNF41, pseudogene (Znf41-ps), non-coding RNA.	Multiple_Complex
TC0400002480.mm.1	12.32	11.67	1.57	Ccl27a	chemokine (C-C motif) ligand 27A	Multiple_Complex
TC0400003729.mm.1	9.11	8.46	1.57	Gm13131	predicted gene 13131 [Source:MGI Symbol;Acc:MGI:3651062]	Multiple_Complex
TC0600000053.mm.1	8.98	8.33	1.57	Mios	missing oocyte, meiosis regulator, homolog (Drosophila)	Multiple_Complex
TC0900001009.mm.1	14.52	13.86	1.57	Myo5a	myosin VA	Multiple_Complex
TC0900002738.mm.1	12.21	11.56	1.57	Tmem30a	transmembrane protein 30A	Multiple_Complex
TC1100003659.mm.1	7.54	6.89	1.57	Plxdc1	plexin domain containing 1	Multiple_Complex
TC1200000415.mm.1	8.7	8.05	1.57	G2e3	G2/M-phase specific E3 ubiquitin ligase	Multiple_Complex
TC1800000662.mm.1	6.92	6.28	1.57	Onecut2	one cut domain, family member 2	Multiple_Complex
TC0100000678.mm.1	9.4	8.76	1.56	Sgpp2	sphingosine-1-phosphate phosphotase 2	Coding
TC0900000131.mm.1	7.71	7.07	1.56	Gm5611	predicted gene 5611 [Source:MGI Symbol;Acc:MGI:3647121]	Coding
TC1000003047.mm.1	7.8	7.16	1.56	Rassf3	Ras association (RalGDS/AF-6) domain family member 3	Coding
TC1200002656.mm.1	4.8	4.16	1.56	Ighv1-76	immunoglobulin heavy variable 1-76	Coding
TC1300000803.mm.1	6.51	5.87	1.56	Gm10324	predicted gene 10324	Coding
TC1500000344.mm.1	13.86	13.22	1.56	Emc2	ER membrane protein complex subunit 2	Coding
TC1600000188.mm.1	18.4	17.77	1.56	Gm21897	predicted gene, 21897 [Source:MGI Symbol;Acc:MGI:5434061]	Coding
TC1800000897.mm.1	14.46	13.82	1.56	Neto1	neuropilin (NRP) and tolloid (TLL)-like 1	Coding
TC0200003401.mm.1	13.02	12.38	1.56	Strbp	spermatid perinuclear RNA binding protein	Multiple_Complex
TC0200003630.mm.1	5.75	5.11	1.56	Ifih1	interferon induced with helicase C domain 1	Multiple_Complex
TC0300000334.mm.1	11.93	11.29	1.56	Pcdh10	protocadherin 10	Multiple_Complex
TC0300001008.mm.1	5.2	4.56	1.56	Gm12488	predicted gene 12488 [Source:MGI Symbol;Acc:MGI:3650947]	Multiple_Complex
TC0400000384.mm.1	15.75	15.11	1.56	LOC100862170; 4933409K07Rik	PREDICTED: uncharacterized LOC100862170 (LOC100862170), miscRNA.; RIKEN cDNA 4933409K07 gene	Multiple_Complex
TC0400001865.mm.1	5.05	4.41	1.56	Gm13228	predicted gene 13228 [Source:MGI Symbol;Acc:MGI:3651932]	Multiple_Complex
TC0400001904.mm.1	5.75	5.11	1.56	Gm13145	predicted gene 13145 [Source:MGI Symbol;Acc:MGI:3701123]	Multiple_Complex
TC1100000648.mm.1	10.25	9.61	1.56	Gm12238	predicted gene 12238	Multiple_Complex
TC1400001509.mm.1	9.27	8.63	1.56	Gm20699	predicted gene 20699 [Source:MGI Symbol;Acc:MGI:5313146]	Multiple_Complex
TC0900000535.mm.1	10.09	9.46	1.55	Scn4b	sodium channel, type IV, beta	Coding
TC1300000969.mm.1	9.4	8.77	1.55	Cetn3	centrin 3	Coding
TC1400001045.mm.1	10.34	9.71	1.55	Htr2a	5-hydroxytryptamine (serotonin) receptor 2A	Coding
TC1500000578.mm.1	5.61	4.97	1.55	Gm19945	PREDICTED: predicted gene, 19945 (Gm19945), mRNA.	Coding
TC1600001835.mm.1	5.62	4.99	1.55	Csnka2ip	casein kinase 2, alpha prime interacting protein	Coding
TC0100000109.mm.1	11.63	10.99	1.55	Gdap1	ganglioside-induced differentiation-associated-protein 1	Multiple_Complex
TC0100001318.mm.1	6.49	5.85	1.55	Gm25663	predicted gene, 25663 [Source:MGI Symbol;Acc:MGI:5455440]	Multiple_Complex
TC0100001889.mm.1	12.16	11.52	1.55	Xkr4	X Kell blood group precursor related family member 4	Multiple_Complex
TC0100003502.mm.1	15.62	14.98	1.55	Rgs4	regulator of G-protein signaling 4	Multiple_Complex
TC0300001035.mm.1	11.82	11.19	1.55	Tspan2	tetraspanin 2	Multiple_Complex
TC0300001149.mm.1	7.05	6.41	1.55	Taf13	TAF13 RNA polymerase II, TATA box binding protein (TBP)-associated factor	Multiple_Complex
TC0400000231.mm.1	8.08	7.45	1.55	Gm11912	predicted gene 11912 [Source:MGI Symbol;Acc:MGI:3650147]	Multiple_Complex
TC0600000788.mm.1	12.07	11.43	1.55	Serbp1	serpine1 mRNA binding protein 1	Multiple_Complex
TC0900000262.mm.1	12.3	11.67	1.55	Opcml	opioid binding protein/cell adhesion molecule-like	Multiple_Complex
TC0900001602.mm.1	7.09	6.46	1.55	Gm15565	predicted gene 15565 [Source:MGI Symbol;Acc:MGI:3783014]	Multiple_Complex
TC0X00003361.mm.1	9.02	8.39	1.55	Prps2	phosphoribosyl pyrophosphate synthetase 2	Multiple_Complex
TC1100001131.mm.1	11.1	10.46	1.55	Nufip2	nuclear fragile X mental retardation protein interacting protein 2	Multiple_Complex
TC1100003258.mm.1	6.91	6.28	1.55	Nsrp1; Mir423	nuclear speckle regulatory protein 1; microRNA 423	Multiple_Complex
TC1700001870.mm.1	7.16	6.53	1.55	Zfp101	zinc finger protein 101; Synthetic construct Mus musculus clone IMAGE:100068108, MGC:195725 zinc finger protein 101 (Zfp101) mRNA, encodes complete protein.	Multiple_Complex
TC0400000412.mm.1	8.97	8.35	1.54	Ccl19; Gm2564	chemokine (C-C motif) ligand 19, mRNA (cDNA clone MGC:62903 IMAGE:1349213), complete cds.; predicted gene 2564; chemokine (C-C motif) ligand 19	Coding
TC1000002783.mm.1	6.99	6.37	1.54	Lrriq1	leucine-rich repeats and IQ motif containing 1	Coding
TC1100003743.mm.1	4.66	4.03	1.54	Krtap4-16	keratin associated protein 4-16	Coding
TC1300000102.mm.1	7.25	6.62	1.54	AW209491	expressed sequence AW209491	Coding
TC1700000750.mm.1	7.04	6.41	1.54	Rnf39	ring finger protein 39	Coding
TC1800000360.mm.1	8.15	7.53	1.54	Pcdhb6	protocadherin beta 6	Coding
TC0100003253.mm.1	8.71	8.09	1.54	Swt1	SWT1 RNA endoribonuclease homolog (S. cerevisiae)	Multiple_Complex
TC0200002130.mm.1	14.1	13.48	1.54	Pcsk2	proprotein convertase subtilisin/kexin type 2	Multiple_Complex
TC0200003752.mm.1	9.14	8.52	1.54	Cir1	corepressor interacting with RBPJ, 1	Multiple_Complex
TC0200004521.mm.1	11.3	10.68	1.54	Myef2; Gm9833	myelin basic protein expression factor 2, repressor; myelin basic protein expression factor 2, repressor pseudogene	Multiple_Complex
TC0300000221.mm.1	11.62	11	1.54	Pik3ca	phosphatidylinositol 3-kinase, catalytic, alpha polypeptide	Multiple_Complex
TC0300002838.mm.1	9.33	8.7	1.54	Tmem56	transmembrane protein 56	Multiple_Complex
TC0400003998.mm.1	6.69	6.08	1.54	Gm13157	predicted gene 13157	Multiple_Complex
TC0500003733.mm.1	10.63	10.01	1.54	Zfp644	zinc finger protein 644	Multiple_Complex
TC0500003481.mm.1	8.12	7.5	1.54	Zfp68	zinc finger protein 68	Multiple_Complex
TC0700002907.mm.1	8.06	7.43	1.54	AI987944	expressed sequence AI987944	Multiple_Complex
TC0900000673.mm.1	5.4	4.78	1.54	Gm15625	predicted gene 15625 [Source:MGI Symbol;Acc:MGI:3783069]	Multiple_Complex
TC0900001415.mm.1	4.98	4.35	1.54	Mir191; Mir425	microRNA 191; microRNA 425; microRNA 191 (Mir191), microRNA.	Multiple_Complex
TC0900001908.mm.1	8.63	8.01	1.54	Anln	anillin, actin binding protein	Multiple_Complex
TC0900002676.mm.1	10.2	9.58	1.54	Mapk6	mitogen-activated protein kinase 6; mitogen-activated protein kinase 6 (Mapk6), transcript variant 1, mRNA.	Multiple_Complex
TC0X00001621.mm.1	8.09	7.47	1.54	A830080D01Rik	RIKEN cDNA A830080D01 gene	Multiple_Complex
TC1000001300.mm.1	6.97	6.35	1.54	Gm5176	high mobility group box 2 pseudogene; predicted gene 5176 (Gm5176), non-coding RNA.	Multiple_Complex
TC1000001362.mm.1	5.23	4.61	1.54	Gm9002	predicted gene 9002 [Source:MGI Symbol;Acc:MGI:3647170]	Multiple_Complex
TC1000002775.mm.1	8.8	8.17	1.54	Tmtc3	transmembrane and tetratricopeptide repeat containing 3	Multiple_Complex
TC1100001154.mm.1	8.53	7.91	1.54	BC030499	cDNA sequence BC030499	Multiple_Complex
TC1200000458.mm.1	13.36	12.73	1.54	Srp54a	signal recognition particle 54A	Multiple_Complex
TC1400000858.mm.1	8.73	8.11	1.54	Sacs	sacsin	Multiple_Complex
TC1500000303.mm.1	12.31	11.68	1.54	Rims2	regulating synaptic membrane exocytosis 2	Multiple_Complex
TC1500001570.mm.1	8.32	7.7	1.54	Fbxo32	F-box protein 32	Multiple_Complex
TC1500001665.mm.1	6.55	5.93	1.54	Mir30b	microRNA 30b	Multiple_Complex
TC1700000822.mm.1	6.86	6.24	1.54	Ptchd4	patched domain containing 4	Multiple_Complex
TC1800001113.mm.1	13.04	12.41	1.54	Slc25a46	solute carrier family 25, member 46	Multiple_Complex
TC1900000428.mm.1	11.72	11.09	1.54	Cdc37l1	cell division cycle 37-like 1	Multiple_Complex
TC1900000471.mm.1	14.29	13.67	1.54	Pten	phosphatase and tensin homolog	Multiple_Complex
TC0300002143.mm.1	6.93	6.32	1.53	Sptssb	serine palmitoyltransferase, small subunit B	Coding
TC0700002235.mm.1	5.89	5.28	1.53	Vmn2r33	vomeronasal 2, receptor 33; vomeronasal 2, receptor33	Coding
TC0800002608.mm.1	13.47	12.86	1.53	Vps35	vacuolar protein sorting 35	Coding
TC0X00002472.mm.1	6.64	6.03	1.53	F8	coagulation factor VIII	Coding
TC1300000113.mm.1	7.84	7.23	1.53	Inhba	inhibin beta-A	Coding
TC1600001780.mm.1	4.12	3.51	1.53	Olfr173	olfactory receptor 173	Coding
TC1800000373.mm.1	8.25	7.64	1.53	Pcdhb16	protocadherin beta 16	Coding
TC4_JH584294_random00000005.mm.1	6.82	6.2	1.53	Gm10931	predicted gene 10931 [Source:MGI Symbol;Acc:MGI:3779142]	Coding
TC0100000588.mm.1	8.1	7.49	1.53	Vwc2l	von Willebrand factor C domain-containing protein 2-like	Multiple_Complex
TC0100001855.mm.1	11.92	11.31	1.53	Lpgat1	lysophosphatidylglycerol acyltransferase 1	Multiple_Complex
TC0100001937.mm.1	6.27	5.66	1.53	Gm15452	predicted gene 15452 [Source:MGI Symbol;Acc:MGI:3768636]	Multiple_Complex
TC0100002338.mm.1	9.68	9.07	1.53	Hecw2	HECT, C2 and WW domain containing E3 ubiquitin protein ligase 2	Multiple_Complex
TC0200003400.mm.1	7.69	7.07	1.53	Zbtb6; Zbtb26	zinc finger and BTB domain containing 6; zinc finger and BTB domain containing 26	Multiple_Complex
TC0200003447.mm.1	10.86	10.24	1.53	Lrp1b	low density lipoprotein-related protein 1B (deleted in tumors)	Multiple_Complex
TC0300000516.mm.1	10.96	10.35	1.53	Gm20657	predicted gene 20657 [Source:MGI Symbol;Acc:MGI:5313104]	Multiple_Complex
TC0300001916.mm.1	8.9	8.28	1.53	Sclt1	sodium channel and clathrin linker 1	Multiple_Complex
TC0300002067.mm.1	11.08	10.47	1.53	Dhx36	DEAH (Asp-Glu-Ala-His) box polypeptide 36	Multiple_Complex
TC0600002250.mm.1	8.44	7.82	1.53	Osbpl3	oxysterol binding protein-like 3	Multiple_Complex
TC0700003107.mm.1	10.46	9.84	1.53	Gabrg3	gamma-aminobutyric acid (GABA) A receptor, subunit gamma 3	Multiple_Complex
TC0700004126.mm.1	9.64	9.02	1.53	Btbd10	BTB (POZ) domain containing 10	Multiple_Complex
TC0800000300.mm.1	8.57	7.95	1.53	Zmat4	zinc finger, matrin type 4; zinc finger, matrin type 4 (Zmat4), mRNA.	Multiple_Complex
TC0800000661.mm.1	11.22	10.6	1.53	Spock3	sparc/osteonectin, cwcv and kazal-like domains proteoglycan 3	Multiple_Complex
TC0900003338.mm.1	9.23	8.62	1.53	Dync2h1	dynein cytoplasmic 2 heavy chain 1	Multiple_Complex
TC0900002308.mm.1	10.39	9.78	1.53	Cul5	cullin 5	Multiple_Complex
TC0900003342.mm.1	11.09	10.48	1.53	Syncrip	synaptotagmin binding, cytoplasmic RNA interacting protein	Multiple_Complex
TC0X00000204.mm.1	7.48	6.87	1.53	Rp2	retinitis pigmentosa 2 homolog (human)	Multiple_Complex
TC0X00001338.mm.1	15.93	15.31	1.53	Plp1	proteolipid protein (myelin) 1	Multiple_Complex
TC1100003161.mm.1	8.41	7.8	1.53	Aspa	aspartoacylase	Multiple_Complex
TC1200000387.mm.1	10.67	10.06	1.53	Pnpla8; Gm2027	patatin-like phospholipase domain containing 8; nuclear assembly factor 1 homolog pseudogene; predicted gene 2027 (Gm2027), non-coding RNA.	Multiple_Complex
TC1200000460.mm.1	13.4	12.78	1.53	Srp54b; Srp54a	signal recognition particle 54B; signal recognition particle 54a, mRNA (cDNA clone MGC:30254 IMAGE:3708250), complete cds.	Multiple_Complex
TC1300001430.mm.1	9.78	9.16	1.53	Chrm3	cholinergic receptor, muscarinic 3, cardiac	Multiple_Complex
TC1300001470.mm.1	10.34	9.72	1.53	Ggps1	geranylgeranyl diphosphate synthase 1	Multiple_Complex
TC1400002653.mm.1	11.04	10.43	1.53	Rbm26; Gm17066	RNA binding motif protein 26; predicted gene 17066	Multiple_Complex
TC1500000351.mm.1	11.26	10.65	1.53	Eny2	enhancer of yellow 2 homolog (Drosophila)	Multiple_Complex
TC1800000071.mm.1	10.27	9.66	1.53	Thoc1	THO complex 1	Multiple_Complex
TC0200004196.mm.1	15.89	15.29	1.52	Gm10800	predicted gene 10800 [Source:MGI Symbol;Acc:MGI:3641657]	Coding
TC0200004660.mm.1	8.64	8.03	1.52	Adra1d	adrenergic receptor, alpha 1d; Synthetic construct Mus musculus clone IMAGE:100068130, MGC:195747 adrenergic receptor, alpha 1d (Adra1d) mRNA, encodes complete protein.	Coding
TC0300003118.mm.1	7.69	7.09	1.52	Gm9912	predicted gene 9912	Coding
TC0600000127.mm.1	8.01	7.41	1.52	Cav2	caveolin 2	Coding
TC0600001696.mm.1	12.66	12.06	1.52	Etnk1	ethanolamine kinase 1	Coding
TC1200000093.mm.1	5.36	4.76	1.52	Rad51ap2	RAD51 associated protein 2	Coding
TC1300000194.mm.1	4.81	4.21	1.52	Vmn1r188	vomeronasal 1 receptor 188	Coding
TC1300000818.mm.1	6.47	5.87	1.52	Rsl1	regulator of sex limited protein 1	Coding
TC1300002006.mm.1	12.23	11.63	1.52	Diras2	DIRAS family, GTP-binding RAS-like 2	Coding
TC1900001760.mm.1	7.36	6.76	1.52	Gm7102	predicted gene 7102	Coding
TC0100002042.mm.1	12.42	11.81	1.52	Kcnq5	potassium voltage-gated channel, subfamily Q, member 5; Synthetic construct Mus musculus clone IMAGE:100063281, MGC:191051 potassium voltage-gated channel, subfamily Q, member 5 (Kcnq5) mRNA, encodes complete protein.	Multiple_Complex
TC0100003352.mm.1	11.21	10.6	1.52	Rabgap1l	RAB GTPase activating protein 1-like	Multiple_Complex
TC0200004302.mm.1	11.74	11.14	1.52	Gm13932	predicted gene 13932 [Source:MGI Symbol;Acc:MGI:3650981]	Multiple_Complex
TC0300000485.mm.1	12.39	11.78	1.52	Mbnl1	muscleblind-like 1 (Drosophila)	Multiple_Complex
TC0400000349.mm.1	12.35	11.74	1.52	Dnaja1; Mir207	DnaJ (Hsp40) homolog, subfamily A, member 1; microRNA 207	Multiple_Complex
TC0700001624.mm.1	10.23	9.62	1.52	Wee1	WEE 1 homolog 1 (S. pombe)	Multiple_Complex
TC0700001799.mm.1	8.6	8	1.52	Gm17136	predicted gene 17136 [Source:MGI Symbol;Acc:MGI:4937963]	Multiple_Complex
TC0900000216.mm.1	9.27	8.66	1.52	Zfp809	zinc finger protein 809	Multiple_Complex
TC0900000643.mm.1	9.87	9.26	1.52	Npat	nuclear protein in the AT region; Synthetic construct Mus musculus clone IMAGE:100069484, MGC:199386 nuclear protein in the AT region (Npat) mRNA, encodes complete protein.	Multiple_Complex
TC0X00002731.mm.1	6.57	5.96	1.52	Gm14844; RP23-49C8.11	predicted gene 14844; novel pseudogene	Multiple_Complex
TC0X00003155.mm.1	4.64	4.04	1.52	Gm20153	PREDICTED: predicted gene, 20153 (Gm20153), mRNA.	Multiple_Complex
TC1000001966.mm.1	9.41	8.81	1.52	Gm7909	predicted gene 7909 [Source:MGI Symbol;Acc:MGI:3645643]	Multiple_Complex
TC1300001674.mm.1	11.92	11.31	1.52	Nrsn1	neurensin 1	Multiple_Complex
TC1600000704.mm.1	10.88	10.28	1.52	Ift57	intraflagellar transport 57	Multiple_Complex
TC1700000284.mm.1	7.62	7.02	1.52	Zfp943	zinc finger prtoein 943	Multiple_Complex
TC1700002368.mm.1	9.4	8.79	1.52	Efna5	ephrin A5	Multiple_Complex
TC0100001247.mm.1	14.63	14.03	1.51	Gm4204	predicted gene 4204 [Source:MGI Symbol;Acc:MGI:3782381]	Coding
TC0100001338.mm.1	10.33	9.74	1.51	Ptgs2	prostaglandin-endoperoxide synthase 2	Coding
TC0200000798.mm.1	11.92	11.33	1.51	Epc2	enhancer of polycomb homolog 2 (Drosophila)	Coding
TC0300001588.mm.1	5.18	4.59	1.51	Rpe65	retinal pigment epithelium 65	Coding
TC0400003894.mm.1	10.91	10.31	1.51	Efhd2	EF hand domain containing 2	Coding
TC0700001317.mm.1	9.78	9.19	1.51	Rab30	RAB30, member RAS oncogene family	Coding
TC0800002236.mm.1	12.2	11.6	1.51	Spcs3	signal peptidase complex subunit 3 homolog (S. cerevisiae)	Coding
TC0900001692.mm.1	11.71	11.11	1.51	Aasdhppt	aminoadipate-semialdehyde dehydrogenase-phosphopantetheinyl transferase	Coding
TC1300001169.mm.1	13.98	13.39	1.51	Sgtb	small glutamine-rich tetratricopeptide repeat (TPR)-containing, beta	Coding
TC4_JH584293_random00000008.mm.1	8.23	7.63	1.51	Ccl19	chemokine (C-C motif) ligand 19, mRNA (cDNA clone MGC:62903 IMAGE:1349213), complete cds.; chemokine (C-C motif) ligand 19	Coding
TC0100000056.mm.1	10.52	9.92	1.51	A830018L16Rik	RIKEN cDNA A830018L16 gene	Multiple_Complex
TC0100002314.mm.1	13.07	12.48	1.51	Gls	glutaminase	Multiple_Complex
TC0100003239.mm.1	9.93	9.33	1.51	BC003331	cDNA sequence BC003331	Multiple_Complex
TC0100003614.mm.1	7.57	6.98	1.51	Pld5	phospholipase D family, member 5	Multiple_Complex
TC0300002212.mm.1	13.22	12.62	1.51	Glrb	glycine receptor, beta subunit; glycine receptor, beta subunit (Glrb), mRNA.	Multiple_Complex
TC0400000212.mm.1	8.6	8	1.51	Ndufaf4	NADH dehydrogenase (ubiquinone) 1 alpha subcomplex, assembly factor 4	Multiple_Complex
TC0400002112.mm.1	5.2	4.6	1.51	Vmn2r123; Vmn2r-ps159	vomeronasal 2, receptor 123; vomeronasal 2, receptor, pseudogene 159; Synthetic construct Mus musculus clone IMAGE:100016520, MGC:184589 vomeronasal 2, receptor 123 (Vmn2r123) mRNA, encodes complete protein.	Multiple_Complex
TC0600003163.mm.1	12.91	12.32	1.51	Kcna1	potassium voltage-gated channel, shaker-related subfamily, member 1	Multiple_Complex
TC0700001919.mm.1	9.3	8.7	1.51	Pstk	phosphoseryl-tRNA kinase	Multiple_Complex
TC0800002277.mm.1	7.89	7.3	1.51	Gm15881	predicted gene 15881; predicted gene 15881 (Gm15881), mRNA.	Multiple_Complex
TC0900002698.mm.1	9.65	9.05	1.51	Mlip	muscular LMNA-interacting protein	Multiple_Complex
TC0X00002825.mm.1	9.34	8.74	1.51	Magt1	magnesium transporter 1	Multiple_Complex
TC1000001868.mm.1	5.93	5.34	1.51	Eya4	eyes absent 4 homolog (Drosophila)	Multiple_Complex
TC1000002464.mm.1	9.42	8.83	1.51	2610008E11Rik	RIKEN cDNA 2610008E11 gene	Multiple_Complex
TC1100000797.mm.1	8.8	8.21	1.51	Gm12276	predicted gene 12276 [Source:MGI Symbol;Acc:MGI:3649700]	Multiple_Complex
TC1100004003.mm.1	10.25	9.66	1.51	Abca5	ATP-binding cassette, sub-family A (ABC1), member 5	Multiple_Complex
TC1200001911.mm.1	6.89	6.3	1.51	4930447C04Rik	RIKEN cDNA 4930447C04 gene	Multiple_Complex
TC1300001941.mm.1	9.76	9.16	1.51	Mirlet7d	microRNA let7d	Multiple_Complex
TC1600000468.mm.1	11.4	10.81	1.51	Zfp148	zinc finger protein 148	Multiple_Complex
TC1800000188.mm.1	9.19	8.59	1.51	Zfp397	zinc finger protein 397	Multiple_Complex
TC1800000995.mm.1	9.24	8.65	1.51	Ankrd29	ankyrin repeat domain 29	Multiple_Complex
TC0100000332.mm.1	11.18	10.59	1.5	Tpp2	tripeptidyl peptidase II	Coding
TC0400002637.mm.1	9.89	9.31	1.5	Mrpl50	mitochondrial ribosomal protein L50	Coding
TC0700000755.mm.1	6.13	5.55	1.5	EU599041	expressed sequence EU599041	Coding
TC1300002775.mm.1	8.01	7.42	1.5	Zfp58	zinc finger protein 58	Coding
TC0100003170.mm.1	10.56	9.97	1.5	Nek7	NIMA (never in mitosis gene a)-related expressed kinase 7	Multiple_Complex
TC0500001656.mm.1	8.31	7.72	1.5	Zfp157	zinc finger protein 157	Multiple_Complex
TC0600001153.mm.1	13.46	12.88	1.5	Gm6565	predicted gene 6565	Multiple_Complex
TC0700001356.mm.1	10.24	9.65	1.5	Rsf1	remodeling and spacing factor 1	Multiple_Complex
TC0X00000016.mm.1	7.47	6.88	1.5	Gm15249; RP23-22L6.7	predicted gene 15249; ubiquitin-conjugating enzyme E2D 3 (UBC4/5 homolog, yeast) (Ube2d3) pseudogene	Multiple_Complex
TC1100003853.mm.1	4.88	4.29	1.5	Gm11637	predicted gene 11637 [Source:MGI Symbol;Acc:MGI:3651875]	Multiple_Complex
TC1300001088.mm.1	5.05	5.64	-1.5	Gm17622	predicted gene, 17622 [Source:MGI Symbol;Acc:MGI:4937256]	Coding
TC0300002499.mm.1	6.09	6.67	-1.5	Hist2h2ac	histone cluster 2, H2ac	Coding
TC0900001385.mm.1	13.54	14.12	-1.5	Camkv	CaM kinase-like vesicle-associated	Coding
TC1100001452.mm.1	5.64	6.22	-1.5	Samd14	sterile alpha motif domain containing 14	Multiple_Complex
TC1200001990.mm.1	10.61	11.2	-1.5	Actn1	actinin, alpha 1	Multiple_Complex
TC1400001672.mm.1	11.82	12.41	-1.5	Nisch	nischarin; Synthetic construct Mus musculus clone IMAGE:100068156, MGC:195773 nischarin (Nisch) mRNA, encodes complete protein.	Multiple_Complex
TC1500002040.mm.1	7.31	7.89	-1.5	Plxnb2	plexin B2; plexin B2 (Plxnb2), mRNA.	Multiple_Complex
TC1700001783.mm.1	11.96	12.55	-1.5	Mtch1	mitochondrial carrier homolog 1 (C. elegans)	Multiple_Complex
TC1700001950.mm.1	9.45	10.04	-1.5	Prrc2a	proline-rich coiled-coil 2A	Multiple_Complex
TC0200002296.mm.1	8.41	9	-1.51	Mcts2	malignant T cell amplified sequence 2	Coding
TC0600003557.mm.1	4.17	4.76	-1.51	Igkv4-74	immunoglobulin kappa variable 4-74	Coding
TC1100000327.mm.1	11.61	12.21	-1.51	Nsg2	neuron specific gene family member 2	Coding
TC1900000268.mm.1	4.4	4.99	-1.51	Olfr1463	olfactory receptor 1463; Synthetic construct Mus musculus clone IMAGE:100016353, MGC:184554 olfactory receptor 1463 (Olfr1463) mRNA, encodes complete protein.	Coding
TSUnmapped00000044.mm.1	8.09	8.69	-1.51	Rora	RAR-related orphan receptor alpha	Coding
TC0500001992.mm.1	4.91	5.51	-1.51	Cd36	CD36 antigen	Multiple_Complex
TC0700000024.mm.1	11.29	11.88	-1.51	Leng8	leukocyte receptor cluster (LRC) member 8	Multiple_Complex
TC0700002663.mm.1	6.61	7.2	-1.51	Ltbp4	latent transforming growth factor beta binding protein 4	Multiple_Complex
TC0700004470.mm.1	7	7.59	-1.51	Tcerg1l	transcription elongation regulator 1-like	Multiple_Complex
TC0800001400.mm.1	13.69	14.28	-1.51	Cmip	c-Maf inducing protein	Multiple_Complex
TC0800002558.mm.1	6.84	7.43	-1.51	Adgre5; Mir1668	adhesion G protein-coupled receptor E5; microRNA 1668	Multiple_Complex
TC0900000113.mm.1	7.99	8.59	-1.51	Gpr83	G protein-coupled receptor 83	Multiple_Complex
TC1100002515.mm.1	10.72	11.32	-1.51	Tenm2	teneurin transmembrane protein 2	Multiple_Complex
TC1400001517.mm.1	8.42	9.01	-1.51	Gm2237	predicted gene 2237	Multiple_Complex
TC1700000060.mm.1	9.45	10.04	-1.51	Dynlt1b	dynein light chain Tctex-type 1B	Multiple_Complex
TC1700000428.mm.1	11.87	12.47	-1.51	Syngap1	synaptic Ras GTPase activating protein 1 homolog (rat)	Multiple_Complex
TC1700001388.mm.1	8.66	9.25	-1.51	Dynlt1f; Dynlt1c	dynein light chain Tctex-type 1F; dynein light chain Tctex-type 1C (Dynlt1c), mRNA.	Multiple_Complex
TC0200003552.mm.1	8.6	9.21	-1.52	Rprm	reprimo, TP53 dependent G2 arrest mediator candidate	Coding
TC0300003215.mm.1	8.59	9.19	-1.52	Hist2h2aa1; Hist2h2aa2	histone cluster 2, H2aa1 (Hist2h2aa1), mRNA.; histone cluster 2, H2aa2; histone cluster 2, H2aa1, mRNA (cDNA clone MGC:5956 IMAGE:3582122), complete cds.; histone cluster 2, H2aa1, mRNA (cDNA clone MGC:73680 IMAGE:1448126), complete cds.; histone cluster 2, H2aa1, mRNA (cDNA clone MGC:107211 IMAGE:6771160), complete cds.; histone cluster 2, H2aa1, mRNA (cDNA clone MGC:182884 IMAGE:9087498), compl…	Coding
TC0300002370.mm.1	9.04	9.64	-1.52	Ints3	integrator complex subunit 3	Coding
TC0700000006.mm.1	14.68	15.29	-1.52	Prkcg	protein kinase C, gamma	Coding
TC0700001570.mm.1	4.36	4.97	-1.52	Olfr714	olfactory receptor 714	Coding
TC0800000983.mm.1	7.11	7.71	-1.52	Man2b1	mannosidase 2, alpha B1	Coding
TC0900002078.mm.1	4.36	4.97	-1.52	Olfr44	olfactory receptor 44; Synthetic construct Mus musculus clone IMAGE:100063433, MGC:191083 olfactory receptor 44 (Olfr44) mRNA, encodes complete protein.	Coding
TC1300001594.mm.1	4.81	5.42	-1.52	Vmn1r206	vomeronasal 1 receptor 206	Coding
TC1400002785.mm.1	9.53	10.14	-1.52	Gm2897; Gm3005	predicted gene 2897 (Gm2897), transcript variant 1, mRNA.; predicted gene 3005	Coding
TC1400002854.mm.1	9.07	9.67	-1.52	Gm3558	predicted gene 3558	Coding
TC1500001684.mm.1	7.73	8.34	-1.52	Trappc9	trafficking protein particle complex 9	Coding
TC1700000703.mm.1	4.36	4.96	-1.52	Ier3	immediate early response 3	Coding
TC0200001449.mm.1	5.79	6.39	-1.52			Multiple_Complex
TC0300001221.mm.1	7.29	7.89	-1.52	Dpyd	dihydropyrimidine dehydrogenase	Multiple_Complex
TC0700001668.mm.1	8.31	8.91	-1.52	Spon1	spondin 1, (f-spondin) extracellular matrix protein	Multiple_Complex
TC0700002057.mm.1	12.94	13.55	-1.52	Ap2a2	adaptor-related protein complex 2, alpha 2 subunit	Multiple_Complex
TC0X00000668.mm.1	8.19	8.79	-1.52	Nsdhl	NAD(P) dependent steroid dehydrogenase-like	Multiple_Complex
TC0X00000712.mm.1	6.72	7.32	-1.52	Plxna3	plexin A3	Multiple_Complex
TC1000001768.mm.1	7.63	8.23	-1.52	Phactr2	phosphatase and actin regulator 2	Multiple_Complex
TC1000003104.mm.1	9.51	10.12	-1.52	Dtx3	deltex 3 homolog (Drosophila)	Multiple_Complex
TC1700000117.mm.1	8.73	9.33	-1.52	Agpat4	1-acylglycerol-3-phosphate O-acyltransferase 4 (lysophosphatidic acid acyltransferase, delta)	Multiple_Complex
TC1900000139.mm.1	4.06	4.66	-1.52	Snord118	small nucleolar RNA, C/D box 118	Multiple_Complex
TC1000002381.mm.1	8.73	9.35	-1.53	Cabin1	calcineurin binding protein 1	Coding
TC1400002780.mm.1	8.29	8.9	-1.53	Gm2897	predicted gene 2897; predicted gene 2897 (Gm2897), transcript variant 1, mRNA.	Coding
TSUnmapped00000024.mm.1	8.57	9.19	-1.53	Gm21992	predicted gene 21992	Coding
TC0100003294.mm.1	13.19	13.81	-1.53	Cacna1e	calcium channel, voltage-dependent, R type, alpha 1E subunit	Multiple_Complex
TC0200002709.mm.1	7.35	7.96	-1.53	Zfp831	zinc finger protein 831	Multiple_Complex
TC0200003320.mm.1	10.55	11.16	-1.53	Ralgps1	Ral GEF with PH domain and SH3 binding motif 1	Multiple_Complex
TC0800000321.mm.1	8.49	9.11	-1.53	Fgfr1	fibroblast growth factor receptor 1	Multiple_Complex
TC0X00002710.mm.1	6.9	7.51	-1.53	Slc7a3	solute carrier family 7 (cationic amino acid transporter, y+ system), member 3	Multiple_Complex
TC1000001336.mm.1	8.59	9.21	-1.53	Ptprb	protein tyrosine phosphatase, receptor type, B	Multiple_Complex
TC1100000048.mm.1	7.38	8	-1.53	Ascc2	activating signal cointegrator 1 complex subunit 2	Multiple_Complex
TC1200001136.mm.1	7.37	7.98	-1.53	6430411K18Rik; Mir127; Mir433	RIKEN cDNA 6430411K18 gen; microRNA 127; microRNA 433; RIKEN cDNA 6430411K18 gen (6430411K18Rik), non-coding RNA.	Multiple_Complex
TC1300000275.mm.1	8.46	9.07	-1.53	Fam65b	family with sequence similarity 65, member B; family with sequence similarity 65, member B (Fam65b), transcript variant 3, mRNA.	Multiple_Complex
TC1500001689.mm.1	10.64	11.25	-1.53	Ago2	argonaute RISC catalytic subunit 2	Multiple_Complex
TC1800001700.mm.1	9.09	9.71	-1.53	Tshz1	teashirt zinc finger family member 1	Multiple_Complex
TC0100001692.mm.1	6.29	6.91	-1.54	Kif26b	kinesin family member 26B	Coding
TC0600001930.mm.1	4.01	4.63	-1.54	Fezf1	Fez family zinc finger 1	Coding
TC0X00000282.mm.1	5.24	5.86	-1.54	Gm21951	predicted gene, 21951	Coding
TC0X00000940.mm.1	7.2	7.83	-1.54	Tmem28	transmembrane protein 28	Coding
TC0400000020.mm.1	12.31	12.93	-1.54	Gm11807; RP23-76M24.1	predicted gene 11807; novel pseudogene	Multiple_Complex
TC0800001289.mm.1	7.05	7.67	-1.54	Zfhx3	zinc finger homeobox 3	Multiple_Complex
TC0900000452.mm.1	11.69	12.31	-1.54	Scn3b	sodium channel, voltage-gated, type III, beta	Multiple_Complex
TC0X00000607.mm.1	3.2	3.83	-1.54	Gm6806	predicted gene 6806 [Source:MGI Symbol;Acc:MGI:3649146]	Multiple_Complex
TC0X00001564.mm.1	7.48	8.1	-1.54	2210013O21Rik	RIKEN cDNA 2210013O21 gene	Multiple_Complex
TC0X00002783.mm.1	8.72	9.34	-1.54	Slc16a2	solute carrier family 16 (monocarboxylic acid transporters), member 2	Multiple_Complex
TC1000003119.mm.1	12.15	12.77	-1.54	Lrp1	low density lipoprotein receptor-related protein 1	Multiple_Complex
TC1100003055.mm.1	6.91	7.54	-1.54	Cd68	CD68 antigen (Cd68), mRNA.; CD68 antigen	Multiple_Complex
TC1100003061.mm.1	9.63	10.25	-1.54	Polr2a	polymerase (RNA) II (DNA directed) polypeptide A (Polr2a), mRNA.; polymerase (RNA) II (DNA directed) polypeptide A	Multiple_Complex
TC1300000432.mm.1	7.85	8.47	-1.54	Rreb1	ras responsive element binding protein 1	Multiple_Complex
TC1300000643.mm.1	9.61	10.23	-1.54	Unc5a	unc-5 homolog A (C. elegans)	Multiple_Complex
TC1400001315.mm.1	9.45	10.07	-1.54	Farp1	FERM, RhoGEF (Arhgef) and pleckstrin domain protein 1 (chondrocyte-derived); Synthetic construct Mus musculus clone IMAGE:100063448, MGC:191087 FERM, RhoGEF (Arhgef) and pleckstrin domain protein 1 (chondrocyte-derived) (Farp1) mRNA, encodes complete protein.	Multiple_Complex
TC0200001249.mm.1	4.96	5.59	-1.55	Olfr1015	olfactory receptor 1015	Coding
TC0600000470.mm.1	4.57	5.2	-1.55	Olfr449	olfactory receptor 449	Coding
TC0700004575.mm.1	5.44	6.08	-1.55	Th	tyrosine hydroxylase; Synthetic construct Mus musculus clone IMAGE:100062130, MGC:190374 tyrosine hydroxylase (Th) mRNA, encodes complete protein.	Coding
TC0900002181.mm.1	11.73	12.37	-1.55	Kmt2a	lysine (K)-specific methyltransferase 2A	Coding
TC1000000508.mm.1	11.92	12.55	-1.55	Fabp7	fatty acid binding protein 7, brain	Coding
TC1200002588.mm.1	3.91	4.54	-1.55	Ighv3-5	Ighv3-5 immunoglobulin heavy variable 3-5	Coding
TC1400002788.mm.1	9.21	9.84	-1.55	Gm5796; Gm3095; Gm8108	predicted gene 5796; predicted gene 3095; predicted gene 8108	Coding
TC1400002789.mm.1	9.2	9.82	-1.55	Gm2974	predicted gene 2974 [Source:MGI Symbol;Acc:MGI:3781152]	Coding
TC1500001875.mm.1	8.11	8.74	-1.55	Kcnj4	potassium inwardly-rectifying channel, subfamily J, member 4	Coding
TC0200005472.mm.1	7.75	8.39	-1.55	Eng	endoglin	Multiple_Complex
TC0700001409.mm.1	6.48	7.11	-1.55	Ucp2	uncoupling protein 2 (mitochondrial, proton carrier)	Multiple_Complex
TC0800001320.mm.1	11.47	12.1	-1.55	Mtss1l	metastasis suppressor 1-like	Multiple_Complex
TC0X00003395.mm.1	8.22	8.85	-1.55	Med12	mediator complex subunit 12; mediator of RNA polymerase II transcription, subunit 12 homolog (yeast)	Multiple_Complex
TC1100000336.mm.1	11.11	11.74	-1.55	Hba-a2; Hba-a1	hemoglobin alpha, adult chain 2; hemoglobin alpha, adult chain 1 (Hba-a1), mRNA.; hemoglobin alpha, adult chain 1; Synthetic construct Mus musculus clone IMAGE:100062289, MGC:190450 hemoglobin alpha, adult chain 2 (Hba-a2) mRNA, encodes complete protein.	Multiple_Complex
TC1200001997.mm.1	8.21	8.84	-1.55	Scarna3b; Mir1843a	small Cajal body-specific RNA 3B; microRNA 1843a	Multiple_Complex
TC1500001987.mm.1	8.51	9.14	-1.55	1810041L15Rik	RIKEN cDNA 1810041L15 gene	Multiple_Complex
TC1700000061.mm.1	8.57	9.21	-1.55	Dynlt1f; Dynlt1c	dynein light chain Tctex-type 1F (Dynlt1f), transcript variant 1, mRNA.; dynein light chain Tctex-type 1C; dynein light chain Tctex-type 1F	Multiple_Complex
TC1700001178.mm.1	9.62	10.25	-1.55	Crim1	cysteine rich transmembrane BMP regulator 1 (chordin like)	Multiple_Complex
TC1700001661.mm.1	8.61	9.24	-1.55	Cacna1h	calcium channel, voltage-dependent, T type, alpha 1H subunit	Multiple_Complex
TC1800000685.mm.1	5.66	6.3	-1.55	Grp; Rax	gastrin releasing peptide; retina and anterior neural fold homeobox	Multiple_Complex
TC1800001625.mm.1	9.58	10.21	-1.55	Rnf165	ring finger protein 165	Multiple_Complex
TC1900000356.mm.1	9.1	9.73	-1.55	Trpm3	transient receptor potential cation channel, subfamily M, member 3	Multiple_Complex
TC0100002606.mm.1	13.95	14.59	-1.56	Ptprn	protein tyrosine phosphatase, receptor type, N; Synthetic construct Mus musculus clone IMAGE:100062115, MGC:190366 protein tyrosine phosphatase, receptor type, N (Ptprn) mRNA, encodes complete protein.	Coding
TC0200000048.mm.1	8.73	9.37	-1.56	Ccdc3	coiled-coil domain containing 3	Coding
TC0700000281.mm.1	5.68	6.32	-1.56	Irf2bp1	interferon regulatory factor 2 binding protein 1	Coding
TC0X00001411.mm.1	3.96	4.6	-1.56	Rgag1	retrotransposon gag domain containing 1	Coding
TC1400000040.mm.1	9.21	9.85	-1.56	Gm3317; Gm3488	predicted gene 3317; predicted gene, 3488 (Gm3488), mRNA.	Coding
TC1400000046.mm.1	9.26	9.9	-1.56	Gm3317; Gm3488	predicted gene 3317 (Gm3317), mRNA.; predicted gene, 3488; predicted gene 3317	Coding
TC1400000767.mm.1	9.57	10.21	-1.56	Gm17428	predicted gene, 17428 [Source:MGI Symbol;Acc:MGI:4937062]	Coding
TC1400002496.mm.1	6.67	7.31	-1.56	Pcdh8	protocadherin 8	Coding
TC0200003339.mm.1	7.56	8.21	-1.56	Pbx3	pre B cell leukemia homeobox 3	Multiple_Complex
TC0400000543.mm.1	8.32	8.96	-1.56	Plppr1	phospholipid phosphatase related 1	Multiple_Complex
TC0400000602.mm.1	10	10.64	-1.56	Zfp462	zinc finger protein 462	Multiple_Complex
TC0400004194.mm.1	10.61	11.26	-1.56	Ubr4	ubiquitin protein ligase E3 component n-recognin 4	Multiple_Complex
TC0500000170.mm.1	6.99	7.63	-1.56	Gsap	gamma-secretase activating protein	Multiple_Complex
TC0500003028.mm.1	9.4	10.04	-1.56	Sgsm1	small G protein signaling modulator 1; small G protein signaling modulator 1 (Sgsm1), transcript variant 2, non-coding RNA.; small G protein signaling modulator 1 (Sgsm1), transcript variant 4, long non-coding RNA.	Multiple_Complex
TC0800000104.mm.1	6.28	6.92	-1.56	Gm5607	predicted gene 5607	Multiple_Complex
TC0900002347.mm.1	10.27	10.91	-1.56	Peak1	pseudopodium-enriched atypical kinase 1	Multiple_Complex
TC1000003166.mm.1	7.08	7.72	-1.56	Gdf11	growth differentiation factor 11	Multiple_Complex
TC1100000019.mm.1	5.59	6.23	-1.56	Gm11950	predicted gene 11950 [Source:MGI Symbol;Acc:MGI:3650313]	Multiple_Complex
TC1100000957.mm.1	11.36	12	-1.56	Mink1	misshapen-like kinase 1 (zebrafish)	Multiple_Complex
TC1100003962.mm.1	8.66	9.31	-1.56	Cacng4	calcium channel, voltage-dependent, gamma subunit 4	Multiple_Complex
TC1400002787.mm.1	9.13	9.77	-1.56	Gm3002	alpha-takusan pseudogene	Multiple_Complex
TC1600001443.mm.1	7.07	7.71	-1.56	Atp13a4	ATPase type 13A4	Multiple_Complex
TC1800001312.mm.1	9.2	9.84	-1.56	Sema6a	sema domain, transmembrane domain (TM), and cytoplasmic domain, (semaphorin) 6A	Multiple_Complex
TC0200005313.mm.1	8.74	9.38	-1.57	Gm20721	predicted gene, 20721 [Source:MGI Symbol;Acc:MGI:5313030]	Coding
TC0700000243.mm.1	10.83	11.48	-1.57	Pnmal2	PNMA-like 2	Coding
TC1100003046.mm.1	6.97	7.62	-1.57	Efnb3	ephrin B3	Coding
TC1400001429.mm.1	9.37	10.02	-1.57	Gm10128	predicted gene 10128 [Source:MGI Symbol;Acc:MGI:3704427]	Coding
TC1400002740.mm.1	12.29	12.93	-1.57	Dock9	dedicator of cytokinesis 9; Synthetic construct Mus musculus clone IMAGE:100068373, MGC:195917 dedicator of cytokinesis 9 (Dock9) mRNA, encodes complete protein.	Coding
TC1200001697.mm.1	12.98	13.63	-1.57	Mir5125	microRNA 5125	Multiple_Complex
TC0200001448.mm.1	11.07	11.73	-1.57	Trp53i11	transformation related protein 53 inducible protein 11	Multiple_Complex
TC0300001966.mm.1	6.01	6.67	-1.57	Gm10728	predicted gene 10728	Multiple_Complex
TC0300002273.mm.1	9.63	10.28	-1.57	Dclk2	doublecortin-like kinase 2	Multiple_Complex
TC0400003712.mm.1	9.82	10.47	-1.57	Arid1a; Mir7227	AT rich interactive domain 1A (SWI-like); microRNA 7227	Multiple_Complex
TC0500000200.mm.1	8.29	8.94	-1.57	Snord93	small nucleolar RNA, C/D box 93	Multiple_Complex
TC0600002233.mm.1	8.71	9.36	-1.57	Tmem176b	transmembrane protein 176B; transmembrane protein 176B (Tmem176b), transcript variant 4, mRNA.	Multiple_Complex
TC0600002756.mm.1	5.89	6.54	-1.57	Adamts9	a disintegrin-like and metallopeptidase (reprolysin type) with thrombospondin type 1 motif, 9	Multiple_Complex
TC0700000276.mm.1	9.27	9.93	-1.57	Nova2	neuro-oncological ventral antigen 2	Multiple_Complex
TC0X00003023.mm.1	9.44	10.09	-1.57	Bex1	brain expressed gene 1	Multiple_Complex
TC1000002714.mm.1	10.62	11.27	-1.57	Plxnc1	plexin C1	Multiple_Complex
TC0200001878.mm.1	5.28	5.94	-1.58	Ctxn2	cortexin 2	Coding
TC0900000374.mm.1	3.78	4.43	-1.58	Olfr875	olfactory receptor 875	Coding
TC1400002791.mm.1	9.05	9.71	-1.58	Gm3264; Gm3173	predicted gene 3264; predicted gene 3173	Coding
TC1400002847.mm.1	9.14	9.8	-1.58	Gm3667	predicted gene 3667	Coding
TC1500002042.mm.1	8.34	9	-1.58	Dennd6b	DENN/MADD domain containing 6B	Coding
TC0300000871.mm.1	10.3	10.96	-1.58	Celf3	CUGBP, Elav-like family member 3; CUGBP, Elav-like family member 3 (Celf3), mRNA.	Multiple_Complex
TC0700001768.mm.1	6.91	7.57	-1.58			Multiple_Complex
TC0900000540.mm.1	10.27	10.94	-1.58	Fxyd6	FXYD domain-containing ion transport regulator 6	Multiple_Complex
TC0900001367.mm.1	9.05	9.71	-1.58	Cacna2d2	calcium channel, voltage-dependent, alpha 2/delta subunit 2	Multiple_Complex
TC0X00000443.mm.1	4.53	5.18	-1.58	Arhgap36	Rho GTPase activating protein 36	Multiple_Complex
TC0X00002130.mm.1	11.8	12.46	-1.58	Gm14604; RP23-260P9.1	predicted gene 14604; novel pseudogene	Multiple_Complex
TC0X00002431.mm.1	9.85	10.51	-1.58	Pnck	pregnancy upregulated non-ubiquitously expressed CaM kinase	Multiple_Complex
TC1100000025.mm.1	8.54	9.2	-1.58	Dusp18	dual specificity phosphatase 18	Multiple_Complex
TC1100000902.mm.1	5.69	6.35	-1.58	Aloxe3	arachidonate lipoxygenase 3	Multiple_Complex
TC1100003049.mm.1	11.56	12.22	-1.58	Atp1b2	ATPase, Na+/K+ transporting, beta 2 polypeptide	Multiple_Complex
TC1200001005.mm.1	4.13	4.8	-1.58	Gm16285	predicted gene 16285 [Source:MGI Symbol;Acc:MGI:3826537]	Multiple_Complex
TC1400002781.mm.1	9.4	10.06	-1.58	Gm10340	predicted gene 10340 [Source:MGI Symbol;Acc:MGI:3641969]	Multiple_Complex
TC1400002795.mm.1	8.17	8.84	-1.58	Gm8281	predicted gene, 8281 [Source:MGI Symbol;Acc:MGI:3647811]	Multiple_Complex
TC1900000119.mm.1	9.83	10.48	-1.58	Nrxn2	neurexin II	Multiple_Complex
TC0600003346.mm.1	11.78	12.45	-1.59	Lmo3	LIM domain only 3	Coding
TC0700002619.mm.1	10.6	11.27	-1.59	Grik5	glutamate receptor, ionotropic, kainate 5 (gamma 2)	Coding
TC0800001215.mm.1	7.37	8.04	-1.59	Slc9a5	solute carrier family 9 (sodium/hydrogen exchanger), member 5	Coding
TC0900001440.mm.1	5.63	6.3	-1.59	Spink8	serine peptidase inhibitor, Kazal type 8	Coding
TC0X00001784.mm.1	10.09	10.76	-1.59	Pqbp1	polyglutamine binding protein 1	Coding
TC1800001234.mm.1	6.59	7.27	-1.59	Spry4	sprouty homolog 4 (Drosophila)	Coding
TC0100000854.mm.1	5.84	6.51	-1.59	Sh3bp4	SH3-domain binding protein 4	Multiple_Complex
TC0400003650.mm.1	7.31	7.98	-1.59	Ptpru	protein tyrosine phosphatase, receptor type, U; Synthetic construct Mus musculus clone IMAGE:100062706, MGC:190936 protein tyrosine phosphatase, receptor type, U (Ptpru) mRNA, encodes complete protein.	Multiple_Complex
TC0500000421.mm.1	7.36	8.02	-1.59	Gm1043	predicted gene 1043	Multiple_Complex
TC0700004492.mm.1	8.81	9.48	-1.59	Caly	calcyon neuron-specific vesicular protein	Multiple_Complex
TC0X00002721.mm.1	9.5	10.17	-1.59	Zmym3	zinc finger, MYM-type 3	Multiple_Complex
TC1100001905.mm.1	8.64	9.31	-1.59	Tmem94	transmembrane protein 94	Multiple_Complex
TC1200001192.mm.1	8.26	8.92	-1.59	Mirg; Mir134; Mir377; Mir382; Mir410; Mir412; Mir485; Mir369; Mir668; Mir3072	miRNA containing gene; microRNA 134; microRNA 377; microRNA 382; microRNA 410; microRNA 412; microRNA 485; microRNA 369; microRNA 668; microRNA 3072; microRNA 668 (Mir668), microRNA.	Multiple_Complex
TC1400000096.mm.1	10.38	11.05	-1.59	Ptprg	protein tyrosine phosphatase, receptor type, G; Synthetic construct Mus musculus clone IMAGE:100068354, MGC:195898 protein tyrosine phosphatase, receptor type, G (Ptprg) mRNA, encodes complete protein.	Multiple_Complex
TC0600001266.mm.1	12.5	13.18	-1.6	Slc6a11	solute carrier family 6 (neurotransmitter transporter, GABA), member 11	Coding
TC1600001934.mm.1	5.19	5.87	-1.6	Gm11146	predicted gene 11146 [Source:MGI Symbol;Acc:MGI:3779400]	Coding
TC0200003801.mm.1	6.25	6.93	-1.6	Pde11a	phosphodiesterase 11A	Multiple_Complex
TC0400001555.mm.1	8.45	9.13	-1.6	Sdc3	syndecan 3	Multiple_Complex
TC0500001757.mm.1	10.71	11.39	-1.6	Trrap	transformation/transcription domain-associated protein	Multiple_Complex
TC0700001533.mm.1	4.09	4.77	-1.6	Olfr663	olfactory receptor 663	Multiple_Complex
TC0700002158.mm.1	6.26	6.93	-1.6	D630041G03Rik	RIKEN cDNA D630041G03 gene; RIKEN cDNA D630041G03 gene (D630041G03Rik), non-coding RNA.	Multiple_Complex
TC1400000244.mm.1	4.84	5.51	-1.6	4931406H21Rik	RIKEN cDNA 4931406H21 gene; RIKEN cDNA 4931406H21 gene (4931406H21Rik), non-coding RNA.	Multiple_Complex
TC1400001336.mm.1	6.18	6.86	-1.6	Zic2	zinc finger protein of the cerebellum 2	Multiple_Complex
TC1400001573.mm.1	7.52	8.2	-1.6	Dlg5	discs, large homolog 5 (Drosophila)	Multiple_Complex
TSUnmapped00000005.mm.1	6.46	7.14	-1.61	Amot	angiomotin	Coding
TC0200005136.mm.1	9.95	10.64	-1.61	Pltp	phospholipid transfer protein	Multiple_Complex
TC0400002713.mm.1	10.13	10.82	-1.61	Epb41l4b	erythrocyte membrane protein band 4.1 like 4b	Multiple_Complex
TC0500000926.mm.1	7.75	8.43	-1.61	Fras1	Fraser syndrome 1 homolog (human)	Multiple_Complex
TC1000000211.mm.1	6.61	7.3	-1.61	Moxd1	monooxygenase, DBH-like 1	Multiple_Complex
TC1100000339.mm.1	11.1	11.79	-1.61	Hba-a2; Hba-a1	hemoglobin alpha, adult chain 2 (Hba-a2), mRNA.; hemoglobin alpha, adult chain 1; hemoglobin alpha, adult chain 2; hemoglobin alpha, adult chain 1, mRNA (cDNA clone MGC:57888 IMAGE:5684314), complete cds.; Synthetic construct Mus musculus clone IMAGE:100062289, MGC:190450 hemoglobin alpha, adult chain 2 (Hba-a2) mRNA, encodes complete protein.	Multiple_Complex
TC1100004278.mm.1	10.22	10.9	-1.61	Vps25	vacuolar protein sorting 25 (yeast)	Multiple_Complex
TC1300001991.mm.1	9.24	9.93	-1.61	Hist1h2al	histone cluster 1, H2al	Multiple_Complex
TC1900000552.mm.1	6.4	7.09	-1.61	Plce1	phospholipase C, epsilon 1	Multiple_Complex
TC1900000951.mm.1	12.21	12.9	-1.61	Cnih2	cornichon homolog 2 (Drosophila)	Multiple_Complex
TC0200002437.mm.1	10.76	11.46	-1.62	Slc32a1	solute carrier family 32 (GABA vesicular transporter), member 1	Coding
TC1300001781.mm.1	10.67	11.36	-1.62	Tubb2b	tubulin, beta 2B class IIB	Coding
TC0700001814.mm.1	12.35	13.05	-1.62	Mapk3	mitogen-activated protein kinase 3	Multiple_Complex
TC0800000077.mm.1	8.8	9.5	-1.62	Myo16	myosin XVI	Multiple_Complex
TC0X00003429.mm.1	10.7	11.39	-1.62	L1cam	L1 cell adhesion molecule	Multiple_Complex
TC1200001125.mm.1	5.14	5.84	-1.62	Dlk1	delta-like 1 homolog (Drosophila)	Multiple_Complex
TC1700001299.mm.1	10.11	10.81	-1.62	Epas1	endothelial PAS domain protein 1	Multiple_Complex
TC1700001348.mm.1	9.21	9.91	-1.62	Pisd-ps2	phosphatidylserine decarboxylase, pseudogene 2	Multiple_Complex
TC1700001407.mm.1	7.85	8.54	-1.62	Gm1604b; Gm1604A	predicted gene 1604b (Gm1604b), mRNA.; gene model 1604B, (NCBI), mRNA (cDNA clone MGC:182158 IMAGE:9056052), complete cds.; gene model 1604B, (NCBI), mRNA (cDNA clone MGC:182138 IMAGE:9056032), complete cds.; predicted gene 1604A; predicted gene 1604b	Multiple_Complex
TC1700001986.mm.1	8.12	8.82	-1.62	Atat1	alpha tubulin acetyltransferase 1	Multiple_Complex
TC0200000967.mm.1	6.14	6.85	-1.63	Gm21830	predicted gene, 21830 [Source:MGI Symbol;Acc:MGI:5433994]	Coding
TC0500003371.mm.1	7.37	8.07	-1.63	Gtf2ird1	general transcription factor II I repeat domain-containing 1	Coding
TC0900000345.mm.1	4.2	4.91	-1.63	Gm9513	predicted gene 9513	Coding
TC1000001571.mm.1	6.83	7.54	-1.63	Tac2	tachykinin 2	Coding
TC1100001196.mm.1	6.4	7.1	-1.63	Adap2	ArfGAP with dual PH domains 2	Coding
TC1200002659.mm.1	4.88	5.58	-1.63	Ighv1-80	immunoglobulin heavy variable 1-80	Coding
TC1400000763.mm.1	14.09	14.8	-1.63	Cmtm5	CKLF-like MARVEL transmembrane domain containing 5	Coding
TC1400002839.mm.1	8.02	8.73	-1.63	Gm3500; Gm3373	predicted gene 3500; predicted gene 3373	Coding
TC0100002556.mm.1	9.73	10.44	-1.63	2013-03-03	membrane-associated ring finger (C3HC4) 4	Multiple_Complex
TC0100003099.mm.1	8.19	8.9	-1.63	Prelp	proline arginine-rich end leucine-rich repeat	Multiple_Complex
TC0200001120.mm.1	6.84	7.54	-1.63	Gm13669	predicted gene 13669 [Source:MGI Symbol;Acc:MGI:3651174]	Multiple_Complex
TC0400002642.mm.1	8.19	8.9	-1.63	Grin3a	glutamate receptor ionotropic, NMDA3A; glutamate receptor ionotropic, NMDA3A (Grin3a), mRNA.	Multiple_Complex
TC0500001618.mm.1	7.34	8.04	-1.63	Vgf	VGF nerve growth factor inducible	Multiple_Complex
TC0800002648.mm.1	6.85	7.56	-1.63	Zfp423	zinc finger protein 423	Multiple_Complex
TC1100000488.mm.1	6.49	7.19	-1.63	Gm12176	predicted gene 12176 [Source:MGI Symbol;Acc:MGI:3651497]	Multiple_Complex
TC1200000740.mm.1	10.13	10.83	-1.63	Galnt16	UDP-N-acetyl-alpha-D-galactosamine:polypeptide N-acetylgalactosaminyltransferase 16	Multiple_Complex
TC1300002468.mm.1	9.33	10.04	-1.63	Sv2c	synaptic vesicle glycoprotein 2c	Multiple_Complex
TC1600000797.mm.1	5.98	6.69	-1.63	Vgll3	vestigial like 3 (Drosophila)	Multiple_Complex
TC0600001671.mm.1	11.33	12.04	-1.64	Slco1c1	solute carrier organic anion transporter family, member 1c1	Coding
TC0900002156.mm.1	10.37	11.08	-1.64	C2cd2l	C2 calcium-dependent domain containing 2-like	Coding
TC1000002780.mm.1	7.84	8.56	-1.64	Nts	neurotensin	Coding
TC1100002865.mm.1	5.15	5.86	-1.64	Rasd1	RAS, dexamethasone-induced 1	Coding
TC1600000491.mm.1	11.75	12.46	-1.64	Adcy5	adenylate cyclase 5	Coding
TC1700000414.mm.1	8.41	9.12	-1.64	Gm8225	predicted gene 8225	Coding
TC0300001265.mm.1	8.61	9.33	-1.64	Ndst4	N-deacetylase/N-sulfotransferase (heparin glucosaminyl) 4	Multiple_Complex
TC0400001160.mm.1	7.75	8.46	-1.64	Rab3b	RAB3B, member RAS oncogene family	Multiple_Complex
TC0500000299.mm.1	7.91	8.63	-1.64	Dpysl5	dihydropyrimidinase-like 5	Multiple_Complex
TC0600000667.mm.1	10.19	10.9	-1.64	Adcyap1r1	adenylate cyclase activating polypeptide 1 receptor 1	Multiple_Complex
TC0900002149.mm.1	11.31	12.02	-1.64	Cbl	Casitas B-lineage lymphoma	Multiple_Complex
TC1800000105.mm.1	7.79	8.51	-1.64	Ttc39c	tetratricopeptide repeat domain 39C	Multiple_Complex
TC0100003754.mm.1	6.66	7.38	-1.65	Tgfb2	transforming growth factor, beta 2	Coding
TC0300003147.mm.1	12.91	13.64	-1.65	Ak5	adenylate kinase 5	Coding
TC0400003079.mm.1	7.83	8.56	-1.65	Jun	jun proto-oncogene; Jun oncogene	Coding
TC0Y00000221.mm.1	9.2	9.92	-1.65	Gm21857; LOC100861837; Mid1	predicted gene, 21857 [Source:MGI Symbol;Acc:MGI:5434021]; PREDICTED: midline-1-like (LOC100861837), mRNA.; midline 1	Coding
TC1400000030.mm.1	9.19	9.91	-1.65	Gm3239	predicted gene 3239 [Source:MGI Symbol;Acc:MGI:3781417]	Coding
TC1400002845.mm.1	9.19	9.92	-1.65	Gm2897	predicted gene 2897 (Gm2897), transcript variant 1, mRNA.	Coding
TC1500000207.mm.1	8.27	8.99	-1.65	Cmbl	carboxymethylenebutenolidase-like (Pseudomonas)	Coding
TC0300001549.mm.1	7.75	8.48	-1.65	Slc44a5	solute carrier family 44, member 5	Multiple_Complex
TC0400003386.mm.1	8.34	9.06	-1.65	Ptprf	protein tyrosine phosphatase, receptor type, F	Multiple_Complex
TC0600002010.mm.1	5.66	6.38	-1.65	Mir29b-1	microRNA 29b-1	Multiple_Complex
TC0800003059.mm.1	8.75	9.47	-1.65	Slc7a5	solute carrier family 7 (cationic amino acid transporter, y+ system), member 5	Multiple_Complex
TC1500000939.mm.1	8.27	9	-1.65	Ano6	anoctamin 6	Multiple_Complex
TC0X00000318.mm.1	4.95	5.68	-1.66	Zcchc12	zinc finger, CCHC domain containing 12	Coding
TC1400002792.mm.1	9.71	10.44	-1.66	Gm2897	predicted gene 2897 (Gm2897), transcript variant 1, mRNA.	Coding
TC0800000509.mm.1	9.26	9.99	-1.66	Fat1	FAT tumor suppressor homolog 1 (Drosophila)	Multiple_Complex
TC1100000001.mm.1	8.79	9.52	-1.66	Pisd-ps1	phosphatidylserine decarboxylase, pseudogene 1	Multiple_Complex
TC1200001187.mm.1	6.43	7.16	-1.66	Mir381	microRNA 381; microRNA 381 (Mir381), microRNA.	Multiple_Complex
TC1400002784.mm.1	9.53	10.26	-1.66	Gm3020; Gm10409	predicted gene 3020; predicted pseudogene 8348	Multiple_Complex
TC0700002763.mm.1	10.46	11.2	-1.67	Arhgap33	Rho GTPase activating protein 33; Rho GTPase activating protein 33 (Arhgap33), mRNA.	Coding
TC0800002872.mm.1	10.77	11.5	-1.67	Gm8842	PREDICTED: predicted gene 8842, transcript variant 2 (Gm8842), mRNA.	Coding
TC0800003172.mm.1	7.26	8.01	-1.67	2310022B05Rik	RIKEN cDNA 2310022B05 gene	Coding
TC1400002794.mm.1	9.65	10.39	-1.67	Gm3298	predicted gene 3298 [Source:MGI Symbol;Acc:MGI:3781476]	Coding
TC1600000193.mm.1	6.49	7.23	-1.67	Pkp2	plakophilin 2	Coding
TC0700002174.mm.1	8.86	9.6	-1.67	Shisa7	shisa family member 7; shisa homolog 7 (Xenopus laevis)	Multiple_Complex
TC0900000898.mm.1	11.06	11.8	-1.67	F830001A07Rik	RIKEN cDNA F830001A07 gene	Multiple_Complex
TC1100002227.mm.1	8.05	8.79	-1.67	Grb10	growth factor receptor bound protein 10	Multiple_Complex
TC1300001556.mm.1	12.04	12.78	-1.67	Hist1h2aj	histone cluster 1, H2aj	Multiple_Complex
TC1400002786.mm.1	10.13	10.87	-1.67	Gm3020; Gm10409	predicted gene 3020 (Gm3020), non-coding RNA.; predicted gene 10409 (Gm10409), non-coding RNA.; predicted pseudogene 8348	Multiple_Complex
TC0200002006.mm.1	4.36	5.11	-1.68	Gm11037	predicted gene 11037 [Source:MGI Symbol;Acc:MGI:3779261]	Coding
TC0300000118.mm.1	5.37	6.12	-1.68	Bhlhe22	basic helix-loop-helix family, member e22	Coding
TC0X00002187.mm.1	5.71	6.46	-1.68	Frmd7	FERM domain containing 7	Coding
TC1400002844.mm.1	9.7	10.45	-1.68	Gm3591	predicted gene 3591	Coding
TC1400002853.mm.1	8.7	9.44	-1.68	Gm2897	predicted gene 2897 (Gm2897), transcript variant 1, mRNA.	Coding
TC1600001193.mm.1	6.18	6.93	-1.68	Tekt5	tektin 5	Coding
TC1800001141.mm.1	5.64	6.39	-1.68	Epb41l4a	erythrocyte membrane protein band 4.1 like 4a	Coding
TC1900000054.mm.1	8.71	9.46	-1.68	Rin1	Ras and Rab interactor 1	Coding
TC0500003403.mm.1	8.07	8.82	-1.68	Gm16061	predicted gene 16061 [Source:MGI Symbol;Acc:MGI:3801920]	Multiple_Complex
TC0500003532.mm.1	12.44	13.19	-1.68	Mmd2	monocyte to macrophage differentiation-associated 2	Multiple_Complex
TC1400001661.mm.1	7.46	8.21	-1.68	Itih3	inter-alpha trypsin inhibitor, heavy chain 3	Multiple_Complex
TC1600000284.mm.1	7	7.74	-1.68	Ece2	endothelin converting enzyme 2	Multiple_Complex
TC0300001991.mm.1	6.12	6.88	-1.69	Sertm1	serine rich and transmembrane domain containing 1	Coding
TC0300002709.mm.1	9.33	10.08	-1.69	Kcnc4	potassium voltage gated channel, Shaw-related subfamily, member 4	Coding
TC1400001745.mm.1	5.16	5.92	-1.69	Cdhr1	cadherin-related family member 1	Coding
TC1000003220.mm.1	10.25	11.01	-1.7	Nt5dc3	5-nucleotidase domain containing 3; Synthetic construct Mus musculus clone IMAGE:100069513, MGC:199415 5'-nucleotidase domain containing 3 (Nt5dc3) mRNA, encodes complete protein.; 5'-nucleotidase domain containing 3	Coding
TC1100003965.mm.1	6.59	7.35	-1.7	Cacng5	calcium channel, voltage-dependent, gamma subunit 5	Coding
TC1400000779.mm.1	7.5	8.26	-1.7	Lrrc16b	leucine rich repeat containing 16B; Synthetic construct Mus musculus clone IMAGE:100063421, MGC:191080 leucine rich repeat containing 16B (Lrrc16b) mRNA, encodes complete protein.	Coding
TC0300000718.mm.1	8.37	9.13	-1.7	Mir9-1; Gm3764	microRNA 9-1; microRNA 9-1 (Mir9-1), microRNA.; predicted gene 3764	Multiple_Complex
TC0700002647.mm.1	10.17	10.94	-1.7	Gm24865; Gm4613	predicted gene, 24865 [Source:MGI Symbol;Acc:MGI:5454642]; predicted gene 4613 [Source:MGI Symbol;Acc:MGI:3782796]	Multiple_Complex
TC0900000871.mm.1	7.56	8.32	-1.7	Car12	carbonic anyhydrase 12	Multiple_Complex
TC0X00000214.mm.1	12	12.77	-1.7	Usp11	ubiquitin specific peptidase 11	Multiple_Complex
TC1200002296.mm.1	9.08	9.85	-1.7	Clmn	calmin; calmin (Clmn), transcript variant 1, mRNA.	Multiple_Complex
TC1800001024.mm.1	6.97	7.74	-1.7	Gm7665	predicted pseudogene 7665 [Source:MGI Symbol;Acc:MGI:3645651]	Multiple_Complex
TC0600000904.mm.1	7.03	7.8	-1.71	Tacr1	tachykinin receptor 1	Coding
TC1000000229.mm.1	6.14	6.91	-1.71	LOC215866	PREDICTED: uncharacterized LOC215866 (LOC215866), mRNA.	Coding
TC1200001281.mm.1	9.5	10.28	-1.71	Crip2	cysteine rich protein 2	Coding
TC0300001271.mm.1	10.12	10.89	-1.71	Camk2d	calcium/calmodulin-dependent protein kinase II, delta	Multiple_Complex
TC0100003069.mm.1	9.19	9.97	-1.72	Cdk18	cyclin-dependent kinase 18	Coding
TC0100001707.mm.1	7.39	8.18	-1.72	Itpkb	inositol 1,4,5-trisphosphate 3-kinase B	Multiple_Complex
TC0500003329.mm.1	9	9.79	-1.72	Auts2	autism susceptibility candidate 2	Multiple_Complex
TC0600001463.mm.1	6.13	6.92	-1.72	Ano2	anoctamin 2	Multiple_Complex
TC1100001135.mm.1	9.93	10.72	-1.72	Sez6	seizure related gene 6	Multiple_Complex
TC1700001794.mm.1	6.43	7.21	-1.72	Mdga1	MAM domain containing glycosylphosphatidylinositol anchor 1; Synthetic construct Mus musculus clone IMAGE:100069491, MGC:199393 MAM domain containing glycosylphosphatidylinositol anchor 1 (Mdga1) mRNA, encodes complete protein.	Multiple_Complex
TC1700001805.mm.1	11.49	12.28	-1.72	Glo1	glyoxalase 1	Multiple_Complex
TC0X00000114.mm.1	4.65	5.44	-1.73	Gm14501; 1700012L04Rik	predicted gene 14501; RIKEN cDNA 1700012L04 gene	Coding
TC1700000069.mm.1	8.62	9.41	-1.73	Gm1604b; Rnaset2b; Rnaset2a	predicted gene 1604b; ribonuclease T2B; ribonuclease T2A; ribonuclease T2B (Rnaset2b), mRNA.	Coding
TC0400004170.mm.1	9.11	9.9	-1.73	Agrn	agrin	Multiple_Complex
TC0100003881.mm.1	7.23	8.03	-1.74	D630023F18Rik	RIKEN cDNA D630023F18 gene	Coding
TC0700000961.mm.1	14.24	15.04	-1.74	Ndn	necdin	Coding
TC0900000208.mm.1	12.09	12.89	-1.74	Plppr2	phospholipid phosphatase related 2	Coding
TC0100003129.mm.1	9.82	10.62	-1.74	Nav1	neuron navigator 1	Multiple_Complex
TC0500000640.mm.1	12.44	13.24	-1.74	Uchl1	ubiquitin carboxy-terminal hydrolase L1	Multiple_Complex
TC0600003005.mm.1	10.69	11.49	-1.74	Cacna1c	calcium channel, voltage-dependent, L type, alpha 1C subunit	Multiple_Complex
TC0700002371.mm.1	4.3	5.09	-1.74	Sult2a-ps1	sulfotransferase family 2A, dehydroepiandrosterone (DHEA)-preferring, pseudogene 1 [Source:MGI Symbol;Acc:MGI:3705847]	Multiple_Complex
TC0800002674.mm.1	7.63	8.42	-1.74	Tox3	TOX high mobility group box family member 3	Multiple_Complex
TC1700002100.mm.1	12.92	13.72	-1.74	AY036118	cDNA sequence AY036118	Multiple_Complex
TC0200002965.mm.1	3.28	4.09	-1.75	Gm17490	predicted gene, 17490 [Source:MGI Symbol;Acc:MGI:4937124]	Coding
TC0400001325.mm.1	11.73	12.55	-1.75	Slc2a1	solute carrier family 2 (facilitated glucose transporter), member 1	Coding
TC0900000542.mm.1	8.89	9.7	-1.75	Dscaml1	Down syndrome cell adhesion molecule like 1	Coding
TC1200000145.mm.1	8.28	9.09	-1.75	Hpcal1	hippocalcin-like 1	Multiple_Complex
TC0200003161.mm.1	8.8	9.61	-1.76	Gm996	predicted gene 996	Coding
TC0200005214.mm.1	7.31	8.12	-1.76	Kcng1	potassium voltage-gated channel, subfamily G, member 1	Coding
TC0500000189.mm.1	6.98	7.8	-1.76	Gm21846	predicted gene, 21846	Coding
TC0600002901.mm.1	6.15	6.96	-1.76	Oxtr	oxytocin receptor	Coding
TC0500000828.mm.1	5.19	6.01	-1.76	Gm7056	predicted gene 7056; predicted gene 7056 (Gm7056), non-coding RNA.	Multiple_Complex
TC0500002028.mm.1	9.52	10.34	-1.76	Reln	reelin	Multiple_Complex
TC0500003019.mm.1	11.78	12.6	-1.76	Sez6l	seizure related 6 homolog like	Multiple_Complex
TC0800001101.mm.1	9.06	9.88	-1.76	Mir138-2	microRNA 138-2	Multiple_Complex
TC0300001795.mm.1	10.74	11.56	-1.77	Slc7a14	solute carrier family 7 (cationic amino acid transporter, y+ system), member 14	Coding
TC1700000070.mm.1	9.76	10.59	-1.77	Rps6ka2	ribosomal protein S6 kinase, polypeptide 2	Coding
TSUnmapped00000001.mm.1	12.76	13.59	-1.77	Plppr2	phospholipid phosphatase related 2	Coding
TC0X00002211.mm.1	5.57	6.4	-1.78	Gpc3	glypican 3	Coding
TC1400000968.mm.1	6.36	7.19	-1.78	Stc1	stanniocalcin 1	Coding
TC1900001095.mm.1	11.97	12.8	-1.78	Fads2	fatty acid desaturase 2	Coding
TC0200003957.mm.1	4.98	5.82	-1.78	Olfr141	olfactory receptor 141; Synthetic construct Mus musculus clone IMAGE:100016442, MGC:184503 olfactory receptor 141 (Olfr141) mRNA, encodes complete protein.	Multiple_Complex
TC0900000593.mm.1	10.89	11.73	-1.79	Drd2	dopamine receptor D2	Coding
TC0200004356.mm.1	9.43	10.27	-1.79	Ryr3	ryanodine receptor 3	Multiple_Complex
TC0600000871.mm.1	7.84	8.69	-1.8	Lrrtm1	leucine rich repeat transmembrane neuronal 1	Coding
TC1100004157.mm.1	11.92	12.77	-1.8	Timp2	tissue inhibitor of metalloproteinase 2	Coding
TC0200001601.mm.1	4.61	5.46	-1.8	C130023O10Rik	RIKEN cDNA C130023O10 gene; PREDICTED: RIKEN cDNA C130023O10 gene (C130023O10Rik), miscRNA.	Multiple_Complex
TC0X00001447.mm.1	8.79	9.63	-1.8	Htr2c	5-hydroxytryptamine (serotonin) receptor 2C	Multiple_Complex
TC0200003292.mm.1	5.89	6.75	-1.81	Fibcd1	fibrinogen C domain containing 1	Coding
TC0600001480.mm.1	9.13	9.98	-1.81	Gm4968	predicted gene 4968 [Source:MGI Symbol;Acc:MGI:3647516]	Coding
TC1100000638.mm.1	7.15	8.01	-1.81	Gpx3	glutathione peroxidase 3	Coding
TC1900001178.mm.1	3.52	4.37	-1.81	Olfr1458	olfactory receptor 1458	Coding
TC0400000712.mm.1	6.37	7.23	-1.81	Zfp618	zinc finger protein 618	Multiple_Complex
TC1500002192.mm.1	9.82	10.68	-1.81	Kmt2d	lysine (K)-specific methyltransferase 2D	Multiple_Complex
TC1700001403.mm.1	6.1	6.95	-1.81	Fndc1	fibronectin type III domain containing 1	Multiple_Complex
TC0300002479.mm.1	9.93	10.79	-1.82	Gm5070	predicted gene 5070 [Source:MGI Symbol;Acc:MGI:3643219]	Coding
TC0400003680.mm.1	5.93	6.79	-1.82	Smpdl3b	sphingomyelin phosphodiesterase, acid-like 3B	Coding
TC0900000492.mm.1	8.12	8.98	-1.82	Pvrl1	poliovirus receptor-related 1	Coding
TC0100001821.mm.1	6.5	7.37	-1.82	Ptpn14	protein tyrosine phosphatase, non-receptor type 14; Synthetic construct Mus musculus clone IMAGE:100068129, MGC:195746 protein tyrosine phosphatase, non-receptor type 14 (Ptpn14) mRNA, encodes complete protein.	Multiple_Complex
TC0200000348.mm.1	5.75	6.61	-1.82	Mir3967	microRNA 3967; microRNA 3967 (Mir3967), microRNA.	Multiple_Complex
TC0X00001700.mm.1	6.82	7.68	-1.82	Arhgap6	Rho GTPase activating protein 6; Synthetic construct Mus musculus clone IMAGE:100016375, MGC:184543 Rho GTPase activating protein 6 (Arhgap6) mRNA, encodes complete protein.; Rho GTPase activating protein 6 (Arhgap6), transcript variant 1, mRNA.; Rho GTPase activating protein 6 (Arhgap6), transcript variant 2, mRNA.	Multiple_Complex
TC1600001624.mm.1	10.06	10.93	-1.82	Gap43	growth associated protein 43	Multiple_Complex
TC0100003586.mm.1	8.85	9.72	-1.83	Ackr1	atypical chemokine receptor 1 (Duffy blood group)	Coding
TC1800001345.mm.1	7.83	8.71	-1.83	Zfp608	zinc finger protein 608	Multiple_Complex
TC1000000292.mm.1	7.08	7.96	-1.84	Rsph4a	radial spoke head 4 homolog A (Chlamydomonas)	Multiple_Complex
TC0X00000053.mm.1	4.99	5.88	-1.85	Dgkk	diacylglycerol kinase kappa	Coding
TC0300000299.mm.1	7.61	8.5	-1.85	Fat4	FAT tumor suppressor homolog 4 (Drosophila)	Multiple_Complex
TC0300001092.mm.1	8.55	9.43	-1.85	Kcnd3	potassium voltage-gated channel, Shal-related family, member 3	Multiple_Complex
TC0700001033.mm.1	5.85	6.74	-1.85	B130024G19Rik	RIKEN cDNA B130024G19 gene	Multiple_Complex
TC1700000906.mm.1	7.92	8.81	-1.85	Trerf1	transcriptional regulating factor 1	Multiple_Complex
TC1700001408.mm.1	9.68	10.58	-1.86	Rnaset2a; Rnaset2b	ribonuclease T2A; ribonuclease T2B (Rnaset2b), mRNA.; ribonuclease T2B, mRNA (cDNA clone MGC:27782 IMAGE:3156549), complete cds.; ribonuclease T2B, mRNA (cDNA clone MGC:107248 IMAGE:6703307), complete cds.; ribonuclease T2B, mRNA (cDNA clone MGC:117616 IMAGE:30527517), complete cds.; ribonuclease T2B	Coding
TSUnmapped00000036.mm.1	10.08	10.97	-1.86	Ache	acetylcholinesterase	Coding
TC1100003037.mm.1	12.45	13.34	-1.86	Chd3	chromodomain helicase DNA binding protein 3; chromodomain helicase DNA binding protein 3 (Chd3), mRNA.	Multiple_Complex
TC0100002544.mm.1	8.25	9.15	-1.87	Fn1	fibronectin 1; fibronectin 1 (Fn1), mRNA.	Coding
TC0500001719.mm.1	6.96	7.87	-1.87	Slc29a4	solute carrier family 29 (nucleoside transporters), member 4	Coding
TC1700000344.mm.1	8.58	9.49	-1.87	Pkd1	polycystic kidney disease 1 homolog	Coding
TC0200000256.mm.1	8.61	9.51	-1.87	Gm13315	lactate dehydrogenase A pseudogene	Multiple_Complex
TC0600002305.mm.1	8.76	9.66	-1.87	Tril	TLR4 interactor with leucine-rich repeats	Multiple_Complex
TC1100001666.mm.1	8.64	9.54	-1.87	Gm24950	predicted gene, 24950 [Source:MGI Symbol;Acc:MGI:5454727]	Multiple_Complex
TC1200002303.mm.1	7.96	8.87	-1.88	Scarna13; Mir3069	small Cajal body-specific RNA 1; microRNA 3069; microRNA 3069 (Mir3069), microRNA.	Multiple_Complex
TC0700002216.mm.1	7	7.92	-1.89	Zim1	zinc finger, imprinted 1	Coding
TC1000002388.mm.1	12.34	13.26	-1.89	Mif	macrophage migration inhibitory factor	Coding
TC1800000595.mm.1	7.46	8.39	-1.9	A730017C20Rik	RIKEN cDNA A730017C20 gene	Multiple_Complex
TC0200002295.mm.1	8.88	9.82	-1.91	H13	histocompatibility 13	Multiple_Complex
TC0500003582.mm.1	12.36	13.3	-1.92	Tmem130	transmembrane protein 130	Coding
TC0800002828.mm.1	15.02	15.96	-1.92	Gm8841	PREDICTED: predicted gene 8841 (Gm8841), mRNA.	Coding
TC1100002976.mm.1	7.81	8.75	-1.92	Gm12294	predicted gene 12294 [Source:MGI Symbol;Acc:MGI:3649526]	Multiple_Complex
TC1300001596.mm.1	4.47	5.41	-1.92	Vmn1r-ps110	vomeronasal 1 receptor, pseudogene 110	Multiple_Complex
TC1100003518.mm.1	5.78	6.72	-1.93	4932411E22Rik	RIKEN cDNA 4932411E22 gene	Coding
TC0200000506.mm.1	8.47	9.42	-1.93	Gm13401	predicted gene 13401 [Source:MGI Symbol;Acc:MGI:3649786]	Multiple_Complex
TC1100001999.mm.1	11.55	12.5	-1.93	Gaa	glucosidase, alpha, acid	Multiple_Complex
TCUn_JH58430400000005.mm.1	10.02	10.98	-1.93	Pisd-ps3	phosphatidylserine decarboxylase, pseudogene 3	Multiple_Complex
TC0100002607.mm.1	8.13	9.08	-1.94	Resp18	regulated endocrine-specific protein 18	Coding
TC0300000767.mm.1	8.24	9.2	-1.94	Kcnn3	potassium intermediate/small conductance calcium-activated channel, subfamily N, member 3	Multiple_Complex
TC0400001973.mm.1	13.18	14.14	-1.94	Gm13094	predicted gene 13094 [Source:MGI Symbol;Acc:MGI:3650867]	Multiple_Complex
TC0700004194.mm.1	7.93	8.88	-1.94	Crym	crystallin, mu	Multiple_Complex
TC0100003096.mm.1	12.87	13.84	-1.95	Atp2b4; Mir6903	ATPase, Ca++ transporting, plasma membrane 4; microRNA 6903	Multiple_Complex
TC0800001414.mm.1	9.67	10.63	-1.95	Cdh13	cadherin 13	Multiple_Complex
TC1200001169.mm.1	6.79	7.75	-1.95	Mir380	microRNA 380; microRNA 380 (Mir380), microRNA.	Multiple_Complex
TC1600001380.mm.1	12.14	13.1	-1.95	Dgkg	diacylglycerol kinase, gamma	Multiple_Complex
TC1700000535.mm.1	7.68	8.64	-1.95	Pde9a	phosphodiesterase 9A	Multiple_Complex
TC0700001896.mm.1	6.63	7.6	-1.96	Plpp4	phospholipid phosphatase 4	Coding
TC0500002157.mm.1	7.23	8.21	-1.97	Otof	otoferlin	Multiple_Complex
TC1200001185.mm.1	6.59	7.57	-1.97	Mir376a	microRNA 376a; microRNA 376a (Mir376a), microRNA.	Multiple_Complex
TC0500003330.mm.1	6.12	7.11	-1.99	Gm20382	predicted gene, 20382	Coding
TC0300003150.mm.1	9.51	10.5	-1.99	St6galnac5	ST6 (alpha-N-acetyl-neuraminyl-2,3-beta-galactosyl-1,3)-N-acetylgalactosaminide alpha-2,6-sialyltransferase 5	Multiple_Complex
TC0200002409.mm.1	6.83	7.83	-2	Manbal	mannosidase, beta A, lysosomal-like	Multiple_Complex
TC0900000313.mm.1	8.77	9.77	-2	Kirrel3	kin of IRRE like 3 (Drosophila)	Multiple_Complex
TC0600002965.mm.1	10.02	11.03	-2.01	Plxnd1	plexin D1	Multiple_Complex
TC1300000922.mm.1	10.56	11.57	-2.01	Gm6311	predicted gene 6311 [Source:MGI Symbol;Acc:MGI:3644735]	Multiple_Complex
TC1900000148.mm.1	8.43	9.45	-2.03	Slc22a8	solute carrier family 22 (organic anion transporter), member 8	Coding
TC1500000174.mm.1	13.76	14.79	-2.04	Gm6576	predicted gene 6576 [Source:MGI Symbol;Acc:MGI:3646644]	Coding
TC1100000374.mm.1	9.7	10.73	-2.04	Slit3	slit homolog 3 (Drosophila)	Multiple_Complex
TC1100003520.mm.1	6.93	7.96	-2.04	Ankfn1	ankyrin-repeat and fibronectin type III domain containing 1	Multiple_Complex
TC0100001678.mm.1	9.65	10.69	-2.05	Gm16432	predicted gene 16432	Multiple_Complex
TC0300002223.mm.1	7.3	8.35	-2.06	Npy2r	neuropeptide Y receptor Y2	Coding
TC0100002696.mm.1	11.67	12.72	-2.07	Dner	delta/notch-like EGF repeat containing; delta/notch-like EGF-related receptor	Coding
TC1200000751.mm.1	6.34	7.38	-2.07	Smoc1	SPARC related modular calcium binding 1; SPARC related modular calcium binding 1	Multiple_Complex
TC0900001424.mm.1	9.06	10.11	-2.08	Celsr3	cadherin, EGF LAG seven-pass G-type receptor 3 (flamingo homolog, Drosophila)	Multiple_Complex
TC1700002164.mm.1	6.34	7.39	-2.08	Rsph9	radial spoke head 9 homolog (Chlamydomonas)	Multiple_Complex
TC0500003304.mm.1	11.34	12.41	-2.11	Gm6139	predicted gene 6139	Multiple_Complex
TC1300002498.mm.1	9	10.08	-2.11	Arhgef28	Rho guanine nucleotide exchange factor (GEF) 28	Multiple_Complex
TC0X00002982.mm.1	9.13	10.24	-2.15	Pcdh19	protocadherin 19	Multiple_Complex
TC1100002783.mm.1	12.23	13.35	-2.17	Sparc	secreted acidic cysteine rich glycoprotein	Multiple_Complex
TC1600002039.mm.1	9.78	10.91	-2.18	Tiam1	T cell lymphoma invasion and metastasis 1	Multiple_Complex
TC0400001020.mm.1	7.37	8.5	-2.2	Cachd1	cache domain containing 1	Multiple_Complex
TC1200001186.mm.1	8.69	9.84	-2.21	Mir300	microRNA 300; microRNA 300 (Mir300), microRNA.	Multiple_Complex
TC0500002268.mm.1	10.46	11.65	-2.28	Wfs1	Wolfram syndrome 1 homolog (human)	Coding
TC1200001047.mm.1	9.41	10.6	-2.29	Serpina3n	serine (or cysteine) peptidase inhibitor, clade A, member 3N	Coding
TCX_GL456233_random00000001.mm.1	6.99	8.18	-2.29			Coding
TC0800000676.mm.1	9.31	10.51	-2.3	Gm10663	predicted gene 10663 [Source:MGI Symbol;Acc:MGI:3642419]	Coding
TC0800001421.mm.1	8.57	9.77	-2.31	Necab2	N-terminal EF-hand calcium binding protein 2	Multiple_Complex
TC0700004171.mm.1	10.24	11.46	-2.32	Syt17	synaptotagmin XVII; Synthetic construct Mus musculus clone IMAGE:100062552, MGC:190912 synaptotagmin XVII (Syt17) mRNA, encodes complete protein.	Coding
TC0200002772.mm.1	6.77	7.99	-2.33	Cdh4	cadherin 4; Synthetic construct Mus musculus clone IMAGE:100066328, MGC:195465 cadherin 4 (Cdh4) mRNA, encodes complete protein.	Multiple_Complex
TC0200004355.mm.1	5.08	6.3	-2.34	Chrm5	cholinergic receptor, muscarinic 5	Coding
TC1700001213.mm.1	7.27	8.49	-2.34	Morn2	MORN repeat containing 2; MORN repeat containing 2 (Morn2), mRNA.	Multiple_Complex
TC0100002758.mm.1	6.16	7.41	-2.37	Ecel1	endothelin converting enzyme-like 1	Multiple_Complex
TC0400003475.mm.1	8.62	9.87	-2.37	Mfsd2a	major facilitator superfamily domain containing 2A	Multiple_Complex
TC0800003171.mm.1	6.25	7.52	-2.42	Agt	angiotensinogen (serpin peptidase inhibitor, clade A, member 8); Synthetic construct Mus musculus clone IMAGE:100062769, MGC:190955 angiotensinogen (serpin peptidase inhibitor, clade A, member 8) (Agt) mRNA, encodes complete protein.	Coding
TC0900003064.mm.1	8.66	9.93	-2.42	Wdr6	WD repeat domain 6	Coding
TC1700002587.mm.1	8.37	9.65	-2.42	Cdkl4	cyclin-dependent kinase-like 4	Coding
TC0900002083.mm.1	6.15	7.43	-2.42	AW551984	expressed sequence AW551984	Multiple_Complex
TC0800001126.mm.1	8.99	10.28	-2.44	Adgrg1	adhesion G protein-coupled receptor G1	Multiple_Complex
TC1200001182.mm.1	8.29	9.6	-2.48	Mir376c	microRNA 376c; microRNA 376c (Mir376c), microRNA.	Multiple_Complex
TC0600000014.mm.1	7.21	8.55	-2.52	Peg10	paternally expressed 10; Synthetic construct Mus musculus clone IMAGE:100062263, MGC:190439 paternally expressed 10 (Peg10) mRNA, encodes complete protein.	Coding
TC1400000780.mm.1	10.83	12.18	-2.56	Cpne6	copine VI	Multiple_Complex
TC0800001360.mm.1	9.73	11.1	-2.59	Vat1l	vesicle amine transport protein 1 homolog-like (T. californica)	Multiple_Complex
TC0600001634.mm.1	8.68	10.06	-2.6	Ptpro	protein tyrosine phosphatase, receptor type, O	Coding
TC1000001189.mm.1	8.1	9.49	-2.61	Dcn	decorin	Multiple_Complex
TC1900001509.mm.1	8.34	9.74	-2.63	Slit1	slit homolog 1 (Drosophila)	Multiple_Complex
TC1100003233.mm.1	8.43	9.83	-2.64	Doc2b	double C2, beta	Coding
TC1700001227.mm.1	6.61	8.04	-2.69	Gm11096	predicted gene 11096 [Source:MGI Symbol;Acc:MGI:3779332]	Coding
TC1100002995.mm.1	8.51	9.95	-2.71	Shisa6	shisa family member 6; shisa homolog 6 (Xenopus laevis)	Multiple_Complex
TC0500001301.mm.1	7.33	8.79	-2.75	Nos1	nitric oxide synthase 1, neuronal; Synthetic construct Mus musculus clone IMAGE:100068135, MGC:195752 nitric oxide synthase 1, neuronal (Nos1) mRNA, encodes complete protein.	Multiple_Complex
TC0800001112.mm.1	9.01	10.48	-2.76	Cpne2	copine II	Multiple_Complex
TC1100003766.mm.1	9.53	11.02	-2.8	Hap1	huntingtin-associated protein 1	Coding
TC0100000509.mm.1	8.46	10.02	-2.95	Nrp2	neuropilin 2; Synthetic construct Mus musculus clone IMAGE:100062848, MGC:190972 neuropilin 2 (Nrp2) mRNA, encodes complete protein.	Multiple_Complex
TC0X00002274.mm.1	5.57	7.17	-3.04	Gpr101	G protein-coupled receptor 101	Multiple_Complex
TC0800002920.mm.1	8.45	10.1	-3.13	Calb2	calbindin 2	Coding
TC0200002411.mm.1	8.88	10.55	-3.17	Nnat	neuronatin	Multiple_Complex
TC0100002997.mm.1	8.84	10.52	-3.19	Lypd1	Ly6/Plaur domain containing 1	Coding
TC0X00002084.mm.1	9.46	11.17	-3.29	Tmem255a	transmembrane protein 255A	Multiple_Complex
TC0200003817.mm.1	9.5	11.27	-3.41	Cwc22	CWC22 spliceosome-associated protein homolog (S. cerevisiae)	Multiple_Complex
TC1700000523.mm.1	6.37	8.17	-3.48	Glp1r	glucagon-like peptide 1 receptor	Coding
TC0100001677.mm.1	8.17	9.97	-3.5	Gm7068	PREDICTED: predicted gene 7068 (Gm7068), mRNA.	Coding
TC0600002743.mm.1	4.8	6.67	-3.65	Trh	thyrotropin releasing hormone	Coding
TC0700003476.mm.1	6.92	8.86	-3.85	Nr2f2	nuclear receptor subfamily 2, group F, member 2	Multiple_Complex
TC0200001212.mm.1	9.91	11.92	-4.02	Gm13691	predicted gene 13691 [Source:MGI Symbol;Acc:MGI:3702053]	Coding
TC0200001208.mm.1	10.97	13.06	-4.24	Gm13695	predicted gene 13695 [Source:MGI Symbol;Acc:MGI:3702066]	Coding
TC0200001206.mm.1	10.93	13.08	-4.44	Gm13698	predicted gene 13698 [Source:MGI Symbol;Acc:MGI:3702072]	Coding
TC0200001207.mm.1	10.93	13.08	-4.44	Gm13693	predicted gene 13693 [Source:MGI Symbol;Acc:MGI:3702055]	Coding
TC0200001209.mm.1	10.93	13.08	-4.44	Gm13696	predicted gene 13696 [Source:MGI Symbol;Acc:MGI:3702068]	Coding
TC0200001210.mm.1	10.93	13.08	-4.44	Gm13694	predicted gene 13694 [Source:MGI Symbol;Acc:MGI:3702064]	Coding
TC0200001211.mm.1	10.93	13.08	-4.44	Gm13697	predicted gene 13697 [Source:MGI Symbol;Acc:MGI:3702070]	Coding
TC0800001509.mm.1	7.83	10.07	-4.74	Cpne7; Mir7080	copine VII; microRNA 7080	Multiple_Complex

## Sheet: male hippocampus 
ID	TRT Avg (log2)	CT Avg (log2)	Fold Change	Gene Symbol	Description	Group
TC0600001278.mm.1	8.6	5.9	6.46	Gm17482	predicted gene, 17482 [Source:MGI Symbol;Acc:MGI:4937116]	Coding
TC0100002603.mm.1	8.46	6.35	4.31	Glb1l	galactosidase, beta 1-like	Multiple_Complex
TC0300002542.mm.1	6.41	4.61	3.48	Gm17651	predicted gene, 17651 [Source:MGI Symbol;Acc:MGI:4937285]	Coding
TC1600001934.mm.1	6.6	4.95	3.14	Gm11146	predicted gene 11146 [Source:MGI Symbol;Acc:MGI:3779400]	Coding
TC1500001464.mm.1	11.13	9.63	2.84	Tmem74	transmembrane protein 74	Multiple_Complex
TC1700001386.mm.1	14.24	12.73	2.83	Tmem181c-ps	transmembrane protein 181C, pseudogene	Multiple_Complex
TC0100003237.mm.1	13.75	12.26	2.8	Gm15453	predicted gene 15453	Multiple_Complex
TC0200005490.mm.1	16.83	15.36	2.77	Gm14305	predicted gene 14305	Coding
TC0200005349.mm.1	16.62	15.17	2.75	Gm14308; Gm14430; Gm14434; 0610010B08Rik; Gm4724	predicted gene 14308 (Gm14308), mRNA.; predicted gene 14430 (Gm14430), mRNA.; predicted gene 14434 (Gm14434), mRNA.; RIKEN cDNA 0610010B08 gene (0610010B08Rik), mRNA.; predicted gene 4724 (Gm4724), mRNA.; predicted gene 14434; predicted gene 14308	Coding
TC1500000139.mm.1	11.93	10.48	2.73	Cdh12	cadherin 12	Coding
TC0200002741.mm.1	15.69	14.25	2.71	Gm14295	predicted gene 14295	Coding
TC1400002689.mm.1	6.66	5.22	2.71	Slitrk6	SLIT and NTRK-like family, member 6	Coding
TC0200005350.mm.1	16.34	14.94	2.64	Gm14308; Gm14430; Gm14434; 0610010B08Rik; Gm4724	predicted gene 14308 (Gm14308), mRNA.; predicted gene 14430 (Gm14430), mRNA.; predicted gene 14434 (Gm14434), mRNA.; RIKEN cDNA 0610010B08 gene (0610010B08Rik), mRNA.; predicted gene 4724 (Gm4724), mRNA.; predicted gene 14308	Multiple_Complex
TC1600000625.mm.1	10.06	8.67	2.62	Gm15712	predicted gene 15712 [Source:MGI Symbol;Acc:MGI:3783154]	Multiple_Complex
TC0200003704.mm.1	12.91	11.53	2.61	Gm13624	predicted gene 13624 [Source:MGI Symbol;Acc:MGI:3649579]	Multiple_Complex
TC0200002724.mm.1	15.48	14.11	2.59	Gm14308; Gm14430; Gm14434; 0610010B08Rik; Gm4724; Gm11007; Gm2007	predicted gene 14308 (Gm14308), mRNA.; predicted gene 14430 (Gm14430), mRNA.; predicted gene 14434 (Gm14434), mRNA.; RIKEN cDNA 0610010B08 gene (0610010B08Rik), mRNA.; predicted gene 4724 (Gm4724), mRNA.; predicted gene 11007; predicted gene 2007; predicted gene 14308	Multiple_Complex
TC0200005339.mm.1	15.75	14.38	2.58	Gm14308; Gm14430; Gm14434; 0610010B08Rik; Gm4724	predicted gene 14308 (Gm14308), mRNA.; predicted gene 14430 (Gm14430), mRNA.; predicted gene 14434; RIKEN cDNA 0610010B08 gene; predicted gene 4724	Multiple_Complex
TC1000002751.mm.1	9.03	7.66	2.58	Gm10754	predicted gene 10754	Multiple_Complex
TC0200002722.mm.1	15.85	14.5	2.54	Gm14308; Gm14430; Gm14434; 0610010B08Rik; Gm4724; Gm11007	predicted gene 14308 (Gm14308), mRNA.; predicted gene 14430 (Gm14430), mRNA.; predicted gene 14434 (Gm14434), mRNA.; RIKEN cDNA 0610010B08 gene (0610010B08Rik), mRNA.; predicted gene 4724 (Gm4724), mRNA.; predicted gene 11007; RIKEN cDNA 0610010B08 gene	Coding
TC0200002755.mm.1	14.38	13.06	2.51	Etohi1	ethanol induced 1	Coding
TC1700000055.mm.1	14.48	13.16	2.5	Tmem181a	transmembrane protein 181A	Multiple_Complex
TC1000001735.mm.1	10.88	9.57	2.48	Samd5	sterile alpha motif domain containing 5	Coding
TC1500001470.mm.1	9.97	8.69	2.43	Kcnv1	potassium channel, subfamily V, member 1	Coding
TC0200002731.mm.1	15.93	14.66	2.42	Gm2026	predicted gene 2026 [Source:MGI Symbol;Acc:MGI:3780195]; predicted gene 2026	Coding
TC0200005342.mm.1	13.93	12.65	2.42	Gm14288; Gm14440	predicted gene 14288 (Gm14288), mRNA.; predicted gene 14440; predicted gene 14288	Coding
TC0200005346.mm.1	16.2	14.92	2.42	Gm2004	predicted gene 2004	Coding
TC0200005491.mm.1	15.98	14.71	2.41	Gm14419	predicted gene 14419	Coding
TC0200002753.mm.1	14.45	13.19	2.4	Gm14327	predicted gene 14327	Multiple_Complex
TC0700003346.mm.1	14.44	13.17	2.4	Snord64	small nucleolar RNA, C/D box 64	Multiple_Complex
TC0200004648.mm.1	7.66	6.42	2.37	Mir3098	microRNA 3098	Multiple_Complex
TC0200002719.mm.1	14.53	13.31	2.33	Gm14288; Gm14440	predicted gene 14288; predicted gene 14440 (Gm14440), mRNA.; predicted gene 14440	Multiple_Complex
TC1700001384.mm.1	14.21	12.99	2.33	Tmem181b-ps; Tmem181a	transmembrane protein 181B, pseudogene; transmembrane protein 181A	Multiple_Complex
TC0200002737.mm.1	12.77	11.55	2.32	Gm14288; Gm14435	predicted gene 14288 (Gm14288), mRNA.; predicted gene 14435	Multiple_Complex
TC0200005334.mm.1	13.7	12.5	2.31	Gm14391; Gm6710	predicted gene 14391; predicted gene 6710	Multiple_Complex
TC0500002559.mm.1	15.78	14.57	2.3	Gabra2	gamma-aminobutyric acid (GABA) A receptor, subunit alpha 2	Coding
TC0200002729.mm.1	14.76	13.56	2.3	Gm14391; Gm6710	predicted gene 14391 (Gm14391), transcript variant 1, mRNA.; predicted gene 6710 (Gm6710), mRNA.; predicted gene 14391 (Gm14391), transcript variant 2, mRNA.; predicted gene 6710; predicted gene 14391	Multiple_Complex
TC0200002720.mm.1	13.72	12.53	2.29	Gm14431; Gm8898; Gm4723	predicted gene 14431 (Gm14431), transcript variant 2, mRNA.; predicted gene 8898 (Gm8898), transcript variant 2, mRNA.; predicted gene 14431 (Gm14431), transcript variant 1, mRNA.; predicted gene 8898 (Gm8898), transcript variant 1, mRNA.; predicted gene 4723; predicted gene 14431; predicted gene 8898	Coding
TC0200005344.mm.1	13.23	12.04	2.29	Gm14431; Gm8898	predicted gene 14431 (Gm14431), transcript variant 2, mRNA.; predicted gene 8898 (Gm8898), transcript variant 2, mRNA.; predicted gene 14431 (Gm14431), transcript variant 1, mRNA.; predicted gene 8898 (Gm8898), transcript variant 1, mRNA.; predicted gene 8898; predicted gene 14431	Coding
TC1300002255.mm.1	11.15	9.96	2.27	Zfp729a	zinc finger protein 729a	Coding
TC0200005360.mm.1	15.16	13.98	2.27	Gm14411	predicted gene 14411	Multiple_Complex
TC1000002752.mm.1	5.83	4.67	2.24	C030005K15Rik	RIKEN cDNA C030005K15 gene	Coding
TC1700000278.mm.1	9.26	8.1	2.24	Zfp760	zinc finger protein 760; zinc finger protein 760 (Zfp760), mRNA.	Multiple_Complex
TC0X00001797.mm.1	11.12	9.97	2.23	Rbm3	RNA binding motif protein 3	Multiple_Complex
TC1700000276.mm.1	9.02	7.86	2.23	3110052M02Rik	RIKEN cDNA 3110052M02 gene; RIKEN cDNA 3110052M02 gene (3110052M02Rik), mRNA.	Multiple_Complex
TC0200005328.mm.1	14.34	13.2	2.2	Gm14393	predicted gene 14393	Coding
TSUnmapped00000040.mm.1	10.7	9.56	2.2	Rorb	RAR-related orphan receptor beta	Coding
TC0200005335.mm.1	15.63	14.5	2.19	Gm14308; Gm14430; Gm14432; Gm14434; 0610010B08Rik; Gm4724; Gm4631	predicted gene 14308; predicted gene 14430; predicted gene 14432; predicted gene 14434 (Gm14434), mRNA.; RIKEN cDNA 0610010B08 gene (0610010B08Rik), mRNA.; predicted gene 4724 (Gm4724), mRNA.; predicted gene 4631; predicted gene 4724; RIKEN cDNA 0610010B08 gene	Coding
TC0200005363.mm.1	12.43	11.29	2.19	Gm14409	predicted gene 14409 [Source:MGI Symbol;Acc:MGI:3649811]	Coding
TC0700002017.mm.1	5.45	4.33	2.18	Olfr61	olfactory receptor 61	Coding
TC0200005383.mm.1	13.84	12.72	2.18	Zfp931	zinc finger protein 931	Multiple_Complex
TC1100002072.mm.1	6.39	5.26	2.18	Gm12586	predicted gene 12586 [Source:MGI Symbol;Acc:MGI:3649692]	Multiple_Complex
TC0200002723.mm.1	9.64	8.52	2.17	Gm16359	predicted gene 16359 [Source:MGI Symbol;Acc:MGI:3840119]	Multiple_Complex
TC0200005340.mm.1	9.64	8.52	2.17	Gm14297	predicted gene 14297 [Source:MGI Symbol;Acc:MGI:3650219]	Multiple_Complex
TC0200005351.mm.1	9.64	8.52	2.17	Gm14307	predicted gene 14307 [Source:MGI Symbol;Acc:MGI:3782920]	Multiple_Complex
TC0200005365.mm.1	14.59	13.47	2.17	Gm14418	predicted gene 14418 [Source:MGI Symbol;Acc:MGI:3702408]	Multiple_Complex
TC1700000277.mm.1	9.52	8.4	2.17	Gm10509	zinc finger protein 51 pseudogene	Multiple_Complex
TC0600001600.mm.1	6.49	5.37	2.16	Apold1	apolipoprotein L domain containing 1	Multiple_Complex
TC1600001872.mm.1	11.74	10.63	2.16	Gm15828	predicted gene 15828	Multiple_Complex
TC0400002893.mm.1	6.26	5.15	2.15	Gm11244	predicted gene 11244 [Source:MGI Symbol;Acc:MGI:3651883]	Multiple_Complex
TC0200002751.mm.1	14.6	13.5	2.14	Gm14322	predicted gene 14322	Multiple_Complex
TC1700001563.mm.1	9.45	8.35	2.14	Zfp942	zinc finger protein 942	Multiple_Complex
TC0200002738.mm.1	13.64	12.56	2.12	Gm14431; Gm8898	predicted gene 14431 (Gm14431), transcript variant 2, mRNA.; predicted gene 8898; predicted gene 14431; predicted gene 8898 (Gm8898), transcript variant 1, mRNA.	Coding
TC0200005489.mm.1	13.95	12.87	2.12	Gm14306	predicted gene 14306 [Source:MGI Symbol;Acc:MGI:3805542]; predicted gene 14306	Coding
TC0200005341.mm.1	13.64	12.56	2.12	Gm14431; Gm8898; Gm4245	predicted gene 14431; predicted gene 8898 (Gm8898), transcript variant 2, mRNA.; predicted gene 14431 (Gm14431), transcript variant 1, mRNA.; predicted gene 8898; predicted gene 4245	Coding
TC0300001214.mm.1	10.24	9.16	2.12	Gm9916	PREDICTED: predicted gene 9916 (Gm9916), miscRNA.	Multiple_Complex
TC1600001839.mm.1	9.87	8.79	2.11	LOC100861916	PREDICTED: zinc finger protein 292-like (LOC100861916), mRNA.	Coding
TC0200005333.mm.1	10.47	9.39	2.11	Gm14443	predicted gene 14443	Multiple_Complex
TC0200005355.mm.1	8.94	7.86	2.11	Gm14417	predicted gene 14417 [Source:MGI Symbol;Acc:MGI:3652249]	Multiple_Complex
TC0200002748.mm.1	12.85	11.78	2.1	Gm14420	predicted gene 14420	Coding
TC0200005378.mm.1	15.89	14.83	2.09	Gm14326	predicted gene 14326	Coding
TC0300003118.mm.1	7.58	6.53	2.08	Gm9912	predicted gene 9912	Coding
TC0200002736.mm.1	10.44	9.38	2.08	Gm14405	predicted gene 14405	Multiple_Complex
TC0200002749.mm.1	15.02	13.97	2.07	Gm14403	predicted gene 14403	Multiple_Complex
TC0200005353.mm.1	13.17	12.12	2.07	Gm14405	predicted gene 14405 (Gm14405), non-coding RNA.; predicted gene 14405	Multiple_Complex
TC0200005354.mm.1	11.83	10.79	2.06	Gm14296	predicted gene 14296	Multiple_Complex
TC1700001036.mm.1	10.65	9.62	2.05	Cntnap5c	contactin associated protein-like 5C; Synthetic construct Mus musculus clone IMAGE:100063446, MGC:191086 contactin associated protein-like 5C (Cntnap5c) mRNA, encodes complete protein.	Coding
TCX_GL456233_random00000005.mm.1	11.66	10.63	2.04	Vamp7	vesicle-associated membrane protein 7	Coding
TC0200005366.mm.1	8.78	7.76	2.04	Gm14404	predicted gene 14404 [Source:MGI Symbol;Acc:MGI:3649814]	Multiple_Complex
TC0700001815.mm.1	5.79	4.78	2.02	Gdpd3	glycerophosphodiester phosphodiesterase domain containing 3	Coding
TC0200002740.mm.1	9.64	8.62	2.02	Gm14301	predicted gene 14301 [Source:MGI Symbol;Acc:MGI:3650436]	Multiple_Complex
TC0600001126.mm.1	12.08	11.07	2.02	Fam19a1	family with sequence similarity 19, member A1	Multiple_Complex
TC1600001896.mm.1	9.03	8.02	2.01	Mir691	microRNA 691; microRNA 691 (Mir691), microRNA.	Multiple_Complex
TC0500001128.mm.1	12.31	11.31	2	Zfp932	zinc finger protein 932	Multiple_Complex
TC0200002735.mm.1	11.63	10.63	2	2210418O10Rik; Gm17258	RIKEN cDNA 2210418O10 gene [Source:MGI Symbol;Acc:MGI:1924208]; predicted gene, 17258 [Source:MGI Symbol;Acc:MGI:4936892]	Multiple_Complex
TC0700003908.mm.1	13.55	12.55	1.99	Hbb-bt; Hbb-b2; Hbb-b1	hemoglobin, beta adult t chain; hemoglobin, beta adult minor chain; Synthetic construct Mus musculus clone IMAGE:100062252, MGC:190431 hemoglobin, beta adult major chain (Hbb-b1) mRNA, encodes complete protein.; hemoglobin, beta adult major chain (Hbb-b1), mRNA.	Coding
TC0200005373.mm.1	14.75	13.76	1.99	Gm14325	predicted gene 14325	Multiple_Complex
TC0200002712.mm.1	8.99	8	1.98	Gm14444	predicted gene 14444 [Source:MGI Symbol;Acc:MGI:3652325]	Coding
TC1900000944.mm.1	7.78	6.8	1.98	Npas4	neuronal PAS domain protein 4	Coding
TC0X00000114.mm.1	5.48	4.5	1.97	Gm14501; 1700012L04Rik	predicted gene 14501; RIKEN cDNA 1700012L04 gene	Coding
TC0200005379.mm.1	9.1	8.12	1.97	Gm14428	predicted gene 14428 [Source:MGI Symbol;Acc:MGI:3649514]	Multiple_Complex
TC1100000294.mm.1	11.49	10.51	1.97	Ccdc88a	coiled coil domain containing 88A; coiled coil domain containing 88A (Ccdc88a), mRNA.	Multiple_Complex
TC0200002721.mm.1	13.49	12.53	1.96	Gm14436; Gm8923	predicted gene 14436; predicted gene 8923	Coding
TC0X00000808.mm.1	10.97	10	1.96	Dmd	dystrophin, muscular dystrophy	Multiple_Complex
TC0X00002479.mm.1	11.46	10.51	1.94	Rab39b	RAB39B, member RAS oncogene family	Coding
TC1700000290.mm.1	8.56	7.61	1.93	Zfp758	zinc finger protein 758	Coding
TC0500002971.mm.1	9.1	8.16	1.91	5430403G16Rik	RIKEN cDNA 5430403G16 gene [Source:MGI Symbol;Acc:MGI:1924450]	Coding
TC0300001035.mm.1	12.37	11.45	1.9	Tspan2	tetraspanin 2	Multiple_Complex
TC0900000232.mm.1	8.09	7.17	1.9	Npsr1	neuropeptide S receptor 1; Synthetic construct Mus musculus clone IMAGE:100016527, MGC:184508 neuropeptide S receptor 1 (Npsr1) mRNA, encodes complete protein.	Multiple_Complex
TC1000002562.mm.1	11.83	10.91	1.89	Zfp938	zinc finger protein 938	Coding
TC0200000850.mm.1	9.95	9.03	1.89	Galnt13	UDP-N-acetyl-alpha-D-galactosamine:polypeptide N-acetylgalactosaminyltransferase 13	Multiple_Complex
TC1900001231.mm.1	10.56	9.64	1.89	Rorb	RAR-related orphan receptor beta	Multiple_Complex
TC0400000650.mm.1	11.51	10.6	1.88	Zkscan16	zinc finger with KRAB and SCAN domains 16	Coding
TC0500002021.mm.1	10.97	10.07	1.87	Napepld	N-acyl phosphatidylethanolamine phospholipase D	Coding
TC0200005375.mm.1	11.19	10.29	1.87	Gm14429	predicted gene 14429 [Source:MGI Symbol;Acc:MGI:3649510]	Multiple_Complex
TC0X00001047.mm.1	12.03	11.14	1.86	Uprt	uracil phosphoribosyltransferase (FUR1) homolog (S. cerevisiae)	Coding
TC1000000508.mm.1	12.07	11.18	1.86	Fabp7	fatty acid binding protein 7, brain	Coding
TC0100003890.mm.1	6.31	5.42	1.86	Mndal	myeloid nuclear differentiation antigen like	Multiple_Complex
TC0500000583.mm.1	8.21	7.31	1.86	Gm3687	predicted gene 3687 [Source:MGI Symbol;Acc:MGI:3781863]	Multiple_Complex
TC1200001337.mm.1	8.12	7.23	1.85	Tmem196	transmembrane protein 196	Coding
TC0200002745.mm.1	10.18	9.29	1.85	Gm14402	predicted gene 14402 [Source:MGI Symbol;Acc:MGI:3649812]	Multiple_Complex
TC0700003909.mm.1	10.73	9.85	1.85	Hbb-bs; Hbb-b1	hemoglobin, beta adult s chain; hemoglobin, beta adult major chain; Synthetic construct Mus musculus clone IMAGE:100062252, MGC:190431 hemoglobin, beta adult major chain (Hbb-b1) mRNA, encodes complete protein.	Multiple_Complex
TC1100000339.mm.1	13.15	12.26	1.85	Hba-a2; Hba-a1	hemoglobin alpha, adult chain 2 (Hba-a2), mRNA.; hemoglobin alpha, adult chain 1; hemoglobin alpha, adult chain 2; hemoglobin alpha, adult chain 1, mRNA (cDNA clone MGC:57888 IMAGE:5684314), complete cds.; Synthetic construct Mus musculus clone IMAGE:100062289, MGC:190450 hemoglobin alpha, adult chain 2 (Hba-a2) mRNA, encodes complete protein.	Multiple_Complex
TC0200005357.mm.1	12.36	11.48	1.84	Gm14421	predicted gene 14421 [Source:MGI Symbol;Acc:MGI:3652254]	Multiple_Complex
TC0200005371.mm.1	8.58	7.7	1.83	Gm14406	predicted gene 14406	Coding
TC0900000072.mm.1	8.78	7.9	1.83	Gm16485	predicted gene 16485	Coding
TC0400000811.mm.1	9.52	8.66	1.82	Lurap1l	leucine rich adaptor protein 1-like	Coding
TC0500002709.mm.1	7.25	6.39	1.82	Gm11115	predicted gene 11115 [Source:MGI Symbol;Acc:MGI:3779367]	Coding
TC0900002836.mm.1	8.07	7.22	1.81	Zic1	zinc finger protein of the cerebellum 1	Coding
TC1300000965.mm.1	8.66	7.8	1.81	Lysmd3	LysM, putative peptidoglycan-binding, domain containing 3	Coding
TC0700000434.mm.1	10.28	9.43	1.81	Rnf170-ps	ring finger protein 170, pseudogene	Multiple_Complex
TC1000002464.mm.1	9.78	8.93	1.81	2610008E11Rik	RIKEN cDNA 2610008E11 gene	Multiple_Complex
TC0200002746.mm.1	13.16	12.31	1.8	Gm14401	predicted gene 14401 [Source:MGI Symbol;Acc:MGI:3650075]	Multiple_Complex
TC0200005337.mm.1	9.61	8.76	1.8	Gm14298	predicted gene 14298 [Source:MGI Symbol;Acc:MGI:3650420]	Multiple_Complex
TC1100001763.mm.1	9.01	8.16	1.8	Gm11653	predicted gene 11653 [Source:MGI Symbol;Acc:MGI:3651873]	Multiple_Complex
TC1700000275.mm.1	9.8	8.95	1.8	Zfp948	zinc finger protein 948	Multiple_Complex
TC0300000409.mm.1	15.01	14.17	1.79	Gm5641	predicted gene 5641 [Source:MGI Symbol;Acc:MGI:3645731]	Coding
TC0X00001128.mm.1	8.5	7.67	1.79	Zfp711	zinc finger protein 711	Multiple_Complex
TC0X00002572.mm.1	9.15	8.31	1.79	Il1rapl1	interleukin 1 receptor accessory protein-like 1	Multiple_Complex
TC1000001260.mm.1	11.24	10.39	1.79	Lin7a	lin-7 homolog A (C. elegans)	Multiple_Complex
TC1400002031.mm.1	10.5	9.66	1.79	Rab2b	RAB2B, member RAS oncogene family	Multiple_Complex
TC0900001132.mm.1	9.25	8.43	1.78	Zfp949	zinc finger protein 949	Coding
TC0X00003339.mm.1	7.39	6.56	1.78	Glra2	glycine receptor, alpha 2 subunit	Coding
TC1400001418.mm.1	9.02	8.19	1.78	Gm6356	predicted gene 6356 [Source:MGI Symbol;Acc:MGI:3646390]	Coding
TC0100003682.mm.1	10.3	9.47	1.78	Nvl	nuclear VCP-like	Multiple_Complex
TC0700002933.mm.1	8.51	7.67	1.78	Gm5595	predicted gene 5595	Multiple_Complex
TC0X00000557.mm.1	12.92	12.09	1.78	C230004F18Rik	RIKEN cDNA C230004F18 gene; RIKEN cDNA C230004F18 gene (C230004F18Rik), non-coding RNA.	Multiple_Complex
TC1400001506.mm.1	9.42	8.58	1.78	Gm20678	predicted gene 20678 [Source:MGI Symbol;Acc:MGI:5313125]	Multiple_Complex
TC0700002880.mm.1	11.05	10.22	1.77	Pop4	processing of precursor 4, ribonuclease P/MRP family, (S. cerevisiae)	Coding
TC0X00003399.mm.1	11.38	10.56	1.77	Sh3bgrl	SH3-binding domain glutamic acid-rich protein like	Multiple_Complex
TC0Y00000235.mm.1	10.63	9.8	1.77	Ddx3y	DEAD (Asp-Glu-Ala-Asp) box polypeptide 3, Y-linked	Multiple_Complex
TC1700001805.mm.1	13.6	12.78	1.77	Glo1	glyoxalase 1	Multiple_Complex
TC1700001936.mm.1	6.09	5.28	1.76	Hspa1a	heat shock protein 1A	Coding
TC1900000758.mm.1	11.59	10.77	1.76	Smc3	structural maintenance of chromosomes 3	Multiple_Complex
TC0X00002820.mm.1	12.55	11.74	1.75	Atrx	alpha thalassemia/mental retardation syndrome X-linked homolog (human)	Multiple_Complex
TC1100002740.mm.1	8.79	7.99	1.75	Rad50	RAD50 homolog (S. cerevisiae); Synthetic construct Mus musculus clone IMAGE:100068367, MGC:195911 RAD50 homolog (S. cerevisiae) (Rad50) mRNA, encodes complete protein.	Multiple_Complex
TC1100003698.mm.1	9.47	8.66	1.75	Krt222	keratin 222	Multiple_Complex
TC1000000908.mm.1	9.44	8.65	1.74	Zfp433	zinc finger protein 433; RIKEN cDNA 1700123A16 gene	Coding
TC0200005347.mm.1	12.09	11.3	1.73	Gm11009	predicted gene 11009 [Source:MGI Symbol;Acc:MGI:3779227]	Coding
TC0100001937.mm.1	6.31	5.51	1.73	Gm15452	predicted gene 15452 [Source:MGI Symbol;Acc:MGI:3768636]	Multiple_Complex
TC0200002728.mm.1	7.96	7.16	1.73	Gm2020	predicted gene 2020 [Source:MGI Symbol;Acc:MGI:3780189]	Multiple_Complex
TC0200005331.mm.1	16	15.21	1.73	Gm14399	predicted gene 14399	Multiple_Complex
TC0300000605.mm.1	13.78	12.98	1.73	Serpini1	serine (or cysteine) peptidase inhibitor, clade I, member 1	Multiple_Complex
TC1900000320.mm.1	7.45	6.66	1.73	Nmrk1	nicotinamide riboside kinase 1	Multiple_Complex
TC0600002660.mm.1	6.34	5.56	1.72	Gm19618	PREDICTED: predicted gene, 19618 (Gm19618), mRNA.	Coding
TC0700001361.mm.1	8.45	7.67	1.72	Gm9990	predicted gene 9990	Coding
TC1500001145.mm.1	12.25	11.47	1.72	AW549877	expressed sequence AW549877	Coding
TC1700000523.mm.1	9.37	8.58	1.72	Glp1r	glucagon-like peptide 1 receptor	Coding
TC0200002876.mm.1	12.07	11.29	1.72	Camk1d	calcium/calmodulin-dependent protein kinase ID	Multiple_Complex
TC0800001531.mm.1	11.13	10.35	1.72	Rhou	ras homolog gene family, member U	Multiple_Complex
TC1200000336.mm.1	15.24	14.46	1.72	Dgkb	diacylglycerol kinase, beta	Multiple_Complex
TC1300002174.mm.1	8.86	8.08	1.72	Gm5141	predicted gene 5141	Multiple_Complex
TC1300002253.mm.1	10.07	9.3	1.72	Zfp729b	zinc finger protein 729b	Multiple_Complex
TC0200005364.mm.1	14.63	13.85	1.71	Gm14412	predicted gene 14412 [Source:MGI Symbol;Acc:MGI:3652251]	Coding
TC0300000624.mm.1	5.83	5.06	1.71	4930579G24Rik	RIKEN cDNA 4930579G24 gene	Coding
TC1000001988.mm.1	9.27	8.49	1.71	Zufsp	zinc finger with UFM1-specific peptidase domain	Multiple_Complex
TC1400001509.mm.1	10.21	9.43	1.71	Gm20699	predicted gene 20699 [Source:MGI Symbol;Acc:MGI:5313146]	Multiple_Complex
TC1700001869.mm.1	9.64	8.87	1.71	Zfp81	zinc finger protein 81	Multiple_Complex
TC1800000418.mm.1	10.13	9.36	1.71	Kctd16	potassium channel tetramerisation domain containing 16	Multiple_Complex
TC0200001400.mm.1	8.94	8.18	1.7	Gm13786	predicted gene 13786 [Source:MGI Symbol;Acc:MGI:3649782]	Multiple_Complex
TC0200002750.mm.1	8.69	7.93	1.7	Gm14324	predicted gene 14324 [Source:MGI Symbol;Acc:MGI:3652186]	Multiple_Complex
TC0X00002333.mm.1	10.44	9.67	1.7	Slitrk4	SLIT and NTRK-like family, member 4	Multiple_Complex
TC1500000351.mm.1	11.47	10.71	1.7	Eny2	enhancer of yellow 2 homolog (Drosophila)	Multiple_Complex
TC1700001699.mm.1	9.46	8.69	1.7	Dusp1	dual specificity phosphatase 1	Multiple_Complex
TC0300002153.mm.1	12.54	11.79	1.69	Slitrk3	SLIT and NTRK-like family, member 3	Coding
TC0500001127.mm.1	10.95	10.19	1.69	Gm15446	predicted gene 15446	Multiple_Complex
TC0X00000945.mm.1	6.98	6.22	1.69	Gm14832	predicted gene 14832 [Source:MGI Symbol;Acc:MGI:3708093]	Multiple_Complex
TC1100003853.mm.1	5.77	5.02	1.69	Gm11637	predicted gene 11637 [Source:MGI Symbol;Acc:MGI:3651875]	Multiple_Complex
TC0900002563.mm.1	8.19	7.44	1.68	M5C1000I18Rik; LOC100861910	RIKEN cDNA M5C1000I18 gene [Source:MGI Symbol;Acc:MGI:3642038]; PREDICTED: uncharacterized LOC100861910 (LOC100861910), mRNA.	Coding
TC1900000896.mm.1	13.27	12.52	1.68	Gstp1	glutathione S-transferase, pi 1	Coding
TC0400000177.mm.1	10.28	9.54	1.68	Ccnc	cyclin C	Multiple_Complex
TC1000000924.mm.1	8.11	7.37	1.68	Gm4924	predicted gene 4924	Multiple_Complex
TC0100003825.mm.1	11.4	10.65	1.67	Gm3934	PREDICTED: predicted gene 3934 (Gm3934), mRNA.	Coding
TC1800000897.mm.1	15.5	14.77	1.67	Neto1	neuropilin (NRP) and tolloid (TLL)-like 1	Coding
TC0600002491.mm.1	14.49	13.75	1.67	Mat2a	methionine adenosyltransferase II, alpha	Multiple_Complex
TC0700000921.mm.1	13.93	13.19	1.67	Luzp2	leucine zipper protein 2	Multiple_Complex
TC0700004580.mm.1	9.98	9.24	1.67	Kcnq1ot1	KCNQ1 overlapping transcript 1; KCNQ1 overlapping transcript 1 (Kcnq1ot1), non-coding RNA.	Multiple_Complex
TC0X00001937.mm.1	7.95	7.2	1.67	Zfp182	zinc finger protein 182	Multiple_Complex
TC1000000911.mm.1	9.48	8.75	1.66	Zfp433	RIKEN cDNA 1700123A16 gene (Zfp433), mRNA.; zinc finger protein 433	Coding
TC1200000175.mm.1	9.65	8.91	1.66	LOC105244763	zinc finger protein 431-like	Coding
TC1600001357.mm.1	6.31	5.58	1.66	Gm6557	PREDICTED: predicted gene 6557 (Gm6557), mRNA.	Coding
TC0200000347.mm.1	12.2	11.47	1.66	Gad2	glutamic acid decarboxylase 2	Multiple_Complex
TC0200005370.mm.1	11.67	10.94	1.66	Gm16363	predicted gene 16363 [Source:MGI Symbol;Acc:MGI:3840139]	Multiple_Complex
TC1700000200.mm.1	11.19	10.46	1.66	Gm6712	predicted gene 6712 [Source:MGI Symbol;Acc:MGI:3645888]	Multiple_Complex
TC1000001224.mm.1	8.43	7.71	1.65	Cep290	centrosomal protein 290	Coding
TC1500000578.mm.1	5.61	4.89	1.65	Gm19945	PREDICTED: predicted gene, 19945 (Gm19945), mRNA.	Coding
TC0200000887.mm.1	4.51	3.79	1.65	Gm13560	predicted gene 13560 [Source:MGI Symbol;Acc:MGI:3651673]	Multiple_Complex
TC0900001056.mm.1	8.03	7.3	1.65	Cd109	CD109 antigen	Multiple_Complex
TC0X00003128.mm.1	6.68	5.96	1.65	Mageb16-ps1	melanoma antigen family B, 16, pseudogene 1	Multiple_Complex
TC1100000336.mm.1	13.04	12.31	1.65	Hba-a2; Hba-a1	hemoglobin alpha, adult chain 2; hemoglobin alpha, adult chain 1 (Hba-a1), mRNA.; hemoglobin alpha, adult chain 1; Synthetic construct Mus musculus clone IMAGE:100062289, MGC:190450 hemoglobin alpha, adult chain 2 (Hba-a2) mRNA, encodes complete protein.	Multiple_Complex
TC1500001712.mm.1	11.54	10.82	1.65	Arc	activity regulated cytoskeletal-associated protein; activity regulated cytoskeletal-associated protein (Arc), mRNA.	Multiple_Complex
TC1700001345.mm.1	8.61	7.9	1.64	Gm20939	predicted gene, 20939	Coding
TC0200002742.mm.1	10.39	9.68	1.64	Gm14408	predicted gene 14408 [Source:MGI Symbol;Acc:MGI:3651910]	Multiple_Complex
TC0800002265.mm.1	10.31	9.6	1.64	Galntl6	UDP-N-acetyl-alpha-D-galactosamine:polypeptide N-acetylgalactosaminyltransferase-like 6	Multiple_Complex
TC1000000691.mm.1	8.04	7.33	1.64	Gm9923	predicted pseudogene 9923	Multiple_Complex
TC1000002175.mm.1	11.51	10.8	1.64	Man1a	mannosidase 1, alpha	Multiple_Complex
TC1100003423.mm.1	9.03	8.32	1.64	Gm11440	predicted gene 11440 [Source:MGI Symbol;Acc:MGI:3649803]	Multiple_Complex
TC0200004837.mm.1	9.35	8.65	1.63	Zfp442	zinc finger protein 442 (Zfp442), mRNA.; zinc finger protein 442	Coding
TC0300003158.mm.1	9.06	8.36	1.63	St6galnac3	ST6 (alpha-N-acetyl-neuraminyl-2,3-beta-galactosyl-1,3)-N-acetylgalactosaminide alpha-2,6-sialyltransferase 3	Coding
TC1000000919.mm.1	8.22	7.51	1.63	AU041133	expressed sequence AU041133	Coding
TC1300002239.mm.1	8.15	7.45	1.63	Zfp712	zinc finger protein 712	Coding
TC0100000433.mm.1	13.34	12.63	1.63	Bzw1	basic leucine zipper and W2 domains 1	Multiple_Complex
TC0400001479.mm.1	10.66	9.95	1.63	Gm12941	predicted gene 12941 [Source:MGI Symbol;Acc:MGI:3650501]	Multiple_Complex
TC1800000282.mm.1	13.18	12.48	1.63	Apc	adenomatosis polyposis coli	Multiple_Complex
TC0200000048.mm.1	9.43	8.74	1.62	Ccdc3	coiled-coil domain containing 3	Coding
TC0800000606.mm.1	8.12	7.43	1.62	Gm10674	PREDICTED: predicted gene 10674 (Gm10674), mRNA.	Coding
TC1000002046.mm.1	12.93	12.24	1.62	Cdc40	cell division cycle 40	Coding
TC1000003188.mm.1	4.47	3.77	1.62	Olfr805	olfactory receptor 805	Coding
TC0100003891.mm.1	6.04	5.34	1.62	Ifi203	interferon activated gene 203 (Ifi203), transcript variant 1, mRNA.; interferon activated gene 203 (Ifi203), transcript variant 2, mRNA.; interferon activated gene 203	Multiple_Complex
TC0800000488.mm.1	11.91	11.22	1.62	Pcm1	pericentriolar material 1	Multiple_Complex
TC1200001148.mm.1	12.63	11.93	1.62	Gm24899; Gm26945; RP23-204I16.2	predicted gene, 24899 [Source:MGI Symbol;Acc:MGI:5454676]; predicted gene, 26945 [Source:MGI Symbol;Acc:MGI:5504060]; novel transcript	Multiple_Complex
TC1600000881.mm.1	7.12	6.43	1.62	Mir125b-2	microRNA 125b-2	Multiple_Complex
TC0800001121.mm.1	5.92	5.22	1.61	Ccl17	chemokine (C-C motif) ligand 17	Coding
TC0200005329.mm.1	12.17	11.48	1.61	Gm14392	predicted gene 14392 [Source:MGI Symbol;Acc:MGI:3649574]; predicted gene 14392	Multiple_Complex
TC0300003248.mm.1	10.32	9.63	1.61	Rnpc3	RNA-binding region (RNP1, RRM) containing 3	Multiple_Complex
TC0900002678.mm.1	10.03	9.34	1.61	Tmod3	tropomodulin 3	Multiple_Complex
TC0X00002867.mm.1	8.1	7.41	1.61	Hdx	highly divergent homeobox	Multiple_Complex
TC1200000427.mm.1	12.13	11.45	1.61	Arhgap5	Rho GTPase activating protein 5	Multiple_Complex
TC1200000661.mm.1	12.05	11.36	1.61	Dbpht2	DNA binding protein with his-thr domain	Multiple_Complex
TC1200002137.mm.1	8.63	7.94	1.61	Gm8332	predicted pseudogene 8332	Multiple_Complex
TC1300002630.mm.1	14.76	14.07	1.61	Mir325	microRNA 325	Multiple_Complex
TC0100002008.mm.1	13.32	12.65	1.6	Tceb1	transcription elongation factor B (SIII), polypeptide 1	Coding
TC0300000009.mm.1	13.96	13.28	1.6	Gm8775	predicted gene 8775 [Source:MGI Symbol;Acc:MGI:3646219]	Coding
TC0300002054.mm.1	6.46	5.77	1.6	P2ry12	purinergic receptor P2Y, G-protein coupled 12	Coding
TC0700003699.mm.1	8.49	7.81	1.6	Folh1	folate hydrolase 1	Coding
TC0800002962.mm.1	10.45	9.77	1.6	Gm6793	predicted gene 6793 [Source:MGI Symbol;Acc:MGI:3643578]	Coding
TC1300002161.mm.1	7.26	6.58	1.6	Gm3604	predicted gene 3604	Coding
TC0800000679.mm.1	9.64	8.96	1.6	2013-02-28	membrane-associated ring finger (C3HC4) 1	Multiple_Complex
TC0X00001832.mm.1	10.28	9.6	1.6	Dynlt3	dynein light chain Tctex-type 3	Multiple_Complex
TC1300001540.mm.1	10.6	9.92	1.6	Zscan26	zinc finger and SCAN domain containing 26	Multiple_Complex
TC0300000211.mm.1	11.44	10.77	1.59	Cldn11	claudin 11	Coding
TC0700000732.mm.1	11.56	10.89	1.59	2610021A01Rik	RIKEN cDNA 2610021A01 gene	Coding
TC0700003974.mm.1	6.94	6.27	1.59	Olfr690	olfactory receptor 690	Coding
TC1500000062.mm.1	7.85	7.18	1.59	Ranbp3l	RAN binding protein 3-like; RAN binding protein 3-like (Ranbp3l), mRNA.	Coding
TC1500000389.mm.1	11.87	11.2	1.59	Nov	nephroblastoma overexpressed gene	Coding
TC0400001834.mm.1	8.46	7.8	1.59	Gm13086; RP23-451D4.10	predicted gene 13086; novel pseudogene	Multiple_Complex
TC0500000201.mm.1	11.45	10.78	1.59	Klhl7	kelch-like 7	Multiple_Complex
TC0600000493.mm.1	12.29	11.62	1.59	Cntnap2	contactin associated protein-like 2	Multiple_Complex
TC0500000189.mm.1	6.73	6.08	1.58	Gm21846	predicted gene, 21846	Coding
TC0500002557.mm.1	9.31	8.65	1.58	Gabrg1	gamma-aminobutyric acid (GABA) A receptor, subunit gamma 1	Coding
TC1400000038.mm.1	7.21	6.55	1.58	4930555G01Rik	RIKEN cDNA 4930555G01 gene	Coding
TC0200003353.mm.1	11.78	11.12	1.58	Psmd5	proteasome (prosome, macropain) 26S subunit, non-ATPase, 5	Multiple_Complex
TC0700002924.mm.1	8.59	7.93	1.58	Zfp141	zinc finger protein 141	Multiple_Complex
TC0700003387.mm.1	12.07	11.41	1.58	A330076H08Rik; Mir344g	RIKEN cDNA A330076H08 gene; microRNA 344g	Multiple_Complex
TC0800002361.mm.1	7.57	6.91	1.58	Gm10033	predicted gene 10033	Multiple_Complex
TC1300002597.mm.1	8.76	8.1	1.58	Ppwd1	peptidylprolyl isomerase domain and WD repeat containing 1	Multiple_Complex
TC1500002067.mm.1	10.16	9.5	1.58	Cpne8	copine VIII	Multiple_Complex
TC1600000386.mm.1	8.49	7.83	1.58	Hrasls	HRAS-like suppressor	Multiple_Complex
TC1600001838.mm.1	9.64	8.98	1.58	Zfp654	zinc finger protein 654	Multiple_Complex
TC1600001917.mm.1	9.39	8.74	1.58	Hspa13	heat shock protein 70 family, member 13	Multiple_Complex
TC1700000199.mm.1	10.31	9.65	1.58	Gm6712	PREDICTED: predicted gene 6712 (Gm6712), miscRNA.	Multiple_Complex
TC0X00002771.mm.1	10.39	9.74	1.57	Nap1l2	nucleosome assembly protein 1-like 2	Coding
TC1200002662.mm.1	4.33	3.68	1.57	Ighv1-83	immunoglobulin heavy variable 1-83	Coding
TC1300000967.mm.1	10.22	9.57	1.57	Mblac2	metallo-beta-lactamase domain containing 2	Coding
TC1600000918.mm.1	12.98	12.33	1.57	Ncam2	neural cell adhesion molecule 2	Coding
TC1800000356.mm.1	7.49	6.84	1.57	Pcdhb2	protocadherin beta 2	Coding
TC1800000370.mm.1	8.85	8.2	1.57	Pcdhb14	protocadherin beta 14	Coding
TC0400000135.mm.1	7.52	6.88	1.57	Gm11856	predicted gene 11856 [Source:MGI Symbol;Acc:MGI:3649310]	Multiple_Complex
TC0400000826.mm.1	6.99	6.34	1.57	Gm11268	predicted gene 11268 [Source:MGI Symbol;Acc:MGI:3649856]	Multiple_Complex
TC0400003071.mm.1	8.88	8.23	1.57	Caap1	caspase activity and apoptosis inhibitor 1	Multiple_Complex
TC0500002346.mm.1	9.01	8.36	1.57	Lcorl	ligand dependent nuclear receptor corepressor-like	Multiple_Complex
TC0900002728.mm.1	12.44	11.79	1.57	Slc17a5	solute carrier family 17 (anion/sugar transporter), member 5	Multiple_Complex
TC1100000350.mm.1	13.27	12.62	1.57	Gm12112	predicted gene 12112 [Source:MGI Symbol;Acc:MGI:3650115]	Multiple_Complex
TC1400002490.mm.1	8	7.35	1.57	Naa16	N(alpha)-acetyltransferase 16, NatA auxiliary subunit	Multiple_Complex
TC0500000407.mm.1	4.47	3.83	1.56	Psapl1	prosaposin-like 1	Coding
TC1500002188.mm.1	8.72	8.08	1.56			Coding
TC0200003839.mm.1	7.73	7.09	1.56	Gm13689	predicted gene 13689 [Source:MGI Symbol;Acc:MGI:3652061]	Multiple_Complex
TC0200004729.mm.1	8.19	7.55	1.56	Esf1	ESF1, nucleolar pre-rRNA processing protein, homolog (S. cerevisiae)	Multiple_Complex
TC0200005336.mm.1	10.11	9.47	1.56	Gm14442; LOC100862168	predicted gene 14442 [Source:MGI Symbol;Acc:MGI:3652323]; PREDICTED: zinc finger protein 844-like (LOC100862168), mRNA.	Multiple_Complex
TC0400000836.mm.1	6.73	6.09	1.56	Ccdc171	coiled-coil domain containing 171	Multiple_Complex
TC0500002927.mm.1	9.26	8.62	1.56	Glmn	glomulin, FKBP associated protein	Multiple_Complex
TC0X00000476.mm.1	5.2	4.56	1.56	Etd	embryonic testis differentiation	Multiple_Complex
TC0X00002108.mm.1	10.44	9.8	1.56	Thoc2	THO complex 2	Multiple_Complex
TC1300001928.mm.1	9.82	9.18	1.56	Dek	DEK oncogene (DNA binding)	Multiple_Complex
TC1700001573.mm.1	8.85	8.21	1.56	Zfp944	zinc finger protein 944	Multiple_Complex
TC1800001731.mm.1	11.9	11.25	1.56	Dok6	docking protein 6	Multiple_Complex
TC0100000469.mm.1	8.89	8.26	1.55	Cyp20a1	cytochrome P450, family 20, subfamily a, polypeptide 1	Coding
TC0100002844.mm.1	8.01	7.38	1.55	St8sia4	ST8 alpha-N-acetyl-neuraminide alpha-2,8-sialyltransferase 4	Coding
TC0400001869.mm.1	6.16	5.52	1.55	Gm13242	predicted gene 13242	Coding
TC0800000714.mm.1	9.27	8.64	1.55	D130040H23Rik	RIKEN cDNA D130040H23 gene; Synthetic construct Mus musculus clone IMAGE:100069461, MGC:199363 RIKEN cDNA D130040H23 gene (D130040H23Rik) mRNA, encodes complete protein.	Coding
TC0X00000111.mm.1	4.78	4.15	1.55	1700012L04Rik; Gm14478	RIKEN cDNA 1700012L04 gene; predicted gene 14478	Coding
TC0X00000672.mm.1	7.87	7.24	1.55	Pnma3	paraneoplastic antigen MA3	Coding
TC0200004312.mm.1	13.93	13.3	1.55	Ano3	anoctamin 3	Multiple_Complex
TC0400002330.mm.1	11.38	10.75	1.55	Manea	mannosidase, endo-alpha	Multiple_Complex
TC0900001905.mm.1	9.54	8.91	1.55	Zfp810	zinc finger protein 810	Multiple_Complex
TC1100000048.mm.1	8.46	7.83	1.55	Ascc2	activating signal cointegrator 1 complex subunit 2	Multiple_Complex
TC0100003881.mm.1	8.42	7.8	1.54	D630023F18Rik	RIKEN cDNA D630023F18 gene	Coding
TC0200002155.mm.1	4.64	4.02	1.54	Scp2d1	SCP2 sterol-binding domain containing 1	Coding
TC0900001833.mm.1	5.21	4.59	1.54	Olfr18	olfactory receptor 18	Coding
TC1000000915.mm.1	9.1	8.47	1.54	Zfp873	zinc finger protein 873	Coding
TC1100003654.mm.1	6.6	5.98	1.54	1700001P01Rik	RIKEN cDNA 1700001P01 gene	Coding
TC1400001399.mm.1	8.27	7.65	1.54	Gm8265	predicted gene 8265 [Source:MGI Symbol;Acc:MGI:3779792]	Coding
TSUnmapped00000025.mm.1	9.1	8.48	1.54	Gm21992	predicted gene 21992	Coding
TC0300001727.mm.1	11.35	10.72	1.54	Nlgn1	neuroligin 1	Multiple_Complex
TC0500001253.mm.1	13.31	12.69	1.54	Coq5	coenzyme Q5 homolog, methyltransferase (yeast)	Multiple_Complex
TC0X00000742.mm.1	10.09	9.47	1.54	Brcc3	BRCA1/BRCA2-containing complex, subunit 3	Multiple_Complex
TC1000001688.mm.1	9.53	8.9	1.54	Rgs17	regulator of G-protein signaling 17	Multiple_Complex
TC1200000604.mm.1	9.46	8.84	1.54	Arid4a	AT rich interactive domain 4A (RBP1-like); Synthetic construct Mus musculus clone IMAGE:100063843, MGC:193310 AT rich interactive domain 4A (RBP1-like) (Arid4a) mRNA, encodes complete protein.	Multiple_Complex
TC1300000285.mm.1	6.63	6.01	1.54	Dcdc2a	doublecortin domain containing 2a	Multiple_Complex
TC1400001391.mm.1	8.27	7.65	1.54	Gm3339	predicted gene 3339 [Source:MGI Symbol;Acc:MGI:3781517]	Multiple_Complex
TC1900000467.mm.1	10.12	9.5	1.54	Papss2	3-phosphoadenosine 5-phosphosulfate synthase 2; 3'-phosphoadenosine 5'-phosphosulfate synthase 2	Multiple_Complex
TC0500000161.mm.1	9.12	8.51	1.53	Magi2	membrane associated guanylate kinase, WW and PDZ domain containing 2	Coding
TC0700001400.mm.1	5.82	5.2	1.53	Lipt2	lipoyl(octanoyl) transferase 2 (putative)	Coding
TC0100001341.mm.1	10.77	10.15	1.53	Tpr	translocated promoter region, nuclear basket protein; translocated promoter region	Multiple_Complex
TC0400002141.mm.1	12.73	12.12	1.53	Impad1	inositol monophosphatase domain containing 1	Multiple_Complex
TC0400002945.mm.1	9.71	9.1	1.53	Ttc39b	tetratricopeptide repeat domain 39B	Multiple_Complex
TC0800000713.mm.1	8.7	8.09	1.53	Zfp930	zinc finger protein 930	Multiple_Complex
TC0X00003127.mm.1	12.1	11.49	1.53	Trpc5	transient receptor potential cation channel, subfamily C, member 5	Multiple_Complex
TC1300001006.mm.1	9.03	8.42	1.53	Hapln1	hyaluronan and proteoglycan link protein 1	Multiple_Complex
TC1400002151.mm.1	10.79	10.17	1.53	Zdhhc20	zinc finger, DHHC domain containing 20	Multiple_Complex
TC1700001464.mm.1	4.99	4.38	1.53	Gm11166	predicted gene 11166; predicted gene 11166 (Gm11166), non-coding RNA.	Multiple_Complex
TC1700001571.mm.1	7.96	7.35	1.53	Gm4944	predicted gene 4944	Multiple_Complex
TC1800000969.mm.1	10.89	10.27	1.53	Rock1	Rho-associated coiled-coil containing protein kinase 1; Synthetic construct Mus musculus clone IMAGE:100062871, MGC:190980 Rho-associated coiled-coil containing protein kinase 1 (Rock1) mRNA, encodes complete protein.	Multiple_Complex
TC0100000456.mm.1	11.58	10.98	1.52	Nop58	NOP58 ribonucleoprotein	Coding
TC0200005377.mm.1	10.18	9.57	1.52	C330013J21Rik	RIKEN cDNA C330013J21 gene	Coding
TC0400002637.mm.1	10.19	9.59	1.52	Mrpl50	mitochondrial ribosomal protein L50	Coding
TC1300002169.mm.1	7.96	7.36	1.52	6720489N17Rik	RIKEN cDNA 6720489N17 gene	Coding
TC0100003253.mm.1	8.93	8.32	1.52	Swt1	SWT1 RNA endoribonuclease homolog (S. cerevisiae)	Multiple_Complex
TC0200002726.mm.1	9.41	8.81	1.52	Gm16358	predicted gene 16358 [Source:MGI Symbol;Acc:MGI:3840121]	Multiple_Complex
TC0400001747.mm.1	4.12	3.52	1.52	Gm13019	predicted gene 13019 [Source:MGI Symbol;Acc:MGI:3652310]	Multiple_Complex
TC0600001775.mm.1	9.81	9.2	1.52	Bicd1	bicaudal D homolog 1 (Drosophila); bicaudal D homolog 1 (Drosophila) (Bicd1), transcript variant 1, mRNA.	Multiple_Complex
TC1200000134.mm.1	13.71	13.1	1.52	Rock2	Rho-associated coiled-coil containing protein kinase 2; Synthetic construct Mus musculus clone IMAGE:100063319, MGC:191063 Rho-associated coiled-coil containing protein kinase 2 (Rock2) mRNA, encodes complete protein.	Multiple_Complex
TC1500002096.mm.1	10.4	9.8	1.52	Yaf2	YY1 associated factor 2	Multiple_Complex
TC1600000452.mm.1	9.33	8.73	1.52	Fyttd1	forty-two-three domain containing 1	Multiple_Complex
TC1700002531.mm.1	8.9	8.29	1.52	Memo1	mediator of cell motility 1	Multiple_Complex
TC1800000417.mm.1	12.55	11.94	1.52	2900055J20Rik	RIKEN cDNA 2900055J20 gene	Multiple_Complex
TC0200001550.mm.1	4.41	3.81	1.51	Gm10912	predicted gene 10912	Coding
TC1300001096.mm.1	6.68	6.09	1.51	Gcnt4	glucosaminyl (N-acetyl) transferase 4, core 2 (beta-1,6-N-acetylglucosaminyltransferase)	Coding
TC1300001739.mm.1	6.62	6.03	1.51	Hus1b	Hus1 homolog b (S. pombe)	Coding
TC1300002321.mm.1	9.22	8.62	1.51	Zfp72	zinc finger protein 72	Coding
TC1400000541.mm.1	9.32	8.73	1.51	Ap5m1	adaptor-related protein complex 5, mu 1 subunit	Coding
TC1400001346.mm.1	7.36	6.77	1.51	Itgbl1	integrin, beta-like 1	Coding
TC1500001141.mm.1	5.18	4.59	1.51	Egln3	EGL nine homolog 3 (C. elegans), mRNA (cDNA clone MGC:36685 IMAGE:5371854), complete cds.	Coding
TC0200004496.mm.1	8.84	8.24	1.51	Gm14021	predicted gene 14021 [Source:MGI Symbol;Acc:MGI:3651447]	Multiple_Complex
TC0400000064.mm.1	9.79	9.19	1.51	Clvs1	clavesin 1	Multiple_Complex
TC0X00000737.mm.1	11.86	11.26	1.51	Gm15378	predicted gene 15378 [Source:MGI Symbol;Acc:MGI:3707457]	Multiple_Complex
TC1100004260.mm.1	5.61	5.01	1.51	Gm12591	predicted gene 12591 [Source:MGI Symbol;Acc:MGI:3649887]	Multiple_Complex
TC1300000469.mm.1	11.58	10.98	1.51	Tmem170b	transmembrane protein 170B	Multiple_Complex
TC1300002768.mm.1	9.6	9	1.51	Zfp934	zinc finger protein 934	Multiple_Complex
TC1700000118.mm.1	7.08	6.48	1.51	Tdgf1-ps2	teratocarcinoma-derived growth factor, pseudogene 2	Multiple_Complex
TC1700001860.mm.1	8.09	7.49	1.51	Zfp763	zinc finger protein 763	Multiple_Complex
TC0100003559.mm.1	4.61	4.02	1.5	Nhlh1	nescient helix loop helix 1	Coding
TC0800002180.mm.1	8.44	7.86	1.5	Cdkn2aip	CDKN2A interacting protein; Synthetic construct Mus musculus clone IMAGE:100016274, MGC:184482 CDKN2A interacting protein (Cdkn2aip) mRNA, encodes complete protein.	Coding
TC0200000361.mm.1	11.44	10.85	1.5	Acbd5	acyl-Coenzyme A binding domain containing 5	Multiple_Complex
TC0500000488.mm.1	9.29	8.71	1.5	Lap3	leucine aminopeptidase 3	Multiple_Complex
TC0600001777.mm.1	8.11	7.52	1.5	Gm21814	predicted gene, 21814 [Source:MGI Symbol;Acc:MGI:5433978]	Multiple_Complex
TC1000002776.mm.1	9.59	9	1.5	4930430F08Rik	RIKEN cDNA 4930430F08 gene	Multiple_Complex
TC1400000486.mm.1	10.01	9.42	1.5	Styx	serine/threonine/tyrosine interaction protein	Multiple_Complex
TC1500000125.mm.1	10.93	10.34	1.5	Cdh10	cadherin 10	Multiple_Complex
TC1600001722.mm.1	12.79	12.2	1.5	Alcam	activated leukocyte cell adhesion molecule	Multiple_Complex
TC1600001849.mm.1	14.71	14.12	1.5	Cadm2	cell adhesion molecule 2	Multiple_Complex
TC0700002648.mm.1	10.45	11.03	-1.5	LOC101055953	39S ribosomal protein L41, mitochondrial-like	Coding
TC1500000658.mm.1	7.36	7.94	-1.5	Lgals1	lectin, galactose binding, soluble 1	Coding
TC1800001116.mm.1	5.96	6.55	-1.5	Gm6665	predicted gene 6665 [Source:MGI Symbol;Acc:MGI:3643253]	Coding
TC0300002479.mm.1	9.18	9.78	-1.51	Gm5070	predicted gene 5070 [Source:MGI Symbol;Acc:MGI:3643219]	Coding
TC0600001435.mm.1	5.65	6.25	-1.51	A230083G16Rik	RIKEN cDNA A230083G16 gene	Coding
TC0700003030.mm.1	6.11	6.71	-1.51	Kcnj11	potassium inwardly rectifying channel, subfamily J, member 11	Coding
TC1000000152.mm.1	12.56	13.15	-1.51	Rpl32l	ribosomal protein L32-like	Coding
TC1300000262.mm.1	4.39	4.99	-1.51	Hist1h1a	histone cluster 1, H1a	Coding
TC1300001251.mm.1	7.51	8.1	-1.51	Gm10198	predicted gene 10198 [Source:MGI Symbol;Acc:MGI:3642607]	Coding
TC1600001423.mm.1	5.81	6.41	-1.51	Gmnc	geminin coiled-coil domain containing	Coding
TC1800000794.mm.1	7.76	8.36	-1.51	Acaa2	acetyl-Coenzyme A acyltransferase 2 (mitochondrial 3-oxoacyl-Coenzyme A thiolase)	Coding
TC0X00001447.mm.1	8.93	9.52	-1.51	Htr2c	5-hydroxytryptamine (serotonin) receptor 2C	Multiple_Complex
TC0300002803.mm.1	6.01	6.62	-1.52	Gpr88	G-protein coupled receptor 88	Coding
TC1300001211.mm.1	12.61	13.21	-1.52	Rps3a3	ribosomal protein S3A3 [Source:MGI Symbol;Acc:MGI:3643406]	Coding
TC1400000618.mm.1	4.27	4.87	-1.52	Trav6-1	T cell receptor alpha variable 6-1	Coding
TC0100000427.mm.1	6.09	6.69	-1.52	Aox1	aldehyde oxidase 1	Multiple_Complex
TC0200000038.mm.1	8.41	9.01	-1.52	Gm13194	predicted gene 13194	Multiple_Complex
TC0200003231.mm.1	6.02	6.63	-1.52	1700007K13Rik	RIKEN cDNA 1700007K13 gene	Multiple_Complex
TC0900002608.mm.1	6.51	7.11	-1.52	Cgnl1	cingulin-like 1	Multiple_Complex
TC1900000901.mm.1	8.14	8.75	-1.52	Gm23927	predicted gene, 23927 [Source:MGI Symbol;Acc:MGI:5453704]	Multiple_Complex
TC0900002375.mm.1	5.23	5.84	-1.53	Cplx3	complexin 3	Coding
TC0Y00000551.mm.1	9.35	9.96	-1.53	Gm21860	predicted gene, 21860 [Source:MGI Symbol;Acc:MGI:5434024]	Coding
TC0Y00000552.mm.1	9.35	9.96	-1.53	Gm21748	predicted gene, 21748 [Source:MGI Symbol;Acc:MGI:5433912]	Coding
TC1000001957.mm.1	9.8	10.41	-1.53	Supt4b	predicted gene 3258	Coding
TC1500001730.mm.1	10.48	11.1	-1.53	Ly6c2	lymphocyte antigen 6 complex, locus C2	Coding
TSUnmapped00000053.mm.1	6.05	6.66	-1.53	Sts	steroid sulfatase	Coding
TC0400003480.mm.1	5.31	5.92	-1.53	Gm12900	predicted gene 12900 [Source:MGI Symbol;Acc:MGI:3650387]	Multiple_Complex
TC0300002802.mm.1	7.92	8.54	-1.54	Vcam1	vascular cell adhesion molecule 1	Coding
TC1000003181.mm.1	3.54	4.16	-1.54	Olfr777	olfactory receptor 777	Coding
TC1200002531.mm.1	5.06	5.68	-1.54	Serpina1b	serine (or cysteine) preptidase inhibitor, clade A, member 1B	Coding
TC0400001039.mm.1	6.11	6.73	-1.54	Lepr	leptin receptor	Multiple_Complex
TC0500001025.mm.1	5.52	6.14	-1.54	Spp1	secreted phosphoprotein 1	Multiple_Complex
TC0600001817.mm.1	10.24	10.86	-1.54	Gm8649	predicted gene 8649 [Source:MGI Symbol;Acc:MGI:3644257]	Multiple_Complex
TC1100001228.mm.1	4.26	4.88	-1.54	Gm11421	predicted gene 11421 [Source:MGI Symbol;Acc:MGI:3651332]	Multiple_Complex
TC1400000734.mm.1	4.42	5.04	-1.54	Traj29	T cell receptor alpha joining 29	Multiple_Complex
TC1800000949.mm.1	10.08	10.7	-1.54	Gm6291	predicted gene 6291 [Source:MGI Symbol;Acc:MGI:3648803]	Multiple_Complex
TC0200004355.mm.1	6.56	7.19	-1.55	Chrm5	cholinergic receptor, muscarinic 5	Coding
TC0600003526.mm.1	4.05	4.69	-1.55	Igkv6-25	immunoglobulin kappa chain variable 6-25	Coding
TC0X00000670.mm.1	4.86	5.49	-1.55	Zfp185	zinc finger protein 185	Coding
TC0400001375.mm.1	8.3	8.93	-1.55	Gm12896	predicted gene 12896 [Source:MGI Symbol;Acc:MGI:3650312]	Multiple_Complex
TC1100003049.mm.1	11.47	12.1	-1.55	Atp1b2	ATPase, Na+/K+ transporting, beta 2 polypeptide	Multiple_Complex
TC1300001076.mm.1	11.6	12.23	-1.55	Snora47	small nucleolar RNA, H/ACA box 47	Multiple_Complex
TC0400002490.mm.1	10.03	10.67	-1.56	Gm21968	predicted gene, 21968	Coding
TC0400002502.mm.1	10.03	10.67	-1.56	Gm10592	predicted gene 10592	Coding
TC0400002504.mm.1	10.25	10.9	-1.56			Coding
TC1200002556.mm.1	5.3	5.95	-1.56	Ighv5-4	immunoglobulin heavy variable 5-4	Coding
TC4_JH584293_random00000002.mm.1	10.03	10.67	-1.56	4930466F19RIK	Protein Gm10592; Protein Gm21968	Coding
TC4_JH584294_random00000007.mm.1	10.25	10.9	-1.56			Coding
TSUnmapped00000038.mm.1	4.99	5.64	-1.56	Pemt	phosphatidylethanolamine N-methyltransferase	Coding
TC0200004662.mm.1	6.06	6.71	-1.56	5330413P13Rik	RIKEN cDNA 5330413P13 gene	Multiple_Complex
TC0300000675.mm.1	8.13	8.76	-1.56	Sh3d19	SH3 domain protein D19	Multiple_Complex
TC0700002261.mm.1	7.24	7.88	-1.56	Gm20433; RP24-89F23.1	predicted gene 20433; gag protein pseudogene	Multiple_Complex
TC0800001112.mm.1	10.18	10.83	-1.56	Cpne2	copine II	Multiple_Complex
TC1100003537.mm.1	11.31	11.95	-1.56	Gm11512	predicted gene 11512 [Source:MGI Symbol;Acc:MGI:3649366]	Multiple_Complex
TC1600000936.mm.1	4.57	5.21	-1.56	Mir155	microRNA 155	Multiple_Complex
TC1800000685.mm.1	6.69	7.34	-1.56	Grp; Rax	gastrin releasing peptide; retina and anterior neural fold homeobox	Multiple_Complex
TC0600003515.mm.1	3.88	4.53	-1.57	Igkv9-120	immunoglobulin kappa chain variable 9-120	Coding
TC0900001845.mm.1	6.31	6.96	-1.57	Olfm2	olfactomedin 2	Coding
TC0200004991.mm.1	9.58	10.23	-1.57	Gm20302; Gm22758; Gm14173	predicted gene, 20302 [Source:MGI Symbol;Acc:MGI:5012487]; predicted gene, 22758 [Source:MGI Symbol;Acc:MGI:5452535]; predicted gene 14173 [Source:MGI Symbol;Acc:MGI:3650930]	Multiple_Complex
TC0400001874.mm.1	5.13	5.78	-1.57	Gm13238	carnitine deficiency-associated gene expressed in ventricle 3 pseudogene; predicted gene 13238	Multiple_Complex
TC0400002075.mm.1	5.57	6.22	-1.57	Cfap74; C030017K20Rik	cilia and flagella associated protein 74; RIKEN cDNA C030017K20 gene	Multiple_Complex
TC1400002000.mm.1	4.73	5.38	-1.57	Rnase1	ribonuclease, RNase A family, 1 (pancreatic)	Multiple_Complex
TC1800001584.mm.1	9.09	9.74	-1.57	Mapk4	mitogen-activated protein kinase 4	Multiple_Complex
TC0200001441.mm.1	11.76	12.42	-1.58	Chst1	carbohydrate (keratan sulfate Gal-6) sulfotransferase 1	Coding
TC0200005270.mm.1	5.35	6.01	-1.58	Cbln4	cerebellin 4 precursor protein	Coding
TC0600001480.mm.1	8.53	9.19	-1.58	Gm4968	predicted gene 4968 [Source:MGI Symbol;Acc:MGI:3647516]	Coding
TC1000003175.mm.1	3.71	4.38	-1.58	Olfr769	olfactory receptor 769	Coding
TC1400002830.mm.1	6.92	7.58	-1.58	Trav15-1-dv6-1	Trav15-1-dv6-1 T cell receptor alpha variable 15-1-DV6-1	Coding
TC1500001944.mm.1	8.43	9.09	-1.58	Cyp2d22	cytochrome P450, family 2, subfamily d, polypeptide 22	Coding
TC0100002576.mm.1	7.33	7.99	-1.58	Tns1	tensin 1; tensin 1 (Tns1), mRNA.	Multiple_Complex
TC0400001367.mm.1	4.13	4.79	-1.58	Gm12884	predicted gene 12884 [Source:MGI Symbol;Acc:MGI:3651895]	Multiple_Complex
TC0X00001809.mm.1	5.45	6.12	-1.58	Gm14502	predicted gene 14502 [Source:MGI Symbol;Acc:MGI:3705819]	Multiple_Complex
TC1100003801.mm.1	6.41	7.07	-1.58	Gm25593; Gm11619	predicted gene, 25593 [Source:MGI Symbol;Acc:MGI:5455370]; predicted gene 11619 [Source:MGI Symbol;Acc:MGI:3649910]	Multiple_Complex
TC1900001323.mm.1	7.36	8.02	-1.58	Glis3	GLIS family zinc finger 3; Synthetic construct Mus musculus clone IMAGE:100068065, MGC:195682 GLIS family zinc finger 3 (Glis3) mRNA, encodes complete protein.	Multiple_Complex
TC0100003069.mm.1	8.04	8.71	-1.59	Cdk18	cyclin-dependent kinase 18	Coding
TC0400001722.mm.1	11.45	12.12	-1.59	Ddost	dolichyl-di-phosphooligosaccharide-protein glycotransferase	Coding
TC0800002828.mm.1	14.65	15.31	-1.59	Gm8841	PREDICTED: predicted gene 8841 (Gm8841), mRNA.	Coding
TC0200003567.mm.1	12.94	13.6	-1.59	Gm13532	predicted gene 13532 [Source:MGI Symbol;Acc:MGI:3651645]	Multiple_Complex
TC0400001378.mm.1	7.99	8.66	-1.59	Gm12895	predicted gene 12895 [Source:MGI Symbol;Acc:MGI:3649907]	Multiple_Complex
TC0400001968.mm.1	4.09	4.76	-1.59	Mir34a	microRNA 34a	Multiple_Complex
TC0700001409.mm.1	6.98	7.65	-1.59	Ucp2	uncoupling protein 2 (mitochondrial, proton carrier)	Multiple_Complex
TC0X00003221.mm.1	3.68	4.34	-1.59	Gm5060	predicted gene 5060 [Source:MGI Symbol;Acc:MGI:3646911]	Multiple_Complex
TC1100003545.mm.1	9.8	10.47	-1.59	Gm11499; RP23-149O19.1	predicted gene 11499; novel pseudogene similar to RIKEN cDNA 1700066C05 gene	Multiple_Complex
TC1500002040.mm.1	7.7	8.37	-1.59	Plxnb2	plexin B2; plexin B2 (Plxnb2), mRNA.	Multiple_Complex
TC0100003099.mm.1	9.66	10.34	-1.6	Prelp	proline arginine-rich end leucine-rich repeat	Multiple_Complex
TC0300001117.mm.1	5.95	6.62	-1.6	Slc16a4	solute carrier family 16 (monocarboxylic acid transporters), member 4	Multiple_Complex
TC0600000250.mm.1	9.4	10.07	-1.6	Strip2	striatin interacting protein 2	Multiple_Complex
TC0900000550.mm.1	10.67	11.35	-1.6	Sik3	SIK family kinase 3	Multiple_Complex
TC1100003160.mm.1	8.2	8.88	-1.6	Gm16021	predicted gene 16021 [Source:MGI Symbol;Acc:MGI:3802111]	Multiple_Complex
TC1100003583.mm.1	10.19	10.87	-1.6	Pdk2	pyruvate dehydrogenase kinase, isoenzyme 2	Multiple_Complex
TC1600000695.mm.1	12.2	12.88	-1.6	LOC432823	similar to hypothetical protein MGC37588, mRNA (cDNA clone MGC:28125 IMAGE:3980327), complete cds.	Multiple_Complex
TC1900000238.mm.1	15.41	16.09	-1.6	Mir466f-1	microRNA 466f-1	Multiple_Complex
TC1400001058.mm.1	6.71	7.4	-1.61	Siah3	seven in absentia homolog 3 (Drosophila)	Coding
TC0600001383.mm.1	13.27	13.96	-1.61	Gm8430	predicted pseudogene 8430	Multiple_Complex
TC0600003576.mm.1	3.89	4.58	-1.62	Igkv5-48	immunoglobulin kappa variable 5-48	Coding
TC1400001012.mm.1	9.1	9.8	-1.62	Gfra2	glial cell line derived neurotrophic factor family receptor alpha 2	Coding
TC0400001973.mm.1	12.75	13.45	-1.62	Gm13094	predicted gene 13094 [Source:MGI Symbol;Acc:MGI:3650867]	Multiple_Complex
TC0600001807.mm.1	5.67	6.37	-1.62	Pon3	paraoxonase 3	Multiple_Complex
TC1300000691.mm.1	5.31	6.02	-1.63	Tgfbi	transforming growth factor, beta induced	Coding
TC0100001108.mm.1	11.29	11.99	-1.63			Multiple_Complex
TC0400000924.mm.1	8.94	9.65	-1.63	Gm12643	predicted gene 12643 [Source:MGI Symbol;Acc:MGI:3649676]	Multiple_Complex
TC0400002802.mm.1	9.02	9.72	-1.63	Gm11483	predicted gene 11483	Multiple_Complex
TC0900001200.mm.1	6.93	7.64	-1.63	Pcolce2	procollagen C-endopeptidase enhancer 2	Multiple_Complex
TC0X00000841.mm.1	12.67	13.38	-1.63	Gm14763; RP23-311G7.2	predicted gene 14763; novel pseuodgene	Multiple_Complex
TC1100001481.mm.1	7.22	7.93	-1.63	Gm24949	predicted gene, 24949 [Source:MGI Symbol;Acc:MGI:5454726]	Multiple_Complex
TC1500002327.mm.1	7.07	7.77	-1.63	Prlr	prolactin receptor	Multiple_Complex
TC0500002651.mm.1	9.44	10.15	-1.64	Igfbp7	insulin-like growth factor binding protein 7	Coding
TC1600001800.mm.1	4.13	4.84	-1.64	Olfr205	olfactory receptor 205	Coding
TC0200000865.mm.1	12.38	13.09	-1.64	Gm13519; RP23-35D6.1	predicted gene 13519; novel pseudogene	Multiple_Complex
TC0200003818.mm.1	3.85	4.56	-1.64	Gm13726	predicted gene 13726 [Source:MGI Symbol;Acc:MGI:3649259]	Multiple_Complex
TC1100000648.mm.1	8.47	9.19	-1.64	Gm12238	predicted gene 12238	Multiple_Complex
TC1100000933.mm.1	7.98	8.69	-1.64	Ctdnep1	CTD nuclear envelope phosphatase 1	Multiple_Complex
TC0200005213.mm.1	5.46	6.18	-1.65	Gm14237	predicted gene 14237 [Source:MGI Symbol;Acc:MGI:3651677]	Multiple_Complex
TC0700002588.mm.1	12.44	13.17	-1.66	Gm10175	predicted gene 10175 [Source:MGI Symbol;Acc:MGI:3704287]	Coding
TC1100003672.mm.1	8.68	9.42	-1.66	Neurod2	neurogenic differentiation 2	Coding
TC0700000938.mm.1	4.75	5.47	-1.66	Oca2	oculocutaneous albinism II	Multiple_Complex
TC0700003846.mm.1	5.19	5.92	-1.66	Folr1	folate receptor 1 (adult)	Multiple_Complex
TC1300001088.mm.1	5.29	6.03	-1.67	Gm17622	predicted gene, 17622 [Source:MGI Symbol;Acc:MGI:4937256]	Coding
TC0300001242.mm.1	5.37	6.11	-1.67	Abca4	ATP-binding cassette, sub-family A (ABC1), member 4	Multiple_Complex
TC0900003015.mm.1	9.23	9.97	-1.67	Grm2	glutamate receptor, metabotropic 2	Multiple_Complex
TC0600000706.mm.1	4.36	5.11	-1.68	Vmn1r29	vomeronasal 1 receptor 29	Coding
TC0800001737.mm.1	10.1	10.85	-1.68	Gas6	growth arrest specific 6	Coding
TC0100001961.mm.1	7.56	8.31	-1.68	Mir467e	microRNA 467e	Multiple_Complex
TC0900000898.mm.1	10.52	11.27	-1.68	F830001A07Rik	RIKEN cDNA F830001A07 gene	Multiple_Complex
TC1100002103.mm.1	7.88	8.63	-1.69	Tcn2	transcobalamin 2	Coding
TC0600001621.mm.1	10.1	10.86	-1.69	Rpl36a-ps3	ribosomal protein L36A, pseudogene 3	Multiple_Complex
TC1200000321.mm.1	7.4	8.16	-1.69	Sostdc1	sclerostin domain containing 1	Multiple_Complex
TC1300000442.mm.1	8.76	9.52	-1.69	Dsp	desmoplakin	Multiple_Complex
TC0100001086.mm.1	7.54	8.3	-1.7	C1ql2	complement component 1, q subcomponent-like 2	Coding
TC0600003531.mm.1	3.9	4.66	-1.7	Igkv3-1	immunoglobulin kappa variable 3-1	Coding
TC0100001097.mm.1	6.9	7.66	-1.7	Gm8217	predicted gene 8217 [Source:MGI Symbol;Acc:MGI:3646717]	Multiple_Complex
TC0600000811.mm.1	4.61	5.38	-1.7	Igkj3	immunoglobulin kappa joining 3	Multiple_Complex
TC1200002249.mm.1	6.64	7.41	-1.7	Gm25203	predicted gene, 25203 [Source:MGI Symbol;Acc:MGI:5454980]	Multiple_Complex
TC1300000565.mm.1	6.74	7.5	-1.7	Ecm2	extracellular matrix protein 2, female organ and adipocyte specific	Multiple_Complex
TC0200002391.mm.1	7.44	8.21	-1.71	Gm22759; Gm14251	predicted gene, 22759 [Source:MGI Symbol;Acc:MGI:5452536]; predicted gene 14251 [Source:MGI Symbol;Acc:MGI:3650992]	Multiple_Complex
TC0X00000748.mm.1	10.11	10.88	-1.71	Gm15064; RP23-235P16.1	predicted gene 15064; novel pseudogene	Multiple_Complex
TC0700002387.mm.1	6.24	7.02	-1.72	Vmn1r90; Nlrp5-ps; Vmn1r181	vomeronasal 1 receptor 90; NLR family, pyrin domain containing 5, pseudogene; vomeronasal 1 receptor 181	Multiple_Complex
TC0500002681.mm.1	4.36	5.16	-1.73	Tmprss11a	transmembrane protease, serine 11a	Coding
TC0800001855.mm.1	5.9	6.69	-1.73	Defb9	defensin beta 9	Coding
TC0500002432.mm.1	11.77	12.56	-1.73	LOC432823	similar to hypothetical protein MGC37588, mRNA (cDNA clone MGC:28125 IMAGE:3980327), complete cds.	Multiple_Complex
TC0700003485.mm.1	5.86	6.65	-1.73	Mctp2	multiple C2 domains, transmembrane 2	Multiple_Complex
TC1300001545.mm.1	8.39	9.18	-1.73	Gm11273	predicted gene 11273	Multiple_Complex
TC0400000698.mm.1	7.86	8.66	-1.74	Slc31a1	solute carrier family 31, member 1	Multiple_Complex
TC0400002944.mm.1	5.56	6.36	-1.74	Frem1	Fras1 related extracellular matrix protein 1	Multiple_Complex
TC0500001719.mm.1	8.58	9.39	-1.75	Slc29a4	solute carrier family 29 (nucleoside transporters), member 4	Coding
TC0600000664.mm.1	4.46	5.27	-1.75	Aqp1	aquaporin 1	Coding
TC1000000133.mm.1	5.69	6.5	-1.75	Perp	PERP, TP53 apoptosis effector	Coding
TC1000003170.mm.1	4.1	4.9	-1.75	Olfr764	PREDICTED: olfactory receptor 764 (Olfr764), mRNA.	Coding
TC1700001408.mm.1	10.02	10.83	-1.76	Rnaset2a; Rnaset2b	ribonuclease T2A; ribonuclease T2B (Rnaset2b), mRNA.; ribonuclease T2B, mRNA (cDNA clone MGC:27782 IMAGE:3156549), complete cds.; ribonuclease T2B, mRNA (cDNA clone MGC:107248 IMAGE:6703307), complete cds.; ribonuclease T2B, mRNA (cDNA clone MGC:117616 IMAGE:30527517), complete cds.; ribonuclease T2B	Coding
TC0400002914.mm.1	11.52	12.33	-1.76	Gm11247; RP23-236A12.1	predicted gene 11247; novel pseudogene	Multiple_Complex
TC0500002046.mm.1	6.24	7.06	-1.76	AI506816	expressed sequence AI506816; expressed sequence AI506816 (AI506816), transcript variant 1, non-coding RNA.; expressed sequence AI506816 (AI506816), transcript variant 2, non-coding RNA.	Multiple_Complex
TC1000000346.mm.1	6.83	7.64	-1.76	Rnu3a	U3A small nuclear RNA	Multiple_Complex
TC1900000117.mm.1	7.18	8	-1.76	Pygm	muscle glycogen phosphorylase	Multiple_Complex
TC0300002709.mm.1	8.78	9.6	-1.77	Kcnc4	potassium voltage gated channel, Shaw-related subfamily, member 4	Coding
TC1300001639.mm.1	4.72	5.55	-1.77			Coding
TC0300000134.mm.1	6.64	7.46	-1.77	4632415L05Rik	RRS1 ribosome biogenesis regulator homolog pseudogene	Multiple_Complex
TC0400003475.mm.1	9.17	9.99	-1.77	Mfsd2a	major facilitator superfamily domain containing 2A	Multiple_Complex
TC0900000540.mm.1	9.25	10.08	-1.77	Fxyd6	FXYD domain-containing ion transport regulator 6	Multiple_Complex
TC0300002959.mm.1	7.05	7.88	-1.78	Sgms2	sphingomyelin synthase 2	Multiple_Complex
TC0700000399.mm.1	10.96	11.79	-1.78	Gm9844	predicted pseudogene 9844 [Source:MGI Symbol;Acc:MGI:3704288]	Multiple_Complex
TC0X00002410.mm.1	9.9	10.74	-1.79	Gm14734; RP23-272G10.3	predicted gene 14734; novel pseudogene	Multiple_Complex
TC1100000231.mm.1	9.47	10.32	-1.8	Zrsr1	zinc finger (CCCH type), RNA binding motif and serine/arginine rich 1	Coding
TC1000003220.mm.1	11.67	12.52	-1.81	Nt5dc3	5-nucleotidase domain containing 3; Synthetic construct Mus musculus clone IMAGE:100069513, MGC:199415 5'-nucleotidase domain containing 3 (Nt5dc3) mRNA, encodes complete protein.; 5'-nucleotidase domain containing 3	Coding
TC1400001207.mm.1	13.9	14.75	-1.81	Gm10076	predicted gene 10076 [Source:MGI Symbol;Acc:MGI:3704451]	Multiple_Complex
TC1700001816.mm.1	7.22	8.08	-1.82	Rsph1	radial spoke head 1 homolog (Chlamydomonas)	Coding
TC1400001439.mm.1	12.06	12.92	-1.82	Fam107a	family with sequence similarity 107, member A; family with sequence similarity 107, member A (Fam107a), mRNA.	Multiple_Complex
TC1900001195.mm.1	13.98	14.84	-1.82	Rnu6	U6 small nuclear RNA	Multiple_Complex
TC0500001914.mm.1	4.79	5.67	-1.83	Steap1	six transmembrane epithelial antigen of the prostate 1	Coding
TC1600001024.mm.1	6.74	7.62	-1.83	Kcne2	potassium voltage-gated channel, Isk-related subfamily, gene 2	Coding
TC1300000445.mm.1	7.64	8.52	-1.84	Bmp6	bone morphogenetic protein 6	Coding
TC1000003227.mm.1	5.26	6.15	-1.85	Rdh5	retinol dehydrogenase 5	Multiple_Complex
TC1600001764.mm.1	5.04	5.93	-1.85	Col8a1	collagen, type VIII, alpha 1	Multiple_Complex
TC1100001339.mm.1	11.04	11.93	-1.86	Rnu3b1	U3B small nuclear RNA 1 (Rnu3b1), small nuclear RNA.	Multiple_Complex
TC1100001340.mm.1	11.04	11.93	-1.86	Rnu3b3	U3B small nuclear RNA 3 (Rnu3b3), small nuclear RNA.	Multiple_Complex
TC1100001343.mm.1	11.04	11.93	-1.86	Rnu3b2	U3B small nuclear RNA 2 (Rnu3b2), small nuclear RNA.	Multiple_Complex
TC1100002649.mm.1	4.75	5.65	-1.86	Tgtp2	T cell specific GTPase 2	Multiple_Complex
TC1200002303.mm.1	8.39	9.29	-1.86	Scarna13; Mir3069	small Cajal body-specific RNA 1; microRNA 3069; microRNA 3069 (Mir3069), microRNA.	Multiple_Complex
TC0900002505.mm.1	6.29	7.19	-1.87	Gm25313	predicted gene, 25313 [Source:MGI Symbol;Acc:MGI:5455090]	Multiple_Complex
TC0400003629.mm.1	6.9	7.81	-1.88	Serinc2	serine incorporator 2	Coding
TC1300000255.mm.1	10.99	11.9	-1.88	Hist1h2bc	histone cluster 1, H2bc	Coding
TC1600001594.mm.1	9.75	10.66	-1.88	Gm15724; RP23-246B24.3	predicted gene 15724; novel pseudogene	Multiple_Complex
TC0100000285.mm.1	6.57	7.5	-1.9	Gm24826	predicted gene, 24826 [Source:MGI Symbol;Acc:MGI:5454603]	Multiple_Complex
TC0200002632.mm.1	8.83	9.75	-1.9	Tshz2	teashirt zinc finger family member 2	Multiple_Complex
TC1400000835.mm.1	11.17	12.1	-1.91	Cab39l	calcium binding protein 39-like; calcium binding protein 39-like (Cab39l), mRNA.	Coding
TC1400002040.mm.1	4.65	5.59	-1.91	Olfr1507	olfactory receptor 1507	Coding
TC1700002587.mm.1	7.71	8.65	-1.92	Cdkl4	cyclin-dependent kinase-like 4	Coding
TC1400001948.mm.1	5.46	6.42	-1.95	Otx2	orthodenticle homolog 2; orthodenticle homolog 2 (Drosophila)	Coding
TC0700002788.mm.1	9.74	10.7	-1.95	Fxyd1	FXYD domain-containing ion transport regulator 1	Multiple_Complex
TC1500001103.mm.1	6.01	6.98	-1.97	Gm10337	predicted gene 10337 [Source:MGI Symbol;Acc:MGI:3704459]	Coding
TC1900000356.mm.1	11.14	12.13	-1.98	Trpm3	transient receptor potential cation channel, subfamily M, member 3	Multiple_Complex
TC0600002066.mm.1	7.58	8.57	-1.99	Slc13a4	solute carrier family 13 (sodium/sulfate symporters), member 4	Multiple_Complex
TC1800000972.mm.1	7.13	8.14	-2.01	Gm26244	predicted gene, 26244 [Source:MGI Symbol;Acc:MGI:5456021]	Multiple_Complex
TC0X00002130.mm.1	11.74	12.79	-2.07	Gm14604; RP23-260P9.1	predicted gene 14604; novel pseudogene	Multiple_Complex
TC1100001666.mm.1	8.56	9.63	-2.1	Gm24950	predicted gene, 24950 [Source:MGI Symbol;Acc:MGI:5454727]	Multiple_Complex
TC1700001227.mm.1	8.5	9.6	-2.14	Gm11096	predicted gene 11096 [Source:MGI Symbol;Acc:MGI:3779332]	Coding
TC0300000408.mm.1	5.71	6.84	-2.18	Postn	periostin, osteoblast specific factor	Multiple_Complex
TC0100000610.mm.1	6.97	8.12	-2.22	Igfbp2	insulin-like growth factor binding protein 2	Multiple_Complex
TC1300001204.mm.1	9.08	10.24	-2.23	Elovl7	ELOVL family member 7, elongation of long chain fatty acids (yeast)	Coding
TC0800001129.mm.1	5.37	6.54	-2.26	Drc7	dynein regulatory complex subunit 7	Coding
TC0600003137.mm.1	8.4	9.59	-2.29	Scarna10	small Cajal body-specific RNA 10	Multiple_Complex
TC0800001360.mm.1	8.45	9.65	-2.3	Vat1l	vesicle amine transport protein 1 homolog-like (T. californica)	Multiple_Complex
TC1000000183.mm.1	6.26	7.49	-2.35	Slc2a12	solute carrier family 2 (facilitated glucose transporter), member 12	Multiple_Complex
TC0X00001374.mm.1	4.57	5.81	-2.37	Cldn2	claudin 2	Coding
TC0900000871.mm.1	8.82	10.08	-2.39	Car12	carbonic anyhydrase 12	Multiple_Complex
TC0500000200.mm.1	7.73	8.99	-2.4	Snord93	small nucleolar RNA, C/D box 93	Multiple_Complex
TC0600000926.mm.1	5.72	7	-2.42	Slc4a5	solute carrier family 4, sodium bicarbonate cotransporter, member 5	Multiple_Complex
TC0100001678.mm.1	9.57	10.85	-2.44	Gm16432	predicted gene 16432	Multiple_Complex
TC1300002689.mm.1	6.2	7.52	-2.5	Gpx8	glutathione peroxidase 8 (putative)	Coding
TC1600001419.mm.1	5.88	7.28	-2.62	Cldn1	claudin 1	Coding
TC0700004571.mm.1	8.73	10.12	-2.63	Igf2	insulin-like growth factor 2	Multiple_Complex
TC1500001531.mm.1	16.26	17.68	-2.68	Enpp2	ectonucleotide pyrophosphatase/phosphodiesterase 2	Multiple_Complex
TC0800000297.mm.1	8.57	10	-2.71	Sfrp1	secreted frizzled-related protein 1	Coding
TC1700001213.mm.1	6.67	8.11	-2.71	Morn2	MORN repeat containing 2; MORN repeat containing 2 (Morn2), mRNA.	Multiple_Complex
TC1800000158.mm.1	15.44	16.89	-2.74	Ttr	transthyretin	Multiple_Complex
TC0600002980.mm.1	6.46	8.12	-3.15	Tmem72	transmembrane protein 72	Coding
TC0X00000414.mm.1	4.8	6.46	-3.16	Prr32	proline rich 32	Coding
TC1100000349.mm.1	8.01	9.69	-3.22	C530030P08Rik	RIKEN cDNA C530030P08 gene	Multiple_Complex
TC1000000077.mm.1	4.68	6.37	-3.23	Gm10944	predicted gene 10944 [Source:MGI Symbol;Acc:MGI:3779154]	Coding
TC0200002426.mm.1	7.04	8.75	-3.26	Lbp	lipopolysaccharide binding protein	Multiple_Complex
TC0100000064.mm.1	7.6	9.47	-3.63	Sulf1	sulfatase 1	Multiple_Complex
TC1500002177.mm.1	10	11.87	-3.66	Snora34; Mir1291	small nucleolar RNA, H/ACA box 34; microRNA 1291	Multiple_Complex
TC1100001767.mm.1	8.11	10.02	-3.76	Ace	angiotensin I converting enzyme (peptidyl-dipeptidase A) 1	Multiple_Complex
TC1100000348.mm.1	7.78	9.7	-3.79	Gm10462	predicted gene 10462	Multiple_Complex
TC0400001281.mm.1	5.36	7.36	-4	Gm25099	predicted gene, 25099 [Source:MGI Symbol;Acc:MGI:5454876]	Multiple_Complex
TC0100001498.mm.1	8.27	10.27	-4.01	F5	coagulation factor V; Synthetic construct Mus musculus clone IMAGE:100069458, MGC:199360 coagulation factor V (F5) mRNA, encodes complete protein.	Coding
TC1600001029.mm.1	7.7	9.73	-4.06	Clic6	chloride intracellular channel 6	Coding
TC0500001876.mm.1	9.82	12.06	-4.74	Kl	klotho	Coding
TC0100001677.mm.1	8.09	10.38	-4.9	Gm7068	PREDICTED: predicted gene 7068 (Gm7068), mRNA.	Coding
TC0200003817.mm.1	10.55	13.11	-5.89	Cwc22	CWC22 spliceosome-associated protein homolog (S. cerevisiae)	Multiple_Complex
TC0200001206.mm.1	12.34	15	-6.29	Gm13698	predicted gene 13698 [Source:MGI Symbol;Acc:MGI:3702072]	Coding
TC0200001207.mm.1	12.34	15	-6.29	Gm13693	predicted gene 13693 [Source:MGI Symbol;Acc:MGI:3702055]	Coding
TC0200001209.mm.1	12.34	15	-6.29	Gm13696	predicted gene 13696 [Source:MGI Symbol;Acc:MGI:3702068]	Coding
TC0200001210.mm.1	12.34	15	-6.29	Gm13694	predicted gene 13694 [Source:MGI Symbol;Acc:MGI:3702064]	Coding
TC0200001211.mm.1	12.34	15	-6.29	Gm13697	predicted gene 13697 [Source:MGI Symbol;Acc:MGI:3702070]	Coding
TC0200001208.mm.1	12.24	14.96	-6.58	Gm13695	predicted gene 13695 [Source:MGI Symbol;Acc:MGI:3702066]	Coding
TC0200001212.mm.1	11.13	13.85	-6.61	Gm13691	predicted gene 13691 [Source:MGI Symbol;Acc:MGI:3702053]	Coding
TC0100000329.mm.1	6.31	9.06	-6.73	1500015O10Rik	RIKEN cDNA 1500015O10 gene	Coding
TC0100002762.mm.1	10.96	13.74	-6.88	Kcnj13	potassium inwardly-rectifying channel, subfamily J, member 13	Coding

## Sheet: female hippocampus 
ID	TRT Avg (log2)	CT Avg (log2)	Fold Change	Gene Symbol	Description	Group
TC1800000158.mm.1	14.72	9.03	51.54	Ttr	transthyretin	Multiple_Complex
TC0100002762.mm.1	10.96	6.47	22.4	Kcnj13	potassium inwardly-rectifying channel, subfamily J, member 13	Coding
TC0300001175.mm.1	10.63	6.67	15.64	Mir669b	microRNA 669b	Multiple_Complex
TC1100003986.mm.1	10.48	7.11	10.39	Rgs9	regulator of G-protein signaling 9	Multiple_Complex
TC0400002139.mm.1	9	5.69	9.91	Penk	preproenkephalin	Multiple_Complex
TC0900000593.mm.1	9.64	6.43	9.26	Drd2	dopamine receptor D2	Coding
TC0300002803.mm.1	10.41	7.36	8.23	Gpr88	G-protein coupled receptor 88	Coding
TC0600000044.mm.1	9.48	6.52	7.82	Tac1	tachykinin 1	Multiple_Complex
TC0200004648.mm.1	9.54	6.96	5.97	Mir3098	microRNA 3098	Multiple_Complex
TC0X00000122.mm.1	10.12	7.6	5.73	Sytl5	synaptotagmin-like 5	Coding
TC1500001531.mm.1	15.73	13.28	5.47	Enpp2	ectonucleotide pyrophosphatase/phosphodiesterase 2	Multiple_Complex
TC0800001360.mm.1	10.13	7.69	5.44	Vat1l	vesicle amine transport protein 1 homolog-like (T. californica)	Multiple_Complex
TC1500000062.mm.1	9.27	6.89	5.24	Ranbp3l	RAN binding protein 3-like; RAN binding protein 3-like (Ranbp3l), mRNA.	Coding
TC1600001029.mm.1	7.9	5.51	5.24	Clic6	chloride intracellular channel 6	Coding
TC0600000103.mm.1	7.91	5.52	5.23	Foxp2	forkhead box P2	Multiple_Complex
TC0200000347.mm.1	13.63	11.3	5.01	Gad2	glutamic acid decarboxylase 2	Multiple_Complex
TC1300000292.mm.1	7.06	4.75	4.99	Prl	prolactin	Coding
TC1000002751.mm.1	9.38	7.11	4.83	Gm10754	predicted gene 10754	Multiple_Complex
TC1300000569.mm.1	10.81	8.55	4.82	Ogn	osteoglycin	Coding
TC0100002603.mm.1	8.26	6.08	4.55	Glb1l	galactosidase, beta 1-like	Multiple_Complex
TC0500002709.mm.1	6.67	4.52	4.46	Gm11115	predicted gene 11115 [Source:MGI Symbol;Acc:MGI:3779367]	Coding
TC0200001212.mm.1	13.61	11.48	4.36	Gm13691	predicted gene 13691 [Source:MGI Symbol;Acc:MGI:3702053]	Coding
TC0200005379.mm.1	9.93	7.8	4.36	Gm14428	predicted gene 14428 [Source:MGI Symbol;Acc:MGI:3649514]	Multiple_Complex
TC0200001206.mm.1	14.84	12.73	4.32	Gm13698	predicted gene 13698 [Source:MGI Symbol;Acc:MGI:3702072]	Coding
TC0200001207.mm.1	14.84	12.73	4.32	Gm13693	predicted gene 13693 [Source:MGI Symbol;Acc:MGI:3702055]	Coding
TC0200001209.mm.1	14.84	12.73	4.32	Gm13696	predicted gene 13696 [Source:MGI Symbol;Acc:MGI:3702068]	Coding
TC0200001210.mm.1	14.84	12.73	4.32	Gm13694	predicted gene 13694 [Source:MGI Symbol;Acc:MGI:3702064]	Coding
TC0200001211.mm.1	14.84	12.73	4.32	Gm13697	predicted gene 13697 [Source:MGI Symbol;Acc:MGI:3702070]	Coding
TC0900002836.mm.1	9.14	7.03	4.32	Zic1	zinc finger protein of the cerebellum 1	Coding
TC0100003361.mm.1	10.25	8.15	4.3	Gpr52	G protein-coupled receptor 52; G protein-coupled receptor 52 (Gpr52), mRNA.	Coding
TC0700000084.mm.1	16.02	13.93	4.26			Coding
TC0200001208.mm.1	14.8	12.73	4.21	Gm13695	predicted gene 13695 [Source:MGI Symbol;Acc:MGI:3702066]	Coding
TC0100003193.mm.1	9.92	7.91	4.05	Cfh	complement component factor h	Multiple_Complex
TC1400001039.mm.1	10.55	8.55	3.99	Gm21750	predicted gene, 21750 [Source:MGI Symbol;Acc:MGI:5433914]	Coding
TC0X00003339.mm.1	8.94	6.95	3.97	Glra2	glycine receptor, alpha 2 subunit	Coding
TC1000002752.mm.1	6.37	4.4	3.92	C030005K15Rik	RIKEN cDNA C030005K15 gene	Coding
TC0200005364.mm.1	15.19	13.23	3.89	Gm14412	predicted gene 14412 [Source:MGI Symbol;Acc:MGI:3652251]	Coding
TC0900002656.mm.1	10.16	8.21	3.88	Unc13c	unc-13 homolog C (C. elegans)	Multiple_Complex
TC0200005363.mm.1	13	11.08	3.78	Gm14409	predicted gene 14409 [Source:MGI Symbol;Acc:MGI:3649811]	Coding
TC0600000014.mm.1	8.88	6.97	3.75	Peg10	paternally expressed 10; Synthetic construct Mus musculus clone IMAGE:100062263, MGC:190439 paternally expressed 10 (Peg10) mRNA, encodes complete protein.	Coding
TC0X00001447.mm.1	9.83	7.95	3.69	Htr2c	5-hydroxytryptamine (serotonin) receptor 2C	Multiple_Complex
TC0500000188.mm.1	10.11	8.24	3.65	Lhfpl3	lipoma HMGIC fusion partner-like 3; lipoma HMGIC fusion partner-like 3 (Lhfpl3), transcript variant 2, mRNA.; lipoma HMGIC fusion partner-like 3 (Lhfpl3), transcript variant 1, mRNA.	Coding
TC1100001763.mm.1	9.32	7.46	3.65	Gm11653	predicted gene 11653 [Source:MGI Symbol;Acc:MGI:3651873]	Multiple_Complex
TC0100001498.mm.1	7.42	5.56	3.63	F5	coagulation factor V; Synthetic construct Mus musculus clone IMAGE:100069458, MGC:199360 coagulation factor V (F5) mRNA, encodes complete protein.	Coding
TC0500002557.mm.1	10.31	8.45	3.62	Gabrg1	gamma-aminobutyric acid (GABA) A receptor, subunit gamma 1	Coding
TC0700002931.mm.1	8.51	6.68	3.57	9830147E19Rik	RIKEN cDNA 9830147E19 gene	Multiple_Complex
TC1000002780.mm.1	9.91	8.08	3.56	Nts	neurotensin	Coding
TC0100003225.mm.1	11.3	9.47	3.56	Gm15443	predicted gene 15443 [Source:MGI Symbol;Acc:MGI:3642525]	Multiple_Complex
TC1900001231.mm.1	11.12	9.29	3.56	Rorb	RAR-related orphan receptor beta	Multiple_Complex
TC0200005357.mm.1	12.84	11.05	3.48	Gm14421	predicted gene 14421 [Source:MGI Symbol;Acc:MGI:3652254]	Multiple_Complex
TC0200003817.mm.1	12.83	11.04	3.46	Cwc22	CWC22 spliceosome-associated protein homolog (S. cerevisiae)	Multiple_Complex
TC0200005355.mm.1	9.27	7.51	3.39	Gm14417	predicted gene 14417 [Source:MGI Symbol;Acc:MGI:3652249]	Multiple_Complex
TC0500001876.mm.1	8.86	7.1	3.38	Kl	klotho	Coding
TC1400001487.mm.1	8.29	6.54	3.37	Rarb	retinoic acid receptor, beta; retinoic acid receptor, beta (Rarb), mRNA.	Multiple_Complex
TC0200004837.mm.1	9.86	8.12	3.34	Zfp442	zinc finger protein 442 (Zfp442), mRNA.; zinc finger protein 442	Coding
TC0200005342.mm.1	14.2	12.46	3.33	Gm14288; Gm14440	predicted gene 14288 (Gm14288), mRNA.; predicted gene 14440; predicted gene 14288	Coding
TC0200000850.mm.1	10.87	9.14	3.32	Galnt13	UDP-N-acetyl-alpha-D-galactosamine:polypeptide N-acetylgalactosaminyltransferase 13	Multiple_Complex
TC0200002720.mm.1	14.06	12.34	3.31	Gm14431; Gm8898; Gm4723	predicted gene 14431 (Gm14431), transcript variant 2, mRNA.; predicted gene 8898 (Gm8898), transcript variant 2, mRNA.; predicted gene 14431 (Gm14431), transcript variant 1, mRNA.; predicted gene 8898 (Gm8898), transcript variant 1, mRNA.; predicted gene 4723; predicted gene 14431; predicted gene 8898	Coding
TC0500002559.mm.1	15.79	14.08	3.27	Gabra2	gamma-aminobutyric acid (GABA) A receptor, subunit alpha 2	Coding
TC0200005489.mm.1	14.39	12.68	3.26	Gm14306	predicted gene 14306 [Source:MGI Symbol;Acc:MGI:3805542]; predicted gene 14306	Coding
TC0200002755.mm.1	14.51	12.81	3.26	Etohi1	ethanol induced 1	Coding
TC1700002293.mm.1	6.49	4.79	3.25	Slc5a7	solute carrier family 5 (choline transporter), member 7	Coding
TC0200002738.mm.1	14.11	12.42	3.24	Gm14431; Gm8898	predicted gene 14431 (Gm14431), transcript variant 2, mRNA.; predicted gene 8898; predicted gene 14431; predicted gene 8898 (Gm8898), transcript variant 1, mRNA.	Coding
TC0200005341.mm.1	14.11	12.42	3.24	Gm14431; Gm8898; Gm4245	predicted gene 14431; predicted gene 8898 (Gm8898), transcript variant 2, mRNA.; predicted gene 14431 (Gm14431), transcript variant 1, mRNA.; predicted gene 8898; predicted gene 4245	Coding
TC0100001499.mm.1	10.33	8.64	3.23	Gm16588	predicted gene 16588 [Source:MGI Symbol;Acc:MGI:4415008]	Multiple_Complex
TC0200005344.mm.1	13.5	11.82	3.21	Gm14431; Gm8898	predicted gene 14431 (Gm14431), transcript variant 2, mRNA.; predicted gene 8898 (Gm8898), transcript variant 2, mRNA.; predicted gene 14431 (Gm14431), transcript variant 1, mRNA.; predicted gene 8898 (Gm8898), transcript variant 1, mRNA.; predicted gene 8898; predicted gene 14431	Coding
TC0X00001047.mm.1	12.48	10.81	3.19	Uprt	uracil phosphoribosyltransferase (FUR1) homolog (S. cerevisiae)	Coding
TC1300002024.mm.1	9.37	7.7	3.19	Drd1	dopamine receptor D1	Multiple_Complex
TC0200002721.mm.1	13.92	12.25	3.18	Gm14436; Gm8923	predicted gene 14436; predicted gene 8923	Coding
TC0900000535.mm.1	7.76	6.09	3.17	Scn4b	sodium channel, type IV, beta	Coding
TC1000001224.mm.1	8.79	7.13	3.15	Cep290	centrosomal protein 290	Coding
TC0200002719.mm.1	14.78	13.14	3.13	Gm14288; Gm14440	predicted gene 14288; predicted gene 14440 (Gm14440), mRNA.; predicted gene 14440	Multiple_Complex
TC0600002385.mm.1	10.49	8.85	3.12	Gprin3	GPRIN family member 3	Coding
TC0200005333.mm.1	10.72	9.09	3.11	Gm14443	predicted gene 14443	Multiple_Complex
TC1700000194.mm.1	11.7	10.09	3.06	Zfp960	zinc finger protein 960	Coding
TC0200002737.mm.1	12.95	11.33	3.06	Gm14288; Gm14435	predicted gene 14288 (Gm14288), mRNA.; predicted gene 14435	Multiple_Complex
TC1000001260.mm.1	11.67	10.06	3.06	Lin7a	lin-7 homolog A (C. elegans)	Multiple_Complex
TC0200002753.mm.1	14.74	13.13	3.05	Gm14327	predicted gene 14327	Multiple_Complex
TC1300002767.mm.1	10.59	8.98	3.04	Zfp935	zinc finger protein 935	Coding
TC0200005373.mm.1	15.07	13.47	3.03	Gm14325	predicted gene 14325	Multiple_Complex
TC0900003307.mm.1	10.91	9.31	3.02	Slc6a20a	solute carrier family 6 (neurotransmitter transporter), member 20A	Coding
TC0700002928.mm.1	8.17	6.58	3.01	Gm7221	predicted gene 7221	Coding
TC0200002728.mm.1	8.63	7.04	3.01	Gm2020	predicted gene 2020 [Source:MGI Symbol;Acc:MGI:3780189]	Multiple_Complex
TC1400002689.mm.1	6.49	4.91	2.98	Slitrk6	SLIT and NTRK-like family, member 6	Coding
TC1600001722.mm.1	13.8	12.22	2.98	Alcam	activated leukocyte cell adhesion molecule	Multiple_Complex
TC0300002220.mm.1	9.78	8.21	2.97	Gucy1a3; Mir7010	guanylate cyclase 1, soluble, alpha 3; microRNA 7010	Multiple_Complex
TC1100002072.mm.1	6.84	5.28	2.97	Gm12586	predicted gene 12586 [Source:MGI Symbol;Acc:MGI:3649692]	Multiple_Complex
TC1500001464.mm.1	10.89	9.32	2.96	Tmem74	transmembrane protein 74	Multiple_Complex
TC0900003322.mm.1	6.93	5.37	2.95	Gm21836	predicted gene, 21836 [Source:MGI Symbol;Acc:MGI:5434000]	Coding
TC0100000064.mm.1	8.29	6.73	2.94	Sulf1	sulfatase 1	Multiple_Complex
TC0X00002820.mm.1	12.59	11.03	2.94	Atrx	alpha thalassemia/mental retardation syndrome X-linked homolog (human)	Multiple_Complex
TC0X00000557.mm.1	13.22	11.67	2.93	C230004F18Rik	RIKEN cDNA C230004F18 gene; RIKEN cDNA C230004F18 gene (C230004F18Rik), non-coding RNA.	Multiple_Complex
TC1100000206.mm.1	9.96	8.41	2.93	2610024D14Rik	RIKEN cDNA 2610024D14 gene [Source:MGI Symbol;Acc:MGI:1917660]	Multiple_Complex
TC1600000918.mm.1	13.43	11.89	2.92	Ncam2	neural cell adhesion molecule 2	Coding
TC0200002751.mm.1	14.8	13.26	2.91	Gm14322	predicted gene 14322	Multiple_Complex
TC0X00001145.mm.1	10.04	8.5	2.91	Gm14897	predicted gene 14897 [Source:MGI Symbol;Acc:MGI:3705528]	Multiple_Complex
TC0500002971.mm.1	9.18	7.65	2.9	5430403G16Rik	RIKEN cDNA 5430403G16 gene [Source:MGI Symbol;Acc:MGI:1924450]	Coding
TC0200002748.mm.1	13.1	11.57	2.89	Gm14420	predicted gene 14420	Coding
TC1700001345.mm.1	8.85	7.32	2.89	Gm20939	predicted gene, 20939	Coding
TC1_GL456221_random00000010.mm.1	14.66	13.13	2.88			Coding
TC0500000021.mm.1	10.08	8.55	2.88	Akap9	A kinase (PRKA) anchor protein (yotiao) 9	Multiple_Complex
TC0600001370.mm.1	8.34	6.82	2.88	Slc6a13	solute carrier family 6 (neurotransmitter transporter, GABA), member 13	Multiple_Complex
TC0700004571.mm.1	9.33	7.8	2.88	Igf2	insulin-like growth factor 2	Multiple_Complex
TC0200005328.mm.1	14.57	13.05	2.87	Gm14393	predicted gene 14393	Coding
TC0800000488.mm.1	12.06	10.54	2.87	Pcm1	pericentriolar material 1	Multiple_Complex
TC0200005378.mm.1	16.08	14.56	2.86	Gm14326	predicted gene 14326	Coding
TC1800000969.mm.1	11.14	9.62	2.86	Rock1	Rho-associated coiled-coil containing protein kinase 1; Synthetic construct Mus musculus clone IMAGE:100062871, MGC:190980 Rho-associated coiled-coil containing protein kinase 1 (Rock1) mRNA, encodes complete protein.	Multiple_Complex
TC1300002255.mm.1	10.96	9.45	2.85	Zfp729a	zinc finger protein 729a	Coding
TC1200001148.mm.1	13.29	11.78	2.84	Gm24899; Gm26945; RP23-204I16.2	predicted gene, 24899 [Source:MGI Symbol;Acc:MGI:5454676]; predicted gene, 26945 [Source:MGI Symbol;Acc:MGI:5504060]; novel transcript	Multiple_Complex
TC1700001563.mm.1	9.42	7.91	2.84	Zfp942	zinc finger protein 942	Multiple_Complex
TC0200002712.mm.1	9.41	7.91	2.83	Gm14444	predicted gene 14444 [Source:MGI Symbol;Acc:MGI:3652325]	Coding
TC1600001872.mm.1	11.17	9.67	2.83	Gm15828	predicted gene 15828	Multiple_Complex
TC0500003576.mm.1	6.63	5.14	2.82	Baiap2l1	BAI1-associated protein 2-like 1	Multiple_Complex
TC0X00003399.mm.1	11.13	9.63	2.82	Sh3bgrl	SH3-binding domain glutamic acid-rich protein like	Multiple_Complex
TC1100000294.mm.1	11.46	9.96	2.82	Ccdc88a	coiled coil domain containing 88A; coiled coil domain containing 88A (Ccdc88a), mRNA.	Multiple_Complex
TC1600000746.mm.1	7.19	5.69	2.82	Abi3bp	ABI gene family, member 3 (NESH) binding protein; Synthetic construct Mus musculus clone IMAGE:100068085, MGC:195702 ABI gene family, member 3 (NESH) binding protein (Abi3bp) mRNA, encodes complete protein.	Multiple_Complex
TC0200002749.mm.1	15.3	13.82	2.8	Gm14403	predicted gene 14403	Multiple_Complex
TC0200005383.mm.1	14.05	12.56	2.8	Zfp931	zinc finger protein 931	Multiple_Complex
TC0300003248.mm.1	10.86	9.38	2.8	Rnpc3	RNA-binding region (RNP1, RRM) containing 3	Multiple_Complex
TC1900000758.mm.1	11.63	10.14	2.8	Smc3	structural maintenance of chromosomes 3	Multiple_Complex
TC0X00000053.mm.1	6.23	4.75	2.79	Dgkk	diacylglycerol kinase kappa	Coding
TC0200002736.mm.1	10.82	9.34	2.79	Gm14405	predicted gene 14405	Multiple_Complex
TC0200005353.mm.1	13.48	12	2.79	Gm14405	predicted gene 14405 (Gm14405), non-coding RNA.; predicted gene 14405	Multiple_Complex
TSUnmapped00000040.mm.1	10.95	9.47	2.78	Rorb	RAR-related orphan receptor beta	Coding
TC1000001286.mm.1	12.49	11.01	2.78	Osbpl8	oxysterol binding protein-like 8	Multiple_Complex
TC1000002521.mm.1	8.85	7.37	2.78	Gm3828	predicted gene 3828 [Source:MGI Symbol;Acc:MGI:3782000]	Multiple_Complex
TC1500002327.mm.1	7.01	5.54	2.77	Prlr	prolactin receptor	Multiple_Complex
TC0200002214.mm.1	8.59	7.12	2.76	Zfp937	zinc finger protein 937	Coding
TC0200005352.mm.1	10.27	8.81	2.76	Gm14390	predicted gene 14390 [Source:MGI Symbol;Acc:MGI:3649570]	Multiple_Complex
TC1700000200.mm.1	11.33	9.87	2.76	Gm6712	predicted gene 6712 [Source:MGI Symbol;Acc:MGI:3645888]	Multiple_Complex
TC0200002741.mm.1	15.96	14.5	2.75	Gm14295	predicted gene 14295	Coding
TC0800000661.mm.1	10.7	9.24	2.74	Spock3	sparc/osteonectin, cwcv and kazal-like domains proteoglycan 3	Multiple_Complex
TC1000000908.mm.1	9.69	8.25	2.72	Zfp433	zinc finger protein 433; RIKEN cDNA 1700123A16 gene	Coding
TC0500001128.mm.1	12.33	10.89	2.72	Zfp932	zinc finger protein 932	Multiple_Complex
TC0X00002587.mm.1	7.37	5.92	2.72	Gm14774	predicted gene 14774 [Source:MGI Symbol;Acc:MGI:3705616]	Multiple_Complex
TC1700000092.mm.1	11.51	10.07	2.72	Pde10a	phosphodiesterase 10A	Multiple_Complex
TC0700003346.mm.1	14.58	13.14	2.71	Snord64	small nucleolar RNA, C/D box 64	Multiple_Complex
TC0200005329.mm.1	12.36	10.93	2.7	Gm14392	predicted gene 14392 [Source:MGI Symbol;Acc:MGI:3649574]; predicted gene 14392	Multiple_Complex
TC1000000911.mm.1	9.88	8.45	2.69	Zfp433	RIKEN cDNA 1700123A16 gene (Zfp433), mRNA.; zinc finger protein 433	Coding
TC0100000018.mm.1	6.2	4.77	2.69	Oprk1	opioid receptor, kappa 1	Multiple_Complex
TC0200005365.mm.1	14.78	13.35	2.69	Gm14418	predicted gene 14418 [Source:MGI Symbol;Acc:MGI:3702408]	Multiple_Complex
TC0200002746.mm.1	13.54	12.11	2.68	Gm14401	predicted gene 14401 [Source:MGI Symbol;Acc:MGI:3650075]	Multiple_Complex
TC0X00000808.mm.1	10.96	9.54	2.68	Dmd	dystrophin, muscular dystrophy	Multiple_Complex
TC0X00002108.mm.1	10.58	9.16	2.67	Thoc2	THO complex 2	Multiple_Complex
TC1200000336.mm.1	15.4	13.98	2.67	Dgkb	diacylglycerol kinase, beta	Multiple_Complex
TC0200005347.mm.1	12.17	10.76	2.65	Gm11009	predicted gene 11009 [Source:MGI Symbol;Acc:MGI:3779227]	Coding
TC0500002306.mm.1	10.72	9.32	2.64	Bod1l	biorientation of chromosomes in cell division 1-like	Coding
TC0200005331.mm.1	16.18	14.78	2.64	Gm14399	predicted gene 14399	Multiple_Complex
TC0200003573.mm.1	10.71	9.31	2.63	Ermn	ermin, ERM-like protein	Coding
TC0200005375.mm.1	11.4	10.01	2.63	Gm14429	predicted gene 14429 [Source:MGI Symbol;Acc:MGI:3649510]	Multiple_Complex
TC1800000945.mm.1	13.41	12.01	2.63	Kif5b	kinesin family member 5B	Multiple_Complex
TC0200002745.mm.1	10.26	8.87	2.62	Gm14402	predicted gene 14402 [Source:MGI Symbol;Acc:MGI:3649812]	Multiple_Complex
TC1700000198.mm.1	10.29	8.91	2.61	Zfp97	zinc finger protein 97; Synthetic construct Mus musculus clone IMAGE:100014870, MGC:180296 zinc finger protein 97 (Zfp97) mRNA, encodes complete protein.	Coding
TC0300001322.mm.1	6.98	5.6	2.61	Etnppl	ethanolamine phosphate phospholyase	Multiple_Complex
TC0X00001658.mm.1	9.2	7.81	2.61	Ap1s2	adaptor-related protein complex 1, sigma 2 subunit	Multiple_Complex
TC1900000356.mm.1	11.16	9.78	2.61	Trpm3	transient receptor potential cation channel, subfamily M, member 3	Multiple_Complex
TC0200005349.mm.1	16.76	15.38	2.6	Gm14308; Gm14430; Gm14434; 0610010B08Rik; Gm4724	predicted gene 14308 (Gm14308), mRNA.; predicted gene 14430 (Gm14430), mRNA.; predicted gene 14434 (Gm14434), mRNA.; RIKEN cDNA 0610010B08 gene (0610010B08Rik), mRNA.; predicted gene 4724 (Gm4724), mRNA.; predicted gene 14434; predicted gene 14308	Coding
TC1500000139.mm.1	11.75	10.37	2.6	Cdh12	cadherin 12	Coding
TC0200002724.mm.1	15.59	14.21	2.6	Gm14308; Gm14430; Gm14434; 0610010B08Rik; Gm4724; Gm11007; Gm2007	predicted gene 14308 (Gm14308), mRNA.; predicted gene 14430 (Gm14430), mRNA.; predicted gene 14434 (Gm14434), mRNA.; RIKEN cDNA 0610010B08 gene (0610010B08Rik), mRNA.; predicted gene 4724 (Gm4724), mRNA.; predicted gene 11007; predicted gene 2007; predicted gene 14308	Multiple_Complex
TC0600002980.mm.1	6.19	4.82	2.59	Tmem72	transmembrane protein 72	Coding
TC0200002740.mm.1	9.97	8.59	2.59	Gm14301	predicted gene 14301 [Source:MGI Symbol;Acc:MGI:3650436]	Multiple_Complex
TC0700003387.mm.1	12.6	11.23	2.59	A330076H08Rik; Mir344g	RIKEN cDNA A330076H08 gene; microRNA 344g	Multiple_Complex
TC1000000618.mm.1	15.78	14.42	2.58			Coding
TC0200005350.mm.1	16.47	15.11	2.58	Gm14308; Gm14430; Gm14434; 0610010B08Rik; Gm4724	predicted gene 14308 (Gm14308), mRNA.; predicted gene 14430 (Gm14430), mRNA.; predicted gene 14434 (Gm14434), mRNA.; RIKEN cDNA 0610010B08 gene (0610010B08Rik), mRNA.; predicted gene 4724 (Gm4724), mRNA.; predicted gene 14308	Multiple_Complex
TC0200005346.mm.1	16.33	14.97	2.57	Gm2004	predicted gene 2004	Coding
TC1000000919.mm.1	8.38	7.02	2.57	AU041133	expressed sequence AU041133	Coding
TCX_GL456233_random00000005.mm.1	11.91	10.54	2.57	Vamp7	vesicle-associated membrane protein 7	Coding
TC1200001149.mm.1	13.86	12.5	2.57	AF357426	snoRNA AF357426; snoRNA AF357426 (AF357426), small nucleolar RNA.	Multiple_Complex
TC0200005490.mm.1	16.98	15.62	2.56	Gm14305	predicted gene 14305	Coding
TC0300002860.mm.1	10.74	9.38	2.56	Fnbp1l; Mir7657	formin binding protein 1-like; microRNA 7657	Multiple_Complex
TC1000001688.mm.1	10.2	8.84	2.56	Rgs17	regulator of G-protein signaling 17	Multiple_Complex
TC1700000278.mm.1	9.13	7.77	2.56	Zfp760	zinc finger protein 760; zinc finger protein 760 (Zfp760), mRNA.	Multiple_Complex
TC0200002722.mm.1	15.97	14.62	2.55	Gm14308; Gm14430; Gm14434; 0610010B08Rik; Gm4724; Gm11007	predicted gene 14308 (Gm14308), mRNA.; predicted gene 14430 (Gm14430), mRNA.; predicted gene 14434 (Gm14434), mRNA.; RIKEN cDNA 0610010B08 gene (0610010B08Rik), mRNA.; predicted gene 4724 (Gm4724), mRNA.; predicted gene 11007; RIKEN cDNA 0610010B08 gene	Coding
TC0300002068.mm.1	5.7	4.35	2.55	Gpr149	G protein-coupled receptor 149	Multiple_Complex
TC0100001341.mm.1	10.87	9.52	2.54	Tpr	translocated promoter region, nuclear basket protein; translocated promoter region	Multiple_Complex
TC1700001585.mm.1	8.86	7.52	2.54	Zfp40	zinc finger protein 40	Multiple_Complex
TC0700000732.mm.1	11.42	10.08	2.53	2610021A01Rik	RIKEN cDNA 2610021A01 gene	Coding
TC0X00003041.mm.1	9.88	8.54	2.53	Rab9b	RAB9B, member RAS oncogene family	Coding
TC0600000250.mm.1	9.55	8.21	2.53	Strip2	striatin interacting protein 2	Multiple_Complex
TC0700000087.mm.1	9.49	8.15	2.53	Usp29	ubiquitin specific peptidase 29	Multiple_Complex
TC0700002216.mm.1	8.15	6.81	2.52	Zim1	zinc finger, imprinted 1	Coding
TC0800000475.mm.1	12.17	10.84	2.52	Vps37a	vacuolar protein sorting 37A (yeast)	Multiple_Complex
TC1200000175.mm.1	9.6	8.27	2.51	LOC105244763	zinc finger protein 431-like	Coding
TC1100000318.mm.1	6.94	5.61	2.51	Gm12105	predicted gene 12105 [Source:MGI Symbol;Acc:MGI:3650194]	Multiple_Complex
TC1300002768.mm.1	9.81	8.48	2.51	Zfp934	zinc finger protein 934	Multiple_Complex
TC1400000517.mm.1	11.5	10.18	2.5	Ktn1	kinectin 1; Synthetic construct Mus musculus clone IMAGE:100069520, MGC:199422 kinectin 1 (Ktn1) mRNA, encodes complete protein.	Coding
TC0200005370.mm.1	11.96	10.64	2.5	Gm16363	predicted gene 16363 [Source:MGI Symbol;Acc:MGI:3840139]	Multiple_Complex
TC0X00002333.mm.1	10.49	9.16	2.5	Slitrk4	SLIT and NTRK-like family, member 4	Multiple_Complex
TC1300002722.mm.1	5.65	4.33	2.5	Isl1	ISL1 transcription factor, LIM/homeodomain	Multiple_Complex
TC0200002912.mm.1	12.78	11.46	2.49	Gm10115	predicted gene 10115	Coding
TC0500001028.mm.1	10.2	8.88	2.49	BC005561	cDNA sequence BC005561	Coding
TC1200001154.mm.1	9.66	8.34	2.49	Gm23347	predicted gene, 23347 [Source:MGI Symbol;Acc:MGI:5453124]	Multiple_Complex
TC0900002083.mm.1	7.48	6.17	2.48	AW551984	expressed sequence AW551984	Multiple_Complex
TC0200005339.mm.1	15.83	14.52	2.47	Gm14308; Gm14430; Gm14434; 0610010B08Rik; Gm4724	predicted gene 14308 (Gm14308), mRNA.; predicted gene 14430 (Gm14430), mRNA.; predicted gene 14434; RIKEN cDNA 0610010B08 gene; predicted gene 4724	Multiple_Complex
TC0300000592.mm.1	18.2	16.9	2.47	Gm10780	predicted gene 10780 [Source:MGI Symbol;Acc:MGI:3642422]	Multiple_Complex
TC0600000904.mm.1	7.24	5.94	2.46	Tacr1	tachykinin receptor 1	Coding
TC0200005360.mm.1	15.34	14.04	2.46	Gm14411	predicted gene 14411	Multiple_Complex
TC0600002066.mm.1	8.26	6.96	2.46	Slc13a4	solute carrier family 13 (sodium/sulfate symporters), member 4	Multiple_Complex
TC0700002933.mm.1	8.71	7.41	2.46	Gm5595	predicted gene 5595	Multiple_Complex
TC0100003614.mm.1	6.82	5.53	2.45	Pld5	phospholipase D family, member 5	Multiple_Complex
TC0400002392.mm.1	10.27	8.98	2.45	Zfp292	zinc finger protein 292	Multiple_Complex
TC0300001176.mm.1	9.1	7.82	2.44	Olfm3	olfactomedin 3	Coding
TC0200002729.mm.1	14.82	13.54	2.44	Gm14391; Gm6710	predicted gene 14391 (Gm14391), transcript variant 1, mRNA.; predicted gene 6710 (Gm6710), mRNA.; predicted gene 14391 (Gm14391), transcript variant 2, mRNA.; predicted gene 6710; predicted gene 14391	Multiple_Complex
TC0200005281.mm.1	8.08	6.8	2.44	Bmp7	bone morphogenetic protein 7; bone morphogenetic protein 7 (Bmp7), mRNA.	Multiple_Complex
TC0200005334.mm.1	13.79	12.51	2.44	Gm14391; Gm6710	predicted gene 14391; predicted gene 6710	Multiple_Complex
TC1000000156.mm.1	11.61	10.33	2.44	Bclaf1	BCL2-associated transcription factor 1	Multiple_Complex
TC0200005335.mm.1	15.8	14.52	2.43	Gm14308; Gm14430; Gm14432; Gm14434; 0610010B08Rik; Gm4724; Gm4631	predicted gene 14308; predicted gene 14430; predicted gene 14432; predicted gene 14434 (Gm14434), mRNA.; RIKEN cDNA 0610010B08 gene (0610010B08Rik), mRNA.; predicted gene 4724 (Gm4724), mRNA.; predicted gene 4631; predicted gene 4724; RIKEN cDNA 0610010B08 gene	Coding
TC0200002731.mm.1	16.02	14.75	2.42	Gm2026	predicted gene 2026 [Source:MGI Symbol;Acc:MGI:3780195]; predicted gene 2026	Coding
TC0X00000666.mm.1	5.81	4.53	2.42	Gabrq	gamma-aminobutyric acid (GABA) A receptor, subunit theta	Coding
TC0200005336.mm.1	10.61	9.34	2.42	Gm14442; LOC100862168	predicted gene 14442 [Source:MGI Symbol;Acc:MGI:3652323]; PREDICTED: zinc finger protein 844-like (LOC100862168), mRNA.	Multiple_Complex
TC0700003107.mm.1	10.7	9.43	2.42	Gabrg3	gamma-aminobutyric acid (GABA) A receptor, subunit gamma 3	Multiple_Complex
TC0X00001955.mm.1	8.02	6.75	2.42	Klhl13	kelch-like 13	Multiple_Complex
TC1300002174.mm.1	9.04	7.77	2.42	Gm5141	predicted gene 5141	Multiple_Complex
TC0200005491.mm.1	16.09	14.83	2.41	Gm14419	predicted gene 14419	Coding
TC1600000644.mm.1	5.59	4.32	2.41	Drd3	dopamine receptor D3	Coding
TC1200000134.mm.1	13.72	12.45	2.41	Rock2	Rho-associated coiled-coil containing protein kinase 2; Synthetic construct Mus musculus clone IMAGE:100063319, MGC:191063 Rho-associated coiled-coil containing protein kinase 2 (Rock2) mRNA, encodes complete protein.	Multiple_Complex
TC1500002080.mm.1	8.98	7.71	2.41	Gm15381	predicted gene 15381 [Source:MGI Symbol;Acc:MGI:3707455]	Multiple_Complex
TC0300000137.mm.1	7.76	6.5	2.4	Cp	ceruloplasmin	Multiple_Complex
TC0300001937.mm.1	9.37	8.11	2.4	Slc7a11	solute carrier family 7 (cationic amino acid transporter, y+ system), member 11	Multiple_Complex
TC0400002330.mm.1	11.67	10.4	2.4	Manea	mannosidase, endo-alpha	Multiple_Complex
TC0800000713.mm.1	8.73	7.47	2.4	Zfp930	zinc finger protein 930	Multiple_Complex
TC1100004291.mm.1	8.86	7.6	2.4	Psme2b	protease (prosome, macropain) activator subunit 2B	Multiple_Complex
TC1900001755.mm.1	6.69	5.43	2.4	Gm9529	predicted gene 9529 [Source:MGI Symbol;Acc:MGI:3779938]	Multiple_Complex
TC0300000090.mm.1	8.95	7.7	2.39	Lrrcc1	leucine rich repeat and coiled-coil domain containing 1	Multiple_Complex
TC1200002243.mm.1	9.78	8.52	2.39	Trip11	thyroid hormone receptor interactor 11	Multiple_Complex
TC0100003301.mm.1	8.48	7.23	2.38	Mr1	major histocompatibility complex, class I-related	Coding
TC0100000338.mm.1	7.43	6.18	2.38	Gulp1	GULP, engulfment adaptor PTB domain containing 1	Multiple_Complex
TC0200001552.mm.1	10.25	9	2.38	Cd59a	CD59a antigen	Multiple_Complex
TC1000001830.mm.1	12.05	10.8	2.38	Pde7b	phosphodiesterase 7B	Multiple_Complex
TC1700000199.mm.1	10.47	9.22	2.38	Gm6712	PREDICTED: predicted gene 6712 (Gm6712), miscRNA.	Multiple_Complex
TC1600000930.mm.1	15.74	14.5	2.37	Gm21833	predicted gene, 21833 [Source:MGI Symbol;Acc:MGI:5433997]	Coding
TC0100001302.mm.1	10.2	8.96	2.37	Zbtb41	zinc finger and BTB domain containing 41 homolog	Multiple_Complex
TC1000000292.mm.1	8.77	7.53	2.37	Rsph4a	radial spoke head 4 homolog A (Chlamydomonas)	Multiple_Complex
TC1000000924.mm.1	8.27	7.02	2.37	Gm4924	predicted gene 4924	Multiple_Complex
TC0300001395.mm.1	18.66	17.42	2.36	Gm21962	predicted gene, 21962 [Source:MGI Symbol;Acc:MGI:5439431]	Coding
TC0200002750.mm.1	9.04	7.8	2.36	Gm14324	predicted gene 14324 [Source:MGI Symbol;Acc:MGI:3652186]	Multiple_Complex
TC0900000950.mm.1	7.7	6.46	2.35	Aldh1a2	aldehyde dehydrogenase family 1, subfamily A2	Coding
TC0X00002853.mm.1	8.57	7.34	2.35	Hmgn5	high-mobility group nucleosome binding domain 5	Coding
TC1800000063.mm.1	8.57	7.34	2.35	Colec12	collectin sub-family member 12	Coding
TC1200000661.mm.1	12.19	10.96	2.35	Dbpht2	DNA binding protein with his-thr domain	Multiple_Complex
TC0900000132.mm.1	13.04	11.82	2.34	Chordc1	cysteine and histidine-rich domain (CHORD)-containing, zinc-binding protein 1	Coding
TC1300000817.mm.1	8.5	7.28	2.34	Zfp759	zinc finger protein 759	Coding
TC1400001634.mm.1	10.21	8.98	2.34	Ccdc66	coiled-coil domain containing 66	Coding
TC1100001564.mm.1	7.27	6.05	2.34	Ppp1r1b	protein phosphatase 1, regulatory (inhibitor) subunit 1B	Multiple_Complex
TC1800000941.mm.1	10.44	9.21	2.34	Gm16147	predicted gene 16147 [Source:MGI Symbol;Acc:MGI:3801802]	Multiple_Complex
TC0200001896.mm.1	11.18	9.96	2.33	Gm17555	predicted gene, 17555 [Source:MGI Symbol;Acc:MGI:4937189]	Coding
TC1000002556.mm.1	11.08	9.86	2.33	Zfp781	zinc finger protein 781 (Zfp781), mRNA.; zinc finger protein 781	Coding
TC1700000290.mm.1	8.46	7.24	2.33	Zfp758	zinc finger protein 758	Coding
TC0700003126.mm.1	13.29	12.07	2.33	C230091D08Rik	RIKEN cDNA C230091D08 gene; RIKEN cDNA C230091D08 gene (C230091D08Rik), non-coding RNA.	Multiple_Complex
TC0200005366.mm.1	9.09	7.88	2.32	Gm14404	predicted gene 14404 [Source:MGI Symbol;Acc:MGI:3649814]	Multiple_Complex
TC0600000943.mm.1	12.04	10.83	2.32	Zfp638	zinc finger protein 638	Multiple_Complex
TC1000002287.mm.1	8.11	6.9	2.31	Gm10118	predicted gene 10118	Coding
TC1300000795.mm.1	12.07	10.86	2.31	Gm10139	predicted gene 10139 [Source:MGI Symbol;Acc:MGI:3642815]	Coding
TC0500002979.mm.1	8.56	7.35	2.31	Zfp932	zinc finger protein 932 (Zfp932), mRNA.	Multiple_Complex
TC0900003317.mm.1	8.85	7.64	2.31	2010315B03Rik	RIKEN cDNA 2010315B03 gene	Multiple_Complex
TC1500000010.mm.1	8.87	7.66	2.31	Plcxd3	phosphatidylinositol-specific phospholipase C, X domain containing 3	Multiple_Complex
TC1100000638.mm.1	8.14	6.94	2.3	Gpx3	glutathione peroxidase 3	Coding
TC1600001839.mm.1	9.45	8.25	2.3	LOC100861916	PREDICTED: zinc finger protein 292-like (LOC100861916), mRNA.	Coding
TC0100003191.mm.1	6.39	5.19	2.3	Cfhr2	complement factor H-related 2	Multiple_Complex
TC0200000363.mm.1	12.79	11.58	2.3	Yme1l1	YME1-like 1 (S. cerevisiae)	Multiple_Complex
TC0200005354.mm.1	12.15	10.95	2.3	Gm14296	predicted gene 14296	Multiple_Complex
TC1300000568.mm.1	7	5.81	2.29	Omd	osteomodulin	Coding
TC0200001189.mm.1	11.16	9.97	2.29	Zfp804a	zinc finger protein 804A	Multiple_Complex
TC0900002757.mm.1	10.98	9.78	2.29	Phip	pleckstrin homology domain interacting protein; Synthetic construct Mus musculus clone IMAGE:100064034, MGC:193405 pleckstrin homology domain interacting protein (Phip) mRNA, encodes complete protein.	Multiple_Complex
TC1500002061.mm.1	11.67	10.48	2.28	Syt10	synaptotagmin X	Coding
TC0500001127.mm.1	10.77	9.59	2.28	Gm15446	predicted gene 15446	Multiple_Complex
TC0500002346.mm.1	9.08	7.9	2.28	Lcorl	ligand dependent nuclear receptor corepressor-like	Multiple_Complex
TC1300000928.mm.1	11.14	9.95	2.28	Mctp1	multiple C2 domains, transmembrane 1	Multiple_Complex
TC1300002321.mm.1	9.19	8	2.27	Zfp72	zinc finger protein 72	Coding
TC1600001692.mm.1	12.41	11.23	2.27	Dzip3	DAZ interacting protein 3, zinc finger	Multiple_Complex
TC1900001265.mm.1	9.84	8.66	2.27	Smc5	structural maintenance of chromosomes 5	Multiple_Complex
TC1200001511.mm.1	8.67	7.49	2.26	LOC100862386	PREDICTED: zinc finger protein 700-like (LOC100862386), partial mRNA.	Coding
TC1200001830.mm.1	9.31	8.14	2.26	Klhl28	kelch-like 28	Multiple_Complex
TC1400000130.mm.1	11.41	10.24	2.26	Top2b	topoisomerase (DNA) II beta	Multiple_Complex
TC0400001039.mm.1	7	5.83	2.25	Lepr	leptin receptor	Multiple_Complex
TC0700000921.mm.1	13.66	12.49	2.25	Luzp2	leucine zipper protein 2	Multiple_Complex
TC1000000240.mm.1	8.07	6.9	2.25	Arhgap18	Rho GTPase activating protein 18	Multiple_Complex
TC1000001171.mm.1	10.2	9.02	2.25	Eea1	early endosome antigen 1	Multiple_Complex
TC1100000350.mm.1	13.4	12.23	2.25	Gm12112	predicted gene 12112 [Source:MGI Symbol;Acc:MGI:3650115]	Multiple_Complex
TC1200000676.mm.1	10.32	9.15	2.25	Akap5	A kinase (PRKA) anchor protein 5	Multiple_Complex
TC0300000203.mm.1	12.96	11.79	2.24	Sec62	SEC62 homolog (S. cerevisiae)	Coding
TC0600001176.mm.1	7.67	6.5	2.24	Cntn6	contactin 6	Multiple_Complex
TC0X00000398.mm.1	11.16	10	2.24	Stag2	stromal antigen 2	Multiple_Complex
TC1200001863.mm.1	10.78	9.62	2.23	Nemf	nuclear export mediator factor	Coding
TC0200001502.mm.1	9.64	8.48	2.23	Gm10801	predicted gene 10801 [Source:MGI Symbol;Acc:MGI:3641656]	Multiple_Complex
TC0300000017.mm.1	7.75	6.59	2.23	Zfhx4	zinc finger homeodomain 4	Multiple_Complex
TC0600001180.mm.1	9.34	8.18	2.23	Cntn4	contactin 4	Multiple_Complex
TC0600001777.mm.1	8.41	7.25	2.23	Gm21814	predicted gene, 21814 [Source:MGI Symbol;Acc:MGI:5433978]	Multiple_Complex
TC1300002588.mm.1	11.26	10.11	2.23	Erbb2ip	Erbb2 interacting protein; Erbb2 interacting protein (Erbb2ip), transcript variant 2, mRNA.	Multiple_Complex
TC1000000711.mm.1	7.04	5.89	2.22	Adora2a	adenosine A2a receptor	Coding
TC0X00002572.mm.1	9.26	8.1	2.22	Il1rapl1	interleukin 1 receptor accessory protein-like 1	Multiple_Complex
TC1100000274.mm.1	12.07	10.92	2.22	Gm12079	predicted gene 12079 [Source:MGI Symbol;Acc:MGI:3650745]	Multiple_Complex
TC1100001118.mm.1	17.66	16.51	2.22	Gm12346	predicted gene 12346 [Source:MGI Symbol;Acc:MGI:3649810]	Multiple_Complex
TC1300000571.mm.1	9.23	8.08	2.22	Nol8	nucleolar protein 8; nucleolar protein 8 (Nol8), mRNA.	Multiple_Complex
TC0900001726.mm.1	9.57	8.43	2.21	Cep126	centrosomal protein 126	Coding
TC0200003151.mm.1	15.08	13.93	2.21	Ptgds	prostaglandin D2 synthase (brain)	Multiple_Complex
TC0500002676.mm.1	10.64	9.5	2.21	Uba6	ubiquitin-like modifier activating enzyme 6	Multiple_Complex
TC0800002618.mm.1	9.71	8.57	2.21	Neto2	neuropilin (NRP) and tolloid (TLL)-like 2	Multiple_Complex
TC1200000711.mm.1	9.88	8.74	2.21	Mpp5	membrane protein, palmitoylated 5 (MAGUK p55 subfamily member 5)	Multiple_Complex
TC1500001178.mm.1	10.3	9.16	2.21	Nipbl	Nipped-B homolog (Drosophila); Nipped-B homolog (Drosophila) (Nipbl), transcript variant A, mRNA.; Nipped-B homolog (Drosophila) (Nipbl), transcript variant B, mRNA.	Multiple_Complex
TC0400003978.mm.1	7.14	6.01	2.2	Gm21411	predicted gene, 21411	Coding
TC0800003213.mm.1	9.42	8.28	2.2	Gm10999	predicted gene 10999 [Source:MGI Symbol;Acc:MGI:3779215]	Coding
TC0900002864.mm.1	12.81	11.68	2.2	U2surp	U2 snRNP-associated SURP domain containing	Multiple_Complex
TC0X00002902.mm.1	9.23	8.09	2.2	Gm14915	predicted gene 14915 [Source:MGI Symbol;Acc:MGI:3705663]	Multiple_Complex
TC1000001988.mm.1	9.45	8.32	2.2	Zufsp	zinc finger with UFM1-specific peptidase domain	Multiple_Complex
TC1900000873.mm.1	7.32	6.19	2.2	Gm6020	predicted gene 6020 [Source:MGI Symbol;Acc:MGI:3643428]	Multiple_Complex
TC0100002916.mm.1	7.48	6.35	2.19	Cdh19	cadherin 19, type 2	Coding
TC0300001213.mm.1	10.92	9.79	2.19	Mir137	microRNA 137	Multiple_Complex
TC0800002087.mm.1	6.97	5.84	2.19	Sgcz	sarcoglycan zeta	Multiple_Complex
TC1800000694.mm.1	13.05	11.93	2.19	Gnal	guanine nucleotide binding protein, alpha stimulating, olfactory type; guanine nucleotide binding protein, alpha stimulating, olfactory type (Gnal), transcript variant 2, mRNA.	Multiple_Complex
TC0100002758.mm.1	6.65	5.53	2.18	Ecel1	endothelin converting enzyme-like 1	Multiple_Complex
TC1200000427.mm.1	12.15	11.03	2.18	Arhgap5	Rho GTPase activating protein 5	Multiple_Complex
TC1300001540.mm.1	10.99	9.86	2.18	Zscan26	zinc finger and SCAN domain containing 26	Multiple_Complex
TC1800000429.mm.1	6.12	5	2.18	Sh3rf2	SH3 domain containing ring finger 2	Multiple_Complex
TC0200002723.mm.1	9.85	8.73	2.17	Gm16359	predicted gene 16359 [Source:MGI Symbol;Acc:MGI:3840119]	Multiple_Complex
TC0200002735.mm.1	11.93	10.81	2.17	2210418O10Rik; Gm17258	RIKEN cDNA 2210418O10 gene [Source:MGI Symbol;Acc:MGI:1924208]; predicted gene, 17258 [Source:MGI Symbol;Acc:MGI:4936892]	Multiple_Complex
TC0200005340.mm.1	9.85	8.73	2.17	Gm14297	predicted gene 14297 [Source:MGI Symbol;Acc:MGI:3650219]	Multiple_Complex
TC0200005351.mm.1	9.85	8.73	2.17	Gm14307	predicted gene 14307 [Source:MGI Symbol;Acc:MGI:3782920]	Multiple_Complex
TC0700003372.mm.1	10.1	8.99	2.17	A230057D06Rik; Mir344d-3	RIKEN cDNA A230057D06 gene; microRNA 344d-3; RIKEN cDNA A230057D06 gene (A230057D06Rik), non-coding RNA.	Multiple_Complex
TC0900003204.mm.1	9.16	8.04	2.17	Rbms3	RNA binding motif, single stranded interacting protein	Multiple_Complex
TC1300002380.mm.1	11.48	10.36	2.17	Rasa1	RAS p21 protein activator 1	Multiple_Complex
TC1300002597.mm.1	8.87	7.76	2.17	Ppwd1	peptidylprolyl isomerase domain and WD repeat containing 1	Multiple_Complex
TC0300000323.mm.1	9.38	8.28	2.16	D3Ertd751e	DNA segment, Chr 3, ERATO Doi 751, expressed	Coding
TC1000000915.mm.1	9.28	8.17	2.16	Zfp873	zinc finger protein 873	Coding
TC1600000491.mm.1	11.1	9.99	2.16	Adcy5	adenylate cyclase 5	Coding
TC1700001227.mm.1	7.51	6.4	2.16	Gm11096	predicted gene 11096 [Source:MGI Symbol;Acc:MGI:3779332]	Coding
TC1800000443.mm.1	7.7	6.59	2.16	Stk32a	serine/threonine kinase 32A	Coding
TCX_GL456233_random00000001.mm.1	7.71	6.6	2.16			Coding
TC0700003397.mm.1	10.29	9.18	2.16	Gm9801	predicted gene 9801 [Source:MGI Symbol;Acc:MGI:3647139]	Multiple_Complex
TC1600001093.mm.1	9.73	8.62	2.16	B230307C23Rik	RIKEN cDNA B230307C23 gene [Source:MGI Symbol;Acc:MGI:3643396]	Multiple_Complex
TC1200001843.mm.1	10.97	9.86	2.15	Mdga2; MDGA2	MAM domain containing glycosylphosphatidylinositol anchor 2; MAM domain-containing glycosylphosphatidylinositol anchor protein 2	Multiple_Complex
TC1300002253.mm.1	9.94	8.83	2.15	Zfp729b	zinc finger protein 729b	Multiple_Complex
TC0300000233.mm.1	10.9	9.8	2.14	Ttc14	tetratricopeptide repeat domain 14	Multiple_Complex
TC0700000949.mm.1	11.57	10.47	2.14	Ube3a	ubiquitin protein ligase E3A	Multiple_Complex
TC1100000417.mm.1	14.52	13.43	2.14	Gabrb2	gamma-aminobutyric acid (GABA) A receptor, subunit beta 2	Multiple_Complex
TC0300000409.mm.1	14.97	13.88	2.13	Gm5641	predicted gene 5641 [Source:MGI Symbol;Acc:MGI:3645731]	Coding
TC1200000524.mm.1	11.29	10.19	2.13	Prpf39	PRP39 pre-mRNA processing factor 39 homolog (yeast)	Multiple_Complex
TC1800000282.mm.1	13.18	12.09	2.13	Apc	adenomatosis polyposis coli	Multiple_Complex
TC0200003109.mm.1	11.27	10.18	2.12	Hnmt	histamine N-methyltransferase	Coding
TC0400004203.mm.1	7.36	6.28	2.12	Gm13150	predicted gene 13150	Multiple_Complex
TC0400002141.mm.1	13.08	12.01	2.11	Impad1	inositol monophosphatase domain containing 1	Multiple_Complex
TC1300002468.mm.1	9.67	8.59	2.11	Sv2c	synaptic vesicle glycoprotein 2c	Multiple_Complex
TC1600001838.mm.1	9.51	8.44	2.11	Zfp654	zinc finger protein 654	Multiple_Complex
TC1800001730.mm.1	13.17	12.09	2.11	9330132A10Rik	RIKEN cDNA 9330132A10 gene [Source:MGI Symbol;Acc:MGI:2442380]	Multiple_Complex
TC0400003284.mm.1	13.23	12.16	2.1	Gm12960	predicted gene 12960	Multiple_Complex
TC0100001037.mm.1	7.84	6.77	2.09	Cdh7	cadherin 7, type 2	Multiple_Complex
TC0200002742.mm.1	10.57	9.51	2.08	Gm14408	predicted gene 14408 [Source:MGI Symbol;Acc:MGI:3651910]	Multiple_Complex
TC0200003680.mm.1	6.84	5.79	2.08	Scn9a	sodium channel, voltage-gated, type IX, alpha (Scn9a), mRNA.; sodium channel, voltage-gated, type IX, alpha; Synthetic construct Homo sapiens clone IMAGE:9095692; MGC:199466 sodium channel, voltage-gated, type IX, alpha (Scn9a) gene, encodes complete protein.	Multiple_Complex
TC0300001265.mm.1	10.17	9.11	2.08	Ndst4	N-deacetylase/N-sulfotransferase (heparin glucosaminyl) 4	Multiple_Complex
TC0500001656.mm.1	8.8	7.74	2.08	Zfp157	zinc finger protein 157	Multiple_Complex
TC0600001371.mm.1	6.77	5.71	2.08	Slc6a12	solute carrier family 6 (neurotransmitter transporter, betaine/GABA), member 12	Multiple_Complex
TC0700003390.mm.1	9.94	8.88	2.08	Mir344f	microRNA Mir344f	Multiple_Complex
TC0X00000016.mm.1	7.58	6.52	2.08	Gm15249; RP23-22L6.7	predicted gene 15249; ubiquitin-conjugating enzyme E2D 3 (UBC4/5 homolog, yeast) (Ube2d3) pseudogene	Multiple_Complex
TC0X00001178.mm.1	8.18	7.12	2.08	Pcdh11x	protocadherin 11 X-linked; protocadherin 11 X-linked (Pcdh11x), mRNA.	Multiple_Complex
TC0200002067.mm.1	9.36	8.32	2.07	Plcb4	phospholipase C, beta 4	Multiple_Complex
TC0300001816.mm.1	8.8	7.76	2.07	Ccdc39	coiled-coil domain containing 39; Synthetic construct Mus musculus clone IMAGE:100062264, MGC:190440 coiled-coil domain containing 39 (Ccdc39) mRNA, encodes complete protein.	Multiple_Complex
TC0X00000801.mm.1	14.58	13.53	2.07	Tmem47	transmembrane protein 47	Multiple_Complex
TC1800001295.mm.1	8.85	7.8	2.07	Pggt1b	protein geranylgeranyltransferase type I, beta subunit	Multiple_Complex
TC0300000500.mm.1	8.11	7.06	2.06	Mme	membrane metallo endopeptidase; membrane metallo endopeptidase (Mme), mRNA.	Coding
TC0400004000.mm.1	8.91	7.87	2.06	Zfp933	zinc finger protein 933	Coding
TC0900002338.mm.1	11.08	10.03	2.06	Scaper	S phase cyclin A-associated protein in the ER; Synthetic construct Mus musculus clone IMAGE:100064126, MGC:193497 S phase cyclin A-associated protein in the ER (Scaper) mRNA, encodes complete protein.	Coding
TC0X00001172.mm.1	7.11	6.07	2.06	Pabpc5	poly(A) binding protein, cytoplasmic 5	Coding
TC1400002764.mm.1	13	11.96	2.06	Fgf14	fibroblast growth factor 14	Coding
TC0700004580.mm.1	10.13	9.09	2.06	Kcnq1ot1	KCNQ1 overlapping transcript 1; KCNQ1 overlapping transcript 1 (Kcnq1ot1), non-coding RNA.	Multiple_Complex
TC0X00000388.mm.1	14.92	13.87	2.06	Gria3	glutamate receptor, ionotropic, AMPA3 (alpha 3); glutamate receptor, ionotropic, AMPA3 (alpha 3) (Gria3), mRNA.	Multiple_Complex
TC1200001523.mm.1	8.67	7.63	2.05	Gm10330; LOC100861601	predicted gene 10330 [Source:MGI Symbol;Acc:MGI:3642221]; PREDICTED: zinc finger protein 120-like (LOC100861601), mRNA.	Coding
TC0200000821.mm.1	9.39	8.35	2.05	Rif1	Rap1 interacting factor 1 homolog (yeast)	Multiple_Complex
TC0200004214.mm.1	9.21	8.18	2.05	Gm13868	predicted gene 13868 [Source:MGI Symbol;Acc:MGI:3651789]	Multiple_Complex
TC0400003729.mm.1	9.47	8.43	2.05	Gm13131	predicted gene 13131 [Source:MGI Symbol;Acc:MGI:3651062]	Multiple_Complex
TC0800000530.mm.1	9.67	8.63	2.05	Cfap97	cilia and flagella associated protein 97	Multiple_Complex
TC1300000094.mm.1	10.09	9.05	2.05	Arid4b	AT rich interactive domain 4B (RBP1-like)	Multiple_Complex
TC1500001544.mm.1	8.44	7.41	2.05	Sntb1	syntrophin, basic 1	Multiple_Complex
TC0200005371.mm.1	8.78	7.76	2.04	Gm14406	predicted gene 14406	Coding
TC0400004200.mm.1	8.04	7.01	2.04	Gm13235; OTTMUSG00000010670; LOC100861993	predicted gene 13235 [Source:MGI Symbol;Acc:MGI:3649925]; SubName: Full=Novel protein; Flags: Fragment;; PREDICTED: zinc finger protein 888-like (LOC100861993), partial mRNA.	Coding
TC0800000714.mm.1	9.44	8.42	2.04	D130040H23Rik	RIKEN cDNA D130040H23 gene; Synthetic construct Mus musculus clone IMAGE:100069461, MGC:199363 RIKEN cDNA D130040H23 gene (D130040H23Rik) mRNA, encodes complete protein.	Coding
TC0900000008.mm.1	11.63	10.6	2.04	Gm10715	predicted gene 10715 [Source:MGI Symbol;Acc:MGI:3642376]	Coding
TC0X00002238.mm.1	10.89	9.86	2.04	Mospd1	motile sperm domain containing 1	Coding
TC0400000177.mm.1	10.41	9.38	2.04	Ccnc	cyclin C	Multiple_Complex
TC0400000183.mm.1	12.03	11.01	2.04	Pnisr	PNN interacting serine/arginine-rich	Multiple_Complex
TC0400003076.mm.1	9.24	8.21	2.04	Mysm1	myb-like, SWIRM and MPN domains 1	Multiple_Complex
TC1000000512.mm.1	10.23	9.2	2.04	Gcc2	GRIP and coiled-coil domain containing 2	Multiple_Complex
TC1300002170.mm.1	8.33	7.3	2.04	LOC100861712	PREDICTED: zinc finger protein 160-like (LOC100861712), mRNA.	Multiple_Complex
TC1700002120.mm.1	9.94	8.91	2.04	Cd2ap	CD2-associated protein	Multiple_Complex
TC0200000361.mm.1	11.49	10.47	2.03	Acbd5	acyl-Coenzyme A binding domain containing 5	Multiple_Complex
TC0800001311.mm.1	10.97	9.95	2.03	Zfp612	zinc finger protein 612	Multiple_Complex
TC1300001084.mm.1	8.71	7.69	2.03	Gm17190	predicted gene 17190 [Source:MGI Symbol;Acc:MGI:4938017]	Multiple_Complex
TC0100001313.mm.1	9.63	8.61	2.02	B3galt2	UDP-Gal:betaGlcNAc beta 1,3-galactosyltransferase, polypeptide 2	Multiple_Complex
TC0400000543.mm.1	8.79	7.77	2.02	Plppr1	phospholipid phosphatase related 1	Multiple_Complex
TC0400002280.mm.1	8.91	7.9	2.02	Nkain3	Na+/K+ transporting ATPase interacting 3	Multiple_Complex
TC0600000648.mm.1	8.6	7.59	2.02	Chn2	chimerin 2; chimerin (chimaerin) 2	Multiple_Complex
TC0700002217.mm.1	13.4	12.39	2.02	Peg3	paternally expressed 3	Multiple_Complex
TC1300002777.mm.1	9.64	8.63	2.02	Zfp825	zinc finger protein 825	Multiple_Complex
TC1300000445.mm.1	8.33	7.32	2.01	Bmp6	bone morphogenetic protein 6	Coding
TC0300001445.mm.1	7.56	6.55	2.01	Gbp7	guanylate binding protein 7	Multiple_Complex
TC0X00002797.mm.1	10.44	9.44	2.01	Abcb7	ATP-binding cassette, sub-family B (MDR/TAP), member 7	Multiple_Complex
TC1000000517.mm.1	12.49	11.48	2.01	Ranbp2	RAN binding protein 2	Multiple_Complex
TC1000002121.mm.1	12.92	11.91	2.01	Grik2	glutamate receptor, ionotropic, kainate 2 (beta 2); Synthetic construct Mus musculus clone IMAGE:100064042, MGC:193413 glutamate receptor, ionotropic, kainate 2 (beta 2) (Grik2) mRNA, encodes complete protein.	Multiple_Complex
TC1500000485.mm.1	10.9	9.9	2.01	Phf20l1	PHD finger protein 20-like 1	Multiple_Complex
TC0900000072.mm.1	8.69	7.69	2	Gm16485	predicted gene 16485	Coding
TC1200000500.mm.1	11.31	10.31	2	Pnn	pinin	Coding
TC0200004833.mm.1	8.87	7.87	2	3300002I08Rik	RIKEN cDNA 3300002I08 gene	Multiple_Complex
TC0900001367.mm.1	9.68	8.68	2	Cacna2d2	calcium channel, voltage-dependent, alpha 2/delta subunit 2	Multiple_Complex
TC0X00002307.mm.1	9.54	8.54	2	Atp11c	ATPase, class VI, type 11C	Multiple_Complex
TC0X00003146.mm.1	9.75	8.74	2	Lrch2	leucine-rich repeats and calponin homology (CH) domain containing 2	Multiple_Complex
TC0200001013.mm.1	12.67	11.67	2	Ssb	Sjogren syndrome antigen B	Multiple_Complex
TC0X00000454.mm.1	7.68	6.69	2	Stk26	serine/threonine kinase 26	Multiple_Complex
TC0X00002867.mm.1	8.14	7.14	2	Hdx	highly divergent homeobox	Multiple_Complex
TC1800001731.mm.1	11.53	10.53	2	Dok6	docking protein 6	Multiple_Complex
TC0700000753.mm.1	8.43	7.43	1.99	Zfp936	zinc finger protein 936	Coding
TC0700001361.mm.1	8.58	7.58	1.99	Gm9990	predicted gene 9990	Coding
TC1000001228.mm.1	8.52	7.53	1.99	Mgat4c	MGAT4 family, member C; mannosyl (alpha-1,3-)-glycoprotein beta-1,4-N-acetylglucosaminyltransferase, isozyme C (putative)	Multiple_Complex
TC1000002553.mm.1	9.34	8.35	1.99	Zfp781; Gm3055	zinc finger protein 781; predicted gene 3055	Multiple_Complex
TC1000002645.mm.1	10.28	9.29	1.99	Chpt1	choline phosphotransferase 1	Multiple_Complex
TC1100000287.mm.1	10.94	9.95	1.99	Smek2	SMEK homolog 2, suppressor of mek1 (Dictyostelium)	Multiple_Complex
TC1700001780.mm.1	8.96	7.97	1.99	Cpne5	copine V	Multiple_Complex
TC1800000418.mm.1	10.16	9.17	1.99	Kctd16	potassium channel tetramerisation domain containing 16	Multiple_Complex
TC0700003699.mm.1	8.66	7.67	1.98	Folh1	folate hydrolase 1	Coding
TC1200001337.mm.1	8.18	7.19	1.98	Tmem196	transmembrane protein 196	Coding
TC1200001485.mm.1	7.59	6.6	1.98	Zfp125	zinc finger protein 125 [Source:MGI Symbol;Acc:MGI:1336211]	Coding
TC1500000346.mm.1	7.11	6.12	1.98	Trhr	thyrotropin releasing hormone receptor	Coding
TC1500001470.mm.1	9.6	8.61	1.98	Kcnv1	potassium channel, subfamily V, member 1	Coding
TC0300001214.mm.1	10.09	9.1	1.98	Gm9916	PREDICTED: predicted gene 9916 (Gm9916), miscRNA.	Multiple_Complex
TC0700001666.mm.1	11.83	10.84	1.98	Far1	fatty acyl CoA reductase 1	Multiple_Complex
TC1200000788.mm.1	12.28	11.3	1.98	Rbm25	RNA binding motif protein 25	Multiple_Complex
TC1700000292.mm.1	8.45	7.46	1.98	Zfp946	zinc finger protein 946	Multiple_Complex
TC1700001869.mm.1	9.51	8.52	1.98	Zfp81	zinc finger protein 81	Multiple_Complex
TC0900000035.mm.1	6.78	5.8	1.97	Pdgfd	platelet-derived growth factor, D polypeptide	Coding
TC0X00003425.mm.1	11.31	10.33	1.97	Cul4b	cullin 4B	Coding
TC1400001045.mm.1	9.16	8.18	1.97	Htr2a	5-hydroxytryptamine (serotonin) receptor 2A	Coding
TC1700002303.mm.1	8.93	7.95	1.97	Zfp119a	zinc finger protein 119a	Coding
TC0300003247.mm.1	8.45	7.47	1.97	Amy1	amylase 1, salivary	Multiple_Complex
TC0X00001254.mm.1	11.05	10.07	1.97	Diaph2	diaphanous related formin 2	Multiple_Complex
TC1300002527.mm.1	10.29	9.32	1.97	Bdp1	B double prime 1, subunit of RNA polymerase III transcription initiation factor IIIB	Multiple_Complex
TC0400000650.mm.1	11.55	10.59	1.96	Zkscan16	zinc finger with KRAB and SCAN domains 16	Coding
TC1200000294.mm.1	10.32	9.35	1.96	Twistnb	twist basic helix-loop-helix transcription factor 1 neighbor; TWIST neighbor	Coding
TC0700002349.mm.1	9.97	9	1.96	Zfp329	zinc finger protein 329	Multiple_Complex
TC1200001692.mm.1	10.28	9.31	1.96	Nova1	neuro-oncological ventral antigen 1	Multiple_Complex
TC1300002507.mm.1	10.8	9.83	1.96	Fcho2	FCH domain only 2	Multiple_Complex
TC1500001520.mm.1	11.11	10.14	1.96	Samd12	sterile alpha motif domain containing 12	Multiple_Complex
TC1700001573.mm.1	8.93	7.96	1.96	Zfp944	zinc finger protein 944	Multiple_Complex
TC1800000916.mm.1	11.94	10.97	1.96	Tmx3	thioredoxin-related transmembrane protein 3	Multiple_Complex
TCX_GL456233_random00000002.mm.1	8.45	7.49	1.95	Tmlhe	trimethyllysine hydroxylase, epsilon	Coding
TC0100000467.mm.1	9.51	8.54	1.95	Nbeal1	neurobeachin like 1	Multiple_Complex
TC0100003253.mm.1	8.98	8.01	1.95	Swt1	SWT1 RNA endoribonuclease homolog (S. cerevisiae)	Multiple_Complex
TC0300001035.mm.1	12.25	11.28	1.95	Tspan2	tetraspanin 2	Multiple_Complex
TC0700001356.mm.1	10.42	9.46	1.95	Rsf1	remodeling and spacing factor 1	Multiple_Complex
TC0X00000316.mm.1	7.77	6.81	1.94	Il13ra1	interleukin 13 receptor, alpha 1	Coding
TC1000002562.mm.1	11.74	10.79	1.94	Zfp938	zinc finger protein 938	Coding
TC1400001346.mm.1	7.99	7.04	1.94	Itgbl1	integrin, beta-like 1	Coding
TC0X00002808.mm.1	8.62	7.66	1.94	Gm14824	predicted gene 14824 [Source:MGI Symbol;Acc:MGI:3802065]	Multiple_Complex
TC1400001506.mm.1	9.54	8.58	1.94	Gm20678	predicted gene 20678 [Source:MGI Symbol;Acc:MGI:5313125]	Multiple_Complex
TC1700001571.mm.1	8.15	7.2	1.94	Gm4944	predicted gene 4944	Multiple_Complex
TC0200002426.mm.1	6.35	5.4	1.93	Lbp	lipopolysaccharide binding protein	Multiple_Complex
TC0200004531.mm.1	13.56	12.61	1.93	Cops2	COP9 (constitutive photomorphogenic) homolog, subunit 2 (Arabidopsis thaliana); COP9 (constitutive photomorphogenic) homolog, subunit 2 (Arabidopsis thaliana) (Cops2), mRNA.	Multiple_Complex
TC0600000987.mm.1	11.75	10.8	1.93	Tia1	cytotoxic granule-associated RNA binding protein 1	Multiple_Complex
TC1300002583.mm.1	11.48	10.54	1.93	Srek1	splicing regulatory glutamine/lysine-rich protein 1	Multiple_Complex
TC1600000881.mm.1	7.02	6.07	1.93	Mir125b-2	microRNA 125b-2	Multiple_Complex
TC1700000190.mm.1	8.96	8.01	1.93	BC002059	cDNA sequence BC002059	Multiple_Complex
TC1700000580.mm.1	9.89	8.94	1.93	Zfp955b	zinc finger protein 955B	Multiple_Complex
TC0100000329.mm.1	5.69	4.75	1.92	1500015O10Rik	RIKEN cDNA 1500015O10 gene	Coding
TC0X00001142.mm.1	7.48	6.53	1.92	Klhl4	kelch-like 4	Coding
TC0X00002479.mm.1	10.98	10.04	1.92	Rab39b	RAB39B, member RAS oncogene family	Coding
TC1000002783.mm.1	7.09	6.15	1.92	Lrriq1	leucine-rich repeats and IQ motif containing 1	Coding
TC1200001602.mm.1	10.54	9.6	1.92	Prkar2b	protein kinase, cAMP dependent regulatory, type II beta	Coding
TC1800001169.mm.1	11.89	10.95	1.92	Lrrtm2	leucine rich repeat transmembrane neuronal 2; Synthetic construct Mus musculus clone IMAGE:100015001, MGC:180336 leucine rich repeat transmembrane neuronal 2 (Lrrtm2) mRNA, encodes complete protein.	Coding
TC0100002349.mm.1	11.01	10.07	1.92	Pgap1	post-GPI attachment to proteins 1	Multiple_Complex
TC0200000348.mm.1	6.7	5.76	1.92	Mir3967	microRNA 3967; microRNA 3967 (Mir3967), microRNA.	Multiple_Complex
TC0200001625.mm.1	11.94	11	1.92	Lin7c	lin-7 homolog C (C. elegans)	Multiple_Complex
TC0600000350.mm.1	6.97	6.03	1.92	Chrm2	cholinergic receptor, muscarinic 2, cardiac	Multiple_Complex
TC1100003520.mm.1	6.39	5.45	1.92	Ankfn1	ankyrin-repeat and fibronectin type III domain containing 1	Multiple_Complex
TC1700001464.mm.1	5.39	4.45	1.92	Gm11166	predicted gene 11166; predicted gene 11166 (Gm11166), non-coding RNA.	Multiple_Complex
TC0900000007.mm.1	12.96	12.02	1.91	Gm17535	predicted gene, 17535 [Source:MGI Symbol;Acc:MGI:4937169]	Coding
TC0900000244.mm.1	14.97	14.04	1.91	2013-09-06	septin 7	Coding
TC0200004983.mm.1	12.43	11.49	1.91	Rbm39	RNA binding motif protein 39	Multiple_Complex
TC0300000359.mm.1	10.82	9.88	1.91	Naa15	N(alpha)-acetyltransferase 15, NatA auxiliary subunit	Multiple_Complex
TC0700001768.mm.1	7.82	6.89	1.91			Multiple_Complex
TC0800000619.mm.1	7.88	6.94	1.91	Glra3	glycine receptor, alpha 3 subunit; Synthetic construct Mus musculus clone IMAGE:100015658, MGC:183392 glycine receptor, alpha 3 subunit (Glra3) mRNA, encodes complete protein.	Multiple_Complex
TC0800002361.mm.1	7.57	6.64	1.91	Gm10033	predicted gene 10033	Multiple_Complex
TC1100000240.mm.1	12.67	11.74	1.91	Usp34	ubiquitin specific peptidase 34	Multiple_Complex
TC1200000089.mm.1	10.16	9.23	1.91	Smc6	structural maintenance of chromosomes 6	Multiple_Complex
TC1300002244.mm.1	8.29	7.35	1.91	Zfp457	zinc finger protein 457; Synthetic construct Mus musculus clone IMAGE:100068372, MGC:195916 zinc finger protein 457 (Zfp457) mRNA, encodes complete protein.	Multiple_Complex
TC1000002929.mm.1	7.45	6.52	1.9	Lyz2	lysozyme 2	Coding
TC1200002598.mm.1	10.59	9.66	1.9	Ighv1-12	immunoglobulin heavy variable V1-12 [Source:MGI Symbol;Acc:MGI:3646284]	Coding
TC1600000188.mm.1	18.42	17.49	1.9	Gm21897	predicted gene, 21897 [Source:MGI Symbol;Acc:MGI:5434061]	Coding
TC0200004312.mm.1	13.62	12.7	1.9	Ano3	anoctamin 3	Multiple_Complex
TC0900000753.mm.1	11.74	10.81	1.9	Myo9a	myosin IXa	Multiple_Complex
TC1200000083.mm.1	7.2	6.28	1.9	Osr1	odd-skipped related 1 (Drosophila)	Multiple_Complex
TC1300002084.mm.1	7.01	6.08	1.9	Trpc7	transient receptor potential cation channel, subfamily C, member 7	Multiple_Complex
TC1400000277.mm.1	10.79	9.86	1.9	Fam208a	family with sequence similarity 208, member A	Multiple_Complex
TC1600001259.mm.1	14.47	13.55	1.9	Dnm1l	dynamin 1-like; dynamin 1-like (Dnm1l), transcript variant 2, mRNA.	Multiple_Complex
TC1900001749.mm.1	12.76	11.84	1.9	Eif3a	eukaryotic translation initiation factor 3, subunit A	Multiple_Complex
TC0100002640.mm.1	12.96	12.04	1.89	Scg2	secretogranin II	Coding
TC0100003351.mm.1	13.13	12.21	1.89	Cacybp	calcyclin binding protein	Coding
TC1300002239.mm.1	7.98	7.06	1.89	Zfp712	zinc finger protein 712	Coding
TC0200001009.mm.1	9.42	8.51	1.89	Ppig	peptidyl-prolyl isomerase G (cyclophilin G)	Multiple_Complex
TC0300000397.mm.1	7.3	6.39	1.89	Stoml3	stomatin (Epb7.2)-like 3	Multiple_Complex
TC0600002528.mm.1	9.91	8.99	1.89	6330415B21Rik	RIKEN cDNA 6330415B21 gene; RIKEN cDNA 6330415B21 gene (6330415B21Rik), non-coding RNA.	Multiple_Complex
TC0800001038.mm.1	10.86	9.94	1.89	Cyld	cylindromatosis (turban tumor syndrome); cylindromatosis (turban tumor syndrome) (Cyld), transcript variant 4, mRNA.; cylindromatosis (turban tumor syndrome) (Cyld), transcript variant 1, mRNA.; cylindromatosis (turban tumor syndrome) (Cyld), transcript variant 2, mRNA.	Multiple_Complex
TC1200002511.mm.1	10.6	9.68	1.89	Itgb8	integrin beta 8	Multiple_Complex
TC1500001480.mm.1	10.33	9.42	1.89	Csmd3	CUB and Sushi multiple domains 3	Multiple_Complex
TC1600000797.mm.1	7.15	6.23	1.89	Vgll3	vestigial like 3 (Drosophila)	Multiple_Complex
TC0900001489.mm.1	6.75	5.85	1.88	Dclk3	doublecortin-like kinase 3	Coding
TC0900001896.mm.1	10.66	9.75	1.88	Mir680-2	microRNA 680-2	Multiple_Complex
TC1700002553.mm.1	11.11	10.2	1.88	Strn	striatin, calmodulin binding protein	Multiple_Complex
TC1800000071.mm.1	10.59	9.68	1.88	Thoc1	THO complex 1	Multiple_Complex
TC0200003545.mm.1	10.04	9.14	1.87	Prpf40a	PRP40 pre-mRNA processing factor 40 homolog A (yeast)	Multiple_Complex
TC0300001240.mm.1	9.36	8.45	1.87	Arhgap29	Rho GTPase activating protein 29	Multiple_Complex
TC0400004204.mm.1	7.77	6.87	1.87	Gm13152; Gm13139	predicted gene 13152; predicted gene 13139	Multiple_Complex
TC0900000081.mm.1	8.52	7.62	1.87	Ccdc82	coiled-coil domain containing 82	Multiple_Complex
TC0900000938.mm.1	10.71	9.81	1.87	Sltm	SAFB-like, transcription modulator	Multiple_Complex
TC0900000978.mm.1	8.37	7.46	1.87	Gm7265	predicted gene 7265; PREDICTED: predicted gene 7265 (Gm7265), miscRNA.	Multiple_Complex
TC0X00001024.mm.1	10.42	9.51	1.87	Chic1	cysteine-rich hydrophobic domain 1	Multiple_Complex
TC0X00001700.mm.1	7.09	6.19	1.87	Arhgap6	Rho GTPase activating protein 6; Synthetic construct Mus musculus clone IMAGE:100016375, MGC:184543 Rho GTPase activating protein 6 (Arhgap6) mRNA, encodes complete protein.; Rho GTPase activating protein 6 (Arhgap6), transcript variant 1, mRNA.; Rho GTPase activating protein 6 (Arhgap6), transcript variant 2, mRNA.	Multiple_Complex
TC0X00002731.mm.1	6.63	5.73	1.87	Gm14844; RP23-49C8.11	predicted gene 14844; novel pseudogene	Multiple_Complex
TC0X00002851.mm.1	9.05	8.15	1.87	Brwd3	bromodomain and WD repeat domain containing 3	Multiple_Complex
TC0X00002878.mm.1	12.11	11.2	1.87	Chm	choroidermia (RAB escort protein 1); choroidermia	Multiple_Complex
TC0X00003438.mm.1	9.9	9	1.87	Zmat1	zinc finger, matrin type 1	Multiple_Complex
TC1400001958.mm.1	10.85	9.95	1.87	Exoc5	exocyst complex component 5	Multiple_Complex
TC1700000277.mm.1	9.18	8.28	1.87	Gm10509	zinc finger protein 51 pseudogene	Multiple_Complex
TC0100002844.mm.1	8.03	7.13	1.86	St8sia4	ST8 alpha-N-acetyl-neuraminide alpha-2,8-sialyltransferase 4	Coding
TC0700000755.mm.1	6.38	5.48	1.86	EU599041	expressed sequence EU599041	Coding
TC0900000006.mm.1	12.71	11.82	1.86	Gm10717	predicted gene 10717 [Source:MGI Symbol;Acc:MGI:3642031]	Coding
TC0100000433.mm.1	13.31	12.41	1.86	Bzw1	basic leucine zipper and W2 domains 1	Multiple_Complex
TC0200001115.mm.1	14.74	13.85	1.86	Hnrnpa3; Gm6793	heterogeneous nuclear ribonucleoprotein A3; heterogeneous nuclear ribonucleoprotein A3 pseudogene	Multiple_Complex
TC0200001400.mm.1	9.31	8.42	1.86	Gm13786	predicted gene 13786 [Source:MGI Symbol;Acc:MGI:3649782]	Multiple_Complex
TC0200002726.mm.1	9.91	9.01	1.86	Gm16358	predicted gene 16358 [Source:MGI Symbol;Acc:MGI:3840121]	Multiple_Complex
TC0400000949.mm.1	9.62	8.72	1.86	Ift74	intraflagellar transport 74	Multiple_Complex
TC0500000084.mm.1	6.93	6.04	1.86	Sema3a	sema domain, immunoglobulin domain (Ig), short basic domain, secreted, (semaphorin) 3A	Multiple_Complex
TC0X00001612.mm.1	10.26	9.37	1.86	Rps6ka3	ribosomal protein S6 kinase polypeptide 3; Synthetic construct Mus musculus clone IMAGE:100066285, MGC:195422 ribosomal protein S6 kinase polypeptide 3 (Rps6ka3) mRNA, encodes complete protein.	Multiple_Complex
TC0X00003116.mm.1	8.52	7.62	1.86	Dcx	doublecortin	Multiple_Complex
TC1000000332.mm.1	10.14	9.25	1.86	Rev3l	REV3-like, catalytic subunit of DNA polymerase zeta RAD54 like (S. cerevisiae)	Multiple_Complex
TC1500001401.mm.1	9.77	8.87	1.86	Rrm2b	ribonucleotide reductase M2 B (TP53 inducible)	Multiple_Complex
TC1900001398.mm.1	13.32	12.43	1.86	Atad1	ATPase family, AAA domain containing 1	Multiple_Complex
TC0800000297.mm.1	9.75	8.86	1.85	Sfrp1	secreted frizzled-related protein 1	Coding
TC0100000021.mm.1	10.99	10.1	1.85	Rb1cc1	RB1-inducible coiled-coil 1	Multiple_Complex
TC0300000307.mm.1	12.22	11.33	1.85	Hspa4l	heat shock protein 4 like	Multiple_Complex
TC0500002972.mm.1	8.07	7.19	1.85	4930522L14Rik	RIKEN cDNA 4930522L14 gene	Multiple_Complex
TC0X00000166.mm.1	14.14	13.25	1.85	Ddx3x	DEAD/H (Asp-Glu-Ala-Asp/His) box polypeptide 3, X-linked	Multiple_Complex
TC0X00003361.mm.1	9.15	8.27	1.85	Prps2	phosphoribosyl pyrophosphate synthetase 2	Multiple_Complex
TC1700002420.mm.1	12.09	11.2	1.85	Ankrd12	ankyrin repeat domain 12	Multiple_Complex
TC0100003620.mm.1	12.22	11.34	1.84	Cep170	centrosomal protein 170; centrosomal protein 170 (Cep170), mRNA.	Coding
TC0500000189.mm.1	7.14	6.25	1.84	Gm21846	predicted gene, 21846	Coding
TC1700000819.mm.1	10.63	9.75	1.84	Mut	methylmalonyl-Coenzyme A mutase	Coding
TC0100003203.mm.1	9.87	8.99	1.84	Trove2	TROVE domain family, member 2	Multiple_Complex
TC0600000078.mm.1	10.06	9.19	1.84	Phf14	PHD finger protein 14	Multiple_Complex
TC0900000017.mm.1	8.47	7.59	1.84	Cwf19l2	CWF19-like 2, cell cycle control (S. pombe)	Multiple_Complex
TC0X00000313.mm.1	8.51	7.63	1.84	Dock11	dedicator of cytokinesis 11	Multiple_Complex
TC1200002241.mm.1	5.82	4.93	1.84	Tc2n	tandem C2 domains, nuclear; tandem C2 domains, nuclear (Tc2n), transcript variant 1, mRNA.	Multiple_Complex
TC1400001064.mm.1	9.84	8.96	1.84	Kctd4	potassium channel tetramerisation domain containing 4	Multiple_Complex
TC1400001621.mm.1	11.73	10.85	1.84	Slmap	sarcolemma associated protein	Multiple_Complex
TC1500000031.mm.1	7.48	6.6	1.84	Dab2	disabled 2, mitogen-responsive phosphoprotein	Multiple_Complex
TC1500000303.mm.1	11.71	10.84	1.84	Rims2	regulating synaptic membrane exocytosis 2	Multiple_Complex
TC1700001864.mm.1	9.03	8.14	1.84	Zfp955a	zinc finger protein 955A	Multiple_Complex
TC1900001742.mm.1	8.88	8	1.84	Fam204a	family with sequence similarity 204, member A	Multiple_Complex
TC0300000485.mm.1	12.5	11.63	1.83	Mbnl1	muscleblind-like 1 (Drosophila)	Multiple_Complex
TC0800000650.mm.1	10.51	9.64	1.83	Nek1	NIMA (never in mitosis gene a)-related expressed kinase 1; Synthetic construct Mus musculus clone IMAGE:100068086, MGC:195703 NIMA (never in mitosis gene a)-related expressed kinase 1 (Nek1) mRNA, encodes complete protein.	Multiple_Complex
TC0900000100.mm.1	12.3	11.43	1.83	Sesn3	sestrin 3	Multiple_Complex
TC0X00000160.mm.1	14.18	13.3	1.83	Usp9x	ubiquitin specific peptidase 9, X chromosome	Multiple_Complex
TC0X00000519.mm.1	11.92	11.04	1.83	Ddx26b	DEAD/H (Asp-Glu-Ala-Asp/His) box polypeptide 26B	Multiple_Complex
TC1000001257.mm.1	13.83	12.96	1.83	Ppfia2	protein tyrosine phosphatase, receptor type, f polypeptide (PTPRF), interacting protein (liprin), alpha 2	Multiple_Complex
TC1100001767.mm.1	7.74	6.87	1.83	Ace	angiotensin I converting enzyme (peptidyl-dipeptidase A) 1	Multiple_Complex
TC1100003064.mm.1	10.67	9.8	1.83	Fgf11	fibroblast growth factor 11	Multiple_Complex
TC1300001170.mm.1	11.26	10.39	1.83	Trim23	tripartite motif-containing 23	Multiple_Complex
TC1300002258.mm.1	9.5	8.63	1.83	Zfp738	zinc finger protein 738	Multiple_Complex
TC1500000066.mm.1	12.26	11.39	1.83	Lmbrd2	LMBR1 domain containing 2	Multiple_Complex
TC0200002945.mm.1	6.53	5.67	1.82	Itih2	inter-alpha trypsin inhibitor, heavy chain 2	Coding
TC0500001911.mm.1	8.23	7.37	1.82	Cfap69	cilia and flagella associated protein 69	Coding
TC1200000647.mm.1	6.74	5.87	1.82	Prkch	protein kinase C, eta	Coding
TC0100001889.mm.1	12.47	11.61	1.82	Xkr4	X Kell blood group precursor related family member 4	Multiple_Complex
TC0100002766.mm.1	9.24	8.37	1.82	Gm6153	predicted gene 6153	Multiple_Complex
TC0200004496.mm.1	9.21	8.35	1.82	Gm14021	predicted gene 14021 [Source:MGI Symbol;Acc:MGI:3651447]	Multiple_Complex
TC0400000064.mm.1	9.93	9.06	1.82	Clvs1	clavesin 1	Multiple_Complex
TC0500002355.mm.1	11.48	10.62	1.82	Kcnip4	Kv channel interacting protein 4	Multiple_Complex
TC0600001775.mm.1	9.71	8.85	1.82	Bicd1	bicaudal D homolog 1 (Drosophila); bicaudal D homolog 1 (Drosophila) (Bicd1), transcript variant 1, mRNA.	Multiple_Complex
TC0700002247.mm.1	7.21	6.35	1.82	Gm20438	predicted gene 20438 [Source:MGI Symbol;Acc:MGI:5141903]	Multiple_Complex
TC0800001928.mm.1	10.71	9.84	1.82	Hook3	hook homolog 3 (Drosophila)	Multiple_Complex
TC0800002528.mm.1	10.79	9.93	1.82	Smarca5	SWI/SNF related, matrix associated, actin dependent regulator of chromatin, subfamily a, member 5	Multiple_Complex
TC1000000053.mm.1	10.81	9.94	1.82	Ppil4	peptidylprolyl isomerase (cyclophilin)-like 4	Multiple_Complex
TC1000001946.mm.1	10.43	9.57	1.82	Hint3	histidine triad nucleotide binding protein 3	Multiple_Complex
TC1100000544.mm.1	13.48	12.61	1.82	Hnrnph1	heterogeneous nuclear ribonucleoprotein H1	Multiple_Complex
TC1200000303.mm.1	11.86	11	1.82	Snx13	sorting nexin 13	Multiple_Complex
TC1200002015.mm.1	9.79	8.92	1.82	Synj2bp; Cox16	synaptojanin 2 binding protein; cytochrome c oxidase assembly protein 16	Multiple_Complex
TC1300001928.mm.1	9.84	8.97	1.82	Dek	DEK oncogene (DNA binding)	Multiple_Complex
TC1400002151.mm.1	10.71	9.85	1.82	Zdhhc20	zinc finger, DHHC domain containing 20	Multiple_Complex
TC1900000472.mm.1	9.02	8.15	1.82	Pten	phosphatase and tensin homolog	Multiple_Complex
TC1900000723.mm.1	11.49	10.63	1.82	Slk	STE20-like kinase	Multiple_Complex
TC0500002628.mm.1	13.58	12.73	1.81	Clock	circadian locomotor output cycles kaput; Synthetic construct Mus musculus clone IMAGE:100062237, MGC:190424 circadian locomoter output cycles kaput (Clock) mRNA, encodes complete protein.; circadian locomotor output cycles kaput (Clock), mRNA.	Coding
TC0800000039.mm.1	9.25	8.39	1.81	Zfp958	zinc finger protein 958	Coding
TC0900002818.mm.1	7.18	6.32	1.81	Ankrd34c	ankyrin repeat domain 34C	Coding
TC1300002233.mm.1	8.18	7.33	1.81	Gm17404	predicted gene, 17404 [Source:MGI Symbol;Acc:MGI:4937038]	Coding
TC0100000027.mm.1	12.67	11.81	1.81	Pcmtd1	protein-L-isoaspartate (D-aspartate) O-methyltransferase domain containing 1	Multiple_Complex
TC0200004826.mm.1	7.6	6.74	1.81	Zfp120	zinc finger protein 120	Multiple_Complex
TC0300000609.mm.1	9.78	8.93	1.81	Fstl5	follistatin-like 5	Multiple_Complex
TC0300001038.mm.1	11.19	10.34	1.81	Sike1	suppressor of IKBKE 1	Multiple_Complex
TC0600000182.mm.1	7.2	6.34	1.81	Cped1	cadherin-like and PC-esterase domain containing 1	Multiple_Complex
TC0800002503.mm.1	13.3	12.45	1.81	Tmem184c	transmembrane protein 184C	Multiple_Complex
TC0X00000224.mm.1	11.39	10.53	1.81	Gm1848	predicted gene 1848	Multiple_Complex
TC1200000622.mm.1	6.34	5.48	1.81	Lrrc9	leucine rich repeat containing 9	Multiple_Complex
TC1300001371.mm.1	10.12	9.26	1.81	Fam208b	family with sequence similarity 208, member B	Multiple_Complex
TC1600001477.mm.1	11.15	10.29	1.81	Ppp1r2	protein phosphatase 1, regulatory (inhibitor) subunit 2	Multiple_Complex
TC1700000275.mm.1	9.61	8.75	1.81	Zfp948	zinc finger protein 948	Multiple_Complex
TC1800000188.mm.1	9.44	8.58	1.81	Zfp397	zinc finger protein 397	Multiple_Complex
TC1500001145.mm.1	12.53	11.68	1.8	AW549877	expressed sequence AW549877	Coding
TC1800001680.mm.1	6.59	5.74	1.8	Galr1	galanin receptor 1; Synthetic construct Mus musculus clone IMAGE:100016389, MGC:184556 galanin receptor 1 (Galr1) mRNA, encodes complete protein.	Coding
TC1900000148.mm.1	9.55	8.7	1.8	Slc22a8	solute carrier family 22 (organic anion transporter), member 8	Coding
TC0200003492.mm.1	10.93	10.08	1.8	Orc4	origin recognition complex, subunit 4	Multiple_Complex
TC0200004383.mm.1	9.85	9	1.8	Meis2	Meis homeobox 2	Multiple_Complex
TC0400004199.mm.1	7.09	6.24	1.8	Gm13212	predicted gene 13212	Multiple_Complex
TC0600000735.mm.1	8.53	7.68	1.8	Grid2	glutamate receptor, ionotropic, delta 2	Multiple_Complex
TC0600000788.mm.1	12.35	11.51	1.8	Serbp1	serpine1 mRNA binding protein 1	Multiple_Complex
TC0600002129.mm.1	10.53	9.68	1.8	Fth-ps2	ferritin heavy chain, pseudogene 2	Multiple_Complex
TC0900000959.mm.1	10.06	9.21	1.8	Zfp280d	zinc finger protein 280D	Multiple_Complex
TC1200001296.mm.1	7.64	6.79	1.8	Zfp386	zinc finger protein 386 (Kruppel-like)	Multiple_Complex
TC1400001115.mm.1	12.01	11.16	1.8	Pcdh17	protocadherin 17	Multiple_Complex
TC1700000986.mm.1	9.25	8.4	1.8	Gm17377	predicted gene, 17377 [Source:MGI Symbol;Acc:MGI:4937011]	Multiple_Complex
TC1700001578.mm.1	7.82	6.97	1.8	Zfp945	zinc finger protein 945	Multiple_Complex
TC1900001213.mm.1	11.09	10.24	1.8	Vps13a	vacuolar protein sorting 13A (yeast)	Multiple_Complex
TC0300000491.mm.1	6.02	5.18	1.79	P2ry1	purinergic receptor P2Y, G-protein coupled 1; purinergic receptor P2Y, G-protein coupled 1 (P2ry1), mRNA.	Coding
TC0X00002472.mm.1	6.67	5.83	1.79	F8	coagulation factor VIII	Coding
TC0X00002845.mm.1	11.25	10.41	1.79	Itm2a	integral membrane protein 2A	Coding
TC1200002080.mm.1	6.12	5.28	1.79	Syndig1l	synapse differentiation inducing 1 like	Coding
TC1700000523.mm.1	10.08	9.23	1.79	Glp1r	glucagon-like peptide 1 receptor	Coding
TC1700002430.mm.1	11.1	10.26	1.79	Gm10495	PREDICTED: predicted gene 10495 (Gm10495), mRNA.	Coding
TC1700002571.mm.1	5.98	5.15	1.79	Cyp1b1	cytochrome P450, family 1, subfamily b, polypeptide 1	Coding
TC1800000897.mm.1	15.55	14.72	1.79	Neto1	neuropilin (NRP) and tolloid (TLL)-like 1	Coding
TC0300000236.mm.1	11.49	10.65	1.79	Fxr1	fragile X mental retardation gene 1, autosomal homolog	Multiple_Complex
TC0300002752.mm.1	9.42	8.59	1.79	Stxbp3	syntaxin binding protein 3	Multiple_Complex
TC0500000175.mm.1	11.03	10.19	1.79	Gm15719	predicted gene 15719 [Source:MGI Symbol;Acc:MGI:3783161]	Multiple_Complex
TC0900000643.mm.1	9.95	9.11	1.79	Npat	nuclear protein in the AT region; Synthetic construct Mus musculus clone IMAGE:100069484, MGC:199386 nuclear protein in the AT region (Npat) mRNA, encodes complete protein.	Multiple_Complex
TC0900003310.mm.1	10.66	9.82	1.79	Lztfl1	leucine zipper transcription factor-like 1	Multiple_Complex
TC0X00002084.mm.1	11.5	10.66	1.79	Tmem255a	transmembrane protein 255A	Multiple_Complex
TC1100000081.mm.1	7.68	6.84	1.79	Aebp1	AE binding protein 1	Multiple_Complex
TC1300001942.mm.1	7.55	6.71	1.79	Mirlet7f-1	microRNA let7f-1; microRNA let7f-1 (Mirlet7f-1), microRNA.	Multiple_Complex
TC1400002661.mm.1	7.84	7	1.79	Mir6390	microRNA 6390	Multiple_Complex
TC1800000311.mm.1	14.31	13.48	1.79	Matr3	matrin 3	Multiple_Complex
TC1800000324.mm.1	13.44	12.6	1.79	Igip; Pura	IgA inducing protein; purine rich element binding protein A; Synthetic construct Mus musculus clone IMAGE:100063288, MGC:191055 purine rich element binding protein A (Pura) mRNA, encodes complete protein.	Multiple_Complex
TC1300000744.mm.1	8.56	7.73	1.78	Gm20599	PREDICTED: predicted gene, 20599 (Gm20599), mRNA.	Coding
TC1300002525.mm.1	7.46	6.63	1.78	Cartpt	CART prepropeptide; CART prepropeptide (Cartpt), transcript variant 2, mRNA.	Coding
TC1500001133.mm.1	11.45	10.62	1.78	Pde1b	phosphodiesterase 1B, Ca2+-calmodulin dependent; phosphodiesterase 1B, Ca2+-calmodulin dependent (Pde1b), mRNA.	Coding
TC0200004729.mm.1	8.08	7.25	1.78	Esf1	ESF1, nucleolar pre-rRNA processing protein, homolog (S. cerevisiae)	Multiple_Complex
TC0500001131.mm.1	8.01	7.18	1.78	Zfp605	zinc finger protein 605	Multiple_Complex
TC0500001912.mm.1	6.84	6.01	1.78	Steap2	six transmembrane epithelial antigen of prostate 2	Multiple_Complex
TC0800001289.mm.1	7.38	6.55	1.78	Zfhx3	zinc finger homeobox 3	Multiple_Complex
TC0800002265.mm.1	10.34	9.51	1.78	Galntl6	UDP-N-acetyl-alpha-D-galactosamine:polypeptide N-acetylgalactosaminyltransferase-like 6	Multiple_Complex
TC0X00002789.mm.1	10.18	9.34	1.78	Rlim	ring finger protein, LIM domain interacting	Multiple_Complex
TC1000002288.mm.1	11.07	10.23	1.78	Lrrtm3	leucine rich repeat transmembrane neuronal 3	Multiple_Complex
TC1300000396.mm.1	10.94	10.11	1.78	Prpf4b	PRP4 pre-mRNA processing factor 4 homolog B (yeast)	Multiple_Complex
TC1400002490.mm.1	8.03	7.21	1.78	Naa16	N(alpha)-acetyltransferase 16, NatA auxiliary subunit	Multiple_Complex
TC1400002653.mm.1	11.17	10.34	1.78	Rbm26; Gm17066	RNA binding motif protein 26; predicted gene 17066	Multiple_Complex
TC1600001427.mm.1	10.38	9.55	1.78	Fgf12	fibroblast growth factor 12; fibroblast growth factor 12 (Fgf12), transcript variant 2, mRNA.; fibroblast growth factor 12 (Fgf12), transcript variant 1, mRNA.	Multiple_Complex
TC0200004196.mm.1	17.41	16.58	1.77	Gm10800	predicted gene 10800 [Source:MGI Symbol;Acc:MGI:3641657]	Coding
TC0300003140.mm.1	6.19	5.37	1.77	Nexn	nexilin	Coding
TC0900001124.mm.1	7.43	6.61	1.77	Mrap2	melanocortin 2 receptor accessory protein 2	Coding
TC1300000832.mm.1	5.76	4.93	1.77	Gm10037	predicted gene 10037 [Source:MGI Symbol;Acc:MGI:3645096]	Coding
TC1300002169.mm.1	8.07	7.25	1.77	6720489N17Rik	RIKEN cDNA 6720489N17 gene	Coding
TC1400001418.mm.1	8.49	7.67	1.77	Gm6356	predicted gene 6356 [Source:MGI Symbol;Acc:MGI:3646390]	Coding
TC0300001107.mm.1	7.86	7.03	1.77	Lrif1	ligand dependent nuclear receptor interacting factor 1	Multiple_Complex
TC0400000834.mm.1	9.53	8.7	1.77	Snapc3	small nuclear RNA activating complex, polypeptide 3	Multiple_Complex
TC0400003682.mm.1	10.21	9.39	1.77	Gm13022	predicted gene 13022 [Source:MGI Symbol;Acc:MGI:3651775]	Multiple_Complex
TC0500000019.mm.1	10.04	9.21	1.77	Krit1	KRIT1, ankyrin repeat containing	Multiple_Complex
TC0500000080.mm.1	7.26	6.44	1.77	Sema3d	sema domain, immunoglobulin domain (Ig), short basic domain, secreted, (semaphorin) 3D	Multiple_Complex
TC0X00000922.mm.1	8.09	7.26	1.77	Gpr165	G protein-coupled receptor 165	Multiple_Complex
TC0X00002154.mm.1	10.91	10.09	1.77	Smarca1	SWI/SNF related, matrix associated, actin dependent regulator of chromatin, subfamily a, member 1	Multiple_Complex
TC0X00002847.mm.1	11.2	10.38	1.77	2610002M06Rik	RIKEN cDNA 2610002M06 gene	Multiple_Complex
TC1000000446.mm.1	10.1	9.27	1.77	Ascc3	activating signal cointegrator 1 complex subunit 3	Multiple_Complex
TC1500000125.mm.1	11.15	10.33	1.77	Cdh10	cadherin 10	Multiple_Complex
TC0100002921.mm.1	9.67	8.85	1.76	Dsel	dermatan sulfate epimerase-like; dermatan sulfate epimerase-like (Dsel), mRNA.	Coding
TC0200002911.mm.1	12.26	11.44	1.76	Gm10855	predicted gene 10855	Coding
TC0300001362.mm.1	7.38	6.57	1.76	Tacr3	tachykinin receptor 3	Coding
TC0X00000318.mm.1	5.54	4.72	1.76	Zcchc12	zinc finger, CCHC domain containing 12	Coding
TC0X00002048.mm.1	7.77	6.96	1.76	Akap17b	A kinase (PRKA) anchor protein 17B	Coding
TC1000000473.mm.1	11.53	10.72	1.76	Slc35f1	solute carrier family 35, member F1	Coding
TC1400002845.mm.1	10.42	9.61	1.76	Gm2897	predicted gene 2897 (Gm2897), transcript variant 1, mRNA.	Coding
TC0100003853.mm.1	8.62	7.8	1.76	Cd46	CD46 antigen, complement regulatory protein	Multiple_Complex
TC0200003839.mm.1	7.37	6.56	1.76	Gm13689	predicted gene 13689 [Source:MGI Symbol;Acc:MGI:3652061]	Multiple_Complex
TC0300001562.mm.1	12.72	11.9	1.76	Negr1	neuronal growth regulator 1	Multiple_Complex
TC0400000135.mm.1	7.52	6.71	1.76	Gm11856	predicted gene 11856 [Source:MGI Symbol;Acc:MGI:3649310]	Multiple_Complex
TC0600002079.mm.1	13.91	13.09	1.76	Ptn	pleiotrophin	Multiple_Complex
TC0600002404.mm.1	7.1	6.29	1.76	Hpgds	hematopoietic prostaglandin D synthase	Multiple_Complex
TC0700004647.mm.1	6.86	6.04	1.76	AW146154	expressed sequence AW146154	Multiple_Complex
TC0X00001372.mm.1	8.18	7.37	1.76	Tbc1d8b	TBC1 domain family, member 8B	Multiple_Complex
TC1100000286.mm.1	9.93	9.11	1.76	Pnpt1	polyribonucleotide nucleotidyltransferase 1	Multiple_Complex
TC1100003559.mm.1	11.8	10.99	1.76	Luc7l3	LUC7-like 3 (S. cerevisiae)	Multiple_Complex
TC1900000317.mm.1	11.29	10.47	1.76	Rfk	riboflavin kinase	Multiple_Complex
TC0200003682.mm.1	6.93	6.13	1.75	Scn7a	sodium channel, voltage-gated, type VII, alpha	Coding
TC0200005377.mm.1	10.14	9.33	1.75	C330013J21Rik	RIKEN cDNA C330013J21 gene	Coding
TC0900000002.mm.1	12.76	11.95	1.75	Gm11168	predicted gene 11168 [Source:MGI Symbol;Acc:MGI:3779420]	Coding
TC0100002381.mm.1	11.34	10.53	1.75	Clk1	CDC-like kinase 1; Synthetic construct Mus musculus clone IMAGE:100064101, MGC:193472 CDC-like kinase 1 (Clk1) mRNA, encodes complete protein.; CDC-like kinase 1 (Clk1), transcript variant 2, non-coding RNA.	Multiple_Complex
TC0300000605.mm.1	13.89	13.08	1.75	Serpini1	serine (or cysteine) peptidase inhibitor, clade I, member 1	Multiple_Complex
TC0400002271.mm.1	11.13	10.33	1.75	Wwp1	WW domain containing E3 ubiquitin protein ligase 1; WW domain containing E3 ubiquitin protein ligase 1 (Wwp1), mRNA.	Multiple_Complex
TC0X00001194.mm.1	6.39	5.58	1.75	Gm16421	predicted gene 16421 [Source:MGI Symbol;Acc:MGI:3645976]	Multiple_Complex
TC0X00001832.mm.1	10.3	9.5	1.75	Dynlt3	dynein light chain Tctex-type 3	Multiple_Complex
TC1000000474.mm.1	6.12	5.32	1.75	Gm25664	predicted gene, 25664 [Source:MGI Symbol;Acc:MGI:5455441]	Multiple_Complex
TC1600000452.mm.1	9.45	8.64	1.75	Fyttd1	forty-two-three domain containing 1	Multiple_Complex
TC1600000625.mm.1	8.89	8.08	1.75	Gm15712	predicted gene 15712 [Source:MGI Symbol;Acc:MGI:3783154]	Multiple_Complex
TC1800000102.mm.1	4.86	4.05	1.75	Gm16072	predicted gene 16072 [Source:MGI Symbol;Acc:MGI:3801776]	Multiple_Complex
TC0100000397.mm.1	11.61	10.81	1.74	Mob4	MOB family member 4, phocein	Multiple_Complex
TC0300000334.mm.1	11.19	10.4	1.74	Pcdh10	protocadherin 10	Multiple_Complex
TC0300002067.mm.1	11.32	10.51	1.74	Dhx36	DEAH (Asp-Glu-Ala-His) box polypeptide 36	Multiple_Complex
TC0400000164.mm.1	9.12	8.33	1.74	Rmdn1	regulator of microtubule dynamics 1	Multiple_Complex
TC0400000963.mm.1	10.43	9.63	1.74	Hook1	hook homolog 1 (Drosophila)	Multiple_Complex
TC0400003071.mm.1	9.06	8.26	1.74	Caap1	caspase activity and apoptosis inhibitor 1	Multiple_Complex
TC0500000663.mm.1	13.76	12.96	1.74	Gabrb1	gamma-aminobutyric acid (GABA) A receptor, subunit beta 1	Multiple_Complex
TC0500002347.mm.1	6.91	6.12	1.74	Gm3414	predicted gene 3414; predicted gene 3414 (Gm3414), non-coding RNA.	Multiple_Complex
TC0800000524.mm.1	10.19	9.39	1.74	Gm15878	predicted gene 15878 [Source:MGI Symbol;Acc:MGI:3801745]	Multiple_Complex
TC0900000019.mm.1	10.77	9.97	1.74	Gucy1a2	guanylate cyclase 1, soluble, alpha 2; Synthetic construct Mus musculus clone IMAGE:100062120, MGC:190368 guanylate cyclase 1, soluble, alpha 2 (Gucy1a2) mRNA, encodes complete protein.	Multiple_Complex
TC0X00000190.mm.1	10.55	9.75	1.74	Kdm6a	lysine (K)-specific demethylase 6A	Multiple_Complex
TC1000002406.mm.1	7.64	6.84	1.74	Col6a1	collagen, type VI, alpha 1; Synthetic construct Mus musculus clone IMAGE:100069516, MGC:199418 collagen, type VI, alpha 1 (Col6a1) mRNA, encodes complete protein.	Multiple_Complex
TC1200000604.mm.1	9.46	8.66	1.74	Arid4a	AT rich interactive domain 4A (RBP1-like); Synthetic construct Mus musculus clone IMAGE:100063843, MGC:193310 AT rich interactive domain 4A (RBP1-like) (Arid4a) mRNA, encodes complete protein.	Multiple_Complex
TC1300001621.mm.1	8.56	7.76	1.74	Zfp322a	zinc finger protein 322A	Multiple_Complex
TC1600001262.mm.1	9.8	9	1.74	Fgd4	FYVE, RhoGEF and PH domain containing 4; FYVE, RhoGEF and PH domain containing 4 (Fgd4), transcript variant beta, mRNA.; FYVE, RhoGEF and PH domain containing 4 (Fgd4), transcript variant gamma, mRNA.	Multiple_Complex
TC1800001544.mm.1	10.79	10	1.74	Dcc	deleted in colorectal carcinoma; Synthetic construct Mus musculus clone IMAGE:100069531, MGC:199433 deleted in colorectal carcinoma (Dcc) mRNA, encodes complete protein.	Multiple_Complex
TC0200002219.mm.1	9.2	8.41	1.73	Gm10130	predicted gene 10130 [Source:MGI Symbol;Acc:MGI:3642547]	Coding
TC0300002895.mm.1	9.82	9.03	1.73	Ugt8a	UDP galactosyltransferase 8A	Coding
TC0600001790.mm.1	4.99	4.2	1.73	Calcr	calcitonin receptor	Coding
TC0900000004.mm.1	12.62	11.83	1.73	Gm10720	predicted gene 10720 [Source:MGI Symbol;Acc:MGI:3641687]	Coding
TC1400001290.mm.1	10.49	9.7	1.73	Dnajc3	DnaJ (Hsp40) homolog, subfamily C, member 3	Coding
TC1400002856.mm.1	10.37	9.58	1.73	Gm3383; Gm3194	predicted gene 3383 (Gm3383), mRNA.; predicted gene 3194	Coding
TC0100002651.mm.1	14.53	13.74	1.73	Cul3	cullin 3	Multiple_Complex
TC0200000781.mm.1	11.13	10.33	1.73	Acvr2a	activin receptor IIA	Multiple_Complex
TC0300001576.mm.1	10.86	10.07	1.73	Zranb2	zinc finger, RAN-binding domain containing 2	Multiple_Complex
TC0400001147.mm.1	9.43	8.63	1.73	Zcchc11	zinc finger, CCHC domain containing 11	Multiple_Complex
TC0500000201.mm.1	11.4	10.61	1.73	Klhl7	kelch-like 7	Multiple_Complex
TC0600000558.mm.1	9.34	8.55	1.73	Lrrc61	leucine rich repeat containing 61	Multiple_Complex
TC0600000633.mm.1	11.68	10.89	1.73	Tax1bp1	Tax1 (human T cell leukemia virus type I) binding protein 1	Multiple_Complex
TC0800002683.mm.1	8.41	7.61	1.73	Rpgrip1l	Rpgrip1-like; Synthetic construct Mus musculus clone IMAGE:100068064, MGC:195681 Rpgrip1-like (Rpgrip1l) mRNA, encodes complete protein.	Multiple_Complex
TC0900001204.mm.1	9.74	8.95	1.73	Xrn1	5-3 exoribonuclease 1; Synthetic construct Mus musculus clone IMAGE:100062868, MGC:190978 5'-3' exoribonuclease 1 (Xrn1) mRNA, encodes complete protein.; 5'-3' exoribonuclease 1	Multiple_Complex
TC1300001509.mm.1	8.08	7.29	1.73	Yae1d1	Yae1 domain containing 1	Multiple_Complex
TC1800000944.mm.1	10.87	10.08	1.73	Arhgap12	Rho GTPase activating protein 12	Multiple_Complex
TC0500000161.mm.1	8.77	7.99	1.72	Magi2	membrane associated guanylate kinase, WW and PDZ domain containing 2	Coding
TC0500002577.mm.1	5.2	4.42	1.72	Gm5868	predicted gene 5868	Coding
TC0600003003.mm.1	8.11	7.32	1.72	Ankrd26	ankyrin repeat domain 26	Coding
TC0800001982.mm.1	6.07	5.29	1.72	Gm5117	predicted gene 5117 [Source:MGI Symbol;Acc:MGI:3648041]	Coding
TC1500000119.mm.1	11.81	11.02	1.72	Cdh9	cadherin 9	Coding
TC1600001024.mm.1	6.95	6.17	1.72	Kcne2	potassium voltage-gated channel, Isk-related subfamily, gene 2	Coding
TC0300002207.mm.1	16.12	15.34	1.72	Gria2	glutamate receptor, ionotropic, AMPA2 (alpha 2)	Multiple_Complex
TC0400000469.mm.1	10.04	9.26	1.72	Zcchc7	zinc finger, CCHC domain containing 7	Multiple_Complex
TC0400000585.mm.1	9.4	8.61	1.72	Fsd1l	fibronectin type III and SPRY domain containing 1-like	Multiple_Complex
TC0600002265.mm.1	13.36	12.58	1.72	Hnrnpa2b1	heterogeneous nuclear ribonucleoprotein A2/B1; heterogeneous nuclear ribonucleoprotein A2/B1 (Hnrnpa2b1), transcript variant 1, mRNA.	Multiple_Complex
TC0800002277.mm.1	8.96	8.18	1.72	Gm15881	predicted gene 15881; predicted gene 15881 (Gm15881), mRNA.	Multiple_Complex
TC0900000013.mm.1	10.46	9.67	1.72	Alkbh8	alkB, alkylation repair homolog 8 (E. coli)	Multiple_Complex
TC1000001189.mm.1	11.18	10.39	1.72	Dcn	decorin	Multiple_Complex
TC1100003161.mm.1	8.58	7.79	1.72	Aspa	aspartoacylase	Multiple_Complex
TC1100003269.mm.1	13.81	13.02	1.72	Taok1	TAO kinase 1; Synthetic construct Mus musculus clone IMAGE:100069464, MGC:199366 TAO kinase 1 (Taok1) mRNA, encodes complete protein.	Multiple_Complex
TC1300000998.mm.1	10.41	9.62	1.72	Edil3	EGF-like repeats and discoidin I-like domains 3	Multiple_Complex
TC0100001218.mm.1	6.58	5.81	1.71	Fmod	fibromodulin	Coding
TC0200002006.mm.1	5.4	4.62	1.71	Gm11037	predicted gene 11037 [Source:MGI Symbol;Acc:MGI:3779261]	Coding
TC0700000733.mm.1	10.04	9.26	1.71	Zfp788	zinc finger protein 788	Coding
TC1200000172.mm.1	7.74	6.96	1.71	Gm3993	predicted gene 3993	Coding
TC1200002536.mm.1	5.16	4.39	1.71	Serpina9	serine (or cysteine) peptidase inhibitor, clade A (alpha-1 antiproteinase, antitrypsin), member 9	Coding
TC1200002594.mm.1	6.63	5.86	1.71	Ighv12-3	immunoglobulin heavy variable V12-3	Coding
TC0100000055.mm.1	11.46	10.69	1.71	Prex2	phosphatidylinositol-3,4,5-trisphosphate-dependent Rac exchange factor 2	Multiple_Complex
TC0100002353.mm.1	13.54	12.77	1.71	Sf3b1	splicing factor 3b, subunit 1	Multiple_Complex
TC0200003447.mm.1	11.05	10.28	1.71	Lrp1b	low density lipoprotein-related protein 1B (deleted in tumors)	Multiple_Complex
TC0400000275.mm.1	11.96	11.19	1.71	Rragd	Ras-related GTP binding D; Synthetic construct Mus musculus clone IMAGE:100016466, MGC:184510 Ras-related GTP binding D (Rragd) mRNA, encodes complete protein.	Multiple_Complex
TC0400002949.mm.1	12.57	11.8	1.71	Psip1	PC4 and SFRS1 interacting protein 1	Multiple_Complex
TC0X00000945.mm.1	6.66	5.89	1.71	Gm14832	predicted gene 14832 [Source:MGI Symbol;Acc:MGI:3708093]	Multiple_Complex
TC0X00001128.mm.1	8.4	7.63	1.71	Zfp711	zinc finger protein 711	Multiple_Complex
TC0X00001621.mm.1	7.95	7.18	1.71	A830080D01Rik	RIKEN cDNA A830080D01 gene	Multiple_Complex
TC1100002227.mm.1	8.72	7.94	1.71	Grb10	growth factor receptor bound protein 10	Multiple_Complex
TC1200002389.mm.1	16.28	15.5	1.71	Hsp90aa1	heat shock protein 90, alpha (cytosolic), class A member 1; heat shock protein 90, alpha (cytosolic), class A member 1 (Hsp90aa1), mRNA.	Multiple_Complex
TC1500000351.mm.1	11.37	10.6	1.71	Eny2	enhancer of yellow 2 homolog (Drosophila)	Multiple_Complex
TC1600000526.mm.1	9.3	8.53	1.71	Iqcb1	IQ calmodulin-binding motif containing 1	Multiple_Complex
TC1700000284.mm.1	7.76	6.99	1.71	Zfp943	zinc finger prtoein 943	Multiple_Complex
TC1900000582.mm.1	7.23	6.45	1.71	Zfp518a; Mir8092	zinc finger protein 518A; microRNA 8092; zinc finger protein 518A (Zfp518a), mRNA.	Multiple_Complex
TC0200004829.mm.1	10.94	10.18	1.7	Gm10770	predicted gene 10770 [Source:MGI Symbol;Acc:MGI:3642046]	Coding
TC0800003217.mm.1	10.86	10.1	1.7	2610044O15Rik8	RIKEN cDNA 2610044O15 gene	Coding
TC1100001849.mm.1	7.24	6.47	1.7	Kcnj2	potassium inwardly-rectifying channel, subfamily J, member 2	Coding
TSUnmapped00000007.mm.1	6.91	6.14	1.7	Samd15	sterile alpha motif domain containing 15	Coding
TC0100000697.mm.1	8.98	8.22	1.7	Nyap2	neuronal tyrosine-phophorylated phosphoinositide 3-kinase adaptor 2	Multiple_Complex
TC0200001201.mm.1	10.67	9.9	1.7	Zc3h15	zinc finger CCCH-type containing 15	Multiple_Complex
TC0300000623.mm.1	11.41	10.64	1.7	Ppid	peptidylprolyl isomerase D (cyclophilin D)	Multiple_Complex
TC0400002221.mm.1	12.54	11.77	1.7	Gm11843	predicted gene 11843 [Source:MGI Symbol;Acc:MGI:3651166]	Multiple_Complex
TC0700002924.mm.1	8.53	7.76	1.7	Zfp141	zinc finger protein 141	Multiple_Complex
TC0800000646.mm.1	10.12	9.35	1.7	Mfap3l	microfibrillar-associated protein 3-like	Multiple_Complex
TC0800002552.mm.1	8.26	7.5	1.7	Scoc	short coiled-coil protein; short coiled-coil protein (Scoc), transcript variant 2, mRNA.	Multiple_Complex
TC0X00000113.mm.1	7.28	6.52	1.7	Gm14863	predicted gene 14863 [Source:MGI Symbol;Acc:MGI:3705489]	Multiple_Complex
TC1100003318.mm.1	11.48	10.72	1.7	Wsb1	WD repeat and SOCS box-containing 1	Multiple_Complex
TC0400001890.mm.1	8.34	7.58	1.69	Gm13248	predicted gene 13248	Coding
TC0600003364.mm.1	10.15	9.39	1.69	Slco1a4	solute carrier organic anion transporter family, member 1a4; Synthetic construct Mus musculus clone IMAGE:100062527, MGC:190906 solute carrier organic anion transporter family, member 1a4 (Slco1a4) mRNA, encodes complete protein.	Coding
TC0800002523.mm.1	13.31	12.55	1.69	Abce1	ATP-binding cassette, sub-family E (OABP), member 1	Coding
TC0Y00000264.mm.1	9.93	9.18	1.69	Gm20775	predicted gene, 20775 [Source:MGI Symbol;Acc:MGI:5434131]	Coding
TC1400001412.mm.1	7.44	6.68	1.69	Gm8356	predicted gene 8356 [Source:MGI Symbol;Acc:MGI:3779798]	Coding
TC0200000057.mm.1	10.54	9.78	1.69	Upf2	UPF2 regulator of nonsense transcripts homolog (yeast)	Multiple_Complex
TC0800000679.mm.1	9.4	8.64	1.69	2013-02-28	membrane-associated ring finger (C3HC4) 1	Multiple_Complex
TC0900001632.mm.1	8.6	7.84	1.69	1700048O20Rik	RIKEN cDNA 1700048O20 gene	Multiple_Complex
TC0900002751.mm.1	7.98	7.22	1.69	Htr1b	5-hydroxytryptamine (serotonin) receptor 1B	Multiple_Complex
TC0X00000742.mm.1	10.03	9.28	1.69	Brcc3	BRCA1/BRCA2-containing complex, subunit 3	Multiple_Complex
TC1600001849.mm.1	14.03	13.27	1.69	Cadm2	cell adhesion molecule 2	Multiple_Complex
TC1700000858.mm.1	6.84	6.09	1.69	B230354K17Rik	SubName: Full=Putative uncharacterized protein;	Multiple_Complex
TC1900000467.mm.1	10.49	9.74	1.69	Papss2	3-phosphoadenosine 5-phosphosulfate synthase 2; 3'-phosphoadenosine 5'-phosphosulfate synthase 2	Multiple_Complex
TC0100000561.mm.1	10.01	9.27	1.68	Rpe	ribulose-5-phosphate-3-epimerase	Coding
TC0900000769.mm.1	6.26	5.5	1.68	Uaca	uveal autoantigen with coiled-coil domains and ankyrin repeats	Coding
TC0X00000515.mm.1	7.84	7.09	1.68	Zfp449	zinc finger protein 449	Coding
TC0X00002524.mm.1	5.45	4.7	1.68	Gm8787	predicted gene 8787	Coding
TC1200001593.mm.1	13.21	12.46	1.68	Dld	dihydrolipoamide dehydrogenase	Coding
TC1800000372.mm.1	8.95	8.21	1.68	Pcdhb15	protocadherin beta 15	Coding
TC1800000698.mm.1	8.64	7.9	1.68	Chmp1b	charged multivesicular body protein 1B; charged multivesicular body protein 1B (Chmp1b), mRNA.	Coding
TC0100000271.mm.1	11.15	10.4	1.68	Eif5b	eukaryotic translation initiation factor 5B; Synthetic construct Mus musculus clone IMAGE:100066334, MGC:195471 eukaryotic translation initiation factor 5B (Eif5b) mRNA, encodes complete protein.	Multiple_Complex
TC0200004376.mm.1	9.9	9.16	1.68	Dph6	diphthamine biosynthesis 6	Multiple_Complex
TC0200004521.mm.1	11.61	10.86	1.68	Myef2; Gm9833	myelin basic protein expression factor 2, repressor; myelin basic protein expression factor 2, repressor pseudogene	Multiple_Complex
TC0300000037.mm.1	11.15	10.41	1.68	Zc2hc1a	zinc finger, C2HC-type containing 1A	Multiple_Complex
TC0300002756.mm.1	10.73	9.98	1.68	Prpf38b	PRP38 pre-mRNA processing factor 38 (yeast) domain containing B	Multiple_Complex
TC0500002675.mm.1	9.65	8.9	1.68	Cenpc1	centromere protein C1	Multiple_Complex
TC0600003503.mm.1	7.32	6.57	1.68	Herc6	hect domain and RLD 6	Multiple_Complex
TC0900001008.mm.1	9.74	8.99	1.68	Arpp19	cAMP-regulated phosphoprotein 19	Multiple_Complex
TC0900002686.mm.1	6.84	6.09	1.68	Hcrtr2	hypocretin (orexin) receptor 2	Multiple_Complex
TC0X00002403.mm.1	5.24	4.48	1.68	Gabre	gamma-aminobutyric acid (GABA) A receptor, subunit epsilon	Multiple_Complex
TC1000000183.mm.1	6.2	5.45	1.68	Slc2a12	solute carrier family 2 (facilitated glucose transporter), member 12	Multiple_Complex
TC1000001909.mm.1	11.94	11.19	1.68	Mir680-3	microRNA 680-3	Multiple_Complex
TC1100004260.mm.1	5.84	5.09	1.68	Gm12591	predicted gene 12591 [Source:MGI Symbol;Acc:MGI:3649887]	Multiple_Complex
TC1700002361.mm.1	6.56	5.82	1.68	Nudt12	nudix (nucleoside diphosphate linked moiety X)-type motif 12	Multiple_Complex
TC0100000456.mm.1	11.31	10.57	1.67	Nop58	NOP58 ribonucleoprotein	Coding
TC0100003531.mm.1	10.77	10.02	1.67	Pcp4l1	Purkinje cell protein 4-like 1	Coding
TC0500001034.mm.1	9.54	8.81	1.67	Gm8258	predicted gene 8258 [Source:MGI Symbol;Acc:MGI:3644429]	Coding
TC0800002962.mm.1	10.59	9.85	1.67	Gm6793	predicted gene 6793 [Source:MGI Symbol;Acc:MGI:3643578]	Coding
TC0900001666.mm.1	13.15	12.41	1.67	Sacm1l	SAC1 (suppressor of actin mutations 1, homolog)-like (S. cerevisiae)	Coding
TC1600000186.mm.1	8.68	7.94	1.67	Efcab1	EF hand calcium binding domain 1	Coding
TC0200003017.mm.1	9.64	8.9	1.67	Nebl	nebulette	Multiple_Complex
TC0500000344.mm.1	8.28	7.54	1.67	Yes1	Yamaguchi sarcoma viral (v-yes) oncogene homolog 1	Multiple_Complex
TC0500001093.mm.1	10.63	9.89	1.67	Mtf2	metal response element binding transcription factor 2	Multiple_Complex
TC0600000038.mm.1	6.1	5.36	1.67	Dlx6	distal-less homeobox 6; Synthetic construct Mus musculus clone IMAGE:100064069, MGC:193440 distal-less homeobox 6 (Dlx6) mRNA, encodes complete protein.	Multiple_Complex
TC0700000434.mm.1	10.18	9.44	1.67	Rnf170-ps	ring finger protein 170, pseudogene	Multiple_Complex
TC1200000173.mm.1	7.93	7.19	1.67	BC024416; LOC100861711	predicted gene, EG668525, mRNA (cDNA clone IMAGE:4988668).; PREDICTED: zinc finger protein 120-like, transcript variant 1 (LOC100861711), mRNA.; PREDICTED: zinc finger protein 120-like, transcript variant 2 (LOC100861711), mRNA.	Multiple_Complex
TC1200000458.mm.1	13.53	12.79	1.67	Srp54a	signal recognition particle 54A	Multiple_Complex
TC1300000285.mm.1	6.79	6.06	1.67	Dcdc2a	doublecortin domain containing 2a	Multiple_Complex
TC1700000276.mm.1	8.94	8.2	1.67	3110052M02Rik	RIKEN cDNA 3110052M02 gene; RIKEN cDNA 3110052M02 gene (3110052M02Rik), mRNA.	Multiple_Complex
TC1700002583.mm.1	11.95	11.22	1.67	Srsf7	serine/arginine-rich splicing factor 7	Multiple_Complex
TC0200004227.mm.1	12.13	11.4	1.66	Cat	catalase	Coding
TC0300001109.mm.1	9.72	8.99	1.66	Kcna3	potassium voltage-gated channel, shaker-related subfamily, member 3	Coding
TC0300001492.mm.1	7.95	7.22	1.66	Ctbs	chitobiase, di-N-acetyl-	Coding
TC0600001696.mm.1	12.8	12.08	1.66	Etnk1	ethanolamine kinase 1	Coding
TC0600002380.mm.1	10.46	9.73	1.66	Nap1l5	nucleosome assembly protein 1-like 5	Coding
TC1000000484.mm.1	9.33	8.6	1.66	Asf1a	anti-silencing function 1A histone chaperone; ASF1 anti-silencing function 1 homolog A (S. cerevisiae)	Coding
TC1300002651.mm.1	13.39	12.66	1.66	Rab3c	RAB3C, member RAS oncogene family	Coding
TC1400002839.mm.1	9.15	8.42	1.66	Gm3500; Gm3373	predicted gene 3500; predicted gene 3373	Coding
TC1500001215.mm.1	8.26	7.54	1.66	Npr3	natriuretic peptide receptor 3; natriuretic peptide receptor 3 (Npr3), transcript variant 2, mRNA.	Coding
TC1700001399.mm.1	5.2	4.47	1.66	Ttll2	tubulin tyrosine ligase-like family, member 2	Coding
TC0300000139.mm.1	9.46	8.73	1.66	Hltf	helicase-like transcription factor; helicase-like transcription factor (Hltf), transcript variant 1, mRNA.	Multiple_Complex
TC0400002739.mm.1	8.19	7.46	1.66	Gm12577	predicted gene 12577 [Source:MGI Symbol;Acc:MGI:3651713]	Multiple_Complex
TC0500000790.mm.1	11.4	10.67	1.66	Ythdc1	YTH domain containing 1	Multiple_Complex
TC0900001202.mm.1	7.7	6.97	1.66	Atr	ataxia telangiectasia and Rad3 related	Multiple_Complex
TC0900002308.mm.1	10.58	9.85	1.66	Cul5	cullin 5	Multiple_Complex
TC1000002464.mm.1	9.52	8.8	1.66	2610008E11Rik	RIKEN cDNA 2610008E11 gene	Multiple_Complex
TC1000002627.mm.1	13.75	13.02	1.66	Hsp90b1	heat shock protein 90, beta (Grp94), member 1	Multiple_Complex
TC1000003069.mm.1	12.01	11.28	1.66	Usp15	ubiquitin specific peptidase 15	Multiple_Complex
TC1100002683.mm.1	8.33	7.6	1.66	Zfp2	zinc finger protein 2; zinc finger protein 2 (Zfp2), transcript variant 5, mRNA.	Multiple_Complex
TC1100002767.mm.1	13.25	12.52	1.66	Gm12229	predicted gene 12229 [Source:MGI Symbol;Acc:MGI:3649743]	Multiple_Complex
TC1200000750.mm.1	13.39	12.66	1.66	Srsf5	serine/arginine-rich splicing factor 5	Multiple_Complex
TC1200001142.mm.1	13.06	12.33	1.66	Rian; AF357355; AF357359; AF357425; DQ267100; DQ267101	RNA imprinted and accumulated in nucleus; snoRNA AF357355; snoRNA AF357359; snoRNA AF357425; snoRNA DQ267100; snoRNA DQ267101; snoRNA AF357359 (AF357359), small nucleolar RNA.	Multiple_Complex
TC1300000045.mm.1	9.66	8.93	1.66	Idi1	isopentenyl-diphosphate delta isomerase	Multiple_Complex
TC1300002423.mm.1	8.68	7.95	1.66	Zfyve16	zinc finger, FYVE domain containing 16	Multiple_Complex
TC1300002630.mm.1	14.71	13.98	1.66	Mir325	microRNA 325	Multiple_Complex
TC1300002661.mm.1	10.91	10.18	1.66	Gpbp1	GC-rich promoter binding protein 1	Multiple_Complex
TC0300000519.mm.1	6.57	5.84	1.65			Coding
TC0400004205.mm.1	6.83	6.1	1.65	Gm13154	predicted gene 13154	Coding
TC0X00003281.mm.1	7.25	6.53	1.65	Gja6	gap junction protein, alpha 6	Coding
TC1200001597.mm.1	10.85	10.12	1.65	Bcap29	B cell receptor associated protein 29	Coding
TC1200002135.mm.1	8.05	7.33	1.65	Gm6803	predicted gene 6803 [Source:MGI Symbol;Acc:MGI:3779631]	Coding
TC1300002378.mm.1	17.36	16.65	1.65	Gm4076	predicted gene 4076 [Source:MGI Symbol;Acc:MGI:3782251]	Coding
TC0100002864.mm.1	9.29	8.57	1.65	Ppip5k2	diphosphoinositol pentakisphosphate kinase 2; diphosphoinositol pentakisphosphate kinase 2 (Ppip5k2), mRNA.	Multiple_Complex
TC0200001782.mm.1	11.13	10.4	1.65	Mga	MAX gene associated	Multiple_Complex
TC0200003032.mm.1	10.24	9.52	1.65	Gm13351	predicted gene 13351 [Source:MGI Symbol;Acc:MGI:3651067]	Multiple_Complex
TC0200005337.mm.1	9.78	9.06	1.65	Gm14298	predicted gene 14298 [Source:MGI Symbol;Acc:MGI:3650420]	Multiple_Complex
TC0300001104.mm.1	10.37	9.64	1.65	Dram2	DNA-damage regulated autophagy modulator 2; VDNA-damage regulated autophagy modulator 2	Multiple_Complex
TC0300001916.mm.1	8.79	8.06	1.65	Sclt1	sodium channel and clathrin linker 1	Multiple_Complex
TC0400000269.mm.1	7.65	6.92	1.65	Casp8ap2	caspase 8 associated protein 2	Multiple_Complex
TC0500001868.mm.1	13.26	12.53	1.65	Pds5b	PDS5, regulator of cohesion maintenance, homolog B (S. cerevisiae)	Multiple_Complex
TC0900003338.mm.1	9.27	8.55	1.65	Dync2h1	dynein cytoplasmic 2 heavy chain 1	Multiple_Complex
TC1000002267.mm.1	11.43	10.71	1.65	Ccar1	cell division cycle and apoptosis regulator 1	Multiple_Complex
TC1100002164.mm.1	7.38	6.66	1.65	Gm11969	predicted gene 11969 [Source:MGI Symbol;Acc:MGI:3650290]	Multiple_Complex
TC1400001329.mm.1	10.04	9.32	1.65	Gm17082	predicted gene 17082 [Source:MGI Symbol;Acc:MGI:4937909]	Multiple_Complex
TC1500000897.mm.1	9.63	8.9	1.65	Lrrk2	leucine-rich repeat kinase 2	Multiple_Complex
TC1500000899.mm.1	5.68	4.95	1.65	Gm15382	predicted gene 15382 [Source:MGI Symbol;Acc:MGI:3705661]	Multiple_Complex
TC1800000583.mm.1	11.49	10.77	1.65	Slc12a2	solute carrier family 12, member 2	Multiple_Complex
TC1800001535.mm.1	8.84	8.12	1.65	Rab27b	RAB27B, member RAS oncogene family; RAB27b, member RAS oncogene family	Multiple_Complex
TC0100001554.mm.1	6.55	5.83	1.64	Rxrg	retinoid X receptor gamma	Coding
TC0300000979.mm.1	7.58	6.86	1.64	Hmgcs2	3-hydroxy-3-methylglutaryl-Coenzyme A synthase 2	Coding
TC0900000005.mm.1	13.12	12.4	1.64	Gm10719	predicted gene 10719 [Source:MGI Symbol;Acc:MGI:3641690]	Coding
TC0900000131.mm.1	7.76	7.04	1.64	Gm5611	predicted gene 5611 [Source:MGI Symbol;Acc:MGI:3647121]	Coding
TC0900001692.mm.1	11.75	11.04	1.64	Aasdhppt	aminoadipate-semialdehyde dehydrogenase-phosphopantetheinyl transferase	Coding
TC1100004259.mm.1	4.46	3.75	1.64	Gm9631	PREDICTED: predicted gene 9631 (Gm9631), mRNA.	Coding
TC1300002252.mm.1	8.8	8.08	1.64	Zfp748	zinc finger protein 748	Coding
TC0100003239.mm.1	10.12	9.41	1.64	BC003331	cDNA sequence BC003331	Multiple_Complex
TC0300001528.mm.1	12.1	11.38	1.64	Fubp1	far upstream element (FUSE) binding protein 1	Multiple_Complex
TC0500000060.mm.1	9.31	8.6	1.64	9330182L06Rik	RIKEN cDNA 9330182L06 gene	Multiple_Complex
TC0500002029.mm.1	8.49	7.78	1.64	Dnaja1-ps	DnaJ (Hsp40) homolog, subfamily A, member 1, pseudogene	Multiple_Complex
TC0600002799.mm.1	12.18	11.46	1.64	Uba3	ubiquitin-like modifier activating enzyme 3	Multiple_Complex
TC0800000247.mm.1	10.91	10.2	1.64	Gm15312	predicted gene 15312 [Source:MGI Symbol;Acc:MGI:3705692]	Multiple_Complex
TC0X00000613.mm.1	9.85	9.14	1.64	Fmr1	fragile X mental retardation syndrome 1	Multiple_Complex
TC0X00002116.mm.1	10.56	9.84	1.64	Tenm1	teneurin transmembrane protein 1	Multiple_Complex
TC0X00002476.mm.1	7.7	6.99	1.64	Mtcp1; Cmc4	mature T cell proliferation 1; C-x(9)-C motif containing 4	Multiple_Complex
TC1000002775.mm.1	8.74	8.03	1.64	Tmtc3	transmembrane and tetratricopeptide repeat containing 3	Multiple_Complex
TC1300000565.mm.1	7.35	6.64	1.64	Ecm2	extracellular matrix protein 2, female organ and adipocyte specific	Multiple_Complex
TC1400000810.mm.1	9.6	8.89	1.64	Mphosph8	M-phase phosphoprotein 8	Multiple_Complex
TC1900001683.mm.1	9.78	9.06	1.64	Bbip1	BBSome interacting protein 1	Multiple_Complex
TC1000000508.mm.1	12.45	11.75	1.63	Fabp7	fatty acid binding protein 7, brain	Coding
TC1100000625.mm.1	10.98	10.27	1.63	Fnip1	folliculin interacting protein 1	Coding
TC1400002788.mm.1	10.32	9.61	1.63	Gm5796; Gm3095; Gm8108	predicted gene 5796; predicted gene 3095; predicted gene 8108	Coding
TC1400000485.mm.1	12.66	11.96	1.63	Psmc6	proteasome (prosome, macropain) 26S subunit, ATPase, 6	Coding
TC0100002509.mm.1	6.88	6.17	1.63	Gm15670	predicted gene 15670 [Source:MGI Symbol;Acc:MGI:3783112]	Multiple_Complex
TC0100003682.mm.1	10.3	9.6	1.63	Nvl	nuclear VCP-like	Multiple_Complex
TC0200005475.mm.1	9.75	9.04	1.63	Dusp19	dual specificity phosphatase 19	Multiple_Complex
TC0200003866.mm.1	6.23	5.52	1.63	Tfpi	tissue factor pathway inhibitor	Multiple_Complex
TC0300000516.mm.1	11.04	10.33	1.63	Gm20657	predicted gene 20657 [Source:MGI Symbol;Acc:MGI:5313104]	Multiple_Complex
TC0300000637.mm.1	11.45	10.74	1.63	Map9	microtubule-associated protein 9	Multiple_Complex
TC0300000684.mm.1	7.15	6.44	1.63	Gm23850	predicted gene, 23850 [Source:MGI Symbol;Acc:MGI:5453627]	Multiple_Complex
TC0300002760.mm.1	9.71	9	1.63	Fam102b	family with sequence similarity 102, member B	Multiple_Complex
TC0400001182.mm.1	6.43	5.73	1.63	Gm12806	predicted gene 12806 [Source:MGI Symbol;Acc:MGI:3651080]	Multiple_Complex
TC0500000661.mm.1	9.17	8.46	1.63	Guf1	GUF1 GTPase homolog (S. cerevisiae)	Multiple_Complex
TC0500000724.mm.1	7.85	7.14	1.63	Cep135	centrosomal protein 135	Multiple_Complex
TC0500002563.mm.1	13.14	12.44	1.63	Gabra4	gamma-aminobutyric acid (GABA) A receptor, subunit alpha 4	Multiple_Complex
TC0600002240.mm.1	12.74	12.03	1.63	Tra2a	transformer 2 alpha homolog (Drosophila)	Multiple_Complex
TC0900001020.mm.1	6.47	5.76	1.63	Bmp5	bone morphogenetic protein 5	Multiple_Complex
TC0900002894.mm.1	9.74	9.03	1.63	Slc25a36	solute carrier family 25, member 36	Multiple_Complex
TC0X00003418.mm.1	8.89	8.19	1.63	Rpgr	retinitis pigmentosa GTPase regulator	Multiple_Complex
TC1100000156.mm.1	10.39	9.68	1.63	Vstm2a	V-set and transmembrane domain containing 2A	Multiple_Complex
TC1300000383.mm.1	7.88	7.18	1.63	Nqo2	NAD(P)H dehydrogenase, quinone 2	Multiple_Complex
TC1300002237.mm.1	8.86	8.15	1.63	Mterf3	mitochondrial transcription termination factor 3	Multiple_Complex
TC1500000222.mm.1	7.79	7.09	1.63	Cpq	carboxypeptidase Q	Multiple_Complex
TC1500001665.mm.1	6.5	5.8	1.63	Mir30b	microRNA 30b	Multiple_Complex
TC1800000266.mm.1	11.7	11	1.63	Camk4	calcium/calmodulin-dependent protein kinase IV	Multiple_Complex
TC1800000503.mm.1	11.33	10.62	1.63	Dmxl1	Dmx-like 1	Multiple_Complex
TC1900001290.mm.1	7.89	7.18	1.63	Snora19; Mir3084-1; Gm38437	small nucleolar RNA, H/ACA box 19; microRNA 3084-1; predicted gene, 38437; small nucleolar RNA, H/ACA box 19 (Snora19), small nucleolar RNA.	Multiple_Complex
TC1900001750.mm.1	7.89	7.18	1.63	Snora19	small nucleolar RNA, H/ACA box 19 (Snora19), small nucleolar RNA.; small nucleolar RNA, H/ACA box 19	Multiple_Complex
TC0100003190.mm.1	6.77	6.08	1.62	Gm4788	predicted gene 4788	Coding
TC0500000560.mm.1	11.38	10.68	1.62	Pcdh7	protocadherin 7	Coding
TC0500001918.mm.1	6.86	6.16	1.62	Zfp804b	zinc finger protein 804B	Coding
TC0600001942.mm.1	6.6	5.9	1.62	Iqub	IQ motif and ubiquitin domain containing	Coding
TC0X00002529.mm.1	6.88	6.19	1.62	Mageb16	melanoma antigen family B, 16	Coding
TC1000002049.mm.1	7.15	6.45	1.62	Gpr6	G protein-coupled receptor 6	Coding
TC1300002235.mm.1	5.19	4.5	1.62	Gm10323	predicted gene 10323 [Source:MGI Symbol;Acc:MGI:3809062]	Coding
TC1400002794.mm.1	10.79	10.1	1.62	Gm3298	predicted gene 3298 [Source:MGI Symbol;Acc:MGI:3781476]	Coding
TC1400000813.mm.1	12.51	11.82	1.62	Zmym2	zinc finger, MYM-type 2	Coding
TC1400000835.mm.1	11.08	10.38	1.62	Cab39l	calcium binding protein 39-like; calcium binding protein 39-like (Cab39l), mRNA.	Coding
TC0100000566.mm.1	5.66	4.97	1.62	Gm15789	predicted gene 15789 [Source:MGI Symbol;Acc:MGI:3783231]	Multiple_Complex
TC0200001378.mm.1	11.47	10.77	1.62	Ckap5; Snord67	cytoskeleton associated protein 5; small nucleolar RNA, C/D box 67	Multiple_Complex
TC0200005358.mm.1	9.9	9.2	1.62	Gm14407	predicted gene 14407	Multiple_Complex
TC0300000528.mm.1	8.94	8.25	1.62	Tiparp	TCDD-inducible poly(ADP-ribose) polymerase	Multiple_Complex
TC0500002896.mm.1	6.65	5.95	1.62	Gbp11	guanylate binding protein 11; guanylate binding protein 11 ,guanylate binding protein 11	Multiple_Complex
TC0600000758.mm.1	9.57	8.87	1.62	Smarcad1	SWI/SNF-related, matrix-associated actin-dependent regulator of chromatin, subfamily a, containing DEAD/H box 1; SWI/SNF-related, matrix-associated actin-dependent regulator of chromatin, subfamily a, containing DEAD/H box 1 (Smarcad1), transcript variant 1, mRNA.	Multiple_Complex
TC0700002744.mm.1	9.35	8.65	1.62	Zfp146	zinc finger protein 146	Multiple_Complex
TC0700002907.mm.1	8.02	7.32	1.62	AI987944	expressed sequence AI987944	Multiple_Complex
TC0800001964.mm.1	9.52	8.82	1.62	Unc5d	unc-5 homolog D (C. elegans)	Multiple_Complex
TC0900001022.mm.1	8.07	7.38	1.62	Hmgcll1	3-hydroxymethyl-3-methylglutaryl-Coenzyme A lyase-like 1	Multiple_Complex
TC0900001261.mm.1	9.76	9.06	1.62	Stag1	stromal antigen 1	Multiple_Complex
TC0X00003127.mm.1	11.73	11.03	1.62	Trpc5	transient receptor potential cation channel, subfamily C, member 5	Multiple_Complex
TC0X00003335.mm.1	7.89	7.19	1.62	Mospd2	motile sperm domain containing 2	Multiple_Complex
TC1000001967.mm.1	11.42	10.72	1.62	Nkain2	Na+/K+ transporting ATPase interacting 2	Multiple_Complex
TC1100002379.mm.1	10.07	9.37	1.62	Papolg	poly(A) polymerase gamma	Multiple_Complex
TC1100002416.mm.1	11.01	10.31	1.62	Cfap36	cilia and flagella associated protein 36	Multiple_Complex
TC1400001393.mm.1	9.66	8.96	1.62	Gm3500	predicted gene 3500 (Gm3500), mRNA.; predicted gene 3500; predicted gene 3500 (Gm3500), miscRNA	Multiple_Complex
TC1600001479.mm.1	11.31	10.61	1.62	Apod	apolipoprotein D	Multiple_Complex
TC0300001647.mm.1	11.42	10.73	1.61	Snx16	sorting nexin 16; sorting nexin 16 (Snx16), transcript variant 2, mRNA.	Coding
TC0500002567.mm.1	10.54	9.85	1.61	Commd8	COMM domain containing 8	Coding
TC0800000384.mm.1	11.41	10.71	1.61	Purg	purine-rich element binding protein G	Coding
TC1000001266.mm.1	12.26	11.58	1.61	Ppp1r12a	protein phosphatase 1, regulatory (inhibitor) subunit 12A	Coding
TC1000003231.mm.1	8.41	7.73	1.61	Vmn2r86	vomeronasal 2, receptor 86	Coding
TC1000003209.mm.1	9.04	8.35	1.61	Vmn2r87	vomeronasal 2, receptor 87	Coding
TC1200000890.mm.1	8.77	8.08	1.61	Gm2056	predicted gene 2056	Coding
TC0100002314.mm.1	13.36	12.68	1.61	Gls	glutaminase	Multiple_Complex
TC0100002739.mm.1	12.53	11.84	1.61	Ncl	nucleolin	Multiple_Complex
TC0200000245.mm.1	6.6	5.92	1.61	Mrc1	mannose receptor, C type 1	Multiple_Complex
TC0200000909.mm.1	9.99	9.3	1.61	2013-03-06	membrane-associated ring finger (C3HC4) 7	Multiple_Complex
TC0200003436.mm.1	11.83	11.14	1.61	Scai	suppressor of cancer cell invasion	Multiple_Complex
TC0200003812.mm.1	10.64	9.96	1.61	Gm13650	predicted gene 13650 [Source:MGI Symbol;Acc:MGI:3649525]	Multiple_Complex
TC0300000258.mm.1	11	10.31	1.61	Atp11b	ATPase, class VI, type 11B; ATPase, Class VI, type 11B	Multiple_Complex
TC0300000272.mm.1	11.83	11.15	1.61	4932438A13Rik	RIKEN cDNA 4932438A13 gene	Multiple_Complex
TC0300000507.mm.1	12.09	11.4	1.61	Gmps	guanine monophosphate synthetase; guanine monphosphate synthetase	Multiple_Complex
TC0400000011.mm.1	9.29	8.6	1.61	Tgs1	trimethylguanosine synthase homolog (S. cerevisiae)	Multiple_Complex
TC0400000084.mm.1	7.89	7.21	1.61	Trp53inp1	transformation related protein 53 inducible nuclear protein 1	Multiple_Complex
TC0400001479.mm.1	10.85	10.16	1.61	Gm12941	predicted gene 12941 [Source:MGI Symbol;Acc:MGI:3650501]	Multiple_Complex
TC0400002316.mm.1	10.06	9.38	1.61	Ufl1	UFM1 specific ligase 1	Multiple_Complex
TC0600000725.mm.1	8.92	8.24	1.61	Ccser1	coiled-coil serine rich 1	Multiple_Complex
TC0700004416.mm.1	10.07	9.38	1.61	Mettl10	methyltransferase like 10	Multiple_Complex
TC0900000001.mm.1	15.42	14.74	1.61	Gm10718; Gm10722	predicted gene 10718 [Source:MGI Symbol;Acc:MGI:3642028]; predicted gene 10722 [Source:MGI Symbol;Acc:MGI:3642024]	Multiple_Complex
TC0900001695.mm.1	12.15	11.47	1.61	Gria4	glutamate receptor, ionotropic, AMPA4 (alpha 4)	Multiple_Complex
TC0X00000530.mm.1	8.78	8.09	1.61	Htatsf1	HIV TAT specific factor 1	Multiple_Complex
TC0X00002085.mm.1	12.91	12.22	1.61	Lamp2	lysosomal-associated membrane protein 2	Multiple_Complex
TC0X00002825.mm.1	9.48	8.8	1.61	Magt1	magnesium transporter 1	Multiple_Complex
TC1200000951.mm.1	10.49	9.8	1.61	Flrt2	fibronectin leucine rich transmembrane protein 2	Multiple_Complex
TC1600001917.mm.1	9.32	8.63	1.61	Hspa13	heat shock protein 70 family, member 13	Multiple_Complex
TC1900000448.mm.1	9.92	9.23	1.61	Il33	interleukin 33	Multiple_Complex
TC1900001434.mm.1	6.15	5.46	1.61	A830019P07Rik	SubName: Full=Putative uncharacterized protein;	Multiple_Complex
TC0100001247.mm.1	14.19	13.52	1.6	Gm4204	predicted gene 4204 [Source:MGI Symbol;Acc:MGI:3782381]	Coding
TC0300002802.mm.1	8.34	7.66	1.6	Vcam1	vascular cell adhesion molecule 1	Coding
TC0300002997.mm.1	5.15	4.47	1.6	Gm16500	PREDICTED: predicted gene 16500 (Gm16500), mRNA.	Coding
TC0X00000471.mm.1	13.8	13.12	1.6	Hprt	hypoxanthine guanine phosphoribosyl transferase	Coding
TC1000001190.mm.1	7.04	6.36	1.6	Lum	lumican	Coding
TC1200001676.mm.1	11.69	11.01	1.6	Lrrn3	leucine rich repeat protein 3, neuronal	Coding
TC1200002531.mm.1	5.54	4.87	1.6	Serpina1b	serine (or cysteine) preptidase inhibitor, clade A, member 1B	Coding
TC0100000462.mm.1	15.06	14.38	1.6	Bmpr2	bone morphogenetic protein receptor, type II (serine/threonine kinase); Synthetic construct Mus musculus clone IMAGE:100062725, MGC:190942 bone morphogenic protein receptor, type II (serine/threonine kinase) (Bmpr2) mRNA, encodes complete protein.	Multiple_Complex
TC0200001121.mm.1	9.69	9.01	1.6	Agps	alkylglycerone phosphate synthase	Multiple_Complex
TC0200003674.mm.1	12.29	11.62	1.6	Scn1a	sodium channel, voltage-gated, type I, alpha	Multiple_Complex
TC0400000567.mm.1	7.56	6.88	1.6	Smc2	structural maintenance of chromosomes 2	Multiple_Complex
TC0400002206.mm.1	9.29	8.61	1.6	Dpy19l4	dpy-19-like 4 (C. elegans)	Multiple_Complex
TC0400002911.mm.1	9.98	9.3	1.6	Gm12913; RP23-139C9.1	predicted gene 12913; pseudogene similar to chicken CDH1-D	Multiple_Complex
TC0600000381.mm.1	11.38	10.71	1.6	Luc7l2	LUC7-like 2 (S. cerevisiae)	Multiple_Complex
TC0600002797.mm.1	9.79	9.11	1.6	Tmf1	TATA element modulatory factor 1	Multiple_Complex
TC0900000216.mm.1	9.51	8.84	1.6	Zfp809	zinc finger protein 809	Multiple_Complex
TC0900002944.mm.1	9.93	9.25	1.6	Ppp2r3a	protein phosphatase 2, regulatory subunit B, alpha; protein phosphatase 2, regulatory subunit B'', alpha	Multiple_Complex
TC1100003423.mm.1	9.19	8.51	1.6	Gm11440	predicted gene 11440 [Source:MGI Symbol;Acc:MGI:3649803]	Multiple_Complex
TC1200000460.mm.1	13.55	12.87	1.6	Srp54b; Srp54a	signal recognition particle 54B; signal recognition particle 54a, mRNA (cDNA clone MGC:30254 IMAGE:3708250), complete cds.	Multiple_Complex
TC1300000958.mm.1	10.08	9.4	1.6	Arrdc3	arrestin domain containing 3	Multiple_Complex
TC1600000750.mm.1	14.1	13.42	1.6	Tomm70a	translocase of outer mitochondrial membrane 70 homolog A (yeast)	Multiple_Complex
TC1700001847.mm.1	12.47	11.79	1.6	Zfp871	zinc finger protein 871	Multiple_Complex
TC1900001347.mm.1	10.07	9.39	1.6	9930021J03Rik	RIKEN cDNA 9930021J03 gene	Multiple_Complex
TC0300001666.mm.1	9.58	8.91	1.59	1810022K09Rik	RIKEN cDNA 1810022K09 gene	Coding
TC0600002492.mm.1	13.21	12.55	1.59	Tgoln1; Tgoln2	trans-golgi network protein; trans-golgi network protein 2; Synthetic construct Mus musculus clone IMAGE:100063853, MGC:193320 trans-golgi network protein 2 (Tgoln2) mRNA, encodes complete protein.	Coding
TC0X00001715.mm.1	13.97	13.3	1.59	Gm21887	predicted gene, 21887 [Source:MGI Symbol;Acc:MGI:5434051]	Coding
TC0X00002919.mm.1	7.68	7.01	1.59	Nap1l3	nucleosome assembly protein 1-like 3	Coding
TC1000003229.mm.1	8.54	7.87	1.59	Vmn2r84	vomeronasal 2, receptor 84	Coding
TC1200001369.mm.1	9.71	9.04	1.59	Ubxn2a	UBX domain protein 2A	Coding
TC1300000967.mm.1	10.23	9.56	1.59	Mblac2	metallo-beta-lactamase domain containing 2	Coding
TC1300002260.mm.1	8.76	8.1	1.59	Zfp85	zinc finger protein 85	Coding
TC1400000030.mm.1	10.32	9.66	1.59	Gm3239	predicted gene 3239 [Source:MGI Symbol;Acc:MGI:3781417]	Coding
[truncated: 987 more rows]
