# Supplementary material for: The steroid hormone estriol (E3) regulates epigenetic programming of fetal mouse brain and reproductive tract
Source: BMC Biol. 2022 May 2;20:93. doi: 10.1186/s12915-022-01293-4 (PMC9059368; doi:10.1186/s12915-022-01293-4)
Supplement: Supplementary file 2 — Additional file 2: Table S1. PCR primers. Table S2. The genes with altered expression patterns in the female offspring uteri after prenatal exposure to estriol (E3 v.s CT). Table S3. A The hypomethylated genes in the female offspring uteri after prenatal exposure to estriol (E3 vs CT). B The hypermethylated genes in the female offspring uteri after prenatal exposure to estriol (E3 vs CT). Table S4. The genes with altered E2 responsiveness in the female offspring uteri after prenatal exposure to estriol (E3-E2 vs CT-E2). Table S5. The potential binding proteins with Flag-ERα, Flag-ERβ in Ishikawa cells by Multi-Dimensional Protein Identification Technology (MudPIT). Table S6. The genes that are bound by the ERα-SUZ12 and ERβ-SUZ12 protein complex in Ishikawa cells. The Re-ChIP results show that E3 treatment influences binding of ER-SUZ12 complex to their target genes in Ishikawa cells. Table S7. The genes with altered expression patterns (≥ 1.5 or ≤ -1.5-fold change) in the female offspring cortex and hippocampus after prenatal exposure to estriol (E3 vs CT). Table S8. The top 3000 CpG sites in the female offspring prefrontal cortex after prenatal exposure to estriol (E3 vs CT). Table S9 The genes that are bound by the ERα-DNMT1, ERβ-DNMT1, ERα-SUZ12 and ERβ-SUZ12 protein complex in SY5Y cells. By a Re-ChIP assay, we identified 2391 DNA promotor sites that were bound by both ERα and DNMT1 simultaneously, 53 sites were bound by both ERβ and DNMT1; 253 sites were bound by both ERα and SUZ12, and 260 sites were bound by both ERβ and SUZ12, after E3 treatment. Table S10. A) The top 2000 hypermethylated differential CpG sites in the female offspring hippocampus after prenatal exposure to estriol (E3 vs CT). B) The top 2000 hypomethylated differential CpG sites in the female offspring hippocampus after prenatal exposure to estriol (E3 vs CT). [file 12915_2022_1293_MOESM2_ESM.zip › Supplemental Table 8 (2).xlsx]

## Sheet: Sheet 1
site	E3	CT	methdiff	pvalue	padj_fdr	padj_slim	promoter	exon	intron	cgi
chr1:42298052	1	0	1	9.19556e-06	1	0.0113047
chr1:58868764	0	1	-1	2.79315e-05	1	0.0277877
chr1:58885709	0	1	-1	0.0217599	1	1
chr1:58915845	0	1	-1	0.000282307	1	0.178494			Trak2
chr1:80238659	0	1	-1	0.00824972	1	1
chr1:91308669	0	1	-1	1.88852e-05	1	0.0200115		Scly
chr1:107325708	1	0	1	0.00474308	1	1
chr1:108964925	0	1	-1	0.00404668	1	1
chr1:153914547	1	0	1	0.0265812	1	1
chr1:166144664	0	1	-1	0.0185759	1	1			Gpa33
chr1:172530010	1	0	1	1.38389e-05	1	0.0155762			Cfap45
chr1:172533969	0	1	-1	0.00082874	1	0.397405		Cfap45
chr1:175497700	1	0	1	0.01373	1	1
chr10:11315507	1	0	1	0.00628481	1	1
chr10:12847650	0	1	-1	4.38073e-07	0.367656	0.00092188			Utrn
chr10:58809683	0	1	-1	5.79138e-05	1	0.0506538
chr10:80279379	0	1	-1	1.98359e-11	1.66533e-05	1.58622e-07			Dazap1,Bc1
chr10:80634538	0	1	-1	6.51135e-05	1	0.0555054		Csnk1g2		Y
chr10:80686415	0	1	-1	0.00359627	1	1		Mob3a
chr10:81262091	0	1	-1	0.000347678	1	0.210628		Matk
chr10:81325083	0	1	-1	0.000103359	1	0.0811838			Cactin
chr11:5457558	0	1	-1	3.04463e-05	1	0.0297954
chr11:28891492	0	1	-1	1.14281e-05	1	0.0133831			Efemp1
chr11:29105157	0	1	-1	1.96659e-05	1	0.0207706
chr11:38520217	0	1	-1	0.0130701	1	1	Gm12130
chr11:41740148	0	1	-1	0.000249618	1	0.161934
chr11:58651159	1	0	1	0.0281863	1	1		Trim58
chr11:58874732	1	0	1	0.01373	1	1			2810021J22Rik
chr11:61538840	1	0	1	0.000443247	1	0.253008			Epn2
chr11:62199722	1	0	1	0.000291116	1	0.183511			Specc1
chr11:62199750	0	1	-1	0.000249618	1	0.161934			Specc1
chr11:67099330	0	1	-1	5.45965e-05	1	0.0483568	Mir6923	Myh3
chr11:72045152	1	0	1	9.15755e-05	1	0.0736511		Pimreg
chr11:89016277	1	0	1	1.24434e-05	1	0.0143519		Trim25
chr11:117046603	1	0	1	0.00680593	1	1
chr12:31748836	0	1	-1	0.00340181	1	1			Cog5
chr12:86798756	1	0	1	0.000586237	1	0.311083
chr12:90476906	0	1	-1	0.00180478	1	0.701572
chr12:104791380	0	1	-1	5.73845e-09	0.00481713	2.3165e-05			Clmn
chr12:104815614	0	1	-1	0.000106166	1	0.0829233			Clmn
chr12:104959696	0	1	-1	0.0217599	1	1			Syne3
chr12:109870517	1	0	1	0.0131842	1	1
chr12:109870666	0	1	-1	1.15426e-06	0.968625	0.00201912
chr12:109955408	1	0	1	1.09429e-05	1	0.0129778
chr12:110004592	0	1	-1	0.0286576	1	1
chr13:7490959	1	0	1	0.0418989	1	1
chr13:12170750	1	0	1	2.10184e-06	1	0.00329873
chr13:12283062	1	0	1	0.00299462	1	1			Actn2
chr13:12283064	1	0	1	0.00272028	1	0.934954			Actn2
chr13:17851060	0	1	-1	0.00264845	1	0.91968
chr13:23088620	0	1	-1	6.47202e-06	1	0.00847366
chr13:23507211	0	1	-1	2.42936e-07	0.203894	0.000561935
chr13:23723583	0	1	-1	0.00105924	1	0.473337
chr13:23921737	0	1	-1	0.0143226	1	1
chr13:24040465	0	1	-1	0.00271198	1	0.933248			Carmil1
chr13:24701394	0	1	-1	0.00312152	1	1		Ripor2
chr13:58225146	0	1	-1	8.62176e-05	1	0.0698101
chr13:58225155	0	1	-1	8.62176e-05	1	0.0698101
chr13:58382022	0	1	-1	0.00949577	1	1			2210016F16Rik
chr13:69779058	1	0	1	0.000150644	1	0.107753
chr13:95223211	0	1	-1	0.0222429	1	1	Pde8b		Pde8b
chr13:115926334	1	0	1	0.0137303	1	1
chr14:11240849	0	1	-1	0.00666008	1	1
chr14:12263228	0	1	-1	0.000683538	1	0.346371
chr14:12263247	0	1	-1	0.000683538	1	0.346371
chr14:12600558	1	0	1	3.60067e-05	1	0.0340081			Cadps
chr14:12883671	0	1	-1	0.00824972	1	1
chr14:13750718	0	1	-1	0.00602261	1	1
chr14:17497982	0	1	-1	1.77861e-06	1	0.00286633
chr14:42319834	0	1	-1	0.000177809	1	0.123387
chr14:42319873	0	1	-1	0.000177809	1	0.123387
chr14:77439011	0	1	-1	3.63431e-05	1	0.0342104			Enox1
chr14:77921203	0	1	-1	7.97117e-14	6.69265e-08	1.36593e-09			Epsti1
chr14:78038402	0	1	-1	0.000882877	1	0.415069
chr14:95115882	0	1	-1	0.0123839	1	1
chr14:99841991	0	1	-1	0.0113593	1	1
chr14:108417639	1	0	1	0.00680593	1	1
chr15:49177259	1	0	1	3.82329e-06	1	0.00548759
chr15:67006030	0	1	-1	0.0217599	1	1
chr15:67006145	0	1	-1	0.0217599	1	1
chr15:78568948	1	0	1	5.80802e-06	1	0.00771528			Rac2
chr15:78619955	1	0	1	2.38097e-07	0.199833	0.000553793			Cyth4
chr15:96214297	1	0	1	0.0436017	1	1
chr16:21444059	0	1	-1	0.0441176	1	1			Vps8
chr16:57481712	1	0	1	0.00692234	1	1			Filip1l,Cmss1
chr17:26269409	1	0	1	9.42724e-05	1	0.0751722			Luc7l
chr17:30005606	0	1	-1	0.0187574	1	1	Zfand3		Zfand3
chr17:32446408	0	1	-1	3.43653e-05	1	0.0329019
chr17:32637805	0	1	-1	1.66291e-09	0.00139598	8.07093e-06
chr17:33347052	0	1	-1	2.07643e-05	1	0.0217392			Zfp81
chr17:33728254	0	1	-1	0.00244716	1	0.866993
chr17:34016450	0	1	-1	1.66653e-07	0.139874	0.000409155
chr17:34570967	0	1	-1	1.22227e-05	1	0.0141838			Notch4
chr17:49895598	0	1	-1	0.00340257	1	1			Kif6
chr17:49914245	0	1	-1	0.00134015	1	0.565177
chr19:11733053	0	1	-1	0.0123839	1	1
chr19:12552372	1	0	1	0.00137519	1	0.574471
chr19:50168211	0	1	-1	1.27413e-06	1	0.00215001			Sorcs1
chr19:51142684	0	1	-1	1.47115e-05	1	0.0163611
chr19:54060614	0	1	-1	6.49598e-06	1	0.00848271
chr2:8138435	0	1	-1	0.0418989	1	1
chr2:19254779	0	1	-1	0.00761761	1	1			Armc3
chr2:20560654	1	0	1	0.0418989	1	1			Etl4
chr2:32754613	0	1	-1	0.000315288	1	0.194944		Sh2d3c
chr2:81711371	0	1	-1	1.12195e-07	0.0941687	0.000291656
chr2:82203471	0	1	-1	0.000247198	1	0.1609			Zfp804a
chr2:82327273	1	0	1	0.00307571	1	1
chr2:84195258	1	0	1	0.00956938	1	1
chr2:87447412	1	0	1	0.00215363	1	0.789804
chr2:101276352	0	1	-1	0.0325077	1	1
chr2:123754542	1	0	1	0.00748908	1	1
chr2:135012315	0	1	-1	0.00489755	1	1			Plcb1
chr2:135474406	0	1	-1	0.00782609	1	1		Plcb1
chr3:22753787	0	1	-1	3.36453e-06	1	0.00495622
chr3:22904708	0	1	-1	0.00367237	1	1
chr3:22904712	0	1	-1	0.00367237	1	1
chr3:22932325	0	1	-1	2.99e-06	1	0.00445926
chr3:23568301	0	1	-1	0.00345969	1	1
chr3:71024704	0	1	-1	2.05611e-07	0.17257	0.000489071
chr3:74190738	1	0	1	0.00178631	1	0.695679
chr3:87607808	0	1	-1	9.63608e-05	1	0.0765467
chr3:100473500	0	1	-1	0.00403644	1	1			Tent5c
chr3:135302049	0	1	-1	0.00981627	1	1			Bdh2
chr3:135526612	1	0	1	0.0260554	1	1			Manba
chr3:138310944	1	0	1	0.0185759	1	1
chr4:12124938	0	1	-1	3.19736e-07	0.268346	0.000702517
chr4:13517758	1	0	1	0.00156804	1	0.632985
chr4:47543525	0	1	-1	0.0265812	1	1
chr4:52017811	0	1	-1	0.0359477	1	1			C630028M04Rik
chr4:75552459	1	0	1	0.0359477	1	1
chr4:85719403	1	0	1	0.0266694	1	1
chr4:85931516	0	1	-1	0.000593952	1	0.314052
chr4:100676801	0	1	-1	1.26221e-05	1	0.0144785
chr4:100846235	1	0	1	0.0144507	1	1			Cachd1
chr4:109640573	1	0	1	0.00678239	1	1
chr4:110187116	0	1	-1	2.69281e-06	1	0.00406661
chr4:110493203	1	0	1	0.001863	1	0.715587			Agbl4
chr4:110899146	1	0	1	0.00110408	1	0.489272			Agbl4
chr4:117183208	0	1	-1	0.0224693	1	1	Kif2c
chr4:118331692	1	0	1	0.0251256	1	1
chr4:130236894	1	0	1	0.001536	1	0.623952
chr4:130257761	1	0	1	0.00547884	1	1			Serinc2
chr4:140994257	0	1	-1	0.0359477	1	1			Atp13a2
chr4:141006342	0	1	-1	0.00135539	1	0.568488			Atp13a2
chr4:142905144	1	0	1	0.0132634	1	1
chr4:143004256	0	1	-1	0.00159184	1	0.638907
chr4:144016824	0	1	-1	0.0468008	1	1
chr4:144661368	0	1	-1	0.00356403	1	1
chr4:145128085	0	1	-1	0.00515676	1	1			Vps13d
chr4:145222523	0	1	-1	0.000442874	1	0.252967			Tnfrsf1b
chr4:145457289	0	1	-1	0.000563749	1	0.301308
chr4:147294324	1	0	1	0.0109937	1	1
chr4:148241544	1	0	1	6.79372e-05	1	0.05762		Disp3
chr4:148352757	1	0	1	1.14281e-05	1	0.0133831
chr4:148818360	0	1	-1	0.00584083	1	1			Casz1
chr4:148936295	1	0	1	0.00770668	1	1			Casz1
chr4:148944223	1	0	1	0.00050205	1	0.276425			Casz1
chr4:148961305	1	0	1	0.000247198	1	0.1609		Pex14
chr4:149116500	1	0	1	0.00678239	1	1			Dffa
chr4:149118219	0	1	-1	1.03252e-05	1	0.0124028			Dffa
chr4:149132879	0	1	-1	0.0057971	1	1			Cenps
chr4:149451303	0	1	-1	0.00600578	1	1			Rbp7
chr4:149666343	0	1	-1	0.00678239	1	1			Pik3cd
chr4:149928634	1	0	1	0.00172015	1	0.676186			Spsb1
chr4:150043916	0	1	-1	5.80802e-06	1	0.00771528
chr4:150052090	1	0	1	9.25706e-06	1	0.0113471
chr4:150084436	0	1	-1	3.56805e-05	1	0.0337768
chr4:150090647	0	1	-1	1.95937e-07	0.164452	0.000471404			Gpr157
chr4:150111293	1	0	1	0.00298539	1	1
chr4:150111296	1	0	1	0.00298539	1	1
chr4:150728777	0	1	-1	0.000546826	1	0.294324
chr4:151086231	1	0	1	0.000125561	1	0.0941205			Camta1
chr4:151581832	0	1	-1	0.00748908	1	1			Camta1
chr5:4190086	0	1	-1	0.00949577	1	1
chr5:23702477	0	1	-1	0.000249618	1	0.161934			AI506816
chr5:33434092	0	1	-1	0.0441176	1	1	Nkx1-1			Y
chr5:121478655	0	1	-1	1.05972e-06	0.889299	0.00188412			Tmem116
chr5:127490429	0	1	-1	0.00300311	1	1			Tmem132c
chr6:7189361	1	0	1	0.018943	1	1
chr6:44711943	0	1	-1	0.0113593	1	1
chr6:50446328	1	0	1	0.0468008	1	1			Osbpl3
chr6:53568829	1	0	1	0.0020243	1	0.757261			Creb5
chr6:61906348	1	0	1	0.0135293	1	1			Ccser1
chr6:75443262	1	0	1	0.000128875	1	0.0955923
chr6:75547735	1	0	1	6.60252e-06	1	0.00858179
chr6:78928966	0	1	-1	2.42118e-05	1	0.0247017
chr6:78979058	0	1	-1	9.35539e-05	1	0.0748688
chr6:145525883	1	0	1	0.00083426	1	0.398459
chr6:146404601	1	0	1	0.0261396	1	1			Itpr2
chr7:13112239	0	1	-1	0.0123839	1	1
chr7:17821017	0	1	-1	1.03252e-05	1	0.0124028
chr7:18800236	0	1	-1	0.00312152	1	1
chr7:111994695	0	1	-1	9.42724e-05	1	0.0751722
chr7:125456672	1	0	1	0.00319443	1	1			Kdm8
chr7:125457279	1	0	1	1.06362e-06	0.892573	0.00188412			Kdm8
chr7:125592849	1	0	1	0.00696655	1	1
chr7:125699429	1	0	1	2.69281e-06	1	0.00406661		Gtf3c1
chr7:140923394	0	1	-1	0.01373	1	1		Nlrp6
chr8:33236103	0	1	-1	0.00253096	1	0.889548		Wrn
chr8:54248714	0	1	-1	0.00245262	1	0.867475
chr8:58096693	1	0	1	0.00956938	1	1			Galntl6
chr8:86524721	0	1	-1	0.00105924	1	0.473337		Abcc12
chr8:95235207	0	1	-1	1.78195e-06	1	0.00286633
chr8:95442835	0	1	-1	0.0310528	1	1
chr8:117848458	1	0	1	4.00114e-05	1	0.0369591
chr8:117848530	1	0	1	4.00114e-05	1	0.0369591
chr9:21302833	0	1	-1	0.00101965	1	0.458585			Ap1m2
chr9:21740521	0	1	-1	0.000661761	1	0.338636			Ldlr
chr9:21740556	0	1	-1	0.00367237	1	1			Ldlr
chr9:21750797	0	1	-1	0.0436017	1	1
chr9:22092517	0	1	-1	0.00547884	1	1
chr9:38005521	1	0	1	0.0058477	1	1
chr9:61156456	0	1	-1	0.000683538	1	0.346371
chr9:66806169	0	1	-1	0.0359477	1	1				Y
chr9:66806171	0	1	-1	0.0359477	1	1				Y
chr9:66806176	0	1	-1	0.0359477	1	1				Y
chr9:66806178	0	1	-1	0.0359477	1	1				Y
chr9:90171516	0	1	-1	3.36453e-06	1	0.00495622		Adamts7
chr9:103499549	1	0	1	1.48523e-06	1	0.00245972		Tmem108
chr9:103522122	1	0	1	0.0217599	1	1			Tmem108
chr9:103603728	0	1	-1	0.00131194	1	0.55718			Tmem108
chr9:121272192	1	0	1	0.0266694	1	1			Ulk4
chrX:75690776	0	1	-1	0.00981627	1	1
chrX:75690778	0	1	-1	0.00981627	1	1
chr2:83353478	0.984848	0	0.984848	5.38474e-07	0.451906	0.0010714
chr1:164640478	0.015873	1	-0.984127	3.88601e-12	3.2626e-06	4.13026e-08
chr17:34126327	0	0.983607	-0.983607	1.08312e-06	0.908933	0.0019106	H2-DMa		H2-DMa
chr2:33924457	0.983333	0	0.983333	2.45186e-07	0.205783	0.000565582
chr5:130792254	0.983051	0	0.983051	3.0845e-08	0.025891	9.73653e-05			Caln1
chr17:31849416	0.981132	0	0.981132	0.00192681	1	0.731375			Sik1
chr13:24959792	0	0.980392	-0.980392	0.000490629	1	0.27228			Gpld1
chr7:125592924	0.980392	0	0.980392	0.00725003	1	1
chr7:125592916	0.98	0	0.98	0.00726424	1	1
chr9:61052825	0	0.978261	-0.978261	0.000987016	1	0.448945
chr17:33882499	0.977273	0	0.977273	1.98686e-06	1	0.00314176			Kifc1
chr17:34016219	0.0227273	1	-0.977273	1.29854e-10	0.000109017	8.93707e-07
chr11:46705295	1	0.0243902	0.97561	1.94737e-09	0.00163478	9.23796e-06			Timd2
chr11:59064791	0.97561	0	0.97561	1.44327e-05	1	0.0160936			Obscn
chr4:50700451	0.0243902	1	-0.97561	1.58996e-07	0.133448	0.000394976
chr12:119128385	0.025	1	-0.975	1.02371e-06	0.859081	0.00183666
chr13:59168738	0	0.975	-0.975	4.12286e-08	0.0346065	0.000125964
chr12:86545229	0	0.974359	-0.974359	0.0288934	1	1
chr4:47595833	0.025641	1	-0.974359	4.27688e-14	3.59092e-08	8.1616e-10
chr4:134609301	0	0.974359	-0.974359	1.74135e-07	0.146154	0.000423807			Man1c1
chr2:84804810	0.973684	0	0.973684	3.30096e-07	0.277039	0.000714347			Ube2l6
chr4:134594311	0	0.973684	-0.973684	2.23198e-09	0.0018737	1.04698e-05			Man1c1
chr4:144627495	0	0.973684	-0.973684	3.30096e-07	0.277039	0.000714347
chr7:125501740	0.973684	0	0.973684	1.07445e-06	0.901658	0.0018993
chr13:24943202	0	0.972973	-0.972973	2.80219e-05	1	0.0278447	Gpld1	Gpld1
chr14:117998816	0	0.972973	-0.972973	0.000934541	1	0.429263
chr6:79823879	0.027027	1	-0.972973	2.26032e-07	0.189708	0.000528661
chr8:116956529	0.972973	0	0.972973	0.000482274	1	0.269962		Atmin
chr11:88962617	1	0.0277778	0.972222	7.27999e-08	0.0611055	0.000207914
chrX:81675888	0.972222	0	0.972222	5.60996e-08	0.0470883	0.000164127
chr13:69833864	0.971429	0	0.971429	1.33457e-05	1	0.0151429
chr13:70717526	0.971429	0	0.971429	2.81189e-07	0.235997	0.000632981
chr15:82121544	0.0285714	1	-0.971429	2.21367e-07	0.185793	0.000520651			Mei1
chr4:149474812	0.0285714	1	-0.971429	5.11267e-07	0.429077	0.00103944			Nmnat1
chr17:45336112	0.970588	0	0.970588	2.71076e-05	1	0.0271611
chr1:20990728	0.969697	0	0.969697	1.24123e-06	1	0.002114		Efhc1
chr11:5482848	0.969697	0	0.969697	1.23743e-05	1	0.0142918
chr13:25028685	0	0.969697	-0.969697	3.63868e-10	0.00030547	2.06435e-06
chr1:38746803	0.96875	0	0.96875	2.61008e-05	1	0.0262778
chr14:13163095	0	0.96875	-0.96875	0.00380239	1	1			Gm5087
chr14:77299806	0	0.96875	-0.96875	2.61008e-05	1	0.0262778			Enox1
chr4:152924943	0	0.96875	-0.96875	0.000955347	1	0.437146
chr8:95275524	0	0.96875	-0.96875	1.24913e-06	1	0.00212315			Cngb1
chr9:36157386	0	0.96875	-0.96875	5.56881e-10	0.000467503	3.02293e-06
chr11:62180819	0.968254	0	0.968254	1.17026e-06	0.982048	0.00203439			Specc1
chr11:112270000	0	0.967742	-0.967742	8.52202e-08	0.0715297	0.00023538
chr3:69646018	0	0.967742	-0.967742	1.11274e-08	0.00934055	3.9928e-05
chr8:117035142	0.967742	0	0.967742	5.24008e-07	0.439768	0.00105182		Pkd1l2
chr10:11487288	0.966667	0	0.966667	0.000106894	1	0.0833371
chr12:31627695	0	0.966667	-0.966667	1.11652e-05	1	0.0131671			Bcap29
chr3:69402404	0	0.966667	-0.966667	0.00372991	1	1			Ppm1l
chr4:149468876	0.0338983	1	-0.966102	3.78897e-09	0.00318068	1.61494e-05		Nmnat1
chr4:12851339	0.965517	0	0.965517	2.38609e-05	1	0.0244627
chr9:17340609	0	0.965517	-0.965517	5.69334e-06	1	0.00761217
chr9:36159645	0	0.965517	-0.965517	8.99009e-07	0.754448	0.00165177
chr11:117050524	1	0.0357143	0.964286	1.66292e-05	1	0.0180631
chr17:8630619	0	0.964286	-0.964286	8.81179e-07	0.739487	0.00162612			Pde10a
chr2:82943572	0.964286	0	0.964286	0.0295525	1	1	Fsip2
chr4:149017460	1	0.0357143	0.964286	4.53132e-06	1	0.00628573			Pex14
chr6:79824080	0	0.964286	-0.964286	4.3346e-08	0.0363837	0.000130671
chr13:24561270	0	0.962963	-0.962963	0.000104317	1	0.0818273
chr14:11118880	0	0.962963	-0.962963	1.09263e-08	0.0091718	3.93748e-05			Fhit
chr17:33838424	0	0.962963	-0.962963	0.00190008	1	0.724859
chr4:145168153	0	0.962963	-0.962963	4.10213e-06	1	0.00575982		Vps13d
chr11:46638098	0.961538	0	0.961538	7.47648e-08	0.0627545	0.000212083			Gm4926
chr15:82131915	0.961538	0	0.961538	0.016046	1	1			Ccdc134
chr2:21246791	0.961538	0	0.961538	0.0298524	1	1
chr4:134748241	0.0384615	1	-0.961538	3.93256e-08	0.0330092	0.000120952			Ldlrap1
chr6:54523409	0	0.961538	-0.961538	7.0642e-09	0.00592993	2.67184e-05			Scrn1
chr9:61183649	0	0.961538	-0.961538	0.00194122	1	0.733883
chr10:81273944	0.04	1	-0.96	0.000372663	1	0.221293		Tjp3
chr2:35148555	0	0.96	-0.96	5.05347e-07	0.42411	0.0010324		Cntrl
chr2:93770422	0	0.96	-0.96	1.40775e-06	1	0.00234994			Ext2
chr4:148883117	1	0.04	0.96	0.000121292	1	0.0917509			Casz1
chr4:149360201	0	0.96	-0.96	1.40775e-06	1	0.00234994			Ube4b
chr9:115873790	0.96	0	0.96	9.10216e-06	1	0.011289
chr11:67484526	0.958333	0	0.958333	0.0302612	1	1
chr13:58505073	0	0.958333	-0.958333	5.30995e-09	0.00445744	2.15388e-05
chr2:27549974	0.958333	0	0.958333	0.0154847	1	1
chr2:27632746	0.958333	0	0.958333	0.00733433	1	1
chr3:28559374	0	0.958333	-0.958333	7.56743e-06	1	0.00959036			Tnik
chr3:28559384	0	0.958333	-0.958333	7.56743e-06	1	0.00959036			Tnik
chr3:135759040	0.958333	0	0.958333	0.0018066	1	0.701844
chr4:51351331	0	0.958333	-0.958333	5.08551e-07	0.426798	0.00103643
chr4:118497557	0.958333	0	0.958333	0.000873668	1	0.412123
chr4:147470790	0	0.958333	-0.958333	0.0162322	1	1			Zfp982
chr4:148128058	0	0.958333	-0.958333	9.05449e-05	1	0.0729621			Draxin
chr6:17004271	0.0416667	1	-0.958333	0.000123745	1	0.0930195
chrX:75997957	0.958333	0	0.958333	1.75492e-05	1	0.0188914
chr4:12063662	0.0142857	0.972222	-0.957937	5.04042e-12	4.23179e-06	4.97907e-08			Tmem67
chr13:59069595	0.0140845	0.971429	-0.957344	2.82388e-12	2.37088e-06	3.20417e-08			Ntrk2
chr11:5760860	0.956522	0	0.956522	4.02354e-06	1	0.00570924			Urgcp
chr9:22187429	0	0.956522	-0.956522	0.000209568	1	0.140997	Zfp872
chr9:93798497	0.956522	0	0.956522	0.00374795	1	1
chr11:72094069	0.956044	0	0.956044	0.00194837	1	0.735923			Pitpnm3
chr18:64015613	0.955882	0	0.955882	5.9862e-11	5.02566e-05	4.37073e-07
chr4:13180129	0.985294	0.030303	0.954991	8.26865e-08	0.0694031	0.000229136
chr10:79542655	0	0.954545	-0.954545	6.24912e-07	0.524443	0.0012231		Mier2
chr11:112586397	0	0.954545	-0.954545	0.0149896	1	1
chr13:17950196	0	0.954545	-0.954545	9.49203e-05	1	0.0755453
chr13:24706572	0	0.954545	-0.954545	3.56827e-05	1	0.0337768			Ripor2
chr14:108762785	0.953488	0	0.953488	3.83941e-09	0.00322303	1.62329e-05
chr9:60493142	0.953488	0	0.953488	8.93298e-08	0.074979	0.000245118			Thsd4
chr1:68040110	0.952381	0	0.952381	4.36134e-12	3.66167e-06	4.46588e-08		Erbb4
chr1:91757595	0.047619	1	-0.952381	0.000135698	1	0.099337
chr11:99639121	0.952381	0	0.952381	5.14904e-07	0.432129	0.0010443
chr13:17852657	0.047619	1	-0.952381	0.000327024	1	0.200428
chr2:85785660	0.952381	0	0.952381	7.73926e-05	1	0.0636265	Olfr1015	Olfr1015
chr4:12949071	1	0.047619	0.952381	0.000139103	1	0.101129			Triqk
chr6:53475152	0.952381	0	0.952381	1.5379e-05	1	0.0169473			Creb5
chr6:145884631	0.952381	0	0.952381	0.00728585	1	1
chr2:28374526	0.95122	0	0.95122	4.68422e-07	0.393125	0.00097839
chr1:165679208	0	0.95	-0.95	2.08644e-08	0.0175137	7.00757e-05			Rcsd1
chr11:89016358	0.95	0	0.95	8.55064e-07	0.717574	0.00159193		Trim25
chr11:89425451	0.95	0	0.95	0.000352183	1	0.212895			Ankfn1
chr12:29867573	0.95	0	0.95	0.00172646	1	0.678031			Myt1l
chr14:11227620	0.95	0	0.95	2.70252e-07	0.226819	0.000614956
chr17:34066879	0.05	1	-0.95	1.45734e-05	1	0.016229
chr4:135303092	0	0.95	-0.95	2.05354e-07	0.172355	0.000489071
chr4:148947142	0	0.95	-0.95	2.74846e-12	2.30756e-06	3.16131e-08		Casz1
chr4:150060719	0.95	0	0.95	0.014611	1	1
chr4:151549275	0.95	0	0.95	2.09708e-07	0.176009	0.000497408			Camta1
chr1:91427925	1	0.0526316	0.947368	0.000303155	1	0.189394		Per2
chr12:32535571	0.0526316	1	-0.947368	0.00572574	1	1
chr13:17387726	1	0.0526316	0.947368	0.00884173	1	1			Sugct
chr2:123754577	1	0.0526316	0.947368	0.00254036	1	0.891483
chr4:152979086	0.0526316	1	-0.947368	0.000185769	1	0.127854
chr11:38149765	0	0.947368	-0.947368	2.36951e-06	1	0.00366404
chr13:24820692	0	0.947368	-0.947368	3.8696e-08	0.0324808	0.000119453			Acot13
chr14:11467786	0	0.947368	-0.947368	0.0305916	1	1
chr2:18749534	0	0.947368	-0.947368	0.000769369	1	0.378223		Spag6	Gm3363
chr7:125322318	0.947368	0	0.947368	1.54001e-05	1	0.0169473
chr9:60925907	0.947368	0	0.947368	3.99304e-05	1	0.0369591
chr1:158612583	0	0.945946	-0.945946	3.66984e-11	3.08099e-05	2.7269e-07			Astn1
chr13:70103714	0.945455	0	0.945455	6.92377e-08	0.0581157	0.000199779			Gm3772
chr1:59467068	0	0.944444	-0.944444	0.00155302	1	0.627828
chr1:71777436	0	0.944444	-0.944444	3.7375e-09	0.00313748	1.60113e-05
chr1:72149825	0	0.944444	-0.944444	7.05298e-06	1	0.00904931
chr1:131726141	0	0.944444	-0.944444	1.69285e-05	1	0.0183407
chr11:41739964	0	0.944444	-0.944444	0.00337638	1	1
chr11:62186458	1	0.0555556	0.944444	0.000845825	1	0.401925			Specc1
chr11:89103351	0.944444	0	0.944444	0.00402081	1	1
chr11:97978869	0	0.944444	-0.944444	0.000701353	1	0.35242			Plxdc1
chr12:86502000	0	0.944444	-0.944444	6.04673e-05	1	0.0521805			Esrrb
chr2:19076591	0.0555556	1	-0.944444	0.000396576	1	0.233347
chr4:143307011	0	0.944444	-0.944444	0.000349231	1	0.211263
chr4:143488600	0	0.944444	-0.944444	2.82585e-08	0.0237201	9.12593e-05
chr6:17535085	0.0555556	1	-0.944444	0.00304285	1	1		Met
chr8:61651993	0	0.944444	-0.944444	0.0326867	1	1			Palld
chr11:59013003	0.942857	0	0.942857	2.127e-08	0.0178541	7.08707e-05		Obscn	Obscn
chr11:66040229	0.942857	0	0.942857	0.000129519	1	0.0959006			Dnah9
chr1:72266248	0.0588235	1	-0.941176	0.00154442	1	0.625603			D230017M19Rik,Pecr
chr10:9246424	1	0.0588235	0.941176	0.000650907	1	0.335505
chr10:78425092	0	0.941176	-0.941176	0.00852926	1	1	Cstb
chr10:79663473	0.0588235	1	-0.941176	0.003657	1	1
chr11:30572879	0.941176	0	0.941176	0.00692135	1	1			Acyp2
chr12:13043424	0	0.941176	-0.941176	2.96088e-10	0.000248569	1.71457e-06
chr14:17497967	0	0.941176	-0.941176	3.58145e-06	1	0.00519375
chr15:78759210	0.0588235	1	-0.941176	0.00236722	1	0.84906		Mfng
chr4:117734058	0	0.941176	-0.941176	0.00103777	1	0.465604
chr6:53579899	0.941176	0	0.941176	3.32753e-09	0.00279333	1.44019e-05			Creb5
chr9:103786588	0.941176	0	0.941176	0.00157372	1	0.63467
chr11:5689263	0.94	0	0.94	0.00800252	1	1		Ankrd36
chr13:17627412	0	0.94	-0.94	2.4703e-07	0.20733	0.000568275			Sugct
chr14:99630059	0.94	0	0.94	4.33096e-06	1	0.00605077
chr3:69418430	0.030303	0.969697	-0.939394	9.21907e-07	0.773663	0.00169014			Ppm1l
chr6:53388940	0	0.939394	-0.939394	0.000136322	1	0.0997066			Creb5
chrX:76250454	0.965517	0.0263158	0.939201	1.7356e-08	0.0145688	5.92402e-05
chr1:91729386	0	0.9375	-0.9375	0.000105939	1	0.082823
chr12:34150082	0.9375	0	0.9375	3.7711e-05	1	0.0352216			Hdac9
chr12:86782843	0	0.9375	-0.9375	0.00672219	1	1
chr12:102197970	0	0.9375	-0.9375	0.000239918	1	0.157014			Slc24a4
chr3:24622835	0	0.9375	-0.9375	0.000675314	1	0.344281			Naaladl2
chr4:150084256	0.0625	1	-0.9375	0.00281605	1	0.958134
chr9:62307127	0	0.9375	-0.9375	0.029057	1	1
chr11:62223083	0	0.936508	-0.936508	1.12608e-14	9.45476e-09	2.55545e-10
chr4:149474815	0.0285714	0.964286	-0.935714	1.16261e-06	0.975632	0.00202529			Nmnat1
chr13:24492549	0	0.935484	-0.935484	6.14659e-05	1	0.0528251
chrX:79239523	0.935484	0	0.935484	1.98472e-07	0.166579	0.000476138
chr14:110394240	0.934783	0	0.934783	4.7731e-10	0.000400704	2.65223e-06
chr2:82704344	0	0.934783	-0.934783	0.00104085	1	0.466608
chr14:90140675	0.0384615	0.972973	-0.934511	1.22301e-05	1	0.0141838			4930474H20Rik
chr1:73029927	1	0.0666667	0.933333	0.000823336	1	0.395039
chr11:45402670	0.933333	0	0.933333	0.000522611	1	0.285002
chr11:89194347	0	0.933333	-0.933333	0.0148221	1	1
chr11:89403539	0.933333	0	0.933333	1.63685e-07	0.137384	0.000403048			Ankfn1
chr13:18538284	0.933333	0	0.933333	0.00363491	1	1
chr17:34579718	0	0.933333	-0.933333	5.21873e-10	0.000438114	2.86401e-06			Notch4
chr19:11285324	0.933333	0	0.933333	0.00363491	1	1			4930526L06Rik
chr2:67400031	0.0666667	1	-0.933333	0.00273168	1	0.936828
chr3:23314721	0	0.933333	-0.933333	0.0148221	1	1
chr4:47537951	0.0666667	1	-0.933333	0.0228168	1	1
chr4:63023503	0	0.933333	-0.933333	0.0148221	1	1			Zfp618
chr4:106636542	0.933333	0	0.933333	0.0287555	1	1			Ttc22
chr4:143800937	0.0666667	1	-0.933333	0.00342296	1	1
chr7:58038746	0	0.933333	-0.933333	0.0142862	1	1
chr9:22159651	0	0.933333	-0.933333	0.0287555	1	1
chr10:81390749	0	0.931034	-0.931034	3.82798e-07	0.321268	0.000815782
chr4:135059820	0	0.931034	-0.931034	2.86244e-05	1	0.028276
chr1:67172669	0.958333	0.0277778	0.930556	2.46125e-08	0.0206597	8.01008e-05		Cps1
chr13:59642641	0.0697674	1	-0.930233	7.20982e-07	0.605058	0.00136654			Golm1
chr11:33748804	1	0.0714286	0.928571	0.00622413	1	1			Kcnip1
chr11:72120143	1	0.0714286	0.928571	0.00253306	1	0.889914		Pitpnm3
chr12:15830337	0	0.928571	-0.928571	0.00670029	1	1
chr13:18054257	0	0.928571	-0.928571	4.71611e-06	1	0.00647043
chr14:109767931	0.928571	0	0.928571	0.0286325	1	1
chr17:34053505	0.0714286	1	-0.928571	0.00608003	1	1			Col11a2
chr2:33564716	0.928571	0	0.928571	0.000210737	1	0.141444		Lmx1b
chr2:83614738	1	0.0714286	0.928571	0.00158154	1	0.6366
chr2:148460946	1	0.0714286	0.928571	0.0141929	1	1
chr4:13482910	0.928571	0	0.928571	1.01754e-05	1	0.0122933
chr4:148101100	0	0.928571	-0.928571	7.06069e-05	1	0.0595236		Draxin
chr4:148716217	0.928571	0	0.928571	0.000500039	1	0.276088
chr4:150788869	0	0.928571	-0.928571	1.14579e-07	0.0961698	0.000296934
chr9:114766192	0.928571	0	0.928571	0.0152452	1	1			Cmtm7
chr11:38492631	0.0103093	0.938776	-0.928466	1.45994e-16	1.22581e-10	4.71481e-12		Gm12130
chr4:144676827	0.0217391	0.948718	-0.926979	4.5815e-09	0.00384595	1.89501e-05			Aadacl4fm4
chr1:191250076	0.0263158	0.952381	-0.926065	1.3517e-06	1	0.00226992
chr2:132811921	0.925926	0	0.925926	0.000104693	1	0.0820018			Trmt6
chr4:84952000	0.925926	0	0.925926	0.000471512	1	0.266246			Cntln
chr6:78929077	0.0740741	1	-0.925926	0.000784276	1	0.382639
chr4:149059951	0.967742	0.0434783	0.924264	4.56864e-05	1	0.0413817			Pex14
chr1:21080392	0.923077	0	0.923077	1.7566e-06	1	0.00283642
chr10:76216132	0	0.923077	-0.923077	0.0069421	1	1			Prmt2
chr11:62368999	0.923077	0	0.923077	0.00193681	1	0.733535			Ncor1
chr12:54879537	1	0.0769231	0.923077	0.0328502	1	1
chr12:101736264	0	0.923077	-0.923077	0.000455153	1	0.257875
chr13:57868601	0	0.923077	-0.923077	0.000141201	1	0.102427			Spock1
chr17:8481781	0.0769231	1	-0.923077	0.0110288	1	1
chr17:8653810	0	0.923077	-0.923077	0.000498809	1	0.275726			Pde10a
chr17:34074913	0	0.923077	-0.923077	9.40508e-05	1	0.0751381
chr17:74843929	0	0.923077	-0.923077	6.40174e-09	0.00537388	2.49886e-05			Ttc27
chr2:84659026	0.923077	0	0.923077	0.00256053	1	0.896981	Btbd18,Ctnnd1			Y
chr3:72168487	0	0.923077	-0.923077	1.73176e-06	1	0.00281162
chr4:10879445	0	0.923077	-0.923077	8.56724e-05	1	0.0695027			2610301B20Rik
chr4:20888699	0	0.923077	-0.923077	0.00207093	1	0.768728
chr4:63415563	0.0769231	1	-0.923077	0.0110612	1	1		Whrn
chr4:127792858	1	0.0769231	0.923077	0.0110612	1	1
chr4:140953164	0.923077	0	0.923077	0.000455153	1	0.257875			Gm13031
chr4:150044714	0	0.923077	-0.923077	1.73176e-06	1	0.00281162
chr5:126603422	1	0.0769231	0.923077	0.0168916	1	1
chr6:79790970	0.0769231	1	-0.923077	0.0328502	1	1
chr9:44089181	0.0769231	1	-0.923077	0.026087	1	1		Usp2
chr9:89805776	0	0.923077	-0.923077	1.53062e-08	0.0128482	5.28886e-05
chr17:9008007	0.0322581	0.954545	-0.922287	7.59488e-06	1	0.00960404		1700010I14Rik
chr6:145459857	0.921569	0	0.921569	0.0159734	1	1
chr10:80435467	0	0.921053	-0.921053	7.19541e-15	6.04142e-09	1.77696e-10
chr13:69713049	0	0.921053	-0.921053	2.91243e-10	0.000244502	1.69822e-06			Ube2ql1
chr4:142900615	0.921053	0	0.921053	6.53824e-05	1	0.0556782
chr10:11493135	0.920635	0	0.920635	7.90115e-08	0.0663188	0.000221881
chr11:5689301	0.92	0	0.92	0.00845472	1	1		Ankrd36
chr12:86736640	0.92	0	0.92	9.79733e-05	1	0.077542			Lrrc74a
chr13:24112338	0	0.92	-0.92	4.09311e-06	1	0.00575679			Carmil1
chr4:106590427	0.0196078	0.938776	-0.919168	4.54802e-10	0.000381809	2.54585e-06
chr1:91078602	0.918919	0	0.918919	0.00857848	1	1			Lrrfip1
chr17:33938684	0	0.918919	-0.918919	0.00117237	1	0.511635
chr13:59664417	0.03125	0.95	-0.91875	1.00767e-05	1	0.0122092			Golm1
chr12:86768281	0	0.918367	-0.918367	7.96693e-14	6.6891e-08	1.36593e-09
chr1:7301469	0	0.916667	-0.916667	2.35111e-08	0.0197352	7.74052e-05
chr1:60064066	0.0833333	1	-0.916667	0.0131657	1	1
chr1:71777353	0	0.916667	-0.916667	4.55663e-09	0.00382509	1.89406e-05
chr1:166152714	0	0.916667	-0.916667	3.14168e-07	0.263674	0.000697564		Gpa33
chr11:59073275	0	0.916667	-0.916667	0.000202698	1	0.137366		Obscn
chr11:73171461	0.916667	0	0.916667	0.0130754	1	1			P2rx5
chr11:89409394	0.916667	0	0.916667	0.00547884	1	1			Ankfn1
chr12:29050758	0	0.916667	-0.916667	0.000202698	1	0.137366
chr17:17910753	1	0.0833333	0.916667	0.0199739	1	1
chr3:23469252	0	0.916667	-0.916667	0.000264262	1	0.169748
chr7:73325741	0	0.916667	-0.916667	0.0292249	1	1			A730056A06Rik
chr9:21749003	0	0.916667	-0.916667	0.0009192	1	0.424772		Ldlr
chr4:118390407	0.025	0.941176	-0.916176	8.13272e-08	0.0682624	0.000226866			Szt2
chr2:32868131	0.0847458	1	-0.915254	2.3666e-08	0.0198652	7.74052e-05
chr1:113379036	0	0.914286	-0.914286	8.07802e-11	6.78181e-05	5.79722e-07
chr11:59078455	0	0.914286	-0.914286	2.4566e-11	2.06243e-05	1.88216e-07			Obscn
chr12:76795336	0.91358	0	0.91358	0.000611487	1	0.320698	Gpx2	Gpx2
chr11:45607921	0	0.913043	-0.913043	3.98269e-05	1	0.0369512
chr11:67178514	0.913043	0	0.913043	0.000198465	1	0.135262			Myh2
chr11:72914688	0.913043	0	0.913043	9.00324e-05	1	0.0726188			Zzef1
chr17:34718735	0	0.913043	-0.913043	6.3774e-06	1	0.00836689			Tnxb
chr17:74547415	0	0.913043	-0.913043	9.00324e-05	1	0.0726188			Birc6
chr4:143262997	0	0.913043	-0.913043	0.000892354	1	0.417653
chr1:132385515	0	0.911765	-0.911765	9.56127e-17	8.02797e-11	3.81219e-12			Tmcc2
chr18:58674645	0	0.911765	-0.911765	2.08207e-10	0.000174795	1.31554e-06			Isoc1
chrX:77242437	0.911111	0	0.911111	2.30192e-07	0.193199	0.000536894
chr12:109955308	0.941176	0.030303	0.910873	1.28054e-05	1	0.0146288
chr13:12312990	0.910256	0	0.910256	0.00233377	1	0.840652			Actn2
chr3:28573619	0	0.910256	-0.910256	1.63087e-19	1.36935e-13	1.36937e-14			Tnik
chr1:172545784	0	0.909091	-0.909091	6.83238e-07	0.573385	0.00130978		Cfap45	4933439K11Rik
chr11:62256225	0	0.909091	-0.909091	0.00181293	1	0.702473			Adora2b
chr11:67543721	0.909091	0	0.909091	3.00714e-07	0.252383	0.000671531			Gas7
chr11:72191768	1	0.0909091	0.909091	0.0107117	1	1			4933427D14Rik
chr12:95618085	0	0.909091	-0.909091	0.0133968	1	1
chr13:18538338	0	0.909091	-0.909091	0.00172527	1	0.677881
chr14:10513735	0	0.909091	-0.909091	6.50087e-07	0.545567	0.00125772			Fhit
chr15:60171975	0.909091	0	0.909091	0.000181711	1	0.125679
chr17:26493271	1	0.0909091	0.909091	0.00995405	1	1
chr19:51144451	0	0.909091	-0.909091	0.000402954	1	0.235
chr2:34026433	0.0909091	1	-0.909091	1.29435e-05	1	0.0147464			C230014O12Rik
chr2:86651062	0.909091	0	0.909091	0.0117689	1	1
chr3:74190620	0.909091	0	0.909091	0.00216419	1	0.791798
chr4:143882086	0	0.909091	-0.909091	0.0154681	1	1
chr4:153935556	1	0.0909091	0.909091	0.0356979	1	1
chr6:125286004	0	0.909091	-0.909091	0.0049843	1	1	Tuba3a	Tuba3a		Y
chr7:53934001	0	0.909091	-0.909091	0.00602261	1	1
chr7:53934097	0	0.909091	-0.909091	0.00602261	1	1
chr4:12087054	0.0181818	0.926829	-0.908647	2.893e-10	0.000242871	1.69822e-06	Tmem67		Tmem67
chr2:28282686	0.928571	0.0204082	0.908163	1.78673e-10	0.00015	1.16297e-06
chr6:75736545	0.037037	0.944444	-0.907407	5.81196e-05	1	0.0507281
chr11:61700626	0.0454545	0.952381	-0.906926	0.000215482	1	0.143968			Fam83g,Slc5a10
chr1:172535108	0.90625	0	0.90625	1.22397e-06	1	0.00208885			Cfap45
chr3:100446323	0	0.90625	-0.90625	8.21855e-13	6.90023e-07	1.07824e-08
chr6:78232349	0	0.90625	-0.90625	1.59681e-13	1.34069e-07	2.5784e-09
chr11:88949599	0.958333	0.0526316	0.905702	0.000577643	1	0.307826			Scpep1
chr11:46539747	0.0576923	0.962963	-0.905271	5.98133e-09	0.00502098	2.34685e-05
chr1:165772512	0	0.904762	-0.904762	2.24847e-10	0.000188764	1.3952e-06			Creg1
chr11:67298563	0	0.904762	-0.904762	0.000402277	1	0.235		Myh8		Y
chr12:110035253	0.0952381	1	-0.904762	0.00734776	1	1
chr14:100099133	0	0.904762	-0.904762	0.0344986	1	1			Klf12
chr17:31796445	0	0.904762	-0.904762	0.000402277	1	0.235
chr17:32197604	0	0.904762	-0.904762	1.10497e-05	1	0.0130675		Brd4
chr4:134625950	0.0952381	1	-0.904762	0.00307829	1	1			Man1c1
chr5:119851133	0.904762	0	0.904762	0.00802684	1	1			Tbx5
chr11:37114110	0.903226	0	0.903226	7.86118e-09	0.00659892	2.93363e-05
chr12:109892723	0	0.903226	-0.903226	2.81224e-06	1	0.00421663
chr17:22394713	0.903226	0	0.903226	0.00103806	1	0.465604
chr17:34582814	0	0.903226	-0.903226	2.3692e-08	0.0198871	7.74052e-05		Notch4
chr9:89805872	0.0227273	0.925926	-0.903199	9.68322e-08	0.0812757	0.000262212
chr10:20266616	0.902439	0	0.902439	1.99978e-05	1	0.0210417			Map7
chr6:53580040	0.901961	0	0.901961	6.92079e-09	0.00580956	2.6414e-05			Creb5
chr12:109870203	0.933333	0.0322581	0.901075	1.01123e-06	0.848617	0.00182207
chr11:5717550	0	0.9	-0.9	0.00392659	1	1		Urgcp
chr11:46693993	0	0.9	-0.9	0.000154961	1	0.110266			Timd2
chr11:61676405	0	0.9	-0.9	0.00392659	1	1			Slc5a10
chr15:50444390	0.9	0	0.9	0.00392659	1	1
chr15:81328060	0.9	0	0.9	0.00204724	1	0.762648			Slc25a17
chr17:32481950	0	0.9	-0.9	0.000154961	1	0.110266			Cyp4f39
chr17:74403553	0.1	1	-0.9	0.0270006	1	1			Slc30a6
chr18:69507507	0	0.9	-0.9	0.0257951	1	1			Tcf4
chr2:8138357	0	0.9	-0.9	5.50818e-05	1	0.0486327
chr2:33688512	0.9	0	0.9	6.77929e-05	1	0.0575558
chr4:144776999	0	0.9	-0.9	5.36009e-07	0.449838	0.0010704
chr4:146063729	1	0.1	0.9	0.0173239	1	1
chr4:149474829	0.0285714	0.928571	-0.9	1.1959e-06	1	0.00206141			Nmnat1
chr5:121349562	0	0.9	-0.9	0.000806508	1	0.388742		Hectd4
chr6:144767746	0	0.9	-0.9	0.0257951	1	1
chr9:24708105	0	0.9	-0.9	0.0106239	1	1
chr1:112348925	0.0322581	0.931034	-0.898776	3.77635e-06	1	0.00543881
chr14:118572640	0.928571	0.030303	0.898268	7.52992e-13	6.32207e-07	1.00358e-08			Abcc4
chr4:50714537	0	0.897959	-0.897959	2.75688e-07	0.231381	0.000625629
chr12:87196842	0.896552	0	0.896552	5.44176e-06	1	0.00733781			Tmed8
chr11:5459188	0.931818	0.0357143	0.896104	4.03436e-06	1	0.00570924
chr11:88947186	0.894737	0	0.894737	1.99904e-05	1	0.0210417		Scpep1
chr14:30554297	0.105263	1	-0.894737	0.00684491	1	1			Tkt
chr18:31931680	0.105263	1	-0.894737	0.0152918	1	1	Lims2		Lims2
chr2:123754616	1	0.105263	0.894737	0.00630489	1	1
chr4:143307478	0	0.894737	-0.894737	0.00171432	1	0.675036
chr4:147910778	0	0.894737	-0.894737	2.43996e-05	1	0.0248112		Plod1
chr4:150781966	0	0.894737	-0.894737	2.24926e-07	0.18878	0.000527542
chr1:59733076	0.0526316	0.947368	-0.894737	0.000893743	1	0.41807
chr1:40392099	0.95	0.0555556	0.894444	0.000260167	1	0.168039
chr4:150044685	0.0681818	0.961538	-0.893357	1.79184e-06	1	0.00287673
chr8:115867133	0.96	0.0666667	0.893333	5.89026e-05	1	0.0510929
chr13:24497828	0	0.892857	-0.892857	4.64497e-06	1	0.00639373
chr12:108319273	0.891892	0	0.891892	0.0011537	1	0.50559			Hhipl1
chr4:140995338	0.891892	0	0.891892	1.65674e-05	1	0.0180193		Atp13a2
chr8:86995026	0.108108	1	-0.891892	0.0020247	1	0.757261
chr4:149066787	0.891304	0	0.891304	4.99365e-06	1	0.00681021			Pex14
chr1:91068286	0.890244	0	0.890244	2.46575e-11	2.07011e-05	1.88216e-07			Lrrfip1
chr1:186809681	1	0.111111	0.888889	0.0310661	1	1
chr11:89523334	0.888889	0	0.888889	0.000159855	1	0.112982			Ankfn1
chr12:31628494	0	0.888889	-0.888889	2.79065e-07	0.234215	0.000629889			Bcap29
chr13:13837206	0.888889	0	0.888889	0.0158653	1	1
chr13:17820045	0	0.888889	-0.888889	0.0232706	1	1
chr13:24785524	0	0.888889	-0.888889	0.0158653	1	1
chr14:42319792	0	0.888889	-0.888889	0.000395132	1	0.232661
chr14:42319855	0	0.888889	-0.888889	0.000395132	1	0.232661
chr14:77514062	0	0.888889	-0.888889	2.27053e-05	1	0.0234786			Enox1
chr3:6164056	0.111111	1	-0.888889	0.025641	1	1
chr4:99984076	0	0.888889	-0.888889	6.29802e-07	0.528546	0.00122981		Pgm2
chr4:120954264	0	0.888889	-0.888889	0.00173687	1	0.681481
chr4:149474378	0.111111	1	-0.888889	0.00819699	1	1			Nmnat1
chr6:34218899	1	0.111111	0.888889	0.000917516	1	0.424227
chr6:68003738	1	0.111111	0.888889	0.025641	1	1
chr7:31454310	0	0.888889	-0.888889	0.0160682	1	1
chrX:76449271	0	0.888889	-0.888889	1.0265e-07	0.0861579	0.00027019
chr2:81750736	0.96	0.0714286	0.888571	0.00514318	1	1
chr12:109876936	0.0384615	0.925926	-0.887464	3.32092e-05	1	0.0320021
chr2:19096507	0.0357143	0.923077	-0.887363	2.76986e-06	1	0.00416796
chr8:117856399	0.885714	0	0.885714	7.1996e-06	1	0.00920119
chr11:51551998	0	0.884615	-0.884615	0.0338416	1	1		Col23a1
chr14:109941807	0.884615	0	0.884615	0.00453219	1	1
chr15:81730723	0.884615	0	0.884615	0.00421045	1	1	Rangap1
chr4:143749604	0	0.884615	-0.884615	7.93888e-09	0.00666412	2.93653e-05
chr2:135100259	0.0208333	0.904762	-0.883929	5.85181e-09	0.00491228	2.32488e-05			Plcb1
chr2:27986853	0.883333	0	0.883333	2.39945e-05	1	0.0245697			Col5a1
chr17:33788572	0.0769231	0.96	-0.883077	0.00498843	1	1
chr1:135752128	0.117647	1	-0.882353	0.0302426	1	1		Csrp1
chr11:57481487	1	0.117647	0.882353	0.0302426	1	1
chr3:10765525	0	0.882353	-0.882353	0.000572201	1	0.305436
chr4:148146686	0	0.882353	-0.882353	0.0077421	1	1	Mir7022		Fbxo6
chr7:125108048	0.882353	0	0.882353	1.27517e-06	1	0.00215001
chr9:21740627	0	0.882353	-0.882353	0.000821054	1	0.394169			Ldlr
chr4:148101113	0	0.880952	-0.880952	9.7386e-08	0.0817405	0.000262212		Draxin
chr13:24861090	0	0.88	-0.88	0.00114885	1	0.503989			D130043K22Rik
chr17:74793102	0	0.88	-0.88	7.76788e-06	1	0.0097933			Ttc27
chr4:86426550	0.88	0	0.88	0.00206335	1	0.766934		Adamtsl1
chr9:21266918	0	0.88	-0.88	9.25706e-06	1	0.0113471		Atg4d
chr9:61132071	0.88	0	0.88	1.21493e-06	1	0.00208189
chrX:76783237	0.878788	0	0.878788	0.000583492	1	0.310084
chr9:115869185	0.878049	0	0.878049	0.000168812	1	0.118317
chr17:8970002	0.0961538	0.971429	-0.875275	6.75154e-07	0.566603	0.00130022			Pde10a
chr1:20933115	0	0.875	-0.875	0.00244716	1	0.866993			Paqr8
chr10:75945618	0	0.875	-0.875	0.00632184	1	1
chr10:80200788	0	0.875	-0.875	0.000770873	1	0.378519			Bc1
chr14:11654813	0.875	0	0.875	0.000120225	1	0.0911078			Ptprg
chr14:12883678	0	0.875	-0.875	0.0102843	1	1
chr15:41707557	0.875	0	0.875	0.00151687	1	0.619779			Oxr1
chr15:73044251	0	0.875	-0.875	0.000216216	1	0.144199			Trappc9
chr15:81512881	0.875	0	0.875	0.00406181	1	1
chr17:27820686	0	0.875	-0.875	0.000770873	1	0.378519	Ilrun			Y
chr2:35490048	0.875	0	0.875	0.00748031	1	1
chr2:146682905	0	0.875	-0.875	0.0223372	1	1
chr4:106209460	0	0.875	-0.875	0.00207539	1	0.770044
chr4:139365375	0.875	0	0.875	6.84877e-05	1	0.0579532		Emc1
chr4:141079656	0.875	0	0.875	0.00813824	1	1
chr6:78790712	0	0.875	-0.875	0.00632184	1	1
chr9:21283692	0	0.875	-0.875	7.92591e-09	0.00665325	2.93653e-05			Kri1
chr9:103570058	0.875	0	0.875	0.000966991	1	0.441751			Tmem108
chrX:81434770	0.875	0	0.875	0.0359833	1	1			4930595M18Rik
chr17:31737015	0.909091	0.0344828	0.874608	3.93403e-05	1	0.0366212
chr4:141026383	0.0714286	0.944444	-0.873016	0.00457271	1	1			Crocc
chr11:66041895	0.872727	0	0.872727	7.07462e-07	0.593714	0.00135006			Dnah9
chr12:86734285	0.872727	0	0.872727	4.39242e-08	0.0368689	0.000131718	Lrrc74a
chr13:23778628	0.871795	0	0.871795	7.89846e-05	1	0.0645763
chr10:111336279	0.909091	0.0384615	0.870629	0.000437086	1	0.250684
chr4:134679891	0.0263158	0.896552	-0.870236	5.70591e-07	0.478858	0.00112729			Man1c1
chr17:50100361	0.0333333	0.903226	-0.869892	8.89152e-06	1	0.0110769			Rftn1
chr11:112886310	0.0714286	0.941176	-0.869748	0.000241209	1	0.157682
chr17:74790683	0	0.869565	-0.869565	0.00197913	1	0.744526			Ttc27
chr2:25346254	0.869565	0	0.869565	0.0327991	1	1			Man1b1
chr6:53635409	0.974359	0.105263	0.869096	0.000901336	1	0.420918			Creb5
chr4:147219586	0	0.869048	-0.869048	1.02948e-09	0.000864239	5.1453e-06
chr7:17085468	0.868421	0	0.868421	2.01081e-05	1	0.0211312			Psg16
chr14:12884725	0	0.867925	-0.867925	6.83169e-07	0.573329	0.00130978
chr1:183689050	0	0.866667	-0.866667	1.19361e-06	1	0.00206141
chr14:63255361	1	0.133333	0.866667	0.0438716	1	1
chr16:29542829	0	0.866667	-0.866667	0.00130708	1	0.556395			Atp13a4
chr17:8513432	0	0.866667	-0.866667	0.035194	1	1
chr18:58958150	0	0.866667	-0.866667	1.06362e-06	0.892573	0.00188412			Adamts19
chr18:62858354	0.133333	1	-0.866667	0.0183548	1	1
chr19:11285309	0.866667	0	0.866667	0.00674933	1	1			4930526L06Rik
chr2:85156696	0.866667	0	0.866667	0.00674933	1	1
chr3:69950518	0	0.866667	-0.866667	5.44444e-06	1	0.00733781
chr3:87568032	0.0333333	0.9	-0.866667	2.74722e-05	1	0.0274609
chr3:90100858	1	0.133333	0.866667	0.0255098	1	1		Tpm3
chr4:148128074	0	0.866667	-0.866667	0.000491322	1	0.27235			Draxin
chr5:116980598	0	0.866667	-0.866667	0.0145713	1	1
chr6:75431073	0.866667	0	0.866667	4.40266e-05	1	0.0400078
chr8:116096423	0.866667	0	0.866667	0.00674933	1	1
chr9:38011106	0.866667	0	0.866667	0.0354297	1	1
chr9:90905996	0	0.866667	-0.866667	0.0312308	1	1
chr9:103605764	0	0.866667	-0.866667	1.52932e-05	1	0.016896			Tmem108
chr6:44315503	0.0454545	0.911765	-0.86631	0.000105795	1	0.0827877
chr8:90399712	0.909091	0.0434783	0.865613	0.000228974	1	0.150792
chr17:30807444	0.0666667	0.931034	-0.864368	0.00279851	1	0.954809			Dnah8
chr1:171128103	0.863636	0	0.863636	0.000908497	1	0.42215
chr11:89114733	0.863636	0	0.863636	0.0164978	1	1
chr2:27462981	0.863636	0	0.863636	0.0090186	1	1			Brd3
chr2:27613387	1	0.136364	0.863636	0.00185346	1	0.713575
chr2:35625873	0.863636	0	0.863636	2.73748e-06	1	0.00412664			Dab2ip
chr2:41698889	0	0.863636	-0.863636	5.68218e-06	1	0.00760936			Lrp1b
chr8:95309551	0.878788	0.0166667	0.862121	6.94439e-12	5.83027e-06	6.47877e-08
chr15:60214577	0.862069	0	0.862069	0.00451421	1	1
chr13:24616789	0	0.861111	-0.861111	7.16682e-05	1	0.0602971			Ripor2
chr6:46299730	0.860465	0	0.860465	2.5526e-07	0.214237	0.000585602			Cntnap2
chr4:141219708	0.96	0.1	0.86	0.00123028	1	0.531386			Cplane2
chr3:121081906	0	0.859649	-0.859649	1.49554e-11	1.25559e-05	1.25574e-07
chr4:63377100	0.0454545	0.904762	-0.859307	0.000259731	1	0.167887			Akna
chr14:77123675	0.0740741	0.931818	-0.857744	4.04694e-05	1	0.0372592
chr4:118390418	0.025	0.882353	-0.857353	1.92278e-07	0.161381	0.000463929			Szt2
chr1:80586798	0	0.857143	-0.857143	0.00033243	1	0.203001		Dock10
chr11:61463251	0	0.857143	-0.857143	1.06569e-07	0.0894473	0.000279629
chr13:51071458	0	0.857143	-0.857143	0.0455551	1	1
chr13:59224102	0	0.857143	-0.857143	7.159e-05	1	0.0602917
chr14:99587120	0.857143	0	0.857143	1.7038e-08	0.0143019	5.83921e-05
chr14:108553070	0.857143	0	0.857143	0.0161818	1	1
chr17:9101252	0	0.857143	-0.857143	1.52559e-06	1	0.00251171
chr17:34559280	0	0.857143	-0.857143	0.014576	1	1
chr2:84795307	0.857143	0	0.857143	0.00036367	1	0.217491
chr2:91298645	0.857143	0	0.857143	0.0455551	1	1			1110051M20Rik
chr2:91298681	0.857143	0	0.857143	0.0455551	1	1			1110051M20Rik
chr2:91298693	0.857143	0	0.857143	0.0455551	1	1			1110051M20Rik
chr3:120868879	0	0.857143	-0.857143	1.85747e-08	0.0155918	6.3143e-05			6530403H02Rik
chr4:76136917	0	0.857143	-0.857143	0.0319463	1	1		Ptprd
chr4:130200472	0.857143	0	0.857143	0.00466149	1	1
chr4:150067378	0	0.857143	-0.857143	0.00033243	1	0.203001
chr5:116980618	0	0.857143	-0.857143	0.014576	1	1
chr6:54493481	0	0.857143	-0.857143	3.62006e-05	1	0.0341145			Wipf3
chr9:99362064	0	0.857143	-0.857143	0.00651962	1	1
chr3:78348339	0.147059	1	-0.852941	0.000530589	1	0.288171
chr2:18642419	0.0222222	0.875	-0.852778	2.64036e-07	0.221603	0.000604085
chr3:32285015	0.947368	0.0952381	0.85213	0.00167565	1	0.663347
chr2:85212980	0.851852	0	0.851852	2.27053e-05	1	0.0234786
chr10:79987720	0	0.851064	-0.851064	5.23066e-14	4.39172e-08	9.75988e-10	Cnn2		Bc1
chrX:75690679	0.0163934	0.866667	-0.850273	2.1972e-09	0.0018445	1.03645e-05
chr11:58155623	0	0.85	-0.85	5.18712e-07	0.435324	0.00104446			Gemin5
chr11:61195580	0.1	0.95	-0.85	0.00189055	1	0.722206
chr2:85102244	0	0.85	-0.85	1.40195e-08	0.0117682	4.92535e-05
chr3:76506430	0.85	0	0.85	0.000153305	1	0.109495			Fstl5
chr6:17544992	0.030303	0.88	-0.849697	9.17316e-06	1	0.0113047			Met
chr4:147219520	0	0.849558	-0.849558	5.6935e-05	1	0.0499537
chr12:108378370	0.848485	0	0.848485	0.000391772	1	0.231006			Eml1
chr2:134832454	0	0.848485	-0.848485	0.00896982	1	1			Plcb1
chr7:125676473	0.847458	0	0.847458	5.70678e-10	0.000479085	3.07162e-06			Gtf3c1
chr1:59729147	0.0526316	0.9	-0.847368	0.00334205	1	1
chr2:123754638	0.9	0.0526316	0.847368	0.00334205	1	1
chr13:59294611	0.0909091	0.9375	-0.846591	0.00261421	1	0.911559
chr2:84658999	0.0769231	0.923077	-0.846154	0.0130187	1	1	Btbd18,Ctnnd1			Y
chr11:62474772	0.846154	0	0.846154	0.0149696	1	1			Pigl
chr11:112267925	0	0.846154	-0.846154	0.000835909	1	0.398704
chr12:32014441	0	0.846154	-0.846154	1.00693e-07	0.0845151	0.000265871			Prkar2b
chr12:93445132	0	0.846154	-0.846154	0.000501266	1	0.276175	4930559C10Rik
chr12:109834357	0	0.846154	-0.846154	0.0331194	1	1
chr6:54536892	0	0.846154	-0.846154	0.0023573	1	0.846585			Scrn1
chr7:15576273	0.846154	0	0.846154	4.7648e-05	1	0.0429041
chr9:21795304	0	0.846154	-0.846154	0.000835909	1	0.398704		Kank2		Y
chr4:147219604	0	0.845238	-0.845238	2.36889e-09	0.00198862	1.09288e-05
chr1:91569302	0.84375	0	0.84375	2.05208e-07	0.172232	0.000489071
chr19:11285631	0	0.84375	-0.84375	3.08005e-05	1	0.0300719			4930526L06Rik
chr1:59466680	0	0.842105	-0.842105	1.926e-05	1	0.0203675
chr10:79549119	0	0.842105	-0.842105	1.26811e-06	1	0.00215001			Mier2
chr10:81584568	0	0.842105	-0.842105	0.00375883	1	1			Tle2
chr10:81584581	0	0.842105	-0.842105	0.00375883	1	1			Tle2
chr14:94281252	0	0.842105	-0.842105	1.42191e-11	1.19377e-05	1.21828e-07
chr2:81696960	0	0.842105	-0.842105	0.000342877	1	0.208471
chr1:172511944	0.882353	0.0416667	0.840686	0.000294663	1	0.185469
chr1:116903410	1	0.16	0.84	0.0140039	1	1
chr12:109922667	0	0.84	-0.84	0.00885488	1	1
chr13:58360082	0	0.84	-0.84	0.00433058	1	1
chr2:34067568	0	0.84	-0.84	0.000125208	1	0.0940351			C230014O12Rik
chr7:58853787	0	0.84	-0.84	2.86043e-06	1	0.00427362
chr12:88049019	0.866667	0.0277778	0.838889	2.33713e-05	1	0.0240488
chr9:90836441	0.0384615	0.877193	-0.838731	6.39718e-12	5.37086e-06	6.0649e-08
chr12:91382313	0	0.83871	-0.83871	2.81224e-06	1	0.00421663			Cep128
chr13:70103670	0	0.83871	-0.83871	7.80926e-10	0.000655582	4.04758e-06			Gm3772
chr3:122961216	0.83871	0	0.83871	0.00232296	1	0.837476		Usp53
chr19:17028015	0.037037	0.875	-0.837963	0.00128692	1	0.55019			Prune2
chr17:32333966	0.9	0.0625	0.8375	0.0084353	1	1			Akap8l
chr15:73039408	0.0384615	0.875	-0.836538	0.000213105	1	0.142691			Trappc9
chr17:86172567	0.875	0.0384615	0.836538	0.00152656	1	0.621923			Prkce
chr17:34633754	0.836364	0	0.836364	0.0014023	1	0.583591
chr14:99845005	0.0576923	0.893617	-0.835925	3.23999e-08	0.027196	0.00010151
chr17:31803124	0.869565	0.0344828	0.835082	4.21913e-05	1	0.0386748
chr10:81587864	0.0952381	0.930233	-0.834994	2.53614e-06	1	0.00387883			Tle2	Y
chr1:99092867	0	0.833333	-0.833333	0.000659196	1	0.338117
chr1:134153335	0.833333	0	0.833333	0.0350877	1	1
chr12:108378339	0.833333	0	0.833333	0.000790759	1	0.384625			Eml1
chr13:12184969	0.833333	0	0.833333	1.4152e-05	1	0.0158227		Gm10336
chr13:23428801	0	0.833333	-0.833333	3.58813e-13	3.01259e-07	5.19447e-09			C230035I16Rik
chr2:8138189	0	0.833333	-0.833333	0.00188899	1	0.721937
chr2:84800279	0.833333	0	0.833333	0.00218115	1	0.796958			Ube2l6
chr2:105287557	0	0.833333	-0.833333	0.000778206	1	0.380119			Them7
chr2:135615571	0	0.833333	-0.833333	2.40338e-06	1	0.00370958
chr2:168730748	0.833333	0	0.833333	0.0287574	1	1			Atp9a
chr3:71018741	0.0952381	0.928571	-0.833333	0.000787201	1	0.383397
chr3:87555244	0	0.833333	-0.833333	0.00584083	1	1			Etv3l
chr3:111586675	0	0.833333	-0.833333	0.0350877	1	1
chr3:111586696	0	0.833333	-0.833333	0.0350877	1	1
chr4:63374138	0	0.833333	-0.833333	0.00011013	1	0.0854635			Akna
chr4:98873498	0	0.833333	-0.833333	0.00470085	1	1
chr4:147219598	0	0.833333	-0.833333	2.39032e-09	0.00200661	1.09674e-05
chr5:82640003	0	0.833333	-0.833333	0.00191722	1	0.73003
chr5:111270317	0.833333	0	0.833333	0.0445476	1	1			Ttc28
chr5:114986812	0	0.833333	-0.833333	0.0350877	1	1
chr5:119743809	0.833333	0	0.833333	0.0176229	1	1
chr5:120990719	0	0.833333	-0.833333	0.00584083	1	1			Rph3a
chr6:5594086	0	0.833333	-0.833333	0.00371324	1	1
chr6:77275299	0	0.833333	-0.833333	0.00572278	1	1			Ctnna2
chr7:71962162	0.833333	0	0.833333	0.0287574	1	1	Gm36633,1700011C11Rik		1700011C11Rik
chr7:79121839	0	0.833333	-0.833333	0.00869565	1	1		Hapln3
chr9:16959022	0	0.833333	-0.833333	0.0350877	1	1
chr9:17659301	0	0.833333	-0.833333	1.84332e-09	0.00154743	8.79407e-06
chr9:22158069	0	0.833333	-0.833333	1.81606e-05	1	0.0194747		Pigyl
chrX:79527113	0.833333	0	0.833333	0.00260602	1	0.909458
chr4:147863297	0.0869565	0.92	-0.833043	0.000602915	1	0.317194			Miip
chr12:86534151	0.0833333	0.913043	-0.82971	0.000523671	1	0.285197
chr12:108374884	0.828571	0	0.828571	0.00503494	1	1			Eml1
chr11:111075966	0	0.826923	-0.826923	2.33139e-12	1.9574e-06	2.71884e-08		Kcnj2
chr17:8746741	0	0.826087	-0.826087	3.46583e-05	1	0.0330693			Pde10a
chr5:121452684	0	0.826087	-0.826087	0.00208094	1	0.771764	Tmem116,Erp29			Y
chr10:80607660	0.0322581	0.857143	-0.824885	5.8164e-06	1	0.00771528			Scamp4
chr2:18641982	0	0.824561	-0.824561	2.51369e-13	2.1105e-07	3.83751e-09
chr4:148915739	0.0555556	0.88	-0.824444	0.00130718	1	0.556395			Casz1
chr11:4971994	0.823529	0	0.823529	9.28909e-05	1	0.074424			Ap1b1
chr12:110128514	0	0.823529	-0.823529	8.7947e-08	0.0738184	0.000242115
chr2:134946639	0	0.823529	-0.823529	1.81513e-13	1.52399e-07	2.87563e-09			Plcb1
chr6:88997018	0.823529	0	0.823529	0.00749835	1	1
chr9:22199862	0	0.823529	-0.823529	1.82388e-05	1	0.0194944		Zfp872
chr10:10919871	0.848485	0.025641	0.822844	7.58764e-07	0.636763	0.00143169			Grm1
chr12:108311871	0.972973	0.151515	0.821458	0.00016231	1	0.114332		Hhipl1
chr11:88941809	0.821429	0	0.821429	0.0014887	1	0.610947			Scpep1
chr4:147219536	0	0.821429	-0.821429	2.58513e-09	0.00217014	1.1733e-05
chr2:33952119	0.820513	0	0.820513	2.08669e-06	1	0.00328108
chr6:80022208	0.0416667	0.862069	-0.820402	9.68214e-05	1	0.0768399		Lrrtm4
chr1:172561133	0.840708	0.0217391	0.818969	6.69007e-10	0.000561628	3.51084e-06			Vsig8
chr4:143358794	0.0441176	0.862745	-0.818627	2.74159e-10	0.000230161	1.63262e-06			Lrrc38
chr1:72160694	0	0.818182	-0.818182	0.00438544	1	1		Mreg
chr1:91819525	0	0.818182	-0.818182	6.38377e-07	0.535742	0.00124366			Twist2
chr14:11580898	0	0.818182	-0.818182	0.0133968	1	1			Ptprg
chr16:46047537	0	0.818182	-0.818182	0.0133968	1	1			Cd96
chr17:34577557	0	0.818182	-0.818182	2.83232e-05	1	0.0280776		Notch4
chr19:15328626	0	0.818182	-0.818182	0.0133968	1	1
chr4:143775244	0	0.818182	-0.818182	0.00154553	1	0.625603
chr7:53934145	0	0.818182	-0.818182	0.0116078	1	1
chr9:103492520	0	0.818182	-0.818182	0.000100149	1	0.0790323			Tmem108
chrX:135671894	0.818182	0	0.818182	0.0338831	1	1			Tcp11x2
chr17:79926084	0.181818	1	-0.818182	0.0323875	1	1
chr4:138706420	1	0.181818	0.818182	0.0302276	1	1
chr13:57474570	0	0.814815	-0.814815	0.00996842	1	1			Spock1
chr17:49834462	0	0.814815	-0.814815	4.05155e-06	1	0.00570924			Kif6
chr7:30745841	0	0.814815	-0.814815	9.19556e-06	1	0.0113047
chr11:108644596	0	0.8125	-0.8125	0.0160607	1	1			Cep112
chr12:104828866	0	0.8125	-0.8125	1.75823e-07	0.14757	0.000426678			Clmn
chr14:77281643	0	0.8125	-0.8125	0.000578143	1	0.307826			Enox1
chr19:22569307	0.8125	0	0.8125	0.00152949	1	0.622815			Trpm3
chr2:27264688	0.8125	0	0.8125	0.000518527	1	0.284008			Vav2
chr7:69115378	0.1875	1	-0.8125	0.0381992	1	1
chr8:124865504	0	0.8125	-0.8125	0.000272641	1	0.173296			Gnpat
chr9:22079919	0.0625	0.875	-0.8125	1.8645e-05	1	0.0198169			Gm16845,Ecsit
chr4:118381336	0.888889	0.0769231	0.811966	0.00920964	1	1			Szt2
chr2:33463614	0.810811	0	0.810811	0.0185535	1	1			Zbtb43
chr4:143013892	0	0.810811	-0.810811	4.04742e-06	1	0.00570924
chr10:20154719	0.809524	0	0.809524	4.46564e-05	1	0.0404924			Map7
chr17:34163588	0	0.809524	-0.809524	6.62457e-06	1	0.00859715
chr17:51628409	0	0.809524	-0.809524	0.00410327	1	1
chr8:88220110	0.0909091	0.9	-0.809091	0.0463845	1	1			Tent4b
chr12:88194845	0.807692	0	0.807692	0.0183261	1	1
chr4:12934296	0.807692	0	0.807692	0.03489	1	1			Triqk
chr6:77878222	0	0.807692	-0.807692	1.44688e-09	0.00121464	7.18863e-06			Ctnna2
chr8:61715578	0	0.807692	-0.807692	0.000550902	1	0.295759			Palld
chrX:76560268	0.807692	0	0.807692	0.03489	1	1
chr14:7873329	0.806452	0	0.806452	5.7471e-06	1	0.00765966			Flnb
chr2:156362986	0.108108	0.913043	-0.804935	0.000122761	1	0.0924459			Cnbd2
chr2:156362997	0.108108	0.913043	-0.804935	0.000122761	1	0.0924459			Cnbd2
chr2:156363028	0.108108	0.913043	-0.804935	0.000122761	1	0.0924459			Cnbd2
chr15:37976833	0.804878	0	0.804878	4.36088e-05	1	0.0397141			Ubr5
chr10:20157988	0.0540541	0.857143	-0.803089	1.25919e-05	1	0.0144635			Map7
chr7:125572102	0.925	0.122449	0.802551	4.75027e-06	1	0.00650667			Il4ra
chr18:61817363	0.103448	0.904762	-0.801314	0.00063799	1	0.330063			Ablim3
chr1:180519377	0.8	0	0.8	0.00962551	1	1
chr10:12664921	0.8	0	0.8	0.0364962	1	1			Utrn
chr10:80994219	0	0.8	-0.8	0.00615385	1	1			Gng7
chr11:8547083	0	0.8	-0.8	0.0172249	1	1			Tns3
chr11:97054797	0	0.8	-0.8	0.00113339	1	0.49825		Osbpl7
chr11:111056908	0.8	0	0.8	0.000500505	1	0.276088
chr11:120388595	0.8	0	0.8	0.0308441	1	1			Nploc4
chr13:51959684	0.8	0	0.8	0.0346227	1	1
chr13:67775866	0	0.8	-0.8	0.00842809	1	1
chr14:41724456	0	0.8	-0.8	0.00464723	1	1
chr14:56116074	0	0.8	-0.8	0.00298797	1	1
chr14:109088349	0.8	0	0.8	0.00068057	1	0.345492
chr15:73127149	0	0.8	-0.8	0.0163389	1	1			Ago2
chr17:90910601	0.9	0.1	0.8	0.0485131	1	1			Nrxn1
chr2:20035197	0	0.8	-0.8	0.0251256	1	1
chr2:84152759	0.8	0	0.8	0.00298797	1	1
chr2:84811026	0	0.8	-0.8	0.0257951	1	1
chr2:104668504	0	0.8	-0.8	0.00400445	1	1
chr3:138068503	0	0.8	-0.8	0.00962551	1	1		1110002E22Rik
chr4:118295269	0.8	0	0.8	2.37972e-05	1	0.0244271
chr6:37246157	0	0.8	-0.8	0.0325077	1	1			Dgki
chr6:53394621	0.8	0	0.8	0.00999654	1	1			Creb5
chr7:19734920	0.8	0	0.8	0.0257951	1	1			Nectin2
chr8:47674813	0	0.8	-0.8	0.0257951	1	1	Ing2	Ing2		Y
chr9:56882198	0	0.8	-0.8	0.0260062	1	1			Cspg4
chr9:103499089	0	0.8	-0.8	0.00400445	1	1		Tmem108
chrX:146656766	0	0.8	-0.8	0.00298797	1	1
chr2:35127911	0.0714286	0.869565	-0.798137	0.00548966	1	1			Cntrl
chr11:61212265	0.0769231	0.875	-0.798077	0.0351824	1	1		Aldh3a1
chr4:147219542	0	0.797619	-0.797619	5.89766e-09	0.00495075	2.32488e-05
chr4:147219584	0	0.797619	-0.797619	5.89766e-09	0.00495075	2.32488e-05
chr1:72322910	0	0.794872	-0.794872	5.39857e-06	1	0.00729941			Xrcc5
chr14:21012712	0.931034	0.136364	0.794671	0.00238973	1	0.854214			Vcl
chr7:124688020	0.794118	0	0.794118	0.00502376	1	1			3100003L05Rik
chr11:82444721	0.923077	0.129032	0.794045	0.00263589	1	0.916074		Tmem132e
chr7:71376365	0.793103	0	0.793103	0.0358404	1	1
chr8:81198265	1	0.206897	0.793103	0.0211748	1	1
chr2:25366343	0	0.792453	-0.792453	4.05771e-09	0.00340627	1.70354e-05	Uap1l1
chr1:132114892	0	0.791667	-0.791667	4.02138e-05	1	0.0370735		Cdk18
chr11:102840559	1	0.208333	0.791667	0.00435418	1	1			Eftud2
chr13:58371849	0	0.791667	-0.791667	0.000228292	1	0.150697
chr14:12888103	0.125	0.916667	-0.791667	0.0059876	1	1
chr6:77473567	0	0.791667	-0.791667	0.000489578	1	0.27228			Ctnna2
chr10:79804557	0.117647	0.909091	-0.791444	0.0158134	1	1			Palm,Bc1
chr11:8484559	0.83871	0.047619	0.791091	0.000410842	1	0.238401			Tns3
chr17:34568517	0.166667	0.956522	-0.789855	0.00170534	1	0.672252		Notch4
chr1:184245096	0	0.789474	-0.789474	3.50057e-05	1	0.033325
chr11:67253387	0.789474	0	0.789474	1.90942e-06	1	0.00303647		Myh4
chr19:21798240	0	0.789474	-0.789474	0.0353335	1	1		Cemip2
chr4:106590416	0	0.789474	-0.789474	1.54756e-17	1.29939e-11	6.49707e-13
chr19:25699017	0.888889	0.1	0.788889	0.049148	1	1
chr11:96150394	0	0.787879	-0.787879	0.0101983	1	1			Ttll6
chr13:46595036	0	0.787879	-0.787879	2.05083e-08	0.0172148	6.91563e-05			Cap2
chr2:20857705	0.787879	0	0.787879	0.010443	1	1			Arhgap21
chr6:53563801	0.075	0.862745	-0.787745	1.52448e-09	0.00127978	7.52965e-06			Creb5
chr1:36781870	0.785714	0	0.785714	0.00115779	1	0.507116			Zap70
chr1:86582482	0	0.785714	-0.785714	0.00662411	1	1	Pde6d,Cops7b	Pde6d		Y
chr1:156214757	0	0.785714	-0.785714	0.00303295	1	1
chr1:172457625	0.785714	0	0.785714	0.000187009	1	0.128602
chr11:6847418	0	0.785714	-0.785714	0.00634845	1	1
chr11:61781005	0.785714	0	0.785714	0.0145771	1	1			Ulk2
chr11:97079465	0	0.785714	-0.785714	4.65657e-05	1	0.0420421
chr12:108378323	0	0.785714	-0.785714	9.41863e-08	0.0790551	0.000256058			Eml1
chr17:8939089	0	0.785714	-0.785714	0.0172452	1	1			Pde10a
chr19:53457977	0	0.785714	-0.785714	4.65657e-05	1	0.0420421			Mirt1
chr19:53485410	0	0.785714	-0.785714	0.000970648	1	0.443181
chr4:47564224	0	0.785714	-0.785714	2.41581e-05	1	0.024677
chr4:130122577	0.785714	0	0.785714	4.0525e-06	1	0.00570924			Pef1
chr3:120840636	0	0.784314	-0.784314	7.06014e-09	0.00592653	2.67184e-05			6530403H02Rik
chr13:70320229	0.883721	0.1	0.783721	0.00109527	1	0.486845
chr4:138901741	0.92	0.136364	0.783636	0.00226445	1	0.822031			Otud3
chr1:153954911	0.95	0.166667	0.783333	0.00416079	1	1
chr1:184782381	0	0.782609	-0.782609	0.00045145	1	0.256643
chr4:148890702	0	0.782609	-0.782609	0.0180737	1	1			Casz1
chr5:23774447	0	0.782609	-0.782609	0.0180737	1	1			Pus7
chr6:77239806	0	0.782609	-0.782609	9.35845e-06	1	0.0114379			Ctnna2
chr2:83767528	0.909091	0.12766	0.781431	3.50902e-06	1	0.00512412			Itgav
chr11:5898394	0	0.780488	-0.780488	3.37904e-08	0.0283632	0.000105473	Myl7		Myl7
chr13:17949606	0	0.780488	-0.780488	0.0194758	1	1
chr2:28292861	0.780488	0	0.780488	0.000385737	1	0.227928
chr18:62413869	0.0769231	0.857143	-0.78022	0.0328502	1	1			Htr4
chr2:116019721	0.0769231	0.857143	-0.78022	0.0328502	1	1			Meis2
chr4:111466894	0.0952381	0.875	-0.779762	0.0159391	1	1			Agbl4
chr1:132385503	0	0.779412	-0.779412	9.39751e-15	7.89035e-09	2.2034e-10			Tmcc2
chr1:166511839	0	0.777778	-0.777778	0.0103307	1	1
chr10:78905672	0	0.777778	-0.777778	0.00240704	1	0.858167
chr11:34297691	0	0.777778	-0.777778	0.0266694	1	1			Dock2
chr11:44330953	0	0.777778	-0.777778	1.10239e-06	0.925103	0.00193646
chr11:57695406	0	0.777778	-0.777778	0.0266694	1	1			Galnt10
chr11:60115195	0	0.777778	-0.777778	0.0215781	1	1	4930412M03Rik	4930412M03Rik	Rai1	Y
chr13:8827085	0	0.777778	-0.777778	0.0170534	1	1			Wdr37
chr14:77933304	0	0.777778	-0.777778	0.00111117	1	0.491051			Epsti1
chr17:34769918	0	0.777778	-0.777778	0.00162131	1	0.647018
chr2:143631698	0	0.777778	-0.777778	0.00111117	1	0.491051			Pcsk2
chr3:23469210	0	0.777778	-0.777778	0.00137044	1	0.573056
chr4:135200017	0	0.777778	-0.777778	0.000259508	1	0.167872
chr6:32398063	0	0.777778	-0.777778	9.19516e-06	1	0.0113047			Plxna4
chr6:145962112	0.777778	0	0.777778	0.00116027	1	0.507458		Sspn
chr7:19265283	0.777778	0	0.777778	0.0195771	1	1			Vasp
chr7:60974098	0	0.777778	-0.777778	0.00170124	1	0.671265
chr8:95341263	0.777778	0	0.777778	0.000213733	1	0.142998			Usb1
chr8:95235211	0.151515	0.928571	-0.777056	0.0040798	1	1
chr1:165766106	0.0416667	0.818182	-0.776515	0.00239877	1	0.856351			Creg1
chr1:54199718	0.9	0.125	0.775	0.0292979	1	1
chr6:17169047	0	0.775	-0.775	4.19025e-12	3.51803e-06	4.34365e-08			Gm4876
chr12:87168534	0.774648	0	0.774648	6.50503e-05	1	0.0555054		Tmed8
chr4:141025458	0.774194	0	0.774194	6.59859e-09	0.0055391	2.52992e-05		Crocc		Y
chr4:147219578	0	0.77381	-0.77381	6.42828e-09	0.00539615	2.49886e-05
chr10:75967662	0	0.772727	-0.772727	0.00444187	1	1			Gm5134
chr10:80889641	0	0.772727	-0.772727	3.14863e-07	0.264258	0.000697564			Tmprss9
chr18:40932538	0	0.772727	-0.772727	0.00454176	1	1
chr4:149568560	0.772727	0	0.772727	0.00941458	1	1
chr9:114752738	0.772727	0	0.772727	1.63984e-08	0.013765	5.64304e-05
chr17:27469352	0.770833	0	0.770833	0.000801486	1	0.386988			Grm4
chr1:168244139	0.769231	0	0.769231	0.00116033	1	0.507458			Pbx1
chr11:112557200	0.769231	0	0.769231	0.0317104	1	1
chr12:88171941	0.769231	0	0.769231	0.0302879	1	1
chr5:111476574	0.769231	0	0.769231	0.00282694	1	0.960604
chr6:78519272	0	0.769231	-0.769231	0.0058477	1	1
chr8:126601654	0.769231	0	0.769231	0.00297735	1	1
chr9:54824946	0.944444	0.176471	0.767974	0.0191545	1	1
chr13:58005517	0.0625	0.830189	-0.767689	1.61523e-05	1	0.0176359			Klhl3
chr1:105582622	0.833333	0.0666667	0.766667	0.00531302	1	1			Pign
chr2:85130152	0	0.766667	-0.766667	1.21191e-05	1	0.0140939
chr14:47869228	0.142857	0.909091	-0.766234	0.0192035	1	1
chr12:32739489	1	0.235294	0.764706	0.0259577	1	1
chr17:49901352	0	0.764706	-0.764706	0.0164298	1	1			Kif6
chr17:83668870	0.764706	0	0.764706	0.0164298	1	1
chr18:59087175	0.764706	0	0.764706	0.0335469	1	1
chr2:34034077	0	0.764706	-0.764706	0.00770425	1	1			C230014O12Rik
chr2:155845330	1	0.235294	0.764706	0.0264064	1	1
chr13:24214458	0	0.763158	-0.763158	0.00298351	1	1			Carmil1
chr5:117789650	0	0.763158	-0.763158	6.95982e-08	0.0584183	0.000200132
chr13:19011666	0	0.761905	-0.761905	1.1916e-06	0.999953	0.00206141			Amph
chr14:41004407	0.761905	0	0.761905	0.0365943	1	1			Prxl2a
chr16:38005438	0.238095	1	-0.761905	0.00399698	1	1		Gpr156
chr11:61695908	0.02	0.78125	-0.76125	1.30172e-07	0.109257	0.000332217			Fam83g,Slc5a10
chr15:45253518	0.1	0.861111	-0.761111	0.0226145	1	1
chr9:21970912	0.025641	0.785714	-0.760073	4.14173e-06	1	0.00580572
chr4:130779916	0.76	0	0.76	6.64588e-10	0.00055792	3.50959e-06		Pum1
chr4:82635357	0.933333	0.173913	0.75942	0.010167	1	1
chr5:77002852	0.173913	0.933333	-0.75942	0.00162286	1	0.64703
chr6:145817276	0.206349	0.965517	-0.759168	0.00011987	1	0.0911078		Rassf8
chr1:55165353	0	0.757576	-0.757576	4.34194e-08	0.0364452	0.000130671
chr2:134933571	0.757576	0	0.757576	7.48403e-05	1	0.0622442			Plcb1
chr4:106467612	0.757576	0	0.757576	0.00302681	1	1
chr8:117054904	0.757576	0	0.757576	0.0102669	1	1		Pkd1l2
chr12:112921594	0.142857	0.9	-0.757143	0.0353567	1	1			Jag2
chr19:43482536	0.243902	1	-0.756098	0.0121304	1	1			Cnnm1
chr10:47397225	0.909091	0.153846	0.755245	0.0398955	1	1
chr15:81842138	0.153846	0.909091	-0.755245	0.0293191	1	1
chr11:89507434	0.872727	0.117647	0.75508	0.00421561	1	1			Ankfn1
chr15:31354615	0.192308	0.947368	-0.755061	0.005428	1	1			Ankrd33b
chr19:56621805	0.754717	0	0.754717	8.85384e-07	0.743014	0.0016303
chr9:33131406	0.954545	0.2	0.754545	0.0231824	1	1
chr4:141083540	0.189189	0.941176	-0.751987	0.00266924	1	0.924605
chr13:57868623	0.0952381	0.846154	-0.750916	0.00784055	1	1			Spock1
chr2:156363019	0.162162	0.913043	-0.750881	0.00100062	1	0.453169			Cnbd2
chr2:156363024	0.162162	0.913043	-0.750881	0.00100062	1	0.453169			Cnbd2
chr1:3147841	0.25	1	-0.75	0.0232799	1	1
chr1:33152017	0.916667	0.166667	0.75	0.00519433	1	1
chr1:184019946	0	0.75	-0.75	3.53143e-06	1	0.00514789
chr11:44953963	0	0.75	-0.75	0.00505747	1	1			Ebf1
chr11:45571665	0	0.75	-0.75	0.0238714	1	1
chr11:67086498	0	0.75	-0.75	0.00131839	1	0.559088			Myh3
chr11:95982299	0.05	0.8	-0.75	0.0059527	1	1			Igf2bp1
chr12:28892728	0	0.75	-0.75	0.00312882	1	1
chr12:109859811	0.75	0	0.75	0.00312882	1	1
chr14:10750539	0	0.75	-0.75	0.00461074	1	1			Fhit,Fhitos
chr14:77503633	0	0.75	-0.75	2.66969e-07	0.224064	0.000609136			Enox1,Gm6994
chr15:56213715	0.75	0	0.75	0.000505976	1	0.277677
chr15:76358944	0	0.75	-0.75	0.00131839	1	0.559088
chr15:79027915	0	0.75	-0.75	0.0480549	1	1	H1f0			Y
chr17:8792479	0	0.75	-0.75	0.0480549	1	1			Pde10a
chr17:33948354	0	0.75	-0.75	0.00154175	1	0.625379		Wdr46
chr17:34564437	0	0.75	-0.75	0.00505747	1	1	Notch4	Notch4
chr17:45530837	0.75	0	0.75	0.0480549	1	1			Tcte1
chr19:34371015	0	0.75	-0.75	0.000489578	1	0.27228
chr19:49685780	0	0.75	-0.75	0.015942	1	1
chr2:27925801	0.75	0	0.75	0.000208774	1	0.140642			Col5a1
chr2:140540589	0.75	0	0.75	0.00159184	1	0.638907			Macrod2
chr3:91890582	0.75	0	0.75	0.0297313	1	1
chr3:102235825	0.75	0	0.75	0.0184333	1	1
chr3:154896892	0	0.75	-0.75	0.012209	1	1			Tnni3k
chr4:51299788	0	0.75	-0.75	0.00012222	1	0.0923699
chr4:63407960	0	0.75	-0.75	0.000806508	1	0.388742
chr4:110718128	0.05	0.8	-0.75	0.00268008	1	0.926447			Agbl4
chr4:130053010	0	0.75	-0.75	9.94524e-08	0.0834744	0.000263589			Col16a1
chr4:149474306	0	0.75	-0.75	0.00161645	1	0.645699			Nmnat1
chr5:117131146	0.75	0	0.75	0.0357676	1	1			Taok3
chr7:14004641	0.75	0	0.75	0.0196893	1	1
chr7:23431181	0	0.75	-0.75	0.0170569	1	1			Nlrp5
chr7:27391667	0.75	0	0.75	0.0332372	1	1		Sptbn4
chr8:128557597	0	0.75	-0.75	0.00474497	1	1
chr9:93588298	0.75	0	0.75	0.0086966	1	1
chr9:21970851	0.0285714	0.777778	-0.749206	1.05438e-05	1	0.0126067
chr13:58360156	0.0909091	0.84	-0.749091	0.0206936	1	1
chr12:20232897	1	0.251799	0.748201	0.00345328	1	1
chr8:95235201	0.181818	0.928571	-0.746753	0.00567589	1	1
chr1:183696977	0	0.746032	-0.746032	2.84322e-10	0.000238692	1.68121e-06
chr4:105225744	0.111111	0.857143	-0.746032	0.0351204	1	1			Plpp3
chr4:144455717	0.047619	0.793103	-0.745484	0.000794978	1	0.385397		Aadacl3
chr14:100519662	0.0625	0.807692	-0.745192	0.00328226	1	1
chr6:34309873	0.981818	0.236842	0.744976	0.000360436	1	0.215864			Akr1b3,Gm6644
chr11:72204303	0.74359	0	0.74359	0.0030891	1	1	4933427D14Rik		4933427D14Rik
chr2:71462152	0.742857	0	0.742857	0.0209122	1	1			Metap1d,Mir5098
chr4:149606417	0.742857	0	0.742857	0.00147946	1	0.607748			Clstn1
chr1:40351964	0	0.742424	-0.742424	1.64337e-10	0.000137966	1.07802e-06			Il1rl2
chr7:35565879	0.0909091	0.833333	-0.742424	0.0332513	1	1
chr12:82665239	0.741935	0	0.741935	0.000711206	1	0.355203			Rgs6
chr3:122638040	0.741935	0	0.741935	0.000711206	1	0.355203
chr9:37324183	0.741935	0	0.741935	0.000158691	1	0.112491			Ccdc15
chr15:81842130	0.0769231	0.818182	-0.741259	0.0110104	1	1
chr10:80954596	0	0.740741	-0.740741	0.000116502	1	0.0891721			Gng7
chr12:101735882	0.740741	0	0.740741	0.00270856	1	0.93292
chr7:31130589	0	0.740741	-0.740741	0.0012787	1	0.54779			Gramd1a
chr1:182386723	0.73913	0	0.73913	0.00462287	1	1
chr11:75594252	1	0.26087	0.73913	0.00765323	1	1			Pitpna
chr15:55181073	0.73913	0	0.73913	0.0378185	1	1			Deptor
chr19:16457313	0.73913	0	0.73913	2.91491e-07	0.244643	0.000652671			Gna14
chr4:106546341	0	0.73913	-0.73913	0.000448583	1	0.255186
chr7:12928851	0.73913	0	0.73913	0.000469894	1	0.265511		Rnf225
chr8:95293990	0	0.73913	-0.73913	7.7219e-08	0.0648143	0.000217575			Cngb1
chr8:95329746	0.73913	0	0.73913	5.59272e-05	1	0.0493273		Zfp319
chr15:100727027	0.2	0.9375	-0.7375	0.0217261	1	1			Galnt6
chr16:57436869	0.8	0.0625	0.7375	0.00358081	1	1			Filip1l,Cmss1
chr6:29453340	1	0.263158	0.736842	0.0114568	1	1			Flnc
chr1:36795114	0.736842	0	0.736842	0.035268	1	1		Tmem131
chr11:45062795	0	0.736842	-0.736842	9.74792e-07	0.81804	0.00177162
chr13:59128214	0	0.736842	-0.736842	5.21229e-05	1	0.0465093		Ntrk2
chr16:38487915	0	0.736842	-0.736842	0.0108864	1	1			Cd80
chr9:21970835	0	0.736842	-0.736842	0.000711543	1	0.355203
chr4:43960249	0.0731707	0.809524	-0.736353	7.56716e-05	1	0.0628467			Glipr2
chr17:46345030	0.944444	0.208333	0.736111	0.0163459	1	1
chr9:61544000	0.966667	0.230769	0.735897	0.044703	1	1
chr11:76375100	0.0833333	0.818182	-0.734848	0.0495197	1	1			Nxn
chr11:61230794	0	0.734694	-0.734694	0.000228722	1	0.150778			Aldh3a2
chr2:156362991	0.135135	0.869565	-0.73443	0.000694378	1	0.350173			Cnbd2
chr12:20232858	1	0.266187	0.733813	0.00422216	1	1
chr1:152887405	1	0.266667	0.733333	0.0479798	1	1			Smg7
chr2:17554029	0.0666667	0.8	-0.733333	0.0189099	1	1			Nebl
chr10:68065762	0	0.733333	-0.733333	0.00143327	1	0.593126
chr15:100969569	0	0.733333	-0.733333	0.00143327	1	0.593126			Scn8a
chr3:58971660	0.733333	0	0.733333	0.00674933	1	1
chr9:90945534	0	0.733333	-0.733333	0.00583732	1	1
chr3:84270401	0.142857	0.875	-0.732143	0.0265592	1	1	Trim2		Trim2
chr17:22175461	0.125	0.857143	-0.732143	0.0429069	1	1
chr10:19922494	0.731959	0	0.731959	3.80984e-19	3.19891e-13	2.66579e-14
chr7:17127509	0.731707	0	0.731707	0.0213343	1	1			Psg16
chr1:40462799	0.814815	0.0833333	0.731481	0.0212796	1	1		Il1rl1
chr15:99695417	0.95	0.21875	0.73125	0.00761459	1	1			Asic1
chr11:41248493	0	0.730769	-0.730769	5.94779e-06	1	0.00785235
chr17:71706545	0	0.730769	-0.730769	6.04003e-07	0.506897	0.00118622			Togaram2
chr19:34022413	0.884615	0.153846	0.730769	0.0322167	1	1		Lipk
chr5:117219213	0.730769	0	0.730769	0.0194297	1	1			Taok3
chr9:96906532	0.730769	0	0.730769	0.0101226	1	1
chrX:150373829	0	0.730769	-0.730769	4.91323e-07	0.412342	0.00101362
chr3:75137479	0.136364	0.866667	-0.730303	0.00794452	1	1			Zbbx
chrX:162888206	0.047619	0.777778	-0.730159	0.00540963	1	1	Syap1	Syap1	Bc1	Y
chr6:69914382	0.944444	0.214286	0.730159	0.0280073	1	1
chr18:66152474	0.9375	0.208333	0.729167	0.0141821	1	1			Ccbe1
chr17:64288044	0.0714286	0.8	-0.728571	0.0474308	1	1			Pja2
chr6:105427195	0.958333	0.230769	0.727564	0.0425681	1	1
chr12:112321745	0.0909091	0.818182	-0.727273	0.0120845	1	1
chr15:81709120	0	0.727273	-0.727273	0.014013	1	1			Rangap1
chr16:22637161	0	0.727273	-0.727273	0.0265175	1	1			Dgkg
chr17:29840545	0	0.727273	-0.727273	0.0291621	1	1			Mdga1
chr18:68302957	0.727273	0	0.727273	0.0291621	1	1			Rnmt
chr5:52657233	0	0.727273	-0.727273	0.000402954	1	0.235			Sepsecs
chr7:134767985	0	0.727273	-0.727273	0.0291621	1	1			Dock1
chr8:27153518	0	0.727273	-0.727273	0.000521225	1	0.284742			Rab11fip1
chr8:74547150	0	0.727273	-0.727273	0.0265175	1	1
chr8:116014121	0.727273	0	0.727273	0.000170703	1	0.119344
chr8:125055811	0.727273	0	0.727273	0.00511907	1	1			Disc1
chr4:142903618	0.913043	0.186047	0.726997	0.000120791	1	0.091454
chr12:20232929	1	0.273381	0.726619	0.00472394	1	1
chr3:87066188	0.24	0.965517	-0.725517	0.00661874	1	1
chr2:156363001	0.189189	0.913043	-0.723854	0.00258295	1	0.902532			Cnbd2
chr2:161511665	1	0.276316	0.723684	0.000203335	1	0.137431
chr7:29120654	0.935484	0.212121	0.723363	0.00263111	1	0.914792			Ryr1
chr10:88710456	0	0.722222	-0.722222	0.000269549	1	0.172273
chr12:78914172	0	0.722222	-0.722222	0.000269549	1	0.172273
chr2:33191223	1	0.277778	0.722222	0.049238	1	1			Ralgps1
chr4:111855852	0.277778	1	-0.722222	0.0467042	1	1
chr4:140174032	0.166667	0.888889	-0.722222	0.0367375	1	1			Igsf21
chr7:13259578	0.222222	0.944444	-0.722222	0.0259577	1	1		Zswim9
chr7:31431227	0	0.722222	-0.722222	0.000197185	1	0.134717
chr8:34290047	0.722222	0	0.722222	0.00443168	1	1
chr7:40990051	0.238095	0.96	-0.721905	0.0137394	1	1			4930433I11Rik
chr2:127504163	0.08	0.8	-0.72	0.0244954	1	1			Kcnip3
chrX:48208622	0.08	0.8	-0.72	0.0244954	1	1	Zdhhc9	Zdhhc9
chr15:38281620	0.0666667	0.785714	-0.719048	0.013337	1	1
chr2:140469442	0.71875	0	0.71875	0.000688485	1	0.34832			Macrod2
chr3:103505345	0.71875	0	0.71875	5.65096e-06	1	0.00757965
chr11:5708196	0.0819672	0.8	-0.718033	1.14207e-05	1	0.0133831	Mrps24
chr5:77002896	0.205128	0.923077	-0.717949	0.0114414	1	1
chr15:37089567	0.282051	1	-0.717949	0.0409274	1	1
chr5:121183457	0.025641	0.74359	-0.717949	1.49948e-06	1	0.00247844			Ptpn11
chr3:138654308	0.794872	0.0769231	0.717949	0.0134617	1	1
chr9:21970963	0	0.717391	-0.717391	7.14431e-12	5.99811e-06	6.59204e-08
chr10:111336318	0.909091	0.192308	0.716783	0.0271413	1	1
chr15:81561770	0.716667	0	0.716667	5.58031e-10	0.000468468	3.02293e-06
chr6:143157544	0.8	0.0833333	0.716667	0.0301964	1	1
chr1:187139242	0	0.714286	-0.714286	0.0451128	1	1			Spata17
chr10:68002031	0	0.714286	-0.714286	0.00448919	1	1			Rtkn2
chr10:80003731	0	0.714286	-0.714286	0.00215564	1	0.790002			Bc1,Abca7
chr10:80447424	0	0.714286	-0.714286	0.00805861	1	1
chr10:116274286	0	0.714286	-0.714286	0.0120401	1	1		Ptprr
chr11:54872495	0.714286	0	0.714286	0.0352685	1	1
chr11:98517166	0	0.714286	-0.714286	0.000325771	1	0.199806			Ikzf3
chr11:102398056	0.714286	0	0.714286	0.0352685	1	1			Rundc3a
chr11:114542204	0	0.714286	-0.714286	0.0372671	1	1
chr12:88142692	0.714286	0	0.714286	0.0201035	1	1
chr13:24943448	0	0.714286	-0.714286	0.00072534	1	0.360376	Gpld1	Gpld1
chr13:69968987	0	0.714286	-0.714286	0.0034528	1	1
chr14:33247756	0	0.714286	-0.714286	0.0451128	1	1			Arhgap22
chr15:54610558	0.714286	0	0.714286	0.0402047	1	1
chr15:84715569	0.714286	0	0.714286	0.0169056	1	1			Gm20556
chr15:89555649	0	0.714286	-0.714286	0.0396446	1	1			Shank3
chr17:33595869	0	0.714286	-0.714286	0.000599707	1	0.31617			Myo1f
chr18:46213012	0	0.714286	-0.714286	0.0396446	1	1	Trim36
chr19:5863676	0	0.714286	-0.714286	0.00670029	1	1			Frmd8
chr2:80464948	0.714286	0	0.714286	0.00600578	1	1
chr3:97715485	0	0.714286	-0.714286	0.00981048	1	1		Pde4dip
chr4:107747130	0	0.714286	-0.714286	0.000599707	1	0.31617
chr5:111131689	0.714286	0	0.714286	0.0396446	1	1			Ttc28
chr5:119408639	0	0.714286	-0.714286	0.0145771	1	1
chr7:71731844	0.714286	0	0.714286	0.0451128	1	1
chr7:105685755	0.714286	0	0.714286	0.0451128	1	1		Dnhd1
chr8:33663574	0	0.714286	-0.714286	0.0451128	1	1			Gsr
chr9:21759472	0	0.714286	-0.714286	0.000182827	1	0.126108	Spc24		Spc24
chr9:22878404	0	0.714286	-0.714286	0.0145807	1	1			Bbs9
chr9:106291927	0.714286	0	0.714286	0.000599707	1	0.31617			Poc1a
chr9:108492691	0	0.714286	-0.714286	0.0451128	1	1		Usp19
chr9:22157806	0.224138	0.9375	-0.713362	0.000354761	1	0.213473	Pigyl	Pigyl
chr4:51101069	0.12766	0.83871	-0.71105	0.000113388	1	0.0873794
chr12:88676817	0.709677	0	0.709677	0.042034	1	1
chr9:54621828	0.709677	0	0.709677	0.0206911	1	1			Acsbg1
chr11:112997071	0.8	0.0909091	0.709091	0.0492077	1	1
chr4:143250951	0.0689655	0.777778	-0.708812	0.000144855	1	0.104402
chr10:81524901	0.125	0.833333	-0.708333	0.0311345	1	1	Gna15
chr11:6365073	0	0.708333	-0.708333	8.02346e-05	1	0.0654071
chr14:7905640	0.708333	0	0.708333	0.00257582	1	0.901166		Flnb
chr15:55266129	0.166667	0.875	-0.708333	0.0266901	1	1
chr17:34788465	0	0.708333	-0.708333	7.7444e-05	1	0.0636265
chr5:52580575	0	0.708333	-0.708333	1.0754e-07	0.0902621	0.000281297
chr17:33564125	0.0588235	0.766667	-0.707843	7.65157e-05	1	0.0632973			Myo1f
chr9:22157804	0.105263	0.8125	-0.707237	1.0733e-05	1	0.0127829	Pigyl	Pigyl
chr1:91484157	0.706897	0	0.706897	3.70454e-10	0.000310999	2.08761e-06
chr7:125465230	0.706897	0	0.706897	0.00026379	1	0.169726
chr19:45208839	0.0625	0.769231	-0.706731	0.0118571	1	1
chr1:173816607	0	0.705882	-0.705882	0.00388745	1	1
chr12:54985836	0	0.705882	-0.705882	0.0357198	1	1	Baz1a		Baz1a	Y
chr2:135852394	0	0.705882	-0.705882	0.00816388	1	1			Plcb4
chr5:66597977	0	0.705882	-0.705882	0.00135122	1	0.568132			Apbb2
chr5:98142701	0.705882	0	0.705882	0.0170417	1	1
chr7:30034620	0	0.705882	-0.705882	0.00154603	1	0.625603
chr8:118625440	0.764706	0.0588235	0.705882	0.00754235	1	1			Cdh13
chr4:143073064	0.0769231	0.782609	-0.705686	0.0203377	1	1
chr12:20232916	1	0.294964	0.705036	0.0110555	1	1
chr7:39537771	0.209302	0.914286	-0.704983	0.000831342	1	0.397534		Zfp619
chr2:106967910	0.704545	0	0.704545	0.000867568	1	0.410399			Arl14ep
chr3:4063010	0.703704	0	0.703704	0.00126033	1	0.5413
chr4:150823041	0.142857	0.846154	-0.703297	0.0243009	1	1
chrY:783321	0.142857	0.846154	-0.703297	0.00300563	1	1			Zfy1
chr3:121906880	0.702703	0	0.702703	2.73099e-10	0.000229271	1.63262e-06
chr4:12934454	0.702703	0	0.702703	0.0218243	1	1			Triqk
chr7:137127926	0.702703	0	0.702703	0.000800436	1	0.386703		Mgmt
chr9:115068017	0.0120482	0.714286	-0.702238	1.48239e-11	1.24455e-05	1.25574e-07			Osbpl10
chr3:4892117	0.702128	0	0.702128	6.21331e-05	1	0.0532435
chr11:41525232	0.0188679	0.72	-0.701132	4.81917e-07	0.404449	0.00099666
chr3:81967173	0.148936	0.85	-0.701064	0.000652063	1	0.335895			Tdo2
chr5:91889109	0.0769231	0.777778	-0.700855	0.039458	1	1
chr6:97232787	0.964912	0.264706	0.700206	0.00177999	1	0.694184		Arl6ip5
chr5:116030454	0.1	0.8	-0.7	0.0388968	1	1
chr1:34703032	0	0.7	-0.7	0.00188899	1	0.721937			Arhgef4
chr1:132318972	0	0.7	-0.7	4.86607e-08	0.0408444	0.000142861			Nuak2
chr11:43557897	0	0.7	-0.7	0.000359225	1	0.215293			Ccnjl
chr11:43822121	0	0.7	-0.7	0.00723026	1	1			Adra1b
chr12:86571878	0.7	0	0.7	0.0019092	1	0.728005
chr14:77148726	0	0.7	-0.7	0.000231326	1	0.151983
chr17:14013963	0	0.7	-0.7	0.00188899	1	0.721937
chr2:35497094	0.7	0	0.7	0.0182755	1	1
chr3:87508032	0	0.7	-0.7	0.0230321	1	1
chr4:114435589	0	0.7	-0.7	0.00228015	1	0.825589			Trabd2b
chr4:143088929	0	0.7	-0.7	0.0260554	1	1
chr4:148873135	0.7	0	0.7	0.000118302	1	0.0902207			Casz1
chr5:110878925	0.7	0	0.7	0.000305264	1	0.190005	Ttc28
chr6:53574664	0	0.7	-0.7	0.000305264	1	0.190005			Creb5
chr6:129933040	1	0.3	0.7	0.0288009	1	1
chr7:30663831	0	0.7	-0.7	0.0103959	1	1			Haus5
chr7:35894291	0	0.7	-0.7	0.0103959	1	1
chr8:27153394	0	0.7	-0.7	0.00086505	1	0.409519			Rab11fip1
chr9:96825060	0.7	0	0.7	0.0046969	1	1		Pxylp1
chr9:102935255	0	0.7	-0.7	0.0260554	1	1
chr1:153922365	0.947368	0.25	0.697368	0.0211507	1	1
chr12:84969609	0.16	0.857143	-0.697143	0.0459417	1	1			Arel1
chr17:49933414	0.0909091	0.787879	-0.69697	0.0233393	1	1
chr4:117475227	0.0263158	0.722222	-0.695906	4.29956e-05	1	0.0392407			Rnf220
chr2:124816579	0.695652	0	0.695652	0.00990012	1	1
chr3:123165816	0.695652	0	0.695652	0.000426683	1	0.246062			Synpo2
chr4:147219612	0.0434783	0.73913	-0.695652	0.00016108	1	0.113683
chr9:36014019	0	0.695652	-0.695652	0.00484938	1	1
chr19:50128077	0.105263	0.8	-0.694737	0.0108483	1	1
chr2:146116330	0	0.694444	-0.694444	1.71976e-07	0.144342	0.000420994			Cfap61
chr3:53088893	0.0833333	0.777778	-0.694444	0.0443445	1	1			Lhfp
chr4:50904729	0.0277778	0.722222	-0.694444	0.000113634	1	0.0873794
chr9:21414101	0	0.694444	-0.694444	0.000869892	1	0.410835			Qtrt1
chr15:57609057	0.928571	0.235294	0.693277	0.0343373	1	1
chr3:58092868	0.818182	0.125	0.693182	0.0160557	1	1
chr12:20234380	0.97619	0.283019	0.693172	0.00067038	1	0.342597
chr5:77002855	0.173913	0.866667	-0.692754	0.00309053	1	1
chr10:111336302	1	0.307692	0.692308	0.0495378	1	1
chr12:16108733	0.0769231	0.769231	-0.692308	0.0271549	1	1
chr13:23301108	0	0.692308	-0.692308	1.02087e-06	0.856706	0.00183551			4930557F10Rik
chr14:108534884	0.692308	0	0.692308	0.00101968	1	0.458585
chr14:109088372	0.692308	0	0.692308	0.0315125	1	1
chr16:87425417	0.692308	0	0.692308	0.00199694	1	0.749004			Ltn1
chr17:29817241	0	0.692308	-0.692308	0.0130701	1	1
chr17:34793520	0	0.692308	-0.692308	0.000557632	1	0.2988
chr17:34793522	0	0.692308	-0.692308	0.000557632	1	0.2988
chr17:36718421	0	0.692308	-0.692308	0.00149225	1	0.611504
chr17:71706584	0	0.692308	-0.692308	1.20183e-06	1	0.00206365			Togaram2
chr17:74450074	0	0.692308	-0.692308	3.7535e-05	1	0.0350962			Nlrc4
chr2:27995274	0.692308	0	0.692308	0.000365039	1	0.217702			Col5a1
chr2:79920359	0.692308	0	0.692308	2.00593e-11	1.68408e-05	1.58895e-07			Pde1a
chr4:118064209	0	0.692308	-0.692308	0.00485855	1	1			St3gal3
chr6:125443263	0	0.692308	-0.692308	0.0149696	1	1
chr9:98716364	0	0.692308	-0.692308	0.0130701	1	1
chr11:74504947	0.95	0.258065	0.691935	0.0165157	1	1			Rap1gap2
chr1:34929634	0.047619	0.73913	-0.691511	0.0013108	1	0.55718
chr1:181835243	0.690476	0	0.690476	0.00171481	1	0.675036			Lbr
chr14:10768962	0	0.690476	-0.690476	6.44349e-10	0.00054093	3.44606e-06			Fhit,Fhitos
chr2:150057585	0.166667	0.857143	-0.690476	0.0284	1	1
chr13:119840046	0.866667	0.176471	0.690196	0.0312397	1	1
chr4:135285671	0.923077	0.233333	0.689744	0.023972	1	1
chr1:11954097	0.689655	0	0.689655	0.0107819	1	1			A830018L16Rik
chr4:127958484	0	0.689655	-0.689655	3.78514e-06	1	0.00544214			CK137956
chr5:24548070	0	0.689655	-0.689655	9.63321e-09	0.00808635	3.50155e-05			Iqca1l
chr7:46132863	0.210526	0.9	-0.689474	0.0493738	1	1			Abcc8
chr13:58046338	0.0666667	0.754386	-0.687719	0.00460731	1	1			Klhl3
chr10:120372556	0.6875	0	0.6875	0.0340837	1	1			Hmga2
chr11:113209475	0	0.6875	-0.6875	0.00300311	1	1	4732490B19Rik	4732490B19Rik
chr12:59593347	0.6875	0	0.6875	0.0370103	1	1
chr17:25477651	0	0.6875	-0.6875	3.20907e-08	0.0269366	0.000100918
chr17:35664917	0	0.6875	-0.6875	0.00116992	1	0.510833			Vars2
chr18:31921819	0.6875	0	0.6875	0.00713785	1	1	Lims2
chr19:42790531	0.3125	1	-0.6875	0.000355131	1	0.213473			Hpse2
chr4:143349621	0.75	0.0625	0.6875	0.00478171	1	1	Lrrc38
chr5:60675682	0	0.6875	-0.6875	0.00140398	1	0.583591
chr5:73374185	0.6875	0	0.6875	0.000711047	1	0.355203
chr5:117131102	0.6875	0	0.6875	0.0340837	1	1			Taok3
chr8:55845477	0.6875	0	0.6875	0.0340837	1	1
chr9:114208834	0.6875	0	0.6875	0.00289531	1	0.979082
chr11:114802560	0.777778	0.0909091	0.686869	0.0352402	1	1			Gpr142
chr12:4874241	0.047619	0.733333	-0.685714	0.00285094	1	0.966805	Mfsd2b		Mfsd2b	Y
chr12:104643548	0.314286	1	-0.685714	0.0168903	1	1
chr9:22150198	0	0.685714	-0.685714	0.00308355	1	1
chr14:77508520	0.0384615	0.724138	-0.685676	2.05698e-06	1	0.00324044			Enox1
chr4:148067439	0.0416667	0.727273	-0.685606	0.00279566	1	0.954223
chr1:7287760	0	0.684211	-0.684211	5.6225e-05	1	0.049486
chr1:35321560	0.684211	0	0.684211	0.000632202	1	0.328567
chr10:20267294	0.684211	0	0.684211	0.000230912	1	0.151829		Map7
chr11:19727711	0	0.684211	-0.684211	0.000211315	1	0.141718
chr11:67178897	0	0.684211	-0.684211	2.11541e-05	1	0.0220502		Myh2
chr19:22923593	0.684211	0	0.684211	0.0443681	1	1			Trpm3
chr2:116109299	0.684211	0	0.684211	0.000632202	1	0.328567
chr4:98707255	0	0.684211	-0.684211	1.36913e-05	1	0.0154724			Patj
chr7:10861934	0.684211	0	0.684211	0.037717	1	1
chr7:41671898	1	0.315789	0.684211	0.0329307	1	1			Vmn2r-ps54
chr2:71489650	0.682927	0	0.682927	5.20425e-05	1	0.046487			Metap1d,Mir5098
chr11:115269419	0.807692	0.125	0.682692	0.0186663	1	1			Fdxr
chr14:100619311	0.0526316	0.735294	-0.682663	0.00194076	1	0.733883
chr9:103563564	0.727273	0.0454545	0.681818	0.000983114	1	0.447655			4932413F04Rik,Tmem108
chr11:89114738	0.681818	0	0.681818	0.0381789	1	1
chr7:33830934	0	0.681818	-0.681818	0.0102406	1	1
chr2:161511657	0.970588	0.289474	0.681115	0.000418739	1	0.241988
chr2:111122665	0.68	0	0.68	0.0206195	1	1
chr12:73887407	1	0.32	0.68	0.0403864	1	1
chr2:51941299	0.714286	0.0344828	0.679803	5.40632e-05	1	0.047935
chr18:83634299	0.8125	0.133333	0.679167	0.0258973	1	1
chr11:16708652	0.918919	0.24	0.678919	0.00802723	1	1
chr13:59121188	0	0.678571	-0.678571	0.000278865	1	0.176717			Ntrk2
chr4:106527708	0	0.678571	-0.678571	0.0107115	1	1
chr19:6034058	0	0.677419	-0.677419	0.000693142	1	0.34997
chr6:47246436	0.677419	0	0.677419	0.000693142	1	0.34997			Cntnap2
chr1:172561152	0.699115	0.0217391	0.677376	1.90485e-08	0.0159894	6.44925e-05			Vsig8
chr13:101380895	0.676471	0	0.676471	0.00596287	1	1
chr19:48008561	0	0.676471	-0.676471	0.0117217	1	1			Cfap58
chr7:28828084	0.266667	0.942857	-0.67619	0.038094	1	1			Ech1
chr9:119662083	0.166667	0.842105	-0.675439	0.0207215	1	1			Scn10a
chr9:77995659	0.875	0.2	0.675	0.0239091	1	1
chr3:34767457	1	0.325581	0.674419	0.00240838	1	0.858167
chr13:40945946	0.04	0.714286	-0.674286	0.00779373	1	1			Gcnt2
chr15:55470678	0.673469	0	0.673469	0.00013162	1	0.0972847			Col14a1
chr10:77900660	0.027027	0.7	-0.672973	6.07747e-05	1	0.0523919		Lrrc3
chr3:135631145	0	0.672727	-0.672727	4.30065e-09	0.0036102	1.79655e-05			Nfkb1
chr9:62374995	0.672414	0	0.672414	0.00685973	1	1			Anp32a
chr5:119909827	0.121212	0.793103	-0.671891	0.000885758	1	0.415776
chr11:67428692	0.714286	0.0434783	0.670807	0.0102331	1	1
chr1:82408840	0.703704	0.0333333	0.67037	0.000127458	1	0.0948767			Rhbdd1
chr6:143384151	0.969697	0.3	0.669697	0.0333483	1	1
chr7:28654917	0.860465	0.192308	0.668157	0.00418359	1	1
chr17:29360727	0.206897	0.875	-0.668103	0.0402776	1	1	Fgd2
chr2:161511655	0.970588	0.302632	0.667957	0.000756504	1	0.37299
chr12:73103751	1	0.333333	0.666667	0.00494356	1	1		Six4
chr13:113699306	0.8	0.133333	0.666667	0.0188546	1	1
chr17:83867391	1	0.333333	0.666667	0.0483548	1	1
chr3:52571747	0.333333	1	-0.666667	0.0044194	1	1
chr5:77002930	0.333333	1	-0.666667	0.0410034	1	1
chr9:24186352	0.809524	0.142857	0.666667	0.0115172	1	1			Npsr1
chr1:75545435	0.666667	0	0.666667	0.0287574	1	1	Slc4a3
chr1:153145846	0	0.666667	-0.666667	0.000465057	1	0.263132			Lamc2
chr1:185046707	0	0.666667	-0.666667	0.003276	1	1
chr10:15387212	0	0.666667	-0.666667	0.000144497	1	0.104302
chr10:119931424	0	0.666667	-0.666667	0.0201157	1	1			Grip1
chr11:7171199	0	0.666667	-0.666667	0.00256958	1	0.899357		Adcy1
chr11:37101207	0	0.666667	-0.666667	2.85236e-05	1	0.0282429
chr11:95209180	0	0.666667	-0.666667	0.000888411	1	0.416737
chr12:29343359	0	0.666667	-0.666667	0.0116375	1	1
chr12:36777195	0	0.666667	-0.666667	0.0336837	1	1
chr13:18604339	0	0.666667	-0.666667	0.00349831	1	1
chr13:75742627	0	0.666667	-0.666667	0.000836198	1	0.398704			Ell2
chr14:11723612	0	0.666667	-0.666667	9.42314e-08	0.0790928	0.000256058			Ptprg
chr14:60905298	0.666667	0	0.666667	0.0201157	1	1		Mipep
chr16:47755326	0	0.666667	-0.666667	1.82598e-05	1	0.0194944
chr16:70596439	0	0.666667	-0.666667	0.0332372	1	1
chr17:34096158	0	0.666667	-0.666667	0.000534333	1	0.289268	BC051537
chr17:43330075	0.666667	0	0.666667	0.0287574	1	1
chr18:65515701	0	0.666667	-0.666667	4.7689e-05	1	0.0429041			Mir466p
chr19:5768558	0	0.666667	-0.666667	0.0237154	1	1			Scyl1
chr19:10526386	0	0.666667	-0.666667	0.00181296	1	0.702473			Cpsf7
chr19:10723376	0	0.666667	-0.666667	0.0237154	1	1			Cd5
chr2:25602667	0	0.666667	-0.666667	1.54932e-05	1	0.0170051			Rabl6
chr2:83337273	0.666667	0	0.666667	0.0111166	1	1
chr2:83853327	0.666667	0	0.666667	0.0338546	1	1			Fam171b
chr2:105038007	0	0.666667	-0.666667	0.0112938	1	1
chr2:106971285	0.666667	0	0.666667	0.0338546	1	1	Arl14ep		Arl14ep
chr2:140884133	0.666667	0	0.666667	0.00035381	1	0.21334			Macrod2
chr2:152152761	0.666667	0	0.666667	0.0350877	1	1
chr2:160085342	0	0.666667	-0.666667	0.0279532	1	1
chr3:101207162	0	0.666667	-0.666667	0.00347067	1	1
chr3:103219228	0.666667	0	0.666667	7.57265e-06	1	0.00959036
chr3:103730209	0.666667	0	0.666667	0.000182379	1	0.125933
chr3:154458389	0	0.666667	-0.666667	0.00776975	1	1
chr4:11081520	0.666667	0	0.666667	0.0237458	1	1
chr4:63307036	0	0.666667	-0.666667	0.00884173	1	1			Col27a1
chr4:74081531	0	0.666667	-0.666667	0.0338546	1	1			Frmd3
chr4:112696711	0	0.666667	-0.666667	0.00965451	1	1
chr4:118358723	0	0.666667	-0.666667	0.00153404	1	0.623761
chr4:132376948	0	0.666667	-0.666667	0.0168582	1	1			Phactr4
chr4:140992189	0	0.666667	-0.666667	0.000636424	1	0.329658		Atp13a2
chr4:149800124	0.666667	0	0.666667	0.0332372	1	1
chr5:33700033	0.666667	0	0.666667	0.0338546	1	1
chr6:5840883	0	0.666667	-0.666667	0.0116375	1	1			Dync1i1
chr6:125514076	0	0.666667	-0.666667	0.00193504	1	0.733198
chr6:125790576	0	0.666667	-0.666667	0.00447942	1	1			Ano2
chr7:125354912	0.666667	0	0.666667	0.0396151	1	1
chr7:136342667	0.666667	0	0.666667	0.00813585	1	1		C230079O03Rik
chr8:33713314	0	0.666667	-0.666667	0.00067467	1	0.344162
chr8:33900090	0	0.666667	-0.666667	0.0279532	1	1			Rbpms
chr9:75325407	0.666667	0	0.666667	0.0191959	1	1			Gnb5
chr9:103495472	0.666667	0	0.666667	1.0483e-06	0.879721	0.00186882			Tmem108
chr19:53425371	0.288462	0.954545	-0.666084	0.00639308	1	1
chr17:15536168	0.909091	0.243243	0.665848	0.0066263	1	1
chr9:117765393	0.147059	0.810811	-0.663752	0.000645769	1	0.333265
chr12:104828754	0.0588235	0.722222	-0.663399	0.000760712	1	0.374625			Clmn
chr12:12287916	0.75	0.0869565	0.663043	0.0127767	1	1			Fam49a
chr5:64759544	0.875	0.212121	0.662879	0.00552457	1	1
chr1:78404515	0.935484	0.272727	0.662757	0.0199157	1	1			Sgpp2
chr11:97079505	0.137931	0.8	-0.662069	0.00370809	1	1
chr9:63131790	0.227273	0.888889	-0.661616	0.0296766	1	1
chr1:157451644	0.0384615	0.7	-0.661538	0.00309991	1	1
chr4:106897791	0.981481	0.32	0.661481	0.0152256	1	1
chr2:59600562	0.727273	0.0666667	0.660606	0.0105761	1	1
chr2:58801308	0.777778	0.117647	0.660131	0.0497667	1	1
chr14:50066203	1	0.340426	0.659574	0.00447066	1	1
chr5:35998664	0.92	0.26087	0.65913	0.0279875	1	1			Afap1
chr8:35117963	0.75	0.0909091	0.659091	0.0374366	1	1
chr9:109111585	0.25	0.909091	-0.659091	0.0390121	1	1			Plxnb1
chr19:43482483	0.658537	0	0.658537	0.0128509	1	1			Cnnm1
chr2:71489662	0.658537	0	0.658537	5.80757e-05	1	0.0507281			Metap1d,Mir5098
chr11:33561305	0.979592	0.321429	0.658163	0.0107845	1	1			Gabrp
chr6:143499833	0.875	0.217391	0.657609	0.0137528	1	1
chr17:45166830	1	0.342857	0.657143	0.0371315	1	1
chr17:45166834	0	0.657143	-0.657143	0.000791707	1	0.384625
chr14:57171404	0.857143	0.2	0.657143	0.00850872	1	1
chr5:43821816	0.814815	0.157895	0.65692	0.0148778	1	1			Bst1
chr1:69203382	0.176471	0.833333	-0.656863	0.0474479	1	1
chr12:20231131	0.777778	0.121212	0.656566	0.00431988	1	1
chr14:43365404	0.0384615	0.694915	-0.656454	0.000132387	1	0.0975085
chr14:18009593	0.21875	0.875	-0.65625	0.0425829	1	1			Thrb
chr16:58817495	0.65625	0	0.65625	0.0030668	1	1
chr7:46453119	0.28125	0.9375	-0.65625	0.00751853	1	1			Sergef
chrX:76897778	0.727273	0.0714286	0.655844	0.0467818	1	1
chr17:30175974	0.233333	0.888889	-0.655556	0.00722242	1	1			Zfand3
chr14:124439837	0.714286	0.0588235	0.655462	0.0255652	1	1			Fgf14
chr4:150782143	0.0588235	0.714286	-0.655462	0.00635823	1	1
chr10:81400579	0	0.655172	-0.655172	1.89671e-06	1	0.00302198		Nfic
chr18:71573890	0.275862	0.931034	-0.655172	0.015523	1	1			Dcc
chr6:6639179	1	0.344828	0.655172	0.0353833	1	1
chr10:8700847	0.653846	0	0.653846	9.18007e-05	1	0.0737231
chr17:30732746	0.653846	0	0.653846	0.000223837	1	0.14834			Dnah8
chr2:83873845	0.653846	0	0.653846	0.0054548	1	1			Fam171b
chr3:4263638	0.653846	0	0.653846	0.000545413	1	0.294129
chr3:102238500	0.653846	0	0.653846	0.00129869	1	0.554372
chr9:21526527	0	0.653846	-0.653846	2.24183e-06	1	0.00349233	AB124611		AB124611
chr9:105952107	0.653846	0	0.653846	0.0209884	1	1			Col6a5
chr11:108118131	0.931034	0.277778	0.653257	0.00716312	1	1			Prkca
chr1:105947583	0.652174	0	0.652174	0.00993398	1	1
chr1:181878246	0.652174	0	0.652174	6.31393e-05	1	0.053987
chr11:112886374	0	0.652174	-0.652174	0.000158024	1	0.11216
chr2:152122086	0.652174	0	0.652174	0.0399412	1	1
chr3:83046846	0	0.652174	-0.652174	7.10212e-07	0.596021	0.00135223		Fgb
chr5:124904927	0.652174	0	0.652174	0.00551784	1	1
chr7:30745915	0.0576923	0.709677	-0.651985	7.30477e-06	1	0.00930726
chr6:69159355	0.818182	0.166667	0.651515	0.043071	1	1
chr2:152029581	0.0151515	0.666667	-0.651515	0.000724878	1	0.36036				Y
chr11:66394614	0.651163	0	0.651163	0.00183008	1	0.707799			Shisa6
chr15:59302887	0.277778	0.928571	-0.650794	0.00356863	1	1
chr5:52640851	0.0263158	0.676471	-0.650155	9.33813e-06	1	0.0114297		Sepsecs
chr14:112648080	0	0.65	-0.65	0.00958845	1	1
chr2:106093627	0	0.65	-0.65	0.000694207	1	0.350173
chr5:35983579	0	0.65	-0.65	0.000222927	1	0.147906			Afap1
chr7:25440852	0	0.65	-0.65	1.82719e-05	1	0.0194944			4732471J01Rik
chr2:105113274	0.97561	0.326087	0.649523	0.000829683	1	0.397459			Wt1os
chr17:34138237	0.942857	0.294118	0.648739	0.0465112	1	1			H2-DMa
chr1:91012788	0.648649	0	0.648649	0.000842236	1	0.400673			Lrrfip1
chr11:96556162	0	0.648649	-0.648649	0.000199466	1	0.135614			Skap1
chr3:116520496	0.648649	0	0.648649	0.000842236	1	0.400673			Dbt
chr2:28198544	0.671642	0.0232558	0.648386	3.68726e-07	0.309459	0.000789803			Olfm1
chr13:25056981	0.0606061	0.708333	-0.647727	0.000378342	1	0.224507	Dcdc2a		Dcdc2a
chr10:78905684	0	0.647059	-0.647059	0.000340203	1	0.207305
chr17:31904221	0	0.647059	-0.647059	5.63945e-06	1	0.00757631
chr7:54990677	0	0.647059	-0.647059	0.00307571	1	1			Luzp2
chr1:74589688	0.297872	0.944444	-0.646572	0.0129812	1	1		Bcs1l
chr1:40474359	0.708333	0.0625	0.645833	0.01099	1	1			Il18r1
chr14:60077323	0.961538	0.315789	0.645749	0.0480568	1	1			Atp8a2
chr10:8177884	0.354839	1	-0.645161	0.0212633	1	1
chr3:12480977	0.354839	1	-0.645161	0.0313755	1	1
chr4:20048360	0	0.645161	-0.645161	0.00145424	1	0.600098			Ggh
chr4:137835425	0.903226	0.258065	0.645161	0.0098029	1	1
chr10:79793839	0.142857	0.787879	-0.645022	0.0223049	1	1	Palm		Palm,Bc1	Y
chr3:104785792	0.894737	0.25	0.644737	0.0343416	1	1		Ppm1j
chr19:22923667	0.644444	0	0.644444	0.0005304	1	0.288171			Trpm3
chr10:110594484	0.117647	0.761905	-0.644258	0.0161521	1	1
chr11:78330466	0.769231	0.125	0.644231	0.0378114	1	1			Pigs
chr17:8600463	0	0.644068	-0.644068	3.02108e-08	0.0253588	9.68193e-05			Pde10a
chr8:124562634	0.15625	0.8	-0.64375	0.00922206	1	1			Agt
chr8:95054705	0.923077	0.28	0.643077	0.0207112	1	1	Drc7
chr2:161511669	0.970588	0.327586	0.643002	0.0030108	1	1
chr1:88839212	0.642857	0	0.642857	0.0347705	1	1
chr1:156980202	0	0.642857	-0.642857	0.0347705	1	1
chr11:96539139	0	0.642857	-0.642857	4.7061e-05	1	0.0424437			Skap1
chr15:77360135	0.642857	0	0.642857	0.0217332	1	1
chr2:5929718	0	0.642857	-0.642857	0.00203988	1	0.760568		Dhtkd1
chr2:50752452	0	0.642857	-0.642857	0.00203988	1	0.760568
chr3:7779404	0.642857	0	0.642857	5.75901e-05	1	0.0504232
chr3:144304910	0.714286	0.0714286	0.642857	0.0276806	1	1
chr4:118243196	0	0.642857	-0.642857	0.00530703	1	1			Ptprf
chr6:122833006	0.642857	0	0.642857	0.0414671	1	1		Foxj2	Foxj2
chr6:145378080	0.642857	0	0.642857	0.0316463	1	1
chr7:29332142	0.642857	0	0.642857	0.014576	1	1			Sipa1l3
chr5:58579910	1	0.357143	0.642857	0.0231491	1	1
chr1:181998435	0.319149	0.961538	-0.64239	0.0097671	1	1			Enah
chr15:11756908	0.954545	0.3125	0.642045	0.0239563	1	1
chr4:144616027	0	0.641509	-0.641509	4.54764e-07	0.381663	0.000952231			Aadacl4
chr16:87649059	0.641026	0	0.641026	0.000102955	1	0.0809423
chr9:94159570	0.641026	0	0.641026	0.000111749	1	0.0864003
chr19:43910761	0.358974	1	-0.641026	0.04914	1	1		Dnmbp
chr1:71148945	0.315789	0.956522	-0.640732	0.0469787	1	1
chr17:86163011	1	0.36	0.64	0.0444115	1	1
chr2:151283364	0.298507	0.9375	-0.638993	0.0015403	1	0.625094
chr10:39926443	0.111111	0.75	-0.638889	0.0423097	1	1	Mfsd4b2		Mfsd4b2
chr16:87578323	0.638889	0	0.638889	0.0121571	1	1			Map3k7cl
chr4:34992625	0.16129	0.8	-0.63871	0.00862419	1	1			Mob3b
chr4:143013861	0.962963	0.324324	0.638639	0.0138724	1	1
chr12:53361600	0.826087	0.1875	0.638587	0.0425851	1	1			Npas3
chr15:76370210	0.931034	0.292683	0.638352	0.00894099	1	1		Hgh1
chr10:121197333	0.814815	0.176471	0.638344	0.0266423	1	1
chr11:72154412	0.638298	0	0.638298	0.000272062	1	0.17306		4933427D14Rik
chr4:137720371	0.848485	0.210526	0.637959	0.0226808	1	1		Rap1gap
chr11:62023817	0.637931	0	0.637931	1.32896e-06	1	0.00223621			Specc1
chr7:29141903	0.923077	0.285714	0.637363	0.0305006	1	1			Rasgrp4
chr2:173101670	0.714286	0.0769231	0.637363	0.0304231	1	1			Ctcfl
chr9:18241908	0.714286	0.0769231	0.637363	0.0304231	1	1
chr7:29409815	0.736842	0.1	0.636842	0.0137786	1	1			Sipa1l3
chr2:28738685	0.72	0.0833333	0.636667	0.0415769	1	1			Ak8
chr1:181466405	0.636364	0	0.636364	0.00164787	1	0.653895
chr11:52269977	0.636364	0	0.636364	0.0245013	1	1			Tcf7
chr11:76960149	0	0.636364	-0.636364	2.98513e-05	1	0.0293843			Blmh
chr11:96104727	0	0.636364	-0.636364	0.00895566	1	1			Calcoco2
chr13:12528147	0.636364	0	0.636364	0.002431	1	0.864185
chr13:70312133	0.636364	0	0.636364	0.00100348	1	0.453973
chr13:120290878	0	0.636364	-0.636364	0.0259293	1	1
chr17:27238824	0	0.636364	-0.636364	0.00762463	1	1			9630028I04Rik
chr17:31039424	0.227273	0.863636	-0.636364	0.0218812	1	1
chr2:166018562	0	0.636364	-0.636364	9.99146e-07	0.838476	0.00180806			Ncoa3
chr4:14534218	0	0.636364	-0.636364	0.00309107	1	1			Slc26a7
chr4:143802039	0	0.636364	-0.636364	0.00141554	1	0.587131
chr5:23637892	0	0.636364	-0.636364	0.00141554	1	0.587131			Srpk2
chr5:112692440	0.636364	0	0.636364	0.000701284	1	0.35242		Myo18b
chr5:123633175	0.636364	0	0.636364	0.000845693	1	0.401925			Clip1
chr7:14034736	0.636364	0	0.636364	0.00895566	1	1
chr9:17003758	0	0.636364	-0.636364	0.0203833	1	1
chr17:86626922	0	0.634921	-0.634921	6.62521e-13	5.56249e-07	9.11949e-09			Prkce
chr15:97445176	0.925	0.290323	0.634677	0.0093054	1	1
chr17:46477741	0.884615	0.25	0.634615	0.0413657	1	1			Ttbk1
chr3:102266295	0.326087	0.96	-0.633913	0.00957707	1	1			A230001M10Rik
chr11:112555249	0.0588235	0.692308	-0.633484	0.012639	1	1
chr17:36825401	0.0666667	0.7	-0.633333	0.0186399	1	1
chr3:57650576	0.633333	0	0.633333	0.00144482	1	0.597164			Commd2
chr4:82799848	0.966667	0.333333	0.633333	0.021092	1	1		Zdhhc21
chr7:39566998	0.632653	0	0.632653	3.20446e-07	0.268942	0.000702517
chr1:101671953	0.367647	1	-0.632353	0.00313152	1	1
chr14:70522142	0.25	0.882353	-0.632353	0.023508	1	1			Sftpc
chr12:109712582	0.846154	0.214286	0.631868	0.0471956	1	1	Mir323,Mir329,Mir380,Mir758,Mir1197	Mir323
chr10:109677634	0	0.631579	-0.631579	0.00372948	1	1
chr10:110784629	0	0.631579	-0.631579	0.000738197	1	0.365898			E2f7
chr12:93309460	0	0.631579	-0.631579	1.0153e-05	1	0.0122839
chr13:41020912	0.631579	0	0.631579	0.0206328	1	1			Tmem14c
chr17:27420153	0.631579	0	0.631579	0.00176096	1	0.689004
chr3:100719693	0	0.631579	-0.631579	0.000613365	1	0.321483
chr5:76079462	0.631579	0	0.631579	0.041712	1	1
chr9:99947501	0.176471	0.807692	-0.631222	0.00101816	1	0.458585				Y
chr3:101180117	0.0243902	0.655172	-0.630782	1.80936e-05	1	0.0194275
chr7:7210844	0.630769	0	0.630769	0.00228527	1	0.827086	Zfp772
chr2:157434127	0.630137	0	0.630137	0.000191956	1	0.131466			Src
chr14:103104208	0.972973	0.342857	0.630116	0.0128444	1	1
chr12:88424139	0.62963	0	0.62963	0.00145441	1	0.600098			Adck1
chr14:36225923	0.62963	0	0.62963	0.000553981	1	0.297223
chr17:68744926	0.62963	0	0.62963	9.2513e-05	1	0.074192			L3mbtl4
chr2:106657344	0.62963	0	0.62963	0.0110093	1	1
chr4:156148396	0	0.62963	-0.62963	0.000604776	1	0.317973
chr19:53425411	0.326923	0.956522	-0.629599	0.00923194	1	1
chr13:115073929	0.340426	0.969697	-0.629271	0.00636215	1	1			Itga1
chr14:99587156	0.8	0.170732	0.629268	0.000904931	1	0.421488
chr6:115521647	0.705882	0.0769231	0.628959	0.0328729	1	1
chr1:34164303	0	0.628571	-0.628571	8.72079e-05	1	0.0705439			Dst
chr11:112479005	1	0.371429	0.628571	0.0333635	1	1
chr8:90528247	0.371429	1	-0.628571	0.0184046	1	1
chr4:127865849	0	0.627907	-0.627907	1.27178e-06	1	0.00215001
chr11:35923750	0.785714	0.157895	0.62782	0.0293106	1	1			Wwc1
chr13:3623423	0.777778	0.15	0.627778	0.0104929	1	1
chr1:172377223	0.627119	0	0.627119	1.92935e-13	1.61988e-07	2.99997e-09	Pigm	Pigm		Y
chr4:4661489	0.911111	0.285714	0.625397	0.0248969	1	1
chr1:182386697	0.625	0	0.625	0.010586	1	1
chr10:20205381	0.625	0	0.625	0.00542269	1	1			Map7
chr10:21278517	0	0.625	-0.625	0.0457369	1	1
chr10:75411579	0	0.625	-0.625	0.0391304	1	1			Upb1
chr10:76596737	0	0.625	-0.625	7.0453e-05	1	0.0594535		Col6a2		Y
chr12:19244029	0.958333	0.333333	0.625	0.0274722	1	1
chr13:13882439	0.625	0	0.625	0.00375769	1	1
chr14:12334589	0.125	0.75	-0.625	0.018438	1	1
chr14:78297015	0	0.625	-0.625	0.0391304	1	1			Tnfsf11
chr15:97098419	0	0.625	-0.625	0.00241968	1	0.861252
chr15:99084713	0	0.625	-0.625	0.0019559	1	0.738437
chr17:6280632	0	0.625	-0.625	0.0391304	1	1		Tmem181a
chr17:14084032	0	0.625	-0.625	4.15611e-05	1	0.0381805
chr2:147085380	0.625	0	0.625	0.0411491	1	1	Nkx2-4			Y
chr2:150685812	0.916667	0.291667	0.625	0.0318647	1	1			Vsx1
chr3:14713185	0	0.625	-0.625	0.00067152	1	0.342763
chr4:63222005	0	0.625	-0.625	3.50672e-05	1	0.0333458			Col27a1
chr4:119269406	0	0.625	-0.625	0.000149176	1	0.106966
chr5:108911027	0.75	0.125	0.625	0.021436	1	1
chr5:124240533	0.625	0	0.625	0.0159447	1	1			Pitpnm2
chr6:53832915	0	0.625	-0.625	0.00230197	1	0.83277
chr7:13990055	0.625	0	0.625	0.00244686	1	0.866993	Sult2a4
chr7:137127997	0.625	0	0.625	0.0121249	1	1		Mgmt
chr7:137293047	0.625	0	0.625	0.000153357	1	0.109495			Ebf3
chr8:81198246	0	0.625	-0.625	0.00649682	1	1
chr8:108896796	0	0.625	-0.625	0.0457369	1	1			Zfhx3
chr9:96793768	0.625	0	0.625	0.0127333	1	1
chrX:146962681	0.625	0	0.625	0.0411491	1	1	Htr2c	Htr2c		Y
chr2:28003780	0.735849	0.111111	0.624738	0.000870447	1	0.410835			Col5a1
chr10:128673853	0.0909091	0.714286	-0.623377	0.0289374	1	1	Suox	Suox		Y
chr19:47962649	0.376812	1	-0.623188	0.000914374	1	0.423708			Cfap58
chr7:30663989	0.0769231	0.7	-0.623077	0.0453722	1	1			Haus5
chr10:105618217	0.933333	0.310345	0.622989	0.0422391	1	1
chr1:121970691	0.290323	0.913043	-0.622721	0.0224761	1	1
chr4:43658571	0.892857	0.27027	0.622587	0.0112	1	1
chr17:32676367	0.252632	0.875	-0.622368	0.0447312	1	1		Cyp4f40
chr3:87066195	0.24	0.862069	-0.622069	0.0187028	1	1
chr8:33833576	0.88	0.258065	0.621935	0.013105	1	1			Rbpms
chr5:34762823	0.0625	0.684211	-0.621711	0.0178247	1	1			Htt
chr6:125330023	0.0625	0.684211	-0.621711	0.0178247	1	1			Scnn1a
chr11:114939500	0.621622	0	0.621622	0.000881031	1	0.414433
chr10:24511523	0.884615	0.263158	0.621457	0.0411499	1	1			Gm15270
chr3:84210340	0.884615	0.263158	0.621457	0.0411499	1	1		Trim2
chr5:119796712	0.0454545	0.666667	-0.621212	0.00963134	1	1				Y
chr7:27302363	0.0454545	0.666667	-0.621212	0.0214127	1	1
chr17:31325169	0.37931	1	-0.62069	0.014307	1	1			Slc37a1
chr17:45236787	1	0.37931	0.62069	0.0363065	1	1
chr12:86244230	0.192308	0.8125	-0.620192	0.0236527	1	1		Gpatch2l		Y
chr2:80115661	0.657143	0.037037	0.620106	0.000261562	1	0.16868			Pde1a
chr12:86831632	0.62	0	0.62	0.00411799	1	1
chr7:23385844	0.269231	0.888889	-0.619658	0.039162	1	1	Nlrp5
chr9:115914220	0.681818	0.0625	0.619318	0.00882867	1	1			Gadl1
chr11:99322607	0	0.619048	-0.619048	5.91662e-05	1	0.0512685	Krt25	Krt25
chr13:60056750	1	0.380952	0.619048	0.0467568	1	1			A530065N20Rik
chr13:68567164	0	0.619048	-0.619048	1.59709e-05	1	0.017461			Mtrr
chr13:83779921	0	0.619048	-0.619048	0.0212338	1	1
chr14:41004389	0.619048	0	0.619048	0.0212338	1	1			Prxl2a
chr3:116027297	0.619048	0	0.619048	0.00448919	1	1		Extl2
chr6:5594092	0	0.619048	-0.619048	0.000712316	1	0.355377
chr7:27327338	0.966667	0.347826	0.618841	0.0428174	1	1		Ltbp4
chr19:13755061	0.689655	0.0714286	0.618227	0.0136934	1	1
chr12:103354115	0.618182	0	0.618182	2.20174e-05	1	0.0228801			Asb2
chr2:59600578	0.818182	0.2	0.618182	0.0442728	1	1
chr2:59600581	0.818182	0.2	0.618182	0.0442728	1	1
chr12:116403078	0.382353	1	-0.617647	0.0284399	1	1		D430020J02Rik
chr17:30842107	1	0.382353	0.617647	0.0340995	1	1			Dnah8
chr17:88379107	0.382353	1	-0.617647	0.0266647	1	1
chr11:45885859	0.935484	0.318182	0.617302	0.0384214	1	1			Clint1
chr6:112915956	0.343284	0.96	-0.616716	0.000984525	1	0.448055			Srgap3
chr7:35799401	0.133333	0.75	-0.616667	0.0458097	1	1			Zfp507
chr7:67964947	0.133333	0.75	-0.616667	0.0458097	1	1			Igf1r
chr14:77398754	0.05	0.666667	-0.616667	0.00252691	1	0.888497			Enox1
chr5:73191970	0.851852	0.235294	0.616558	0.0366559	1	1			Fryl
chr1:170019542	0.111111	0.727273	-0.616162	0.0309503	1	1			Ddr2
chr9:89802520	0.241379	0.857143	-0.615764	0.0296708	1	1	Mir184
chr13:3478375	0.733333	0.117647	0.615686	0.0243973	1	1	2810429I04Rik		2810429I04Rik	Y
chr1:155422216	0.615385	0	0.615385	0.00465815	1	1
chr1:192292967	0.615385	0	0.615385	0.0014033	1	0.583591			Kcnh1
chr11:61432617	0.615385	0	0.615385	0.0055007	1	1
chr11:67571888	0.615385	0	0.615385	7.64394e-09	0.00641657	2.8653e-05			Gas7
chr11:89607709	0.692308	0.0769231	0.615385	0.0227671	1	1			Ankfn1
chr11:96419073	0	0.615385	-0.615385	0.000944036	1	0.432677
chr15:103102621	0	0.615385	-0.615385	0.0292447	1	1				Y
chr16:55799158	0.615385	0	0.615385	0.0292447	1	1
chr5:119629439	0.615385	0	0.615385	0.00465815	1	1			Gm16063
chr6:71527241	1	0.384615	0.615385	0.0279056	1	1
chr6:77366551	0	0.615385	-0.615385	0.0014033	1	0.583591			Ctnna2
chr6:145459871	0.615385	0	0.615385	0.0491699	1	1
chr7:35357665	0	0.615385	-0.615385	0.0055007	1	1			Rhpn2
chr2:5795277	0.037037	0.652174	-0.615137	0.000936327	1	0.429848			Cdc123
chr10:117554706	0.948276	0.333333	0.614943	0.000742277	1	0.36727
chr9:98927096	0.185185	0.8	-0.614815	0.00890625	1	1
chr2:172003983	0.1	0.714286	-0.614286	0.0181627	1	1
chr8:94086123	0.614035	0	0.614035	4.62556e-08	0.0388258	0.000137726			Bbs2
chr14:47792978	0.333333	0.947368	-0.614035	0.0258395	1	1
chr15:81009878	0.136364	0.75	-0.613636	0.0228671	1	1			Sgsm3
chr3:52600834	0.613636	0	0.613636	0.0037253	1	1
chr4:143031033	0	0.612903	-0.612903	0.00147655	1	0.606858
chr2:32749490	0.315789	0.928571	-0.612782	0.0143658	1	1		Sh2d3c
chr9:99176308	0.968254	0.355556	0.612698	0.00409677	1	1
chr1:172377202	0.633333	0.0208333	0.6125	2.55028e-11	2.14107e-05	1.92915e-07	Pigm	Pigm		Y
chr7:39567052	0.612245	0	0.612245	3.07659e-07	0.258212	0.000685219
chr1:153115820	0	0.611111	-0.611111	6.80685e-05	1	0.0576732		Nmnat2
chr10:7160904	0.611111	0	0.611111	0.000427706	1	0.246483			Cnksr3
chr11:113198761	0	0.611111	-0.611111	2.25675e-05	1	0.0233937			2610035D17Rik
chr14:122525420	0.833333	0.222222	0.611111	0.0465955	1	1			Pcca
chr15:96532701	0	0.611111	-0.611111	0.000486639	1	0.271531
chr6:81032139	0.611111	0	0.611111	0.00337638	1	1
chr6:99739274	0.833333	0.222222	0.611111	0.0465955	1	1
chr6:149264705	0.111111	0.722222	-0.611111	0.0257388	1	1
chr8:89999571	0	0.611111	-0.611111	0.00925081	1	1
chrX:152887023	0.611111	0	0.611111	0.00165309	1	0.655037
chr4:58987610	0.0555556	0.666667	-0.611111	0.019656	1	1	Ptgr1
chr2:127440357	0.352941	0.962963	-0.610022	0.0234071	1	1			Fahd2a
chr5:146904340	0.823529	0.214286	0.609244	0.0300706	1	1
chr12:38398444	0	0.608696	-0.608696	0.000892354	1	0.417653			Dgkb
chr12:109877058	0	0.608696	-0.608696	0.00090519	1	0.421488
chr13:11508429	0.608696	0	0.608696	0.000406478	1	0.236686
chr3:112431451	0.608696	0	0.608696	0.0435833	1	1
chr6:8107710	0	0.608696	-0.608696	2.82007e-05	1	0.0279892			Col28a1
chr4:137720329	0.84375	0.235294	0.608456	0.0382885	1	1		Rap1gap
chr9:115216694	0.965517	0.357143	0.608374	0.00508978	1	1		Osbpl10
chr17:8927264	0.103448	0.711538	-0.60809	8.54796e-06	1	0.0107271			Pde10a
chr11:113373534	0.0285714	0.636364	-0.607792	0.000246197	1	0.160497			Slc39a11
chr2:24694461	0.210526	0.818182	-0.607656	0.00149043	1	0.611057			Cacna1b
chr10:123266569	0.0357143	0.642857	-0.607143	0.00283644	1	0.962665			Tafa2
chr11:80490970	0.142857	0.75	-0.607143	0.0346825	1	1			Myo1d
chr1:36315235	0.607143	0	0.607143	0.000593894	1	0.314052			Arid5a
chr16:59244538	0.607143	0	0.607143	0.00643294	1	1
chr4:75152639	0	0.607143	-0.607143	0.000593894	1	0.314052
chr4:44593869	0.906977	0.3	0.606977	0.00596249	1	1			Pax5
chr4:137591114	0.806452	0.2	0.606452	0.0222262	1	1
chr14:13596412	0	0.606061	-0.606061	0.000357188	1	0.214225			Synpr
chr17:4988882	0.606061	0	0.606061	0.000199245	1	0.135614
chr3:97912753	0	0.606061	-0.606061	2.76513e-05	1	0.0275416			Sec22b
chr6:32398014	0	0.606061	-0.606061	3.49744e-06	1	0.0051161			Plxna4
chr8:96405751	0.32	0.925926	-0.605926	0.0396345	1	1
chr16:93705683	0.294118	0.9	-0.605882	0.015391	1	1
chr18:61728331	0.326087	0.931818	-0.605731	0.000586118	1	0.311083
chr4:43650772	0.103448	0.708333	-0.604885	0.00314437	1	1		Npr2
chr2:20629952	0.804878	0.2	0.604878	0.00238738	1	0.854214			Etl4
chr7:121495632	0.695652	0.0909091	0.604743	0.04218	1	1			Hs3st2
chr5:127361356	0.666667	0.0625	0.604167	0.0158432	1	1			Tmem132c
chr9:98811656	0.0361446	0.64	-0.603855	5.27566e-09	0.00442865	2.15036e-05			E330023G01Rik
chr18:56643970	0.111111	0.714286	-0.603175	0.0388971	1	1
chr17:20028095	0.358974	0.961538	-0.602564	0.02545	1	1
chr1:33494423	0.897059	0.296296	0.600763	0.00077691	1	0.379928			Prim2
chr8:78974139	0.363636	0.964286	-0.600649	0.020149	1	1
chr1:59221474	0	0.6	-0.6	1.97188e-11	1.65549e-05	1.58622e-07			Als2
chr1:59286560	0	0.6	-0.6	5.33926e-05	1	0.0475412			Cdk15
chr10:73018812	0	0.6	-0.6	0.0204707	1	1			A330049N07Rik
chr10:73552127	0	0.6	-0.6	0.0163389	1	1
chr10:80495184	0	0.6	-0.6	0.0363636	1	1	Onecut3	Onecut3		Y
chr10:80927862	0.0333333	0.633333	-0.6	0.000354873	1	0.213473
chr11:55509071	0	0.6	-0.6	0.000217222	1	0.14464
chr11:96142817	0	0.6	-0.6	0.027668	1	1			Ttll6
chr12:28964622	0	0.6	-0.6	0.00561599	1	1			Gm31508
chr12:109859824	0	0.6	-0.6	0.00595315	1	1
chr13:12163966	0.6	0	0.6	0.00345359	1	1
chr13:23931169	0	0.6	-0.6	0.0215385	1	1
chr13:104988155	0	0.6	-0.6	0.00290073	1	0.980324			Rgs7bp
chr14:67301726	0	0.6	-0.6	0.00723026	1	1			Ebf2
chr14:86561322	0	0.6	-0.6	0.017674	1	1
chr14:97793273	0.4	1	-0.6	0.0468537	1	1			Dach1
chr15:19141408	0.6	0	0.6	0.0491228	1	1
chr15:72982695	0	0.6	-0.6	0.0191453	1	1			Trappc9
chr16:93043273	0.6	0	0.6	0.0145713	1	1
chr19:56098002	0	0.6	-0.6	0.000217222	1	0.14464
chr2:85966159	0.6	0	0.6	0.0421053	1	1
chr2:160731751	0	0.6	-0.6	0.0491228	1	1	Plcg1	Plcg1		Y
chr3:58923552	0.6	0	0.6	0.000528259	1	0.287463
chr3:97760302	0	0.6	-0.6	0.000636424	1	0.329658			Pde4dip
chr4:20074010	0	0.6	-0.6	0.0088464	1	1
chr4:46349128	0	0.6	-0.6	0.017094	1	1
chr4:106263420	0	0.6	-0.6	0.0145713	1	1			Gm12724
chr4:108672720	0	0.6	-0.6	0.0194579	1	1			Zfyve9
chr4:151113456	0.6	0	0.6	0.0336837	1	1			Camta1
chr5:62977504	0.6	0	0.6	0.0145713	1	1
chr5:112564445	0.6	0	0.6	0.039964	1	1			Sez6l
chr5:122138301	0	0.6	-0.6	0.0421053	1	1	Ccdc63
chr6:135566168	0	0.6	-0.6	0.000505253	1	0.277461
chr7:30663848	0	0.6	-0.6	0.0204707	1	1			Haus5
chr7:113766799	0	0.6	-0.6	0.0421053	1	1	Spon1		Spon1
chr7:114656989	0	0.6	-0.6	0.00692234	1	1
chr8:32980065	0	0.6	-0.6	5.10496e-06	1	0.00691356
chr8:34095014	0	0.6	-0.6	0.00546679	1	1			Dctn6
chr8:59312722	0	0.6	-0.6	0.00180715	1	0.701844
chr9:38270911	0	0.6	-0.6	0.0112338	1	1
chr9:50368646	0.6	0	0.6	0.0316206	1	1
chrX:87226226	0	0.6	-0.6	0.0024824	1	0.876151			Il1rapl1
chr3:113065319	0.115385	0.714286	-0.598901	0.0344598	1	1
chr8:33833525	0.76	0.16129	0.59871	0.00650002	1	1			Rbpms
chr6:92666953	0.931818	0.333333	0.598485	0.0462693	1	1			Prickle2
chr9:99138070	0.983051	0.384615	0.598435	0.00805037	1	1			Pik3cb
chr17:49222335	0.941176	0.342857	0.598319	0.0186257	1	1
chr17:11941805	0.945946	0.347826	0.59812	0.0490111	1	1			Prkn
chr5:57720368	0.0689655	0.666667	-0.597701	0.0235015	1	1		Pcdh7		Y
chr4:151569377	0.633333	0.0357143	0.597619	0.000148109	1	0.106473			Camta1
chr17:15536174	0.93617	0.339286	0.596884	0.00365496	1	1
chr11:79097982	0.846154	0.25	0.596154	0.0197723	1	1			Ksr1
chr2:31838447	0.181818	0.777778	-0.59596	0.00530368	1	1		Fibcd1
chr2:80269816	0.653846	0.0588235	0.595023	0.0119505	1	1
chr3:108210158	0.0416667	0.636364	-0.594697	0.00578834	1	1	Atxn7l2		Atxn7l2	Y
chr7:137127813	0.594595	0	0.594595	0.00176809	1	0.69115			Mgmt
chr7:137127866	0.594595	0	0.594595	0.00176809	1	0.69115			Mgmt
chr14:63363521	0.275	0.869565	-0.594565	0.0151164	1	1
chr2:59600543	0.727273	0.133333	0.593939	0.032434	1	1
chr2:59600602	0.727273	0.133333	0.593939	0.032434	1	1
chr4:147464093	0.657895	0.0645161	0.593379	0.000318243	1	0.196291			Zfp982
chrX:65153376	0.793103	0.2	0.593103	0.0486735	1	1
chr7:120817772	0.939759	0.346939	0.59282	0.00181618	1	0.703397			Gm5737
chr11:69452468	0.0740741	0.666667	-0.592593	0.00476917	1	1		Dnah2
chr15:97050090	0	0.592593	-0.592593	0.00126033	1	0.5413			Slc38a4
chr4:125317057	0.703704	0.111111	0.592593	0.0196965	1	1
chr5:124927676	0.592593	0	0.592593	0.00580564	1	1
chr6:116246714	0.592593	0	0.592593	0.0228842	1	1			Washc2
chr2:145868022	0.0285714	0.62069	-0.592118	0.000117233	1	0.0896499			Rin2
chr17:20865484	0.157895	0.75	-0.592105	0.0325115	1	1
chr11:112993908	0.758621	0.166667	0.591954	0.0119111	1	1
chr12:19244071	0.958333	0.366667	0.591667	0.0480537	1	1
chr3:83392277	0.973684	0.382353	0.591331	0.0231841	1	1
chr18:75877302	0.37931	0.970588	-0.591278	0.0416371	1	1			Zbtb7c
chr1:72987125	0.590909	0	0.590909	2.87827e-05	1	0.028399
chr1:73925348	0.590909	0	0.590909	0.000117547	1	0.0898081		Tns1
chr10:41173240	0.863636	0.272727	0.590909	0.0433797	1	1
chr13:69271956	0.590909	0	0.590909	0.0405005	1	1
chr15:41084047	0.75	0.159091	0.590909	0.00216591	1	0.792079			Zfpm2
chr17:70757935	0	0.590909	-0.590909	0.000897764	1	0.419717			Dlgap1
chr2:72192757	0.590909	0	0.590909	0.00192256	1	0.731186			Rapgef4
chr3:4062853	0.590909	0	0.590909	0.00788932	1	1
chr3:7779236	0.590909	0	0.590909	0.020326	1	1
chr3:154728879	0	0.590909	-0.590909	6.22063e-05	1	0.0532435			Erich3
chr2:172709719	0.0526316	0.642857	-0.590226	0.0112321	1	1
chr7:29338996	0.233333	0.823529	-0.590196	0.033861	1	1		Sipa1l3
chr4:62824940	0.589744	0	0.589744	0.0461417	1	1
chr1:172377207	0.6	0.0104167	0.589583	4.86815e-12	4.08717e-06	4.86615e-08	Pigm	Pigm		Y
chr1:172377225	0.6	0.0104167	0.589583	4.86815e-12	4.08717e-06	4.86615e-08	Pigm	Pigm		Y
chr1:172377205	0.6	0.0105263	0.589474	1.16147e-11	9.75121e-06	1.01587e-07	Pigm	Pigm		Y
chr3:113059664	0.375	0.964286	-0.589286	0.0382558	1	1
chr14:30045743	0.369565	0.958333	-0.588768	0.00773189	1	1			Cacna1d
chr1:113963634	0	0.588235	-0.588235	1.11131e-05	1	0.013124
chr1:154112324	0	0.588235	-0.588235	0.00254071	1	0.891483
chr1:155529701	0.588235	0	0.588235	0.0164298	1	1
chr1:155765147	0.411765	1	-0.588235	0.0265993	1	1
chr11:13890332	0	0.588235	-0.588235	3.01519e-05	1	0.0295762
chr11:22935907	0	0.588235	-0.588235	0.00254071	1	0.891483			Commd1
chr12:84558002	0.588235	0	0.588235	0.0164298	1	1
chr13:62481567	0	0.588235	-0.588235	0.000739888	1	0.366303
chr14:48357371	0	0.588235	-0.588235	0.000739888	1	0.366303
chr17:34723649	0	0.588235	-0.588235	0.0394158	1	1
chr17:45177019	0	0.588235	-0.588235	0.0164298	1	1
chr2:155518413	0	0.588235	-0.588235	0.00306966	1	1	Acss2		Acss2
chr4:124444583	0	0.588235	-0.588235	0.0171966	1	1
chr5:67139716	0	0.588235	-0.588235	0.0358535	1	1
chr7:11899480	0.588235	0	0.588235	0.0394158	1	1
chr8:35038162	0.588235	0	0.588235	0.0358535	1	1
chr2:156596127	0.342857	0.931034	-0.588177	0.0247514	1	1
chr17:29243061	0.982759	0.394737	0.588022	0.0117857	1	1
chr19:42790496	0.609375	0.0217391	0.587636	6.44003e-07	0.540463	0.00125171			Hpse2
chr9:62489016	0.587629	0	0.587629	3.06082e-08	0.0256923	9.70517e-05			Coro2b
chr8:33833498	0.692308	0.105263	0.587045	0.00110351	1	0.489272			Rbpms
chr7:46107210	0.413043	1	-0.586957	0.0314743	1	1			Abcc8
chr4:84866937	0.622642	0.0357143	0.586927	0.000139109	1	0.101129
chr7:118614377	0.259259	0.846154	-0.586895	0.0495184	1	1			Tmc5
chr14:90121134	0.586667	0	0.586667	2.83276e-09	0.00237801	1.25849e-05
chr5:111175056	0.666667	0.08	0.586667	0.00306487	1	1			Ttc28
chr14:7566398	0.586207	0	0.586207	0.000605607	1	0.318018			Gm3558
chr15:85244905	0.586207	0	0.586207	2.65289e-06	1	0.00402805			Fbln1
chr3:87747763	0	0.586207	-0.586207	0.000265625	1	0.170254	Lrrc71		Lrrc71
chr8:7956124	0.367647	0.953488	-0.585841	0.00312616	1	1
chr2:71612469	0.585366	0	0.585366	0.0268493	1	1			Mir5098
chr3:5057678	0.585366	0	0.585366	5.20425e-05	1	0.046487
chr17:48927226	0.415094	1	-0.584906	0.0252968	1	1
chr2:85139730	0.0151515	0.6	-0.584848	0.00314451	1	1		Aplnr
chr5:116050812	0.0481928	0.632653	-0.58446	2.90134e-08	0.0243537	9.33381e-05			Tmem233
chr14:99160161	0.272727	0.857143	-0.584416	0.00698715	1	1			Pibf1
chr18:25544845	0.285714	0.869565	-0.583851	0.0337397	1	1			Celf4
chr1:122677845	0.583333	0	0.583333	0.00516447	1	1
chr1:166758217	0	0.583333	-0.583333	0.000125952	1	0.0941205
chr1:166758238	0	0.583333	-0.583333	0.000125952	1	0.0941205
chr1:170874665	0.583333	0	0.583333	0.000473703	1	0.266726			Dusp12
chr10:76970256	0	0.583333	-0.583333	0.000473703	1	0.266726
chr10:80197269	0	0.583333	-0.583333	0.0125982	1	1			Bc1
chr10:123197005	0	0.583333	-0.583333	0.0292249	1	1	Usp15	Usp15		Y
chr11:19580095	0	0.583333	-0.583333	0.0261396	1	1
chr13:45239045	0.583333	0	0.583333	0.00919441	1	1
chr15:85507752	0.583333	0	0.583333	0.000144592	1	0.104302
chr15:91479124	0	0.583333	-0.583333	0.000114955	1	0.0882288			Slc2a13
chr15:96560768	0	0.583333	-0.583333	0.0027027	1	0.931966
chr17:33305541	0	0.583333	-0.583333	0.00919441	1	1
chr19:26697445	0	0.583333	-0.583333	0.000473703	1	0.266726			Smarca2
chr2:5912584	0	0.583333	-0.583333	0.00092785	1	0.427124			Dhtkd1
chr3:101787712	0.0416667	0.625	-0.583333	0.00482855	1	1
chr3:116306114	0.583333	0	0.583333	0.0251669	1	1			Cdc14a
chr3:116455579	0.583333	0	0.583333	0.00516447	1	1
chr4:11400670	0	0.583333	-0.583333	0.000125952	1	0.0941205
chr5:23072818	0	0.583333	-0.583333	0.023456	1	1			Lhfpl3
chr7:119742245	0	0.583333	-0.583333	0.0125982	1	1
chr1:78636103	1	0.416667	0.583333	0.0443298	1	1
chr10:61058604	0.666667	0.0833333	0.583333	0.0385113	1	1
chr5:111476465	0.666667	0.0833333	0.583333	0.0277876	1	1
chr11:47919701	0.346154	0.928571	-0.582418	0.0458783	1	1
chr5:58579902	0.939394	0.357143	0.582251	0.03676	1	1
chr5:51990619	0.763889	0.181818	0.582071	0.0012763	1	0.547319
chr8:33833570	0.84	0.258065	0.581935	0.0213528	1	1			Rbpms
chr17:32676400	0.168421	0.75	-0.581579	0.0176518	1	1		Cyp4f40
chr7:126000686	0.153846	0.735294	-0.581448	0.0410767	1	1			Gsg1l
chr4:118173008	0.789474	0.208333	0.58114	0.0121664	1	1			Kdm4a
chr11:5708208	0.288462	0.869565	-0.581104	0.0115742	1	1	Mrps24
chr2:6132350	0.125	0.705882	-0.580882	0.00818348	1	1	Gm10857
chr5:123854518	0.580645	0	0.580645	0.000693142	1	0.34997
chr15:45034847	0.419355	1	-0.580645	0.048676	1	1
chr10:56171027	0.913793	0.333333	0.58046	0.00632293	1	1			Tbc1d32
chr10:100709488	0.979592	0.4	0.579592	0.0462859	1	1			Gm35722
chr1:167499331	0.30303	0.882353	-0.579323	0.0472648	1	1
chr11:97033052	0	0.578947	-0.578947	8.20897e-08	0.0689023	0.000228235			Scrn2
chr12:32136101	0	0.578947	-0.578947	0.0186368	1	1
chr16:58883492	0.578947	0	0.578947	0.0403455	1	1
chr16:87436259	0.578947	0	0.578947	0.0183246	1	1			Rwdd2b
chr17:43829206	0.578947	0	0.578947	0.0186368	1	1			Rcan2
chr18:12395571	0	0.578947	-0.578947	0.0203722	1	1			Lama3
chr2:51042615	0	0.578947	-0.578947	0.000418754	1	0.241988
chr2:112630745	0.578947	0	0.578947	0.0183246	1	1			Aven
chr6:12835908	0.578947	0	0.578947	0.00817903	1	1
chr7:128004508	0.578947	0	0.578947	0.0403455	1	1	Trim72	Trim72
chr12:74010232	0.942308	0.363636	0.578671	0.0178353	1	1			Syt16
chr3:89651640	0.881356	0.30303	0.578326	0.0099338	1	1			Kcnn3
chr13:13139740	0.603175	0.025	0.578175	5.70724e-06	1	0.00761862
chr11:116721101	0.8	0.222222	0.577778	0.0226555	1	1
chr17:33120960	0.625	0.047619	0.577381	0.00520183	1	1
chr4:137720395	0.787879	0.210526	0.577352	0.0397066	1	1		Rap1gap
chr19:6926947	0.142857	0.72	-0.577143	0.00946302	1	1			Kcnk4
chr1:153145824	0	0.576923	-0.576923	7.60327e-05	1	0.0630219			Lamc2
chr10:7196554	0.576923	0	0.576923	0.0120954	1	1			Cnksr3
chr2:27088553	0.576923	0	0.576923	1.40793e-07	0.118171	0.000357152			Adamtsl2
chr2:156505871	0.576923	0	0.576923	0.000181948	1	0.125739			Epb41l1
chr8:33900964	0	0.576923	-0.576923	0.00543462	1	1			Rbpms
chr4:9318578	0.642857	0.0666667	0.57619	0.0138537	1	1			Clvs1
chr9:99947434	0.292308	0.868421	-0.576113	0.00212302	1	0.780476				Y
chr18:30268976	0.173913	0.75	-0.576087	0.025844	1	1
chr5:115847359	0.0185185	0.594595	-0.576076	8.05352e-07	0.675857	0.00150605			Cit
chr1:88877171	0.575758	0	0.575758	0.00341823	1	1
chr16:58817436	0.575758	0	0.575758	0.00366431	1	1
chr2:128791123	0.575758	0	0.575758	5.46729e-05	1	0.0483734			Mertk
chr7:16797776	0.848485	0.272727	0.575758	0.0349598	1	1		Slc1a5
chr8:35053942	0.575758	0	0.575758	0.000355292	1	0.213473
chr8:7469526	0.675676	0.1	0.575676	0.00751978	1	1
chr13:106589868	0.575342	0	0.575342	1.1012e-06	0.924101	0.00193646
chr9:60091141	0.309524	0.884615	-0.575092	0.0144427	1	1			Thsd4
chr2:10094663	0.339286	0.914286	-0.575	0.00829781	1	1		Itih2
chr9:17632523	0	0.574074	-0.574074	4.21643e-05	1	0.0386748
chr5:139648257	0.65	0.0769231	0.573077	0.0371361	1	1
chr5:139648261	0.65	0.0769231	0.573077	0.0371361	1	1
chr1:13837306	0.571429	0	0.571429	0.0131617	1	1
chr1:192835744	0	0.571429	-0.571429	0.0310559	1	1	A730013G03Rik
chr10:60081100	0.571429	0	0.571429	0.0352685	1	1			Ascc1
chr11:36943960	0	0.571429	-0.571429	0.0152452	1	1	Tenm2	Tenm2
chr11:55426162	0	0.571429	-0.571429	0.0372671	1	1
chr11:90359330	0.571429	0	0.571429	0.0152452	1	1			Hlf
chr11:96104557	0	0.571429	-0.571429	0.0220736	1	1			Calcoco2
chr11:99357784	0	0.571429	-0.571429	0.0131617	1	1
chr11:99357800	0	0.571429	-0.571429	0.0131617	1	1
chr12:80168545	0.571429	0	0.571429	3.39058e-05	1	0.032499			Actn1	Y
chr13:17627329	0	0.571429	-0.571429	0.00063236	1	0.328567			Sugct
chr13:46727235	0	0.571429	-0.571429	0.0372671	1	1	Nup153		Nup153	Y
chr13:46727238	0	0.571429	-0.571429	0.0372671	1	1	Nup153		Nup153	Y
chr13:58005694	0	0.571429	-0.571429	0.00928792	1	1			Klhl3
chr14:11870480	0.0952381	0.666667	-0.571429	0.0102785	1	1			Ptprg
chr15:36949192	0.571429	0	0.571429	0.00936173	1	1
chr15:43835408	0	0.571429	-0.571429	0.0120416	1	1
chr15:85026047	0.571429	0	0.571429	0.0208716	1	1
chr15:96647790	0	0.571429	-0.571429	0.00936173	1	1
chr15:101438689	0	0.571429	-0.571429	0.0161172	1	1	Krt87	Krt87	Krt85	Y
chr17:87616648	0.666667	0.0952381	0.571429	0.0128518	1	1
chr17:87723435	0.571429	0	0.571429	0.00280229	1	0.955565		Msh2
chr18:82572519	0	0.571429	-0.571429	0.00413772	1	1			Mbp
chr19:11092356	0.571429	0	0.571429	0.026087	1	1				Y
chr19:43761102	0.571429	0	0.571429	0.00360848	1	1			Cutc
chr19:46389398	0.571429	0	0.571429	0.0129484	1	1			Actr1a
chr2:11943704	0.571429	0	0.571429	0.00412112	1	1
[truncated: 1,001 more rows]
