# Supplementary material for: The steroid hormone estriol (E3) regulates epigenetic programming of fetal mouse brain and reproductive tract
Source: BMC Biol. 2022 May 2;20:93. doi: 10.1186/s12915-022-01293-4 (PMC9059368; doi:10.1186/s12915-022-01293-4)
Supplement: Supplementary file 2 — Additional file 2: Table S1. PCR primers. Table S2. The genes with altered expression patterns in the female offspring uteri after prenatal exposure to estriol (E3 v.s CT). Table S3. A The hypomethylated genes in the female offspring uteri after prenatal exposure to estriol (E3 vs CT). B The hypermethylated genes in the female offspring uteri after prenatal exposure to estriol (E3 vs CT). Table S4. The genes with altered E2 responsiveness in the female offspring uteri after prenatal exposure to estriol (E3-E2 vs CT-E2). Table S5. The potential binding proteins with Flag-ERα, Flag-ERβ in Ishikawa cells by Multi-Dimensional Protein Identification Technology (MudPIT). Table S6. The genes that are bound by the ERα-SUZ12 and ERβ-SUZ12 protein complex in Ishikawa cells. The Re-ChIP results show that E3 treatment influences binding of ER-SUZ12 complex to their target genes in Ishikawa cells. Table S7. The genes with altered expression patterns (≥ 1.5 or ≤ -1.5-fold change) in the female offspring cortex and hippocampus after prenatal exposure to estriol (E3 vs CT). Table S8. The top 3000 CpG sites in the female offspring prefrontal cortex after prenatal exposure to estriol (E3 vs CT). Table S9 The genes that are bound by the ERα-DNMT1, ERβ-DNMT1, ERα-SUZ12 and ERβ-SUZ12 protein complex in SY5Y cells. By a Re-ChIP assay, we identified 2391 DNA promotor sites that were bound by both ERα and DNMT1 simultaneously, 53 sites were bound by both ERβ and DNMT1; 253 sites were bound by both ERα and SUZ12, and 260 sites were bound by both ERβ and SUZ12, after E3 treatment. Table S10. A) The top 2000 hypermethylated differential CpG sites in the female offspring hippocampus after prenatal exposure to estriol (E3 vs CT). B) The top 2000 hypomethylated differential CpG sites in the female offspring hippocampus after prenatal exposure to estriol (E3 vs CT). [file 12915_2022_1293_MOESM2_ESM.zip › Supplemental Table 9 A-D (2).xlsx]

## Sheet: ESR1DNMT1_E3_peaks_annotation
	seqnames	start	end	width	strand	Fold_change	neg_log_10_pvalue	neg_log_10_qvalue	annotation	geneChr	geneStart	geneEnd	geneLength	geneStrand	geneId	transcriptId	distanceToTSS	ENSEMBL	SYMBOL	GENENAME
1	chr1	9881	10431	551	*	22.176	49.8636	45.6472	Promoter (1-2kb)	1	11874	14409	2536	1	100287102	uc001aaa.3	-1443	ENSG00000223972	DDX11L1	DEAD/H-box helicase 11 like 1
22143	chr21	9825443	9826493	1051	*	16.632	35.3676	31.2754	Promoter (<=1kb)	21	9826203	9826263	61	1	100500815	uc021wgw.1	0	NA	NA	NA
35141	chr6	152128948	152129611	664	*	14.5241	97.8691	93.2446	Promoter (<=1kb)	6	152128814	152424408	295595	1	2099	uc010kir.3	134	ENSG00000091831	ESR1	estrogen receptor 1
22765	chr22	20326066	20326876	811	*	12.6941	23.302	19.3505	Promoter (<=1kb)	22	20326399	20350461	24063	1	729444	uc011ahm.1	0	NA	NA	NA
22144	chr21	9826629	9827571	943	*	11.7895	21.0336	17.1169	Promoter (<=1kb)	21	9826203	9826263	61	1	100500815	uc021wgw.1	426	NA	NA	NA
38907	chr8	82754532	82754861	330	*	11.7224	22.3522	18.4141	Promoter (<=1kb)	8	82711818	82754521	42704	2	64089	uc011lft.2	-11	ENSG00000104497	SNX16	sorting nexin 16
35149	chr6	152265208	152265745	538	*	11.3039	66.627	62.2722	Promoter (<=1kb)	6	152265308	152382259	116952	1	2099	uc010kit.1	0	ENSG00000091831	ESR1	estrogen receptor 1
12047	chr14	77735916	77736306	391	*	11.088	21.7316	17.802	Promoter (1-2kb)	14	77731834	77737655	5822	2	58157	uc001xtg.1	1349	ENSG00000165553	NGB	neuroglobin
17598	chr19	48416472	48416912	441	*	11.0016	19.4975	15.6064	Promoter (<=1kb)	19	48416308	48416427	120	1	100170218	uc010xyx.1	164	NA	SNAR-C2	small NF90 (ILF3) associated RNA C2
17620	chr19	48442685	48443404	720	*	10.4311	18.6135	14.7362	Promoter (<=1kb)	19	48442798	48442917	120	1	100170219	uc010xza.1	0	NA	SNAR-C4	small NF90 (ILF3) associated RNA C4
17676	chr19	50611424	50611890	467	*	10.2946	18.116	14.2463	Promoter (1-2kb)	19	50610271	50610391	121	2	100169951	uc010ybt.1	-1033	NA	SNAR-A3	small NF90 (ILF3) associated RNA A3
17413	chr19	36798606	36800094	1489	*	10.164	19.5673	15.6721	Promoter (2-3kb)	19	36802245	36803570	1326	1	100134317	uc021utf.1	-2151	ENSG00000267053	LOC100134317	uncharacterized LOC100134317
29523	chr4	191003183	191003542	360	*	10.164	19.5673	15.6721	Promoter (1-2kb)	4	191002090	191003549	1460	1	441056	uc021xvr.2	1093	NA	DUX4L4	double homeobox 4 like 4
16996	chr19	4247581	4247808	228	*	10.164	19.5673	15.6721	Promoter (<=1kb)	19	4247111	4269085	21975	1	55702	uc002lzv.4	470	ENSG00000105248	YJU2	YJU2 splicing factor homolog
35145	chr6	152201675	152202019	345	*	10.1607	28.0512	24.0374	Promoter (<=1kb)	6	152201790	152424408	222619	1	2099	uc011eex.2	0	ENSG00000091831	ESR1	estrogen receptor 1
17684	chr19	50622137	50622577	441	*	10.0932	17.4409	13.583	Promoter (1-2kb)	19	50620977	50621097	121	2	100169951	uc010ybv.1	-1040	NA	SNAR-A3	small NF90 (ILF3) associated RNA A3
17637	chr19	48459117	48459538	422	*	9.74026	17.4238	13.5697	Promoter (<=1kb)	19	48458939	48459058	120	1	100170218	uc010xzc.1	178	NA	SNAR-C2	small NF90 (ILF3) associated RNA C2
17593	chr19	48409416	48409909	494	*	9.7028	17.2672	13.4152	Promoter (1-2kb)	19	48410935	48411056	122	1	100126800	uc010eln.1	-1026	NA	SNAR-A12	small NF90 (ILF3) associated RNA A12
17697	chr19	50641915	50642331	417	*	9.63488	16.993	13.1457	Promoter (<=1kb)	19	50642375	50642494	120	2	100170217	uc010ybz.1	163	NA	SNAR-B2	small NF90 (ILF3) associated RNA B2
35142	chr6	152163613	152164053	441	*	9.61903	37.4696	33.3596	Promoter (<=1kb)	6	152163732	152420056	256325	1	2099	uc021zgz.1	0	ENSG00000091831	ESR1	estrogen receptor 1
17673	chr19	50606632	50607329	698	*	9.52875	16.5874	12.7474	Promoter (<=1kb)	19	50607212	50607332	121	2	100169951	uc010ybs.1	3	NA	SNAR-A3	small NF90 (ILF3) associated RNA A3
17687	chr19	50625868	50626211	344	*	9.34639	15.9459	12.1157	Promoter (<=1kb)	19	50626331	50626451	121	2	100169951	uc010ybw.1	240	NA	SNAR-A3	small NF90 (ILF3) associated RNA A3
15867	chr18	109629	110103	475	*	9.31271	18.6615	14.7835	Promoter (<=1kb)	18	109065	122222	13158	1	727758	uc002kke.3	564	ENSG00000263006	ROCK1P1	Rho associated coiled-coil containing protein kinase 1 pseudogene 1
17688	chr19	50627489	50627787	299	*	9.30903	15.8219	11.9941	Promoter (1-2kb)	19	50626331	50626451	121	2	100169951	uc010ybw.1	-1038	NA	SNAR-A3	small NF90 (ILF3) associated RNA A3
2047	chr1	144162162	144162475	314	*	9.29773	15.2365	11.4244	Promoter (<=1kb)	1	144162001	144186823	24823	1	100288142	uc021otl.1	161	ENSG00000162825	NBPF20	NBPF member 20
13718	chr15	102521072	102521369	298	*	9.24	17.4408	13.583	Promoter (1-2kb)	15	102516761	102519296	2536	2	100288486	uc010utw.1	-1776	ENSG00000248472	DDX11L9	DEAD/H-box helicase 11 like 9
25766	chr3	169488650	169489013	364	*	9.24	17.4408	13.583	Promoter (<=1kb)	3	169484711	169487683	2973	2	84517	uc003ffs.2	-967	ENSG00000184378	ACTRT3	actin related protein T3
42404	chrUn_gl000228	106402	107298	897	*	9.24	17.4408	13.583	Promoter (<=1kb)	72	105896	107275	1380	1	22947	uc031tgq.1	506	NA	DUX4L1	double homeobox 4 like 1
17680	chr19	50616787	50617271	485	*	9.22676	15.5567	11.7337	Promoter (1-2kb)	19	50615625	50615745	121	2	100169951	uc010ybu.1	-1042	NA	SNAR-A3	small NF90 (ILF3) associated RNA A3
17663	chr19	50596889	50597382	494	*	9.22395	15.5479	11.725	Promoter (1-2kb)	19	50595746	50595866	121	2	100169951	uc010ybp.1	-1023	NA	SNAR-A3	small NF90 (ILF3) associated RNA A3
38981	chr8	86569879	86570357	479	*	9.21987	15.049	11.2408	Promoter (1-2kb)	8	86566828	86567905	1078	2	100288527	uc003ydl.1	-1974	NA	REXO1L2P	REXO1 like 2, pseudogene
15865	chr18	107771	108863	1093	*	9.05083	26.3249	22.3321	Promoter (<=1kb)	18	109065	122222	13158	1	727758	uc002kke.3	-202	ENSG00000263006	ROCK1P1	Rho associated coiled-coil containing protein kinase 1 pseudogene 1
33226	chr6	32377897	32378260	364	*	8.8719	15.5666	11.7432	Promoter (2-3kb)	6	32362513	32374900	12388	2	56244	uc010jua.1	-2997	ENSG00000204290	BTNL2	butyrophilin like 2
2271	chr1	148272279	148272625	347	*	8.78413	15.2025	11.3911	Promoter (<=1kb)	1	148267018	148271900	4883	2	25832	uc010pan.1	-379	ENSG00000270629	NBPF14	NBPF member 14
17611	chr19	48432239	48432585	347	*	8.68436	14.8156	11.0119	Promoter (<=1kb)	19	48432075	48432194	120	1	100170218	uc010xyz.1	164	NA	SNAR-C2	small NF90 (ILF3) associated RNA C2
17692	chr19	50631185	50631776	592	*	8.59756	14.499	10.7008	Promoter (<=1kb)	19	50631659	50631779	121	2	100169951	uc010ybx.1	3	NA	SNAR-A3	small NF90 (ILF3) associated RNA A3
17624	chr19	48446659	48447152	494	*	8.56812	14.3955	10.5994	Promoter (1-2kb)	19	48448179	48448300	122	1	100126800	uc010elq.1	-1027	NA	SNAR-A12	small NF90 (ILF3) associated RNA A12
17605	chr19	48425516	48426009	494	*	8.52292	13.6199	9.83857	Promoter (1-2kb)	19	48427036	48427156	121	1	100169951	uc010xyy.1	-1027	NA	SNAR-A3	small NF90 (ILF3) associated RNA A3
17606	chr19	48427251	48427639	389	*	8.46275	14.0391	10.2499	Promoter (<=1kb)	19	48427036	48427156	121	1	100169951	uc010xyy.1	215	NA	SNAR-A3	small NF90 (ILF3) associated RNA A3
17669	chr19	50603689	50604226	538	*	8.46275	14.0391	10.2499	Promoter (<=1kb)	19	50604148	50604268	121	2	100169951	uc010ybr.1	42	NA	SNAR-A3	small NF90 (ILF3) associated RNA A3
17679	chr19	50615234	50615507	274	*	8.4394	13.9629	10.1753	Promoter (<=1kb)	19	50615625	50615745	121	2	100169951	uc010ybu.1	238	NA	SNAR-A3	small NF90 (ILF3) associated RNA A3
42412	chrUn_gl000228	116148	116859	712	*	8.42739	14.8415	11.0374	Promoter (2-3kb)	72	114024	124171	10148	1	100288687	uc022bro.1	2124	ENSG00000260596	DUX4	double homeobox 4
18589	chr2	61392265	61392650	386	*	8.316	15.3556	11.5365	Promoter (2-3kb)	2	61389629	61391964	2336	1	339804	uc010ypm.1	2636	ENSG00000237651	C2orf74	chromosome 2 open reading frame 74
29532	chr4	191009197	191009711	515	*	8.316	15.3556	11.5365	Promoter (2-3kb)	4	191012063	191013442	1380	1	26583	uc031sih.1	-2352	NA	DUX4L8	double homeobox 4 like 8
5740	chr10	135490713	135492203	1491	*	8.316	15.3556	11.5365	Promoter (1-2kb)	10	135493786	135498458	4673	1	653548	uc031pxx.1	-1583	NA	DUX4L3	double homeobox 4 like 3
42471	chrX	6450788	6451516	729	*	8.316	15.3556	11.5365	Promoter (1-2kb)	23	6451700	6452684	985	2	51481	uc022bsg.1	1168	ENSG00000169059	VCX3A	variable charge X-linked 3A
5734	chr10	135484035	135486294	2260	*	8.316	15.3556	11.5365	Promoter (<=1kb)	10	135487177	135491849	4673	1	653548	uc031pxw.1	-883	NA	DUX4L3	double homeobox 4 like 3
5736	chr10	135487447	135488926	1480	*	8.316	15.3556	11.5365	Promoter (<=1kb)	10	135487177	135491849	4673	1	653548	uc031pxw.1	270	NA	DUX4L3	double homeobox 4 like 3
5744	chr10	135494719	135495513	795	*	8.316	15.3556	11.5365	Promoter (<=1kb)	10	135493786	135498458	4673	1	653548	uc031pxx.1	933	NA	DUX4L3	double homeobox 4 like 3
42366	chrUn_gl000228	73003	73681	679	*	8.316	15.3556	11.5365	Promoter (<=1kb)	72	72836	74215	1380	1	653545	uc031tgi.1	167	NA	DUX4L5	double homeobox 4 like 5
42369	chrUn_gl000228	76333	77504	1172	*	8.316	15.3556	11.5365	Promoter (<=1kb)	72	76142	77521	1380	1	22947	uc031tgj.1	191	NA	DUX4L1	double homeobox 4 like 1
39016	chr8	86759870	86760213	344	*	8.17764	12.8206	9.06692	Promoter (2-3kb)	8	86756684	86757761	1078	2	100288527	uc022axg.1	-2109	NA	REXO1L2P	REXO1 like 2, pseudogene
39043	chr8	86790436	86790766	331	*	8.06868	12.5827	8.83406	Promoter (1-2kb)	8	86758551	86789306	30756	2	254958	uc022axh.1	-1130	ENSG00000205176	REXO1L1P	REXO1 like 1, pseudogene
17631	chr19	48453440	48454155	716	*	7.9133	13.3736	9.59692	Promoter (<=1kb)	19	48453553	48453671	119	1	100170226	uc010xzb.1	0	NA	SNAR-C3	small NF90 (ILF3) associated RNA C3
17615	chr19	48437674	48438041	368	*	7.87306	13.2139	9.4505	Promoter (<=1kb)	19	48437438	48437559	122	1	100126798	uc010elp.1	236	NA	SNAR-A1	small NF90 (ILF3) associated RNA A1
17614	chr19	48436091	48436397	307	*	7.75962	12.7888	9.03584	Promoter (1-2kb)	19	48437438	48437559	122	1	100126798	uc010elp.1	-1041	NA	SNAR-A1	small NF90 (ILF3) associated RNA A1
17693	chr19	50632815	50633308	494	*	7.75962	12.7888	9.03584	Promoter (1-2kb)	19	50631659	50631779	121	2	100169951	uc010ybx.1	-1036	NA	SNAR-A3	small NF90 (ILF3) associated RNA A3
17662	chr19	50595357	50595863	507	*	7.73539	12.7023	8.95104	Promoter (<=1kb)	19	50595746	50595866	121	2	100169951	uc010ybp.1	3	NA	SNAR-A3	small NF90 (ILF3) associated RNA A3
17695	chr19	50636543	50636876	334	*	7.6565	12.4304	8.68466	Promoter (<=1kb)	19	50637002	50637121	120	2	100170217	uc010yby.1	245	NA	SNAR-B2	small NF90 (ILF3) associated RNA B2
2309	chr1	148305729	148306049	321	*	7.61648	12.2976	8.55556	Promoter (<=1kb)	1	148252730	148305311	52582	2	25832	uc021own.1	-418	ENSG00000270629	NBPF14	NBPF member 14
17683	chr19	50620517	50620826	310	*	7.58151	12.1842	8.44441	Promoter (<=1kb)	19	50620977	50621097	121	2	100169951	uc010ybv.1	271	NA	SNAR-A3	small NF90 (ILF3) associated RNA A3
5733	chr10	135483168	135483544	377	*	7.392	13.3161	9.54056	Promoter (2-3kb)	10	135480558	135485241	4684	1	22947	uc031pxv.1	2610	NA	DUX4L1	double homeobox 4 like 1
5781	chr11	1456502	1456904	403	*	7.392	13.3161	9.54056	Promoter (2-3kb)	11	1459536	1483919	24384	1	9024	uc001ltn.4	-2632	ENSG00000174672	BRSK2	BR serine/threonine kinase 2
6889	chr11	74169988	74170426	439	*	7.392	13.3161	9.54056	Promoter (2-3kb)	11	74167344	74173198	5855	2	10008	uc001ovd.2	2772	ENSG00000175538	KCNE3	potassium voltage-gated channel subfamily E regulatory subunit 3
12027	chr14	75742472	75742859	388	*	7.392	13.3161	9.54056	Promoter (2-3kb)	14	75745481	75748937	3457	1	2353	uc001xrn.3	-2622	ENSG00000170345	FOS	Fos proto-oncogene, AP-1 transcription factor subunit
37845	chr8	9595395	9596226	832	*	7.392	13.3161	9.54056	Promoter (2-3kb)	8	9599182	9599278	97	1	693182	uc022arr.1	-2956	ENSG00000207701	MIR597	microRNA 597
3532	chr1	228781699	228782520	822	*	7.392	13.3161	9.54056	Promoter (1-2kb)	1	228780394	228882416	102023	1	58480	uc021pkj.1	1305	ENSG00000116574	RHOU	ras homolog family member U
5718	chr10	134731459	134731938	480	*	7.392	13.3161	9.54056	Promoter (1-2kb)	10	134712021	134730186	18166	2	54777	uc009ybf.2	-1273	ENSG00000171811	CFAP46	cilia and flagella associated protein 46
13276	chr15	75916085	75916437	353	*	7.392	13.3161	9.54056	Promoter (1-2kb)	15	75890424	75914767	24344	2	10073	uc002ban.3	-1318	ENSG00000169371	SNUPN	snurportin 1
15808	chr17	76922924	76923129	206	*	7.392	13.3161	9.54056	Promoter (1-2kb)	17	76849059	76921472	72414	2	7077	uc002jwf.3	-1452	ENSG00000035862	TIMP2	TIMP metallopeptidase inhibitor 2
28169	chr4	108998538	108998895	358	*	7.392	13.3161	9.54056	Promoter (1-2kb)	4	108991819	109000770	8952	2	51176	uc003hyw.1	1875	ENSG00000138795	LEF1	lymphoid enhancer binding factor 1
42379	chrUn_gl000228	87099	87431	333	*	7.392	13.3161	9.54056	Promoter (1-2kb)	72	86060	90745	4686	1	100653046	uc031tgm.1	1039	NA	NA	NA
3531	chr1	228779468	228781208	1741	*	7.392	13.3161	9.54056	Promoter (<=1kb)	1	228780394	228788159	7766	1	574029	uc001htd.2	0	NA	DUSP5P1	dual specificity phosphatase 5 pseudogene 1
5731	chr10	135481127	135482307	1181	*	7.392	13.3161	9.54056	Promoter (<=1kb)	10	135480558	135485241	4684	1	22947	uc031pxv.1	569	NA	DUX4L1	double homeobox 4 like 1
5743	chr10	135493936	135494635	700	*	7.392	13.3161	9.54056	Promoter (<=1kb)	10	135493786	135498458	4673	1	653548	uc031pxx.1	150	NA	DUX4L3	double homeobox 4 like 3
5838	chr11	5640734	5640937	204	*	7.392	13.3161	9.54056	Promoter (<=1kb)	11	5641174	5665625	24452	1	53840	uc001mbh.3	-237	ENSG00000258659	TRIM34	tripartite motif containing 34
22864	chr22	24197680	24198461	782	*	7.392	13.3161	9.54056	Promoter (<=1kb)	22	24199059	24226211	27153	1	66035	uc002zyl.1	-598	ENSG00000133460	SLC2A11	solute carrier family 2 member 11
29512	chr4	190992721	190993545	825	*	7.392	13.3161	9.54056	Promoter (<=1kb)	4	190992204	190993669	1466	1	653544	uc031sie.1	517	NA	DUX4L6	double homeobox 4 like 6
29517	chr4	190998117	190998567	451	*	7.392	13.3161	9.54056	Promoter (<=1kb)	4	190998876	191000255	1380	1	22947	uc031sig.1	-309	NA	DUX4L1	double homeobox 4 like 1
29518	chr4	190999113	190999902	790	*	7.392	13.3161	9.54056	Promoter (<=1kb)	4	190998876	191000255	1380	1	22947	uc031sig.1	237	NA	DUX4L1	double homeobox 4 like 1
29536	chr4	191011422	191011744	323	*	7.392	13.3161	9.54056	Promoter (<=1kb)	4	191012063	191013442	1380	1	26583	uc031sih.1	-319	NA	DUX4L8	double homeobox 4 like 8
29537	chr4	191012254	191013129	876	*	7.392	13.3161	9.54056	Promoter (<=1kb)	4	191012063	191013442	1380	1	26583	uc031sih.1	191	NA	DUX4L8	double homeobox 4 like 8
40284	chr9	14774518	14774725	208	*	7.392	13.3161	9.54056	Promoter (<=1kb)	9	14734664	14774159	39496	2	158326	uc003zlk.3	-359	ENSG00000164946	FREM1	FRAS1 related extracellular matrix 1
42403	chrUn_gl000228	105128	105551	424	*	7.392	13.3161	9.54056	Promoter (<=1kb)	72	105896	107275	1380	1	22947	uc031tgq.1	-345	NA	DUX4L1	double homeobox 4 like 1
5728	chr10	135477929	135479675	1747	*	7.21378	12.3485	8.60431	Promoter (<=1kb)	10	135480558	135485241	4684	1	22947	uc031pxv.1	-883	NA	DUX4L1	double homeobox 4 like 1
17635	chr19	48457121	48457364	244	*	7.07284	10.7482	7.07293	Promoter (1-2kb)	19	48458939	48459058	120	1	100170218	uc010xzc.1	-1575	NA	SNAR-C2	small NF90 (ILF3) associated RNA C2
17625	chr19	48448425	48448782	358	*	6.97389	11.3205	7.60594	Promoter (<=1kb)	19	48448179	48448300	122	1	100126800	uc010elq.1	246	NA	SNAR-A12	small NF90 (ILF3) associated RNA A12
17602	chr19	48421922	48422289	368	*	6.96507	11.2869	7.59166	Promoter (<=1kb)	19	48421686	48421807	122	1	100126798	uc010elo.1	236	NA	SNAR-A1	small NF90 (ILF3) associated RNA A1
2268	chr1	148267544	148267826	283	*	6.91043	11.0843	7.39582	Promoter (<=1kb)	1	148250249	148268013	17765	2	25832	uc021owj.2	187	ENSG00000270629	NBPF14	NBPF member 14
17667	chr19	50600600	50601200	601	*	6.88235	10.9836	7.30169	Promoter (<=1kb)	19	50601083	50601203	121	2	100169951	uc010ybq.1	3	NA	SNAR-A3	small NF90 (ILF3) associated RNA A3
17685	chr19	50623849	50624283	435	*	6.81842	10.7621	7.08655	Promoter (2-3kb)	19	50626331	50626451	121	2	100169951	uc010ybw.1	2168	NA	SNAR-A3	small NF90 (ILF3) associated RNA A3
17681	chr19	50618499	50618745	247	*	6.71447	10.4228	6.75902	Promoter (2-3kb)	19	50620977	50621097	121	2	100169951	uc010ybv.1	2352	NA	SNAR-A3	small NF90 (ILF3) associated RNA A3
17689	chr19	50629202	50629551	350	*	6.6677	10.2776	6.61743	Promoter (2-3kb)	19	50631659	50631779	121	2	100169951	uc010ybx.1	2228	NA	SNAR-A3	small NF90 (ILF3) associated RNA A3
2064	chr1	144176385	144176704	320	*	6.6677	10.2776	6.61743	Promoter (<=1kb)	1	144176439	144830407	653969	1	728841	uc021oto.2	0	ENSG00000270231	NBPF8	NBPF member 8
17596	chr19	48414481	48414730	250	*	6.60164	9.65917	6.0144	Promoter (1-2kb)	19	48416308	48416427	120	1	100170218	uc010xyx.1	-1578	NA	SNAR-C2	small NF90 (ILF3) associated RNA C2
17595	chr19	48411744	48412100	357	*	6.56826	9.98226	6.33016	Promoter (<=1kb)	19	48410935	48411056	122	1	100126800	uc010eln.1	809	NA	SNAR-A12	small NF90 (ILF3) associated RNA A12
15866	chr18	109127	109517	391	*	6.54222	11.742	8.01127	Promoter (<=1kb)	18	109065	122222	13158	1	727758	uc002kke.3	62	ENSG00000263006	ROCK1P1	Rho associated coiled-coil containing protein kinase 1 pseudogene 1
2061	chr1	144174798	144175161	364	*	6.47174	9.71116	6.06494	Promoter (1-2kb)	1	144176439	144830407	653969	1	728841	uc021oto.2	-1278	ENSG00000270231	NBPF8	NBPF member 8
17603	chr19	48422473	48422805	333	*	6.47174	9.71116	6.06494	Promoter (<=1kb)	19	48421686	48421807	122	1	100126798	uc010elo.1	787	NA	SNAR-A1	small NF90 (ILF3) associated RNA A1
17607	chr19	48427823	48428155	333	*	6.47174	9.71116	6.06494	Promoter (<=1kb)	19	48427036	48427156	121	1	100169951	uc010xyy.1	787	NA	SNAR-A3	small NF90 (ILF3) associated RNA A3
3818	chr10	3107114	3107316	203	*	6.468	11.3277	7.60594	Promoter (2-3kb)	10	3109712	3178997	69286	1	5214	uc001igp.3	-2396	ENSG00000067057	PFKP	phosphofructokinase, platelet
7862	chr12	6236353	6236556	204	*	6.468	11.3277	7.60594	Promoter (2-3kb)	12	6204449	6233836	29388	2	7450	uc001qno.1	-2517	ENSG00000110799	VWF	von Willebrand factor
8854	chr12	69629998	69630358	361	*	6.468	11.3277	7.60594	Promoter (2-3kb)	12	69633317	69668138	34822	1	11052	uc001sut.4	-2959	ENSG00000111605	CPSF6	cleavage and polyadenylation specific factor 6
11154	chr14	21536165	21536444	280	*	6.468	11.3277	7.60594	Promoter (2-3kb)	14	21538527	21543712	5186	1	55701	uc001vzn.1	-2083	ENSG00000165801	ARHGEF40	Rho guanine nucleotide exchange factor 40
14016	chr16	21416513	21416784	272	*	6.468	11.3277	7.60594	Promoter (2-3kb)	16	21415834	21418956	3123	2	23117	uc010bwu.1	2172	ENSG00000169246	NPIPB3	nuclear pore complex interacting protein family member B3
14594	chr16	66548857	66549072	216	*	6.468	11.3277	7.60594	Promoter (2-3kb)	16	66503747	66551118	47372	2	7084	uc021tjp.1	2046	ENSG00000166548	TK2	thymidine kinase 2, mitochondrial
30542	chr5	54991278	54991599	322	*	6.468	11.3277	7.60594	Promoter (2-3kb)	5	54921673	54988881	67209	2	153129	uc010ivx.3	-2397	ENSG00000177058	SLC38A9	solute carrier family 38 member 9
42319	chrUn_gl000212	20931	21232	302	*	6.468	11.3277	7.60594	Promoter (2-3kb)	56	24049	60768	36720	1	26080	uc001vuw.2	-2817	ENSG00000279516	FAM230C	family with sequence similarity 230 member C
42381	chrUn_gl000228	88598	89073	476	*	6.468	11.3277	7.60594	Promoter (2-3kb)	72	86060	90745	4686	1	100653046	uc031tgm.1	2538	NA	NA	NA
15420	chr17	39314748	39315021	274	*	6.468	11.3277	7.60594	Promoter (1-2kb)	17	39315906	39316983	1078	2	84616	uc002hwc.3	1962	ENSG00000171396	KRTAP4-4	keratin associated protein 4-4
17429	chr19	37760922	37761644	723	*	6.468	11.3277	7.60594	Promoter (1-2kb)	19	37756841	37759912	3072	2	284412	uc002ofw.3	-1010	NA	LOC284412	uncharacterized LOC284412
22718	chr22	18245130	18245332	203	*	6.468	11.3277	7.60594	Promoter (1-2kb)	22	18246946	18247025	80	2	100423025	uc021wkq.1	1693	ENSG00000264757	MIR3198-1	microRNA 3198-1
29529	chr4	191006625	191006842	218	*	6.468	11.3277	7.60594	Promoter (1-2kb)	4	191005384	191010142	4759	1	653545	uc011clk.2	1241	NA	DUX4L5	double homeobox 4 like 5
35365	chr6	168397827	168398200	374	*	6.468	11.3277	7.60594	Promoter (1-2kb)	6	168399772	168430403	30632	1	3834	uc010kkt.1	-1572	ENSG00000125337	KIF25	kinesin family member 25
40049	chr8	145116922	145117126	205	*	6.468	11.3277	7.60594	Promoter (1-2kb)	8	145106167	145115584	9418	2	26873	uc003zar.3	-1338	ENSG00000178814	OPLAH	5-oxoprolinase, ATP-hydrolysing
42391	chrUn_gl000228	96547	97387	841	*	6.468	11.3277	7.60594	Promoter (1-2kb)	72	99284	100663	1380	1	728410	uc031tgo.1	-1897	NA	DUX4L2	double homeobox 4 like 2
5729	chr10	135479905	135480227	323	*	6.468	11.3277	7.60594	Promoter (<=1kb)	10	135480558	135485241	4684	1	22947	uc031pxv.1	-331	NA	DUX4L1	double homeobox 4 like 1
8592	chr12	53892587	53892900	314	*	6.468	11.3277	7.60594	Promoter (<=1kb)	12	53874276	53893444	19169	2	7786	uc001sdm.2	544	ENSG00000139625	MAP3K12	mitogen-activated protein kinase kinase kinase 12
15058	chr17	12624338	12624702	365	*	6.468	11.3277	7.60594	Promoter (<=1kb)	17	12623606	12661623	38018	1	93649	uc002gnp.1	732	ENSG00000141052	MYOCD	myocardin
15450	chr17	42266283	42266485	203	*	6.468	11.3277	7.60594	Promoter (<=1kb)	17	42266390	42269099	2710	1	79089	uc002ify.3	0	ENSG00000168591	TMUB2	transmembrane and ubiquitin like domain containing 2
22525	chr21	34144171	34144380	210	*	6.468	11.3277	7.60594	Promoter (<=1kb)	21	34131667	34144169	12503	2	94104	uc002yqr.2	-2	ENSG00000159086	PAXBP1	PAX3 and PAX7 binding protein 1
29522	chr4	191002343	191003021	679	*	6.468	11.3277	7.60594	Promoter (<=1kb)	4	191002090	191003549	1460	1	441056	uc021xvr.2	253	NA	DUX4L4	double homeobox 4 like 4
30864	chr5	69781111	69781502	392	*	6.468	11.3277	7.60594	Promoter (<=1kb)	5	69782328	69787614	5287	1	441081	uc021yad.2	-826	NA	LOC441081	POM121 membrane glycoprotein (rat) pseudogene
32070	chr5	137022546	137022844	299	*	6.468	11.3277	7.60594	Promoter (<=1kb)	5	137022410	137223540	201131	1	9499	uc011cye.2	136	ENSG00000120729	MYOT	myotilin
40039	chr8	144119854	144120097	244	*	6.468	11.3277	7.60594	Promoter (<=1kb)	8	144120679	144135720	15042	1	286122	uc003yxp.1	-582	ENSG00000177335	C8orf31	chromosome 8 open reading frame 31 (putative)
42371	chrUn_gl000228	78801	79123	323	*	6.468	11.3277	7.60594	Promoter (<=1kb)	72	79448	80827	1380	1	728410	uc031tgk.1	-325	NA	DUX4L2	double homeobox 4 like 2
42372	chrUn_gl000228	79685	81166	1482	*	6.468	11.3277	7.60594	Promoter (<=1kb)	72	79448	80827	1380	1	728410	uc031tgk.1	237	NA	DUX4L2	double homeobox 4 like 2
42375	chrUn_gl000228	82921	83582	662	*	6.468	11.3277	7.60594	Promoter (<=1kb)	72	82754	84133	1380	1	22947	uc031tgl.1	167	NA	DUX4L1	double homeobox 4 like 1
42376	chrUn_gl000228	83687	84220	534	*	6.468	11.3277	7.60594	Promoter (<=1kb)	72	82754	84133	1380	1	22947	uc031tgl.1	933	NA	DUX4L1	double homeobox 4 like 1
42378	chrUn_gl000228	86039	86940	902	*	6.468	11.3277	7.60594	Promoter (<=1kb)	72	86060	90745	4686	1	100653046	uc031tgm.1	0	NA	NA	NA
42407	chrUn_gl000228	109352	110030	679	*	6.468	11.3277	7.60594	Promoter (<=1kb)	72	109202	110581	1380	1	22947	uc031tgr.1	150	NA	DUX4L1	double homeobox 4 like 1
38345	chr8	48568067	48568304	238	*	6.4602	11.2802	7.58502	Promoter (1-2kb)	8	48566650	48648563	81914	1	23514	uc011ldf.2	1417	ENSG00000164808	SPIDR	scaffold protein involved in DNA repair
5496	chr10	114394091	114394296	206	*	6.40437	10.9582	7.2772	Promoter (<=1kb)	10	114393929	114394013	85	1	100422909	uc021pyf.1	162	ENSG00000264763	MIR4295	microRNA 4295
17629	chr19	48451718	48452009	292	*	6.37802	9.46068	5.82143	Promoter (1-2kb)	19	48453553	48453671	119	1	100170226	uc010xzb.1	-1544	NA	SNAR-C3	small NF90 (ILF3) associated RNA C3
2130	chr1	145324509	145324822	314	*	6.37802	9.46068	5.82143	Promoter (<=1kb)	1	145324348	145353680	29333	1	100132406	uc010oyp.2	161	ENSG00000271425	NBPF10	NBPF member 10
37852	chr8	10680989	10681228	240	*	6.31206	10.4821	6.81434	Promoter (1-2kb)	8	10682883	10682953	71	2	100302166	uc022arv.1	1725	ENSG00000283210	MIR1322	microRNA 1322
2332	chr1	148327075	148327833	759	*	6.28697	9.22796	5.65706	Promoter (<=1kb)	1	148271792	148326848	55057	2	25832	uc021owt.1	-227	ENSG00000270629	NBPF14	NBPF member 14
39040	chr8	86788852	86789150	299	*	6.2195	9.06155	5.50722	Promoter (<=1kb)	8	86758551	86789306	30756	2	254958	uc022axh.1	156	ENSG00000205176	REXO1L1P	REXO1 like 1, pseudogene
37470	chr7	142879664	142879867	204	*	6.21033	10.0204	6.36537	Promoter (<=1kb)	7	142880512	142881528	1017	1	259285	uc011ksw.2	-645	ENSG00000236398	TAS2R39	taste 2 receptor member 39
17634	chr19	48455944	48456195	252	*	6.15282	9.7824	6.13477	Promoter (2-3kb)	19	48453553	48453671	119	1	100170226	uc010xzb.1	2391	NA	SNAR-C3	small NF90 (ILF3) associated RNA C3
2273	chr1	148273746	148274487	742	*	6.13519	9.71229	6.06604	Promoter (<=1kb)	1	148252730	148274381	21652	2	25832	uc021owm.1	0	ENSG00000270629	NBPF14	NBPF member 14
17594	chr19	48411190	48411413	224	*	6.13128	9.69693	6.05133	Promoter (<=1kb)	19	48410935	48411056	122	1	100126800	uc010eln.1	255	NA	SNAR-A12	small NF90 (ILF3) associated RNA A12
17623	chr19	48445194	48445445	252	*	6.05422	9.40562	5.76794	Promoter (2-3kb)	19	48442798	48442917	120	1	100170219	uc010xza.1	2396	NA	SNAR-C4	small NF90 (ILF3) associated RNA C4
2276	chr1	148277102	148277402	301	*	6.05422	9.40562	5.76794	Promoter (<=1kb)	1	148005403	148277551	272149	2	728841	uc021owc.1	149	ENSG00000270231	NBPF8	NBPF member 8
42355	chrUn_gl000222	84142	84719	578	*	6.05254	8.88881	5.34318	Promoter (2-3kb)	66	74365	81351	6987	2	401074	uc011mfx.2	-2791	ENSG00000242516	LINC00960	long intergenic non-protein coding RNA 960
2281	chr1	148283486	148283829	344	*	6.01641	9.27017	5.69517	Promoter (2-3kb)	1	148252730	148280742	28013	2	400818	uc001erg.2	-2744	ENSG00000269713	NBPF9	NBPF member 9
767	chr1	57755918	57756119	202	*	6.01641	9.27017	5.69517	Promoter (<=1kb)	1	57463579	57756838	293260	2	1600	uc001cyq.1	719	ENSG00000173406	DAB1	DAB1, reelin adaptor protein
2279	chr1	148281701	148282276	576	*	6.01641	9.27017	5.69517	Promoter (<=1kb)	1	148252730	148280742	28013	2	400818	uc001erg.2	-959	ENSG00000269713	NBPF9	NBPF member 9
2262	chr1	148259568	148260017	450	*	5.99396	9.19181	5.62349	Promoter (1-2kb)	1	148011680	148258489	246810	2	25832	uc021owf.2	-1079	ENSG00000270629	NBPF14	NBPF member 14
2159	chr1	145362853	145363465	613	*	5.97908	9.14072	5.57538	Promoter (2-3kb)	1	145360555	145364674	4120	1	100132406	uc021ouq.1	2298	ENSG00000271425	NBPF10	NBPF member 10
38979	chr8	86568510	86568733	224	*	5.96509	8.47354	4.94951	Promoter (<=1kb)	8	86566828	86567905	1078	2	100288527	uc003ydl.1	-605	NA	REXO1L2P	REXO1 like 2, pseudogene
2267	chr1	148265486	148265999	514	*	5.9422	9.01679	5.46543	Promoter (1-2kb)	1	148003642	148267126	263485	2	25832	uc021ovz.1	1127	ENSG00000270629	NBPF14	NBPF member 14
2127	chr1	145315066	145315378	313	*	5.92393	8.95675	5.40775	Promoter (1-2kb)	1	145313334	145358412	45079	1	100132406	uc021ouo.1	1732	ENSG00000271425	NBPF10	NBPF member 10
2128	chr1	145319785	145320035	251	*	5.92393	8.95675	5.40775	Promoter (1-2kb)	1	145318054	145344236	26183	1	100288142	uc021oup.1	1731	ENSG00000162825	NBPF20	NBPF member 20
2260	chr1	148258040	148258294	255	*	5.90577	8.89792	5.35193	Promoter (<=1kb)	1	148011680	148258489	246810	2	25832	uc021owf.2	195	ENSG00000270629	NBPF14	NBPF member 14
17675	chr19	50609880	50610153	274	*	5.90577	8.89792	5.35193	Promoter (<=1kb)	19	50610271	50610391	121	2	100169951	uc010ybt.1	238	NA	SNAR-A3	small NF90 (ILF3) associated RNA A3
38983	chr8	86573889	86574436	548	*	5.90396	8.89211	5.34644	Promoter (1-2kb)	8	86568695	86575726	7032	2	254958	uc022axf.1	1290	ENSG00000205176	REXO1L1P	REXO1 like 1, pseudogene
17677	chr19	50613145	50613492	348	*	5.88772	8.84027	5.29692	Promoter (2-3kb)	19	50615625	50615745	121	2	100169951	uc010ybu.1	2253	NA	SNAR-A3	small NF90 (ILF3) associated RNA A3
17609	chr19	48430267	48430499	233	*	5.86813	8.26339	4.7499	Promoter (1-2kb)	19	48432075	48432194	120	1	100170218	uc010xyz.1	-1576	NA	SNAR-C2	small NF90 (ILF3) associated RNA C2
39088	chr8	86839303	86839865	563	*	5.86086	8.75588	5.21549	Promoter (<=1kb)	8	86775050	86840171	65122	2	254958	uc022axi.1	306	ENSG00000205176	REXO1L1P	REXO1 like 1, pseudogene
2258	chr1	148255409	148256212	804	*	5.83424	8.67388	5.13542	Promoter (2-3kb)	1	148011680	148258489	246810	2	25832	uc021owf.2	2277	ENSG00000270629	NBPF14	NBPF member 14
2069	chr1	144181276	144181503	228	*	5.83424	8.67388	5.13542	Promoter (<=1kb)	1	144181951	144186823	4873	1	100288142	uc021otq.1	-448	ENSG00000162825	NBPF20	NBPF member 20
2158	chr1	145359680	145359949	270	*	5.83424	8.67388	5.13542	Promoter (<=1kb)	1	145360555	145364674	4120	1	100132406	uc021ouq.1	-606	ENSG00000271425	NBPF10	NBPF member 10
2296	chr1	148294106	148294340	235	*	5.83424	8.67388	5.13542	Promoter (<=1kb)	1	148257494	148293492	35999	2	25832	uc021owq.1	-614	ENSG00000270629	NBPF14	NBPF member 14
15864	chr18	107232	107643	412	*	5.79758	8.47478	4.95072	Promoter (1-2kb)	18	109065	122222	13158	1	727758	uc002kke.3	-1422	ENSG00000263006	ROCK1P1	Rho associated coiled-coil containing protein kinase 1 pseudogene 1
2298	chr1	148296219	148296428	210	*	5.74723	8.41625	4.89383	Promoter (<=1kb)	1	148276556	148295781	19226	2	25832	uc021owv.1	-438	ENSG00000270629	NBPF14	NBPF member 14
17661	chr19	50594756	50595057	302	*	5.74723	8.41625	4.89383	Promoter (<=1kb)	19	50595746	50595866	121	2	100169951	uc010ybp.1	809	NA	SNAR-A3	small NF90 (ILF3) associated RNA A3
17668	chr19	50603145	50603481	337	*	5.74723	8.41625	4.89383	Promoter (<=1kb)	19	50604148	50604268	121	2	100169951	uc010ybr.1	787	NA	SNAR-A3	small NF90 (ILF3) associated RNA A3
17678	chr19	50614651	50614956	306	*	5.66278	8.17979	4.6682	Promoter (<=1kb)	19	50615625	50615745	121	2	100169951	uc010ybu.1	789	NA	SNAR-A3	small NF90 (ILF3) associated RNA A3
15869	chr18	110556	110773	218	*	5.6329	8.80465	5.26251	Promoter (1-2kb)	18	109065	122222	13158	1	727758	uc002kke.3	1491	ENSG00000263006	ROCK1P1	Rho associated coiled-coil containing protein kinase 1 pseudogene 1
722	chr1	52828796	52829272	477	*	5.544	9.39707	5.75965	Promoter (2-3kb)	1	52816265	52831877	15613	2	200014	uc001ctq.2	2605	ENSG00000154222	CC2D1B	coiled-coil and C2 domain containing 1B
3529	chr1	228777377	228778048	672	*	5.544	9.39707	5.75965	Promoter (2-3kb)	1	228780394	228788159	7766	1	574029	uc001htd.2	-2346	NA	DUSP5P1	dual specificity phosphatase 5 pseudogene 1
4888	chr10	74382866	74383067	202	*	5.544	9.39707	5.75965	Promoter (2-3kb)	10	74127084	74385949	258866	2	10367	uc001jtb.2	2882	ENSG00000107745	MICU1	mitochondrial calcium uptake 1
5739	chr10	135489787	135490163	377	*	5.544	9.39707	5.75965	Promoter (2-3kb)	10	135487177	135491849	4673	1	653548	uc031pxw.1	2610	NA	DUX4L3	double homeobox 4 like 3
6700	chr11	59370821	59371024	204	*	5.544	9.39707	5.75965	Promoter (2-3kb)	11	59344278	59368346	24069	2	5007	uc009ymr.1	-2475	ENSG00000110048	OSBP	oxysterol binding protein
12276	chr14	96860589	96860791	203	*	5.544	9.39707	5.75965	Promoter (2-3kb)	14	96858448	96955764	97317	1	122481	uc001yfn.3	2141	ENSG00000140057	AK7	adenylate kinase 7
14053	chr16	22544777	22545041	265	*	5.544	9.39707	5.75965	Promoter (2-3kb)	16	22542605	22547841	5237	1	100132247	uc010bxk.3	2172	ENSG00000243716	NPIPB5	nuclear pore complex interacting protein family member B5
14825	chr16	84490512	84491011	500	*	5.544	9.39707	5.75965	Promoter (2-3kb)	16	84493212	84497793	4582	1	9914	uc002fia.3	-2201	ENSG00000064270	ATP2C2	ATPase secretory pathway Ca2+ transporting 2
17649	chr19	49543010	49543211	202	*	5.544	9.39707	5.75965	Promoter (2-3kb)	19	49540277	49540404	128	1	100126780	uc010emp.1	2733	NA	SNAR-G1	small NF90 (ILF3) associated RNA G1
17748	chr19	55855730	55855932	203	*	5.544	9.39707	5.75965	Promoter (2-3kb)	19	55853162	55859489	6328	1	84787	uc002qkl.3	2568	ENSG00000133247	KMT5C	lysine methyltransferase 5C
18773	chr2	74609935	74610146	212	*	5.544	9.39707	5.75965	Promoter (2-3kb)	2	74588281	74607482	19202	2	1639	uc010ffd.3	-2453	ENSG00000204843	DCTN1	dynactin subunit 1
22107	chr20	62718616	62719079	464	*	5.544	9.39707	5.75965	Promoter (2-3kb)	20	62716369	62731996	15628	1	4987	uc021wgs.1	2247	ENSG00000125510	OPRL1	opioid related nociceptin receptor 1
22711	chr22	17515012	17515302	291	*	5.544	9.39707	5.75965	Promoter (2-3kb)	22	17517460	17539682	22223	1	100130418	uc002zlx.1	-2158	ENSG00000237438	CECR7	cat eye syndrome chromosome region, candidate 7
30867	chr5	69785067	69785439	373	*	5.544	9.39707	5.75965	Promoter (2-3kb)	5	69782328	69787614	5287	1	441081	uc021yad.2	2739	NA	LOC441081	POM121 membrane glycoprotein (rat) pseudogene
41141	chr9	67791270	67791724	455	*	5.544	9.39707	5.75965	Promoter (2-3kb)	9	67792929	67794189	1261	2	100133121	uc004aet.4	2465	NA	FAM27B	family with sequence similarity 27 member B
3530	chr1	228778139	228778948	810	*	5.544	9.39707	5.75965	Promoter (1-2kb)	1	228780394	228788159	7766	1	574029	uc001htd.2	-1446	NA	DUSP5P1	dual specificity phosphatase 5 pseudogene 1
3984	chr10	15140866	15141083	218	*	5.544	9.39707	5.75965	Promoter (1-2kb)	10	15137384	15139318	1935	2	221060	uc001inw.3	-1548	ENSG00000176236	C10orf111	chromosome 10 open reading frame 111
5732	chr10	135482429	135482993	565	*	5.544	9.39707	5.75965	Promoter (1-2kb)	10	135480558	135485241	4684	1	22947	uc031pxv.1	1871	NA	DUX4L1	double homeobox 4 like 1
8553	chr12	50820296	50820499	204	*	5.544	9.39707	5.75965	Promoter (1-2kb)	12	50821548	50873788	52241	1	113251	uc021qxv.1	-1049	ENSG00000161813	LARP4	La ribonucleoprotein domain family member 4
14597	chr16	66913005	66913227	223	*	5.544	9.39707	5.75965	Promoter (1-2kb)	16	66914383	66925002	10620	1	57546	uc002eqk.2	-1156	ENSG00000172840	PDP2	pyruvate dehyrogenase phosphatase catalytic subunit 2
16993	chr19	4122092	4122411	320	*	5.544	9.39707	5.75965	Promoter (1-2kb)	19	4090320	4124126	33807	2	5605	uc002lzk.3	1715	ENSG00000126934	MAP2K2	mitogen-activated protein kinase kinase 2
17417	chr19	36824409	36824667	259	*	5.544	9.39707	5.75965	Promoter (1-2kb)	19	36810618	36822620	12003	2	100506930	uc002odu.2	-1789	ENSG00000232677	LINC00665	long intergenic non-protein coding RNA 665
17493	chr19	40975006	40975207	202	*	5.544	9.39707	5.75965	Promoter (1-2kb)	19	40973126	41082365	109240	1	57731	uc002onz.3	1880	ENSG00000160460	SPTBN4	spectrin beta, non-erythrocytic 4
18775	chr2	74736398	74736682	285	*	5.544	9.39707	5.75965	Promoter (1-2kb)	2	74732170	74734821	2652	2	84759	uc002slz.3	-1577	ENSG00000115289	PCGF1	polycomb group ring finger 1
19389	chr2	109759266	109759557	292	*	5.544	9.39707	5.75965	Promoter (1-2kb)	2	109757946	109758044	99	2	100422863	uc021vlw.1	-1222	ENSG00000264934	MIR4265	microRNA 4265
22957	chr22	30989478	30989680	203	*	5.544	9.39707	5.75965	Promoter (1-2kb)	22	30972612	30987927	15316	2	23481	uc003aik.2	-1551	ENSG00000100029	PES1	pescadillo ribosomal biogenesis factor 1
29509	chr4	190990032	190990459	428	*	5.544	9.39707	5.75965	Promoter (1-2kb)	4	190988993	190990372	1380	1	26583	uc031sid.1	1039	NA	DUX4L8	double homeobox 4 like 8
29516	chr4	190996746	190997301	556	*	5.544	9.39707	5.75965	Promoter (1-2kb)	4	190995583	190996962	1380	1	26583	uc031sif.1	1163	NA	DUX4L8	double homeobox 4 like 8
29519	chr4	191000031	191000342	312	*	5.544	9.39707	5.75965	Promoter (1-2kb)	4	190998876	191000255	1380	1	22947	uc031sig.1	1155	NA	DUX4L1	double homeobox 4 like 1
30213	chr5	39272685	39272985	301	*	5.544	9.39707	5.75965	Promoter (1-2kb)	5	39105354	39270759	165406	2	2533	uc011cpl.2	-1926	ENSG00000082074	FYB1	FYN binding protein 1
32677	chr5	175486230	175486447	218	*	5.544	9.39707	5.75965	Promoter (1-2kb)	5	175487692	175525561	37870	1	202134	uc010jjy.1	-1245	ENSG00000182230	FAM153B	family with sequence similarity 153 member B
32722	chr5	177431935	177432152	218	*	5.544	9.39707	5.75965	Promoter (1-2kb)	5	177433967	177476088	42122	1	653316	uc011dge.2	-1815	ENSG00000204677	FAM153C	family with sequence similarity 153 member C
32733	chr5	178155784	178156174	391	*	5.544	9.39707	5.75965	Promoter (1-2kb)	5	178138522	178157703	19182	2	6940	uc003mjj.3	1529	ENSG00000169131	ZNF354A	zinc finger protein 354A
33019	chr6	17598751	17598953	203	*	5.544	9.39707	5.75965	Promoter (1-2kb)	6	17600518	17611950	11433	1	51439	uc003ncc.3	-1565	ENSG00000137414	FAM8A1	family with sequence similarity 8 member A1
40061	chr9	10067	10398	332	*	5.544	9.39707	5.75965	Promoter (1-2kb)	9	11987	14525	2539	1	100287596	uc011llp.1	-1589	NA	DDX11L5	DEAD/H-box helicase 11 like 5
42367	chrUn_gl000228	73892	74238	347	*	5.544	9.39707	5.75965	Promoter (1-2kb)	72	72836	74215	1380	1	653545	uc031tgi.1	1056	NA	DUX4L5	double homeobox 4 like 5
42401	chrUn_gl000228	103646	104308	663	*	5.544	9.39707	5.75965	Promoter (1-2kb)	72	102590	103969	1380	1	728410	uc031tgp.1	1056	NA	DUX4L2	double homeobox 4 like 2
44898	chrY	6115663	6115907	245	*	5.544	9.39707	5.75965	Promoter (1-2kb)	24	6114264	6117053	2790	1	64591	uc004fqs.1	1399	ENSG00000168757	TSPY2	testis specific protein Y-linked 2
44957	chrY	9217089	9217333	245	*	5.544	9.39707	5.75965	Promoter (1-2kb)	24	9215950	9218486	2537	1	728395	uc010nwm.2	1139	ENSG00000233803	TSPY4	testis specific protein Y-linked 4
44964	chrY	9237435	9237679	245	*	5.544	9.39707	5.75965	Promoter (1-2kb)	24	9236076	9368285	132210	1	728137	uc004fse.3	1359	ENSG00000228927	TSPY3	testis specific protein Y-linked 3
44972	chrY	9305969	9306213	245	*	5.544	9.39707	5.75965	Promoter (1-2kb)	24	9304564	9347389	42826	1	7258	uc010nwp.1	1405	ENSG00000258992	TSPY1	testis specific protein Y-linked 1
44996	chrY	9366894	9367138	245	*	5.544	9.39707	5.75965	Promoter (1-2kb)	24	9365489	9368285	2797	1	728137	uc004fsf.3	1405	ENSG00000228927	TSPY3	testis specific protein Y-linked 3
5735	chr10	135486524	135486768	245	*	5.544	9.39707	5.75965	Promoter (<=1kb)	10	135487177	135491849	4673	1	653548	uc031pxw.1	-409	NA	DUX4L3	double homeobox 4 like 3
5741	chr10	135492365	135492903	539	*	5.544	9.39707	5.75965	Promoter (<=1kb)	10	135493786	135498458	4673	1	653548	uc031pxx.1	-883	NA	DUX4L3	double homeobox 4 like 3
5742	chr10	135493160	135493455	296	*	5.544	9.39707	5.75965	Promoter (<=1kb)	10	135493786	135498458	4673	1	653548	uc031pxx.1	-331	NA	DUX4L3	double homeobox 4 like 3
7420	chr11	107460949	107461151	203	*	5.544	9.39707	5.75965	Promoter (<=1kb)	11	107461817	107537505	75689	1	55531	uc001pjm.3	-666	ENSG00000110675	ELMOD1	ELMO domain containing 1
11889	chr14	64009105	64009418	314	*	5.544	9.39707	5.75965	Promoter (<=1kb)	14	63841355	64010079	168725	2	5529	uc001xgd.1	661	ENSG00000154001	PPP2R5E	protein phosphatase 2 regulatory subunit B'epsilon
13694	chr15	102030407	102030648	242	*	5.544	9.39707	5.75965	Promoter (<=1kb)	15	101923953	102030187	106235	2	5046	uc002bxg.1	-220	ENSG00000140479	PCSK6	proprotein convertase subtilisin/kexin type 6
14015	chr16	21245800	21246003	204	*	5.544	9.39707	5.75965	Promoter (<=1kb)	16	21245016	21263750	18735	1	257629	uc010bwp.1	784	ENSG00000175311	ANKS4B	ankyrin repeat and sterile alpha motif domain containing 4B
17104	chr19	15751649	15751917	269	*	5.544	9.39707	5.75965	Promoter (<=1kb)	19	15751707	15771570	19864	1	4051	uc002nbj.3	0	ENSG00000186529	CYP4F3	cytochrome P450 family 4 subfamily F member 3
22110	chr20	62921448	62921846	399	*	5.544	9.39707	5.75965	Promoter (<=1kb)	20	62921738	62934707	12970	1	140849	uc002yio.1	0	ENSG00000149656	LINC00266-1	long intergenic non-protein coding RNA 266-1
29515	chr4	190995733	190996649	917	*	5.544	9.39707	5.75965	Promoter (<=1kb)	4	190995583	190996962	1380	1	26583	uc031sif.1	150	NA	DUX4L8	double homeobox 4 like 8
29528	chr4	191005707	191006496	790	*	5.544	9.39707	5.75965	Promoter (<=1kb)	4	191005384	191010142	4759	1	653545	uc011clk.2	323	NA	DUX4L5	double homeobox 4 like 5
30865	chr5	69782031	69782604	574	*	5.544	9.39707	5.75965	Promoter (<=1kb)	5	69782328	69787614	5287	1	441081	uc021yad.2	0	NA	LOC441081	POM121 membrane glycoprotein (rat) pseudogene
33243	chr6	33588188	33588389	202	*	5.544	9.39707	5.75965	Promoter (<=1kb)	6	33589156	33664348	75193	1	3710	uc021ywr.1	-767	ENSG00000096433	ITPR3	inositol 1,4,5-trisphosphate receptor type 3
33813	chr6	74229923	74230147	225	*	5.544	9.39707	5.75965	Promoter (<=1kb)	6	74225473	74230741	5269	2	1915	uc003phi.3	594	ENSG00000156508	EEF1A1	eukaryotic translation elongation factor 1 alpha 1
42365	chrUn_gl000228	72142	72511	370	*	5.544	9.39707	5.75965	Promoter (<=1kb)	72	72836	74215	1380	1	653545	uc031tgi.1	-325	NA	DUX4L5	double homeobox 4 like 5
42370	chrUn_gl000228	78003	78579	577	*	5.544	9.39707	5.75965	Promoter (<=1kb)	72	79448	80827	1380	1	728410	uc031tgk.1	-869	NA	DUX4L2	double homeobox 4 like 2
42394	chrUn_gl000228	98664	98939	276	*	5.544	9.39707	5.75965	Promoter (<=1kb)	72	99284	100663	1380	1	728410	uc031tgo.1	-345	NA	DUX4L2	double homeobox 4 like 2
42396	chrUn_gl000228	99711	100129	419	*	5.544	9.39707	5.75965	Promoter (<=1kb)	72	99284	100663	1380	1	728410	uc031tgo.1	427	NA	DUX4L2	double homeobox 4 like 2
42399	chrUn_gl000228	101822	102265	444	*	5.544	9.39707	5.75965	Promoter (<=1kb)	72	102590	103969	1380	1	728410	uc031tgp.1	-325	NA	DUX4L2	double homeobox 4 like 2
42400	chrUn_gl000228	102740	103435	696	*	5.544	9.39707	5.75965	Promoter (<=1kb)	72	102590	103969	1380	1	728410	uc031tgp.1	150	NA	DUX4L2	double homeobox 4 like 2
42405	chrUn_gl000228	107720	108333	614	*	5.544	9.39707	5.75965	Promoter (<=1kb)	72	109202	110581	1380	1	22947	uc031tgr.1	-869	NA	DUX4L1	double homeobox 4 like 1
44994	chrY	9364852	9365193	342	*	5.544	9.39707	5.75965	Promoter (<=1kb)	24	9365489	9368285	2797	1	728137	uc004fsf.3	-296	ENSG00000228927	TSPY3	testis specific protein Y-linked 3
4890	chr10	74452926	74453129	204	*	5.52435	9.2793	5.70375	Promoter (<=1kb)	10	74452377	74647452	195076	1	90550	uc001jtd.3	549	ENSG00000156026	MCU	mitochondrial calcium uniporter
6940	chr11	78389273	78390448	1176	*	5.51881	9.24693	5.674	Promoter (1-2kb)	11	78364328	78387450	23123	2	26011	uc001ozk.4	-1823	ENSG00000149256	TENM4	teneurin transmembrane protein 4
30756	chr5	68926416	68926951	536	*	5.50043	9.1419	5.57538	Promoter (2-3kb)	5	68926980	68929028	2049	2	100272216	uc003jxe.2	2077	NA	NA	NA
32715	chr5	177204020	177204816	797	*	5.50043	9.1419	5.57538	Promoter (2-3kb)	5	177138237	177207505	69269	2	285596	uc003mib.1	2689	ENSG00000170074	FAM153A	family with sequence similarity 153 member A
19971	chr2	145273370	145273573	204	*	5.50043	9.1419	5.57538	Promoter (1-2kb)	2	145219750	145275196	55447	2	9839	uc002tvx.1	1623	ENSG00000169554	ZEB2	zinc finger E-box binding homeobox 2
24737	chr3	108473684	108474176	493	*	5.50043	9.1419	5.57538	Promoter (1-2kb)	3	108474486	108476130	1645	2	84666	uc003dxh.2	1954	ENSG00000163515	RETNLB	resistin like beta
33511	chr6	54170753	54171215	463	*	5.50043	9.1419	5.57538	Promoter (1-2kb)	6	54173203	54187120	13918	1	27283	uc003pci.3	-1988	ENSG00000137251	TINAG	tubulointerstitial nephritis antigen
15295	chr17	32596325	32596530	206	*	5.50043	9.1419	5.57538	Promoter (<=1kb)	17	32597235	32599261	2027	1	6354	uc002hhz.4	-705	ENSG00000108688	CCL7	C-C motif chemokine ligand 7
19380	chr2	109402689	109402917	229	*	5.50043	9.1419	5.57538	Promoter (<=1kb)	2	109403219	109492847	89629	1	165055	uc002ten.1	-302	ENSG00000163006	CCDC138	coiled-coil domain containing 138
26357	chr4	9350351	9350611	261	*	5.50043	9.1419	5.57538	Promoter (<=1kb)	4	9350619	9352211	1593	1	728419	uc021xlq.1	-8	ENSG00000228856	USP17L30	ubiquitin specific peptidase 17-like family member 30
37452	chr7	141621083	141621409	327	*	5.49128	9.09098	5.53569	Promoter (2-3kb)	7	141618676	141619620	945	1	130075	uc003vwu.1	2407	ENSG00000258083	OR9A4	olfactory receptor family 9 subfamily A member 4
290	chr1	16953482	16953808	327	*	5.48217	9.04105	5.48745	Promoter (<=1kb)	1	16944751	16952994	8244	2	84809	uc010ocf.2	-488	ENSG00000215908	CROCCP2	ciliary rootlet coiled-coil, rootletin pseudogene 2
3632	chr1	239792063	239792499	437	*	5.46946	8.97277	5.42336	Promoter (<=1kb)	1	239792373	240072717	280345	1	1131	uc001hyp.3	0	ENSG00000133019	CHRM3	cholinergic receptor muscarinic 3
15498	chr17	46236325	46236526	202	*	5.46765	8.96317	5.41404	Promoter (2-3kb)	17	46233789	46233873	85	2	100302211	uc021tze.1	-2452	ENSG00000221739	MIR1203	microRNA 1203
37844	chr8	9594694	9595264	571	*	5.46403	8.94406	5.39599	Promoter (2-3kb)	8	9592375	9609356	16982	1	8658	uc010lrt.1	2319	ENSG00000173273	TNKS	tankyrase
5745	chr10	135495657	135496213	557	*	5.46403	8.94406	5.39599	Promoter (1-2kb)	10	135493786	135498458	4673	1	653548	uc031pxx.1	1871	NA	DUX4L3	double homeobox 4 like 3
39013	chr8	86758291	86758589	299	*	5.43132	7.58756	4.09532	Promoter (<=1kb)	8	86756684	86757761	1078	2	100288527	uc022axg.1	-530	NA	REXO1L2P	REXO1 like 2, pseudogene
41363	chr9	71944761	71945112	352	*	5.42811	8.76056	5.21934	Promoter (<=1kb)	9	71944241	72007370	63130	1	9413	uc004ahg.2	520	ENSG00000135063	FAM189A2	family with sequence similarity 189 member A2
15631	chr17	58964194	58964777	584	*	5.41921	8.71669	5.17709	Promoter (<=1kb)	17	58964363	59067596	103234	1	54828	uc002iyx.1	0	ENSG00000141376	BCAS3	BCAS3, microtubule associated cell migration factor
3299	chr1	213023037	213023532	496	*	5.41033	8.67357	5.13542	Promoter (2-3kb)	1	213003485	213020991	17507	2	149643	uc001hjq.3	-2046	ENSG00000185523	SPATA45	spermatogenesis associated 45
9320	chr12	97856611	97856820	210	*	5.41033	8.67357	5.13542	Promoter (1-2kb)	12	97858799	97927544	68746	1	196475	uc001tey.1	-1979	ENSG00000255794	RMST	rhabdomyosarcoma 2 associated transcript
14826	chr16	84491139	84491721	583	*	5.41033	8.67357	5.13542	Promoter (1-2kb)	16	84493212	84497793	4582	1	9914	uc002fia.3	-1491	ENSG00000064270	ATP2C2	ATPase secretory pathway Ca2+ transporting 2
23899	chr3	51893680	51893881	202	*	5.41033	8.67357	5.13542	Promoter (1-2kb)	3	51895645	51897440	1796	1	389123	uc003dbt.1	-1764	ENSG00000184345	IQCF2	IQ motif containing F2
9281	chr12	95624631	95624882	252	*	5.41033	8.67357	5.13542	Promoter (<=1kb)	12	95625188	95663964	38777	1	55591	uc009zta.1	-306	ENSG00000028203	VEZT	vezatin, adherens junctions transmembrane protein
42992	chrX	49307893	49308115	223	*	5.39267	8.58947	5.06176	Promoter (1-2kb)	23	49306325	49313710	7386	1	100132399	uc011mnp.3	1568	ENSG00000227488	GAGE12D	G antigen 12D
42999	chrX	49346102	49346331	230	*	5.39267	8.58947	5.06176	Promoter (1-2kb)	23	49344541	49351917	7377	1	100132399	uc004doh.4	1561	ENSG00000227488	GAGE12D	G antigen 12D
39354	chr8	101116396	101116599	204	*	5.37512	8.50809	4.98291	Promoter (1-2kb)	8	100973276	101117847	144572	2	26166	uc003yja.1	1248	ENSG00000132554	RGS22	regulator of G protein signaling 22
36572	chr7	82522003	82522429	427	*	5.37337	8.5001	4.97557	Promoter (1-2kb)	7	82449796	82523770	73975	2	27445	uc003uhu.1	1341	ENSG00000186472	PCLO	piccolo presynaptic cytomatrix protein
39017	chr8	86760591	86761022	432	*	5.3484	7.39176	4.04245	Promoter (2-3kb)	8	86756684	86757761	1078	2	100288527	uc022axg.1	-2830	NA	REXO1L2P	REXO1 like 2, pseudogene
2329	chr1	148324785	148325105	321	*	5.32314	8.27863	4.75934	Promoter (<=1kb)	1	148282940	148325254	42315	2	25832	uc021oxa.1	149	ENSG00000270629	NBPF14	NBPF member 14
26364	chr4	9359841	9360101	261	*	5.32314	8.27863	4.75934	Promoter (<=1kb)	4	9360108	9361700	1593	1	391627	uc031sdq.1	-7	ENSG00000251694	USP17L9P	ubiquitin specific peptidase 17-like family member 9, pseudogene
39039	chr8	86787469	86787980	512	*	5.30715	7.29708	4.00307	Promoter (1-2kb)	8	86758551	86789306	30756	2	254958	uc022axh.1	1326	ENSG00000205176	REXO1L1P	REXO1 like 1, pseudogene
17638	chr19	48460246	48460513	268	*	5.30604	8.20658	4.69431	Promoter (1-2kb)	19	48458939	48459058	120	1	100170218	uc010xzc.1	1307	NA	SNAR-C2	small NF90 (ILF3) associated RNA C2
19781	chr2	133016596	133016797	202	*	5.29074	8.14345	4.63316	Promoter (1-2kb)	2	132905164	133015542	110379	2	554226	uc002ttj.3	-1054	ENSG00000163046	ANKRD30BL	ankyrin repeat domain 30B like
39012	chr8	86756893	86757389	497	*	5.28532	7.24764	3.96027	Promoter (<=1kb)	8	86756684	86757761	1078	2	100288527	uc022axg.1	372	NA	REXO1L2P	REXO1 like 2, pseudogene
2066	chr1	144178070	144178324	255	*	5.28397	8.11589	4.60643	Promoter (1-2kb)	1	144179474	144223374	43901	1	100288142	uc021otp.1	-1150	ENSG00000162825	NBPF20	NBPF member 20
39010	chr8	86754814	86755013	200	*	5.25228	7.05788	3.79125	Promoter (2-3kb)	8	86756684	86757761	1078	2	100288527	uc022axg.1	2748	NA	REXO1L2P	REXO1 like 2, pseudogene
38984	chr8	86575371	86575571	201	*	5.24371	7.95664	4.45089	Promoter (<=1kb)	8	86568695	86575726	7032	2	254958	uc022axf.1	155	ENSG00000205176	REXO1L1P	REXO1 like 1, pseudogene
17613	chr19	48434235	48434657	423	*	5.24038	7.94381	4.43842	Promoter (2-3kb)	19	48432075	48432194	120	1	100170218	uc010xyz.1	2160	NA	SNAR-C2	small NF90 (ILF3) associated RNA C2
2911	chr1	183157815	183158095	281	*	5.23872	7.93743	4.43228	Promoter (2-3kb)	1	183155174	183214262	59089	1	3918	uc001gqa.2	2641	ENSG00000058085	LAMC2	laminin subunit gamma 2
26327	chr4	9262559	9263245	687	*	5.23872	7.93743	4.43228	Promoter (1-2kb)	4	9264598	9266190	1593	1	100287205	uc031sdo.1	-1353	ENSG00000227551	USP17L12	ubiquitin specific peptidase 17-like family member 12
32716	chr5	177211649	177211861	213	*	5.23872	7.93743	4.43228	Promoter (1-2kb)	5	177148908	177210399	61492	2	285596	uc010jkp.1	-1250	ENSG00000170074	FAM153A	family with sequence similarity 153 member A
26307	chr4	9235843	9236103	261	*	5.23872	7.93743	4.43228	Promoter (<=1kb)	4	9236111	9238060	1950	1	100288520	uc031sdk.1	-8	ENSG00000223569	USP17L15	ubiquitin specific peptidase 17-like family member 15
2269	chr1	148268974	148269435	462	*	5.23374	7.91836	4.41722	Promoter (<=1kb)	1	148005403	148269609	264207	2	25832	uc021owb.1	174	ENSG00000270629	NBPF14	NBPF member 14
2303	chr1	148300989	148301226	238	*	5.2238	7.88066	4.38001	Promoter (<=1kb)	1	148271792	148300551	28760	2	25832	uc021ows.1	-438	ENSG00000270629	NBPF14	NBPF member 14
2042	chr1	144159515	144159723	209	*	5.22215	7.87443	4.37386	Promoter (<=1kb)	1	144160411	144201052	40642	1	100288142	uc021otk.1	-688	ENSG00000162825	NBPF20	NBPF member 20
2318	chr1	148315285	148315585	301	*	5.21555	7.84967	4.34958	Promoter (1-2kb)	1	148267018	148317326	50309	2	25832	uc001erl.1	1741	ENSG00000270629	NBPF14	NBPF member 14
2311	chr1	148307419	148307900	482	*	5.20569	7.81299	4.31347	Promoter (2-3kb)	1	148252730	148305311	52582	2	25832	uc021own.1	-2108	ENSG00000270629	NBPF14	NBPF member 14
2102	chr1	144217882	144218100	219	*	5.18608	7.7412	4.24387	Promoter (<=1kb)	1	144218499	144830407	611909	1	728841	uc010oyd.2	-399	ENSG00000270231	NBPF8	NBPF member 8
2293	chr1	148291459	148291719	261	*	5.18119	7.72357	4.22655	Promoter (1-2kb)	1	148257494	148293492	35999	2	25832	uc021owq.1	1773	ENSG00000270629	NBPF14	NBPF member 14
2078	chr1	144190177	144190502	326	*	5.17957	7.71772	4.22081	Promoter (<=1kb)	1	144190582	144209025	18444	1	100288142	uc010oyb.2	-80	ENSG00000162825	NBPF20	NBPF member 20
2073	chr1	144184246	144184761	516	*	5.16984	7.68292	4.18677	Promoter (<=1kb)	1	144184252	145339512	1155261	1	100288142	uc021ots.1	0	ENSG00000162825	NBPF20	NBPF member 20
17666	chr19	50600041	50600416	376	*	5.16984	7.68292	4.18677	Promoter (<=1kb)	19	50601083	50601203	121	2	100169951	uc010ybq.1	787	NA	SNAR-A3	small NF90 (ILF3) associated RNA A3
39089	chr8	86840701	86841000	300	*	5.15854	7.64292	4.14764	Promoter (<=1kb)	8	86775050	86840171	65122	2	254958	uc022axi.1	-530	ENSG00000205176	REXO1L1P	REXO1 like 1, pseudogene
2105	chr1	144220781	144221200	420	*	5.15693	7.63726	4.14205	Promoter (2-3kb)	1	144218499	144830407	611909	1	728841	uc010oyd.2	2282	ENSG00000270231	NBPF8	NBPF member 8
17592	chr19	48407687	48408178	492	*	5.15693	7.63726	4.14205	Promoter (2-3kb)	19	48410935	48411056	122	1	100126800	uc010eln.1	-2757	NA	SNAR-A12	small NF90 (ILF3) associated RNA A12
18962	chr2	87200972	87201215	244	*	5.15693	7.63726	4.14205	Promoter (2-3kb)	2	87203276	87241099	37824	1	400966	uc002ssc.3	-2061	ENSG00000187627	RGPD1	RANBP2-like and GRIP domain containing 1
2274	chr1	148275391	148275710	320	*	5.15693	7.63726	4.14205	Promoter (1-2kb)	1	148252730	148274381	21652	2	25832	uc021owm.1	-1010	ENSG00000270629	NBPF14	NBPF member 14
29547	chr4_gl000193_random	90160	90441	282	*	5.13461	6.9183	3.67067	Promoter (1-2kb)	29	49163	88375	39213	2	441058	uc003izx.3	-1785	NA	LINC01667	long intergenic non-protein coding RNA 1667
2129	chr1	145322804	145323162	359	*	5.11065	7.47843	4.04245	Promoter (<=1kb)	1	145322772	145364674	41903	1	100132406	uc001enc.2	32	ENSG00000271425	NBPF10	NBPF member 10
38977	chr8	86566559	86566775	217	*	5.10468	6.85516	3.61758	Promoter (1-2kb)	8	86566828	86567905	1078	2	100288527	uc003ydl.1	1130	NA	REXO1L2P	REXO1 like 2, pseudogene
17694	chr19	50634537	50634736	200	*	5.07765	7.36945	4.04245	Promoter (2-3kb)	19	50637002	50637121	120	2	100170217	uc010yby.1	2385	NA	SNAR-B2	small NF90 (ILF3) associated RNA B2
2307	chr1	148304055	148304254	200	*	5.07765	7.36945	4.04245	Promoter (1-2kb)	1	148252730	148305311	52582	2	25832	uc021own.1	1057	ENSG00000270629	NBPF14	NBPF member 14
2074	chr1	144185367	144185603	237	*	5.07765	7.36945	4.04245	Promoter (<=1kb)	1	144185828	144223374	37547	1	100288142	uc021otu.1	-225	ENSG00000162825	NBPF20	NBPF member 20
2126	chr1	145314090	145314289	200	*	5.07765	7.36945	4.04245	Promoter (<=1kb)	1	145313334	145358412	45079	1	100132406	uc021ouo.1	756	ENSG00000271425	NBPF10	NBPF member 10
17672	chr19	50606241	50606551	311	*	5.07765	7.36945	4.04245	Promoter (<=1kb)	19	50607212	50607332	121	2	100169951	uc010ybs.1	781	NA	SNAR-A3	small NF90 (ILF3) associated RNA A3
17691	chr19	50630620	50630966	347	*	5.07765	7.36945	4.04245	Promoter (<=1kb)	19	50631659	50631779	121	2	100169951	uc010ybx.1	813	NA	SNAR-A3	small NF90 (ILF3) associated RNA A3
2156	chr1	145357612	145357811	200	*	5.04662	7.26995	3.9811	Promoter (2-3kb)	1	145360555	145364674	4120	1	100132406	uc021ouq.1	-2744	ENSG00000271425	NBPF10	NBPF member 10
15174	chr17	21902421	21903061	641	*	5.03125	7.22166	3.94007	Promoter (1-2kb)	17	21904062	21913070	9009	1	284124	uc002gza.2	-1001	ENSG00000276399	FLJ36000	uncharacterized FLJ36000
2306	chr1	148303599	148303909	311	*	5.00078	7.12783	3.8548	Promoter (1-2kb)	1	148252730	148305311	52582	2	25832	uc021own.1	1402	ENSG00000270629	NBPF14	NBPF member 14
2075	chr1	144185934	144186222	289	*	5.00078	7.12783	3.8548	Promoter (<=1kb)	1	144185828	144223374	37547	1	100288142	uc021otu.1	106	ENSG00000162825	NBPF20	NBPF member 20
2327	chr1	148322696	148322895	200	*	5.00078	7.12783	3.8548	Promoter (<=1kb)	1	148279747	148322078	42332	2	25832	uc021owx.2	-618	ENSG00000270629	NBPF14	NBPF member 14
39085	chr8	86837224	86837423	200	*	4.98839	6.61614	3.38761	Promoter (2-3kb)	8	86775050	86840171	65122	2	254958	uc022axi.1	2748	ENSG00000205176	REXO1L1P	REXO1 like 1, pseudogene
2104	chr1	144219889	144220088	200	*	4.98568	7.08223	3.81205	Promoter (1-2kb)	1	144218499	144830407	611909	1	728841	uc010oyd.2	1390	ENSG00000270231	NBPF8	NBPF member 8
17682	chr19	50620004	50620309	306	*	4.97068	7.03746	3.77158	Promoter (<=1kb)	19	50620977	50621097	121	2	100169951	uc010ybv.1	788	NA	SNAR-A3	small NF90 (ILF3) associated RNA A3
29544	chr4_gl000193_random	82974	83382	409	*	4.93726	6.51401	3.30174	Promoter (2-3kb)	29	73408	85550	12143	2	441058	uc003izy.3	2168	NA	LINC01667	long intergenic non-protein coding RNA 1667
2312	chr1	148308445	148309022	578	*	4.9262	6.90784	3.66665	Promoter (1-2kb)	1	148282940	148310085	27146	2	25832	uc010paq.2	1063	ENSG00000270629	NBPF14	NBPF member 14
17632	chr19	48454242	48454718	477	*	4.9262	6.90784	3.66665	Promoter (<=1kb)	19	48453553	48453671	119	1	100170226	uc010xzb.1	689	NA	SNAR-C3	small NF90 (ILF3) associated RNA C3
39087	chr8	86838842	86839041	200	*	4.87099	6.75294	3.51915	Promoter (1-2kb)	8	86775050	86840171	65122	2	254958	uc022axi.1	1130	ENSG00000205176	REXO1L1P	REXO1 like 1, pseudogene
15175	chr17	21905135	21905760	626	*	4.85381	6.706	3.47444	Promoter (1-2kb)	17	21904062	21913070	9009	1	284124	uc002gza.2	1073	ENSG00000276399	FLJ36000	uncharacterized FLJ36000
15868	chr18	110202	110450	249	*	4.82281	8.74438	5.20425	Promoter (1-2kb)	18	109065	122222	13158	1	727758	uc002kke.3	1137	ENSG00000263006	ROCK1P1	Rho associated coiled-coil containing protein kinase 1 pseudogene 1
17612	chr19	48432886	48433239	354	*	4.71523	6.34657	3.13883	Promoter (<=1kb)	19	48432075	48432194	120	1	100170218	uc010xyz.1	811	NA	SNAR-C2	small NF90 (ILF3) associated RNA C2
17616	chr19	48438127	48438600	474	*	4.71523	6.34657	3.13883	Promoter (<=1kb)	19	48437438	48437559	122	1	100126798	uc010elp.1	689	NA	SNAR-A1	small NF90 (ILF3) associated RNA A1
26171	chr3	197896029	197896280	252	*	4.69657	6.05399	2.86595	Promoter (1-2kb)	3	197894547	197935258	40712	1	728262	uc011buq.1	1482	ENSG00000236438	FAM157A	family with sequence similarity 157 member A
2291	chr1	148290628	148290827	200	*	4.64887	6.18513	2.98937	Promoter (2-3kb)	1	148257494	148293492	35999	2	25832	uc021owq.1	2665	ENSG00000270629	NBPF14	NBPF member 14
2080	chr1	144192421	144193140	720	*	4.64887	6.18513	2.98937	Promoter (1-2kb)	1	144190582	144830407	639826	1	728841	uc001ekk.2	1839	ENSG00000270231	NBPF8	NBPF member 8
39086	chr8	86838469	86838668	200	*	4.64887	6.18513	2.98937	Promoter (1-2kb)	8	86775050	86840171	65122	2	254958	uc022axi.1	1503	ENSG00000205176	REXO1L1P	REXO1 like 1, pseudogene
39041	chr8	86789378	86789582	205	*	4.64887	6.18513	2.98937	Promoter (<=1kb)	8	86758551	86789306	30756	2	254958	uc022axh.1	-72	ENSG00000205176	REXO1L1P	REXO1 like 1, pseudogene
29545	chr4_gl000193_random	84226	84456	231	*	4.64002	5.95028	2.76455	Promoter (1-2kb)	29	73408	85550	12143	2	441058	uc003izy.3	1094	NA	LINC01667	long intergenic non-protein coding RNA 1667
39042	chr8	86789929	86790316	388	*	4.64002	5.95028	2.76455	Promoter (<=1kb)	8	86758551	86789306	30756	2	254958	uc022axh.1	-623	ENSG00000205176	REXO1L1P	REXO1 like 1, pseudogene
433	chr1	31842871	31843130	260	*	4.62	7.53321	4.04245	Promoter (2-3kb)	1	31838100	31845923	7824	2	2170	uc001bss.1	2793	ENSG00000121769	FABP3	fatty acid binding protein 3
638	chr1	47274277	47274670	394	*	4.62	7.53321	4.04245	Promoter (2-3kb)	1	47276745	47279987	3243	1	1580	uc010oml.1	-2075	ENSG00000142973	CYP4B1	cytochrome P450 family 4 subfamily B member 1
657	chr1	48707201	48707406	206	*	4.62	7.53321	4.04245	Promoter (2-3kb)	1	48704994	48714316	9323	1	200010	uc009vyt.1	2207	ENSG00000117834	SLC5A9	solute carrier family 5 member 9
2188	chr1	146307268	146307677	410	*	4.62	7.53321	4.04245	Promoter (2-3kb)	1	146310552	146334210	23659	1	100288805	uc031poh.1	-2875	NA	HYDIN2	HYDIN2, axonemal central pair apparatus protein (pseudogene)
2394	chr1	150334345	150334625	281	*	4.62	7.53321	4.04245	Promoter (2-3kb)	1	150336990	150446032	109043	1	23248	uc010pcc.1	-2365	ENSG00000163125	RPRD2	regulation of nuclear pre-mRNA domain containing 2
4157	chr10	26507494	26507695	202	*	4.62	7.53321	4.04245	Promoter (2-3kb)	10	26505236	26593491	88256	1	2572	uc001isq.2	2258	ENSG00000136750	GAD2	glutamate decarboxylase 2
5242	chr10	99163482	99163691	210	*	4.62	7.53321	4.04245	Promoter (2-3kb)	10	99116458	99161127	44670	2	23223	uc010qou.2	-2355	ENSG00000052749	RRP12	ribosomal RNA processing 12 homolog
5763	chr11	135865	136090	226	*	4.62	7.53321	4.04245	Promoter (2-3kb)	11	126987	133778	6792	2	100133161	uc001lnw.3	-2087	NA	LINC01001	long intergenic non-protein coding RNA 1001
6458	chr11	45947750	45948038	289	*	4.62	7.53321	4.04245	Promoter (2-3kb)	11	45945705	45950647	4943	1	120071	uc031qau.1	2045	ENSG00000165905	LARGE2	LARGE xylosyl- and glucuronyltransferase 2
6807	chr11	65550274	65550490	217	*	4.62	7.53321	4.04245	Promoter (2-3kb)	11	65541369	65548062	6694	2	91056	uc031qbm.1	-2212	ENSG00000254470	AP5B1	adaptor related protein complex 5 subunit beta 1
6938	chr11	78288171	78288396	226	*	4.62	7.53321	4.04245	Promoter (2-3kb)	11	78147007	78285909	138903	2	79731	uc010rsq.2	-2262	ENSG00000137513	NARS2	asparaginyl-tRNA synthetase 2, mitochondrial
7057	chr11	85519742	85519942	201	*	4.62	7.53321	4.04245	Promoter (2-3kb)	11	85405265	85522178	116914	2	54843	uc010rti.2	2236	ENSG00000137501	SYTL2	synaptotagmin like 2
8541	chr12	49655849	49656049	201	*	4.62	7.53321	4.04245	Promoter (2-3kb)	12	49658865	49667113	8249	1	84790	uc001rtt.1	-2816	ENSG00000167553	TUBA1C	tubulin alpha 1c
8788	chr12	64684311	64684559	249	*	4.62	7.53321	4.04245	Promoter (2-3kb)	12	64660763	64687160	26398	2	115749	uc001sry.3	2601	ENSG00000185306	C12orf56	chromosome 12 open reading frame 56
8863	chr12	70170009	70170345	337	*	4.62	7.53321	4.04245	Promoter (2-3kb)	12	70172754	70216984	44231	1	117177	uc001svt.3	-2409	ENSG00000127328	RAB3IP	RAB3A interacting protein
9815	chr13	24881376	24881580	205	*	4.62	7.53321	4.04245	Promoter (2-3kb)	13	24883716	24896669	12954	1	338872	uc001upj.3	-2136	ENSG00000240654	C1QTNF9	C1q and TNF related 9
11748	chr14	55342114	55342449	336	*	4.62	7.53321	4.04245	Promoter (2-3kb)	14	55344831	55344911	81	2	100422984	uc021rth.1	2462	ENSG00000265432	MIR4308	microRNA 4308
12999	chr15	54307634	54307852	219	*	4.62	7.53321	4.04245	Promoter (2-3kb)	15	54305101	54920806	615706	1	440279	uc021sms.1	2533	ENSG00000137766	UNC13C	unc-13 homolog C
13031	chr15	55579763	55579963	201	*	4.62	7.53321	4.04245	Promoter (2-3kb)	15	55495164	55582013	86850	2	5873	uc002acr.3	2050	ENSG00000069974	RAB27A	RAB27A, member RAS oncogene family
13745	chr16	2049990	2050256	267	*	4.62	7.53321	4.04245	Promoter (2-3kb)	16	2047653	2052424	4772	2	90850	uc002coe.2	2168	ENSG00000167962	ZNF598	zinc finger protein 598
14148	chr16	30707386	30707611	226	*	4.62	7.53321	4.04245	Promoter (2-3kb)	16	30709025	30709810	786	2	730183	uc031qvs.1	2199	ENSG00000261840	LOC730183	uncharacterized LOC730183
14154	chr16	31116679	31116962	284	*	4.62	7.53321	4.04245	Promoter (2-3kb)	16	31119615	31124112	4498	1	10295	uc002eav.5	-2653	ENSG00000103507	BCKDK	branched chain ketoacid dehydrogenase kinase
14155	chr16	31140514	31140777	264	*	4.62	7.53321	4.04245	Promoter (2-3kb)	16	31138510	31142712	4203	1	84148	uc002eba.3	2004	ENSG00000103510	KAT8	lysine acetyltransferase 8
14645	chr16	70775450	70775753	304	*	4.62	7.53321	4.04245	Promoter (2-3kb)	16	70730793	70778541	47749	2	55697	uc010cfx.1	2788	ENSG00000103043	VAC14	Vac14, PIKFYVE complex component
14832	chr16	85042321	85042523	203	*	4.62	7.53321	4.04245	Promoter (2-3kb)	16	85008067	85045141	37075	2	55625	uc002fiq.2	2618	ENSG00000153786	ZDHHC7	zinc finger DHHC-type containing 7
14919	chr17	200106	200415	310	*	4.62	7.53321	4.04245	Promoter (2-3kb)	17	62180	202633	140454	2	9501	uc002fre.2	2218	ENSG00000181031	RPH3AL	rabphilin 3A like (without C2 domains)
15059	chr17	12650350	12650550	201	*	4.62	7.53321	4.04245	Promoter (2-3kb)	17	12647500	12670651	23152	1	93649	uc002gnq.2	2850	ENSG00000141052	MYOCD	myocardin
15263	chr17	30225767	30225987	221	*	4.62	7.53321	4.04245	Promoter (2-3kb)	17	30190190	30228729	38540	2	55813	uc002hgr.3	2742	ENSG00000108651	UTP6	UTP6, small subunit processome component
16035	chr18	10750777	10750987	211	*	4.62	7.53321	4.04245	Promoter (2-3kb)	18	10737661	10748628	10968	2	63895	uc002kot.1	-2149	ENSG00000154864	PIEZO2	piezo type mechanosensitive ion channel component 2
16157	chr18	21732391	21732725	335	*	4.62	7.53321	4.04245	Promoter (2-3kb)	18	21735665	21741564	5900	1	26256	uc010dlw.3	-2940	ENSG00000154040	CABYR	calcium binding tyrosine phosphorylation regulated
16904	chr18	77101195	77101430	236	*	4.62	7.53321	4.04245	Promoter (2-3kb)	18	77104265	77138282	34018	1	374868	uc002lna.3	-2835	ENSG00000166377	ATP9B	ATPase phospholipid transporting 9B (putative)
16967	chr19	1608233	1608570	338	*	4.62	7.53321	4.04245	Promoter (2-3kb)	19	1597154	1605483	8330	2	10975	uc002ltm.3	-2750	ENSG00000127540	UQCR11	ubiquinol-cytochrome c reductase, complex III subunit XI
17135	chr19	18860241	18860577	337	*	4.62	7.53321	4.04245	Promoter (2-3kb)	19	18857863	18893143	35281	1	23373	uc010ebw.3	2378	ENSG00000105662	CRTC1	CREB regulated transcription coactivator 1
17542	chr19	44381749	44381948	200	*	4.62	7.53321	4.04245	Promoter (2-3kb)	19	44376515	44384288	7774	2	342908	uc002oxs.5	2340	ENSG00000176222	ZNF404	zinc finger protein 404
17544	chr19	44436281	44436503	223	*	4.62	7.53321	4.04245	Promoter (2-3kb)	19	44416776	44439411	22636	2	7596	uc002oxw.2	2908	ENSG00000124459	ZNF45	zinc finger protein 45
17570	chr19	46703973	46704255	283	*	4.62	7.53321	4.04245	Promoter (2-3kb)	19	46706683	46715832	9150	1	93429	uc002ped.1	-2428	ENSG00000268460	LOC93429	uncharacterized LOC93429
17709	chr19	51673108	51673423	316	*	4.62	7.53321	4.04245	Promoter (2-3kb)	19	51670585	51676780	6196	1	284367	uc010ycv.2	2523	ENSG00000171101	SIGLEC17P	sialic acid binding Ig like lectin 17, pseudogene
17718	chr19	52261440	52261756	317	*	4.62	7.53321	4.04245	Promoter (2-3kb)	19	52264453	52273779	9327	1	2358	uc002pxr.3	-2697	ENSG00000171049	FPR2	formyl peptide receptor 2
17782	chr19	58659409	58659756	348	*	4.62	7.53321	4.04245	Promoter (2-3kb)	19	58637619	58662148	24530	2	79673	uc010euk.1	2392	ENSG00000181894	ZNF329	zinc finger protein 329
18214	chr2	32239056	32239262	207	*	4.62	7.53321	4.04245	Promoter (2-3kb)	2	32092894	32236105	143212	2	51072	uc010ezq.3	-2951	ENSG00000162959	MEMO1	mediator of cell motility 1
18640	chr2	65662179	65662420	242	*	4.62	7.53321	4.04245	Promoter (2-3kb)	2	65559121	65659656	100536	2	200734	uc010fcx.1	-2523	ENSG00000198369	SPRED2	sprouty related EVH1 domain containing 2
19185	chr2	95693640	95693960	321	*	4.62	7.53321	4.04245	Promoter (2-3kb)	2	95691400	95719737	28338	1	4118	uc002sua.2	2240	ENSG00000172005	MAL	mal, T cell differentiation protein
20433	chr2	175272036	175272349	314	*	4.62	7.53321	4.04245	Promoter (2-3kb)	2	175274765	175294303	19539	1	79634	uc002uis.3	-2416	ENSG00000144306	SCRN3	secernin 3
21056	chr2	219154378	219154628	251	*	4.62	7.53321	4.04245	Promoter (2-3kb)	2	219138917	219157280	18364	2	64114	uc002vhp.1	2652	ENSG00000135926	TMBIM1	transmembrane BAX inhibitor motif containing 1
21385	chr20	2486984	2487346	363	*	4.62	7.53321	4.04245	Promoter (2-3kb)	20	2462467	2489778	27312	2	79175	uc002wge.1	2432	ENSG00000088876	ZNF343	zinc finger protein 343
21775	chr20	34249509	34249818	310	*	4.62	7.53321	4.04245	Promoter (2-3kb)	20	34213953	34246904	32952	2	8904	uc002xde.3	-2605	ENSG00000214078	CPNE1	copine 1
23087	chr22	42893464	42893678	215	*	4.62	7.53321	4.04245	Promoter (2-3kb)	22	42896585	42908566	11982	1	94009	uc011apl.2	-2907	ENSG00000172250	SERHL	serine hydrolase-like (pseudogene)
27695	chr4	83953791	83954017	227	*	4.62	7.53321	4.04245	Promoter (2-3kb)	4	83956239	83996971	40733	1	51138	uc003hoa.3	-2222	ENSG00000138663	COPS4	COP9 signalosome subunit 4
28064	chr4	104064223	104064440	218	*	4.62	7.53321	4.04245	Promoter (2-3kb)	4	104059508	104061571	2064	2	1062	uc003hxd.1	-2652	ENSG00000138778	CENPE	centromere protein E
28728	chr4	141442222	141442528	307	*	4.62	7.53321	4.04245	Promoter (2-3kb)	4	141445312	141474924	29613	1	255520	uc003iik.3	-2784	ENSG00000179387	ELMOD2	ELMO domain containing 2
29531	chr4	191008125	191008447	323	*	4.62	7.53321	4.04245	Promoter (2-3kb)	4	191005384	191010142	4759	1	653545	uc011clk.2	2741	NA	DUX4L5	double homeobox 4 like 5
30103	chr5	33443581	33443875	295	*	4.62	7.53321	4.04245	Promoter (2-3kb)	5	33440882	33468196	27315	1	6897	uc011cod.3	2699	ENSG00000113407	TARS	threonyl-tRNA synthetase
30174	chr5	37252236	37252443	208	*	4.62	7.53321	4.04245	Promoter (2-3kb)	5	37106330	37249530	143201	2	65250	uc011cpa.1	-2706	ENSG00000197603	CPLANE1	ciliogenesis and planar polarity effector 1
32081	chr5	137881293	137881493	201	*	4.62	7.53321	4.04245	Promoter (2-3kb)	5	137841782	137878989	37208	2	2107	uc010jex.4	-2304	ENSG00000120705	ETF1	eukaryotic translation termination factor 1
32254	chr5	149903418	149903717	300	*	4.62	7.53321	4.04245	Promoter (2-3kb)	5	149900430	149919334	18905	1	3340	uc003lsl.3	2988	ENSG00000070614	NDST1	N-deacetylase and N-sulfotransferase 1
33345	chr6	44283996	44284202	207	*	4.62	7.53321	4.04245	Promoter (2-3kb)	6	44266463	44281063	14601	2	57505	uc010jza.1	-2933	ENSG00000124608	AARS2	alanyl-tRNA synthetase 2, mitochondrial
33491	chr6	52771777	52771993	217	*	4.62	7.53321	4.04245	Promoter (2-3kb)	6	52761439	52774496	13058	2	2940	uc003pbb.3	2503	ENSG00000174156	GSTA3	glutathione S-transferase alpha 3
39915	chr8	133876526	133876988	463	*	4.62	7.53321	4.04245	Promoter (2-3kb)	8	133879205	134147143	267939	1	7038	uc003ytw.3	-2217	ENSG00000042832	TG	thyroglobulin
40905	chr9	44992697	44993151	455	*	4.62	7.53321	4.04245	Promoter (2-3kb)	9	44990236	44991492	1257	1	100132948	uc004adh.4	2461	ENSG00000154537	FAM27C	family with sequence similarity 27 member C
42251	chr9	136211854	136212127	274	*	4.62	7.53321	4.04245	Promoter (2-3kb)	9	136207755	136214972	7218	2	6837	uc004cdc.3	2845	ENSG00000148297	MED22	mediator complex subunit 22
42380	chrUn_gl000228	88186	88489	304	*	4.62	7.53321	4.04245	Promoter (2-3kb)	72	86060	90745	4686	1	100653046	uc031tgm.1	2126	NA	NA	NA
42500	chrX	7812418	7812619	202	*	4.62	7.53321	4.04245	Promoter (2-3kb)	23	7810303	7812184	1882	1	26609	uc004crz.3	2115	ENSG00000182583	VCX	variable charge X-linked
45417	chrY	26922983	26923473	491	*	4.62	7.53321	4.04245	Promoter (2-3kb)	24	26909216	26920695	11480	2	57135	uc004fwj.4	-2288	ENSG00000205916	DAZ4	deleted in azoospermia 4
87	chr1	1508823	1509023	201	*	4.62	7.53321	4.04245	Promoter (1-2kb)	1	1477053	1510262	33210	2	29101	uc001agd.3	1239	ENSG00000160075	SSU72	SSU72 homolog, RNA polymerase II CTD phosphatase
254	chr1	13454273	13454564	292	*	4.62	7.53321	4.04245	Promoter (1-2kb)	1	13447414	13452656	5243	2	400736	uc010obi.1	-1617	ENSG00000279169	PRAMEF13	PRAME family member 13
328	chr1	21379033	21379357	325	*	4.62	7.53321	4.04245	Promoter (1-2kb)	1	21267738	21377487	109750	2	8672	uc001beg.3	-1546	ENSG00000075151	EIF4G3	eukaryotic translation initiation factor 4 gamma 3
345	chr1	24167087	24167314	228	*	4.62	7.53321	4.04245	Promoter (1-2kb)	1	24128367	24165110	36744	2	3155	uc001bic.3	-1977	ENSG00000117305	HMGCL	3-hydroxy-3-methylglutaryl-CoA lyase
438	chr1	31973254	31973552	299	*	4.62	7.53321	4.04245	Promoter (1-2kb)	1	31971839	31974167	2329	1	149086	uc021okn.1	1415	ENSG00000260386	LINC01225	LINC01225 pseudogene
1749	chr1	114968948	114969148	201	*	4.62	7.53321	4.04245	Promoter (1-2kb)	1	114935399	114970516	35118	2	51592	uc010owr.2	1368	ENSG00000197323	TRIM33	tripartite motif containing 33
3857	chr10	5933258	5933501	244	*	4.62	7.53321	4.04245	Promoter (1-2kb)	10	5932166	5979558	47393	1	84893	uc009xig.4	1092	ENSG00000134452	FBH1	F-box DNA helicase 1
4085	chr10	21816541	21816801	261	*	4.62	7.53321	4.04245	Promoter (1-2kb)	10	21802409	21814611	12203	2	387640	uc009xkd.3	-1930	ENSG00000180592	SKIDA1	SKI/DACH domain containing 1
5737	chr10	135489048	135489280	233	*	4.62	7.53321	4.04245	Promoter (1-2kb)	10	135487177	135491849	4673	1	653548	uc031pxw.1	1871	NA	DUX4L3	double homeobox 4 like 3
6030	chr11	18144385	18144813	429	*	4.62	7.53321	4.04245	Promoter (1-2kb)	11	18142502	18160027	17526	1	117195	uc001mnu.3	1883	ENSG00000179826	MRGPRX3	MAS related GPR family member X3
6272	chr11	32817233	32817495	263	*	4.62	7.53321	4.04245	Promoter (1-2kb)	11	32637422	32816204	178783	2	493860	uc001mtw.2	-1029	ENSG00000186714	CCDC73	coiled-coil domain containing 73
6749	chr11	62447826	62448027	202	*	4.62	7.53321	4.04245	Promoter (1-2kb)	11	62443972	62446545	2574	2	51035	uc001nuk.3	-1281	ENSG00000162191	UBXN1	UBX domain protein 1
6776	chr11	63437593	63437898	306	*	4.62	7.53321	4.04245	Promoter (1-2kb)	11	63396437	63439083	42647	2	25923	uc001nxk.1	1185	ENSG00000184743	ATL3	atlastin GTPase 3
7552	chr11	117013428	117013795	368	*	4.62	7.53321	4.04245	Promoter (1-2kb)	11	117015000	117041761	26762	1	5049	uc001pqe.2	-1205	ENSG00000168092	PAFAH1B2	platelet activating factor acetylhydrolase 1b catalytic subunit 2
7651	chr11	124787462	124787803	342	*	4.62	7.53321	4.04245	Promoter (1-2kb)	11	124789146	124790573	1428	1	641654	uc001qbj.1	-1343	ENSG00000221932	HEPN1	hepatocellular carcinoma, down-regulated 1
7794	chr12	1927686	1927914	229	*	4.62	7.53321	4.04245	Promoter (1-2kb)	12	1929433	1945918	16486	1	654429	uc001qjt.2	-1519	ENSG00000166159	LRTM2	leucine rich repeats and transmembrane domains 2
7867	chr12	6717739	6717976	238	*	4.62	7.53321	4.04245	Promoter (1-2kb)	12	6679248	6716551	37304	2	1108	uc001qpp.3	-1188	ENSG00000111642	CHD4	chromodomain helicase DNA binding protein 4
8441	chr12	44153923	44154196	274	*	4.62	7.53321	4.04245	Promoter (1-2kb)	12	44152747	44183346	30600	1	51135	uc010sky.1	1176	ENSG00000198001	IRAK4	interleukin 1 receptor associated kinase 4
8589	chr12	53691574	53691809	236	*	4.62	7.53321	4.04245	Promoter (1-2kb)	12	53693470	53697632	4163	1	60314	uc010sof.1	-1661	ENSG00000139637	C12orf10	chromosome 12 open reading frame 10
9489	chr12	109668552	109668773	222	*	4.62	7.53321	4.04245	Promoter (1-2kb)	12	109666576	109706030	39455	1	32	uc010sxm.2	1976	ENSG00000076555	ACACB	acetyl-CoA carboxylase beta
9564	chr12	117745865	117746126	262	*	4.62	7.53321	4.04245	Promoter (1-2kb)	12	117645947	117747215	101269	2	4842	uc021reo.1	1089	ENSG00000089250	NOS1	nitric oxide synthase 1
9603	chr12	122233528	122233806	279	*	4.62	7.53321	4.04245	Promoter (1-2kb)	12	122218393	122231594	13202	2	54509	uc001ubd.4	-1934	ENSG00000139725	RHOF	ras homolog family member F, filopodia associated
9617	chr12	123457587	123458116	530	*	4.62	7.53321	4.04245	Promoter (1-2kb)	12	123459354	123464588	5235	1	79676	uc001uds.1	-1238	ENSG00000111325	OGFOD2	2-oxoglutarate and iron dependent oxygenase domain containing 2
9714	chr12	133309559	133309872	314	*	4.62	7.53321	4.04245	Promoter (1-2kb)	12	133302254	133311275	9022	2	23141	uc009zyw.1	1403	ENSG00000176915	ANKLE2	ankyrin repeat and LEM domain containing 2
9973	chr13	36787200	36787441	242	*	4.62	7.53321	4.04245	Promoter (1-2kb)	13	36742345	36788752	46408	2	54937	uc001uvj.3	1311	ENSG00000120669	SOHLH2	spermatogenesis and oogenesis specific basic helix-loop-helix 2
11190	chr14	24603653	24603983	331	*	4.62	7.53321	4.04245	Promoter (1-2kb)	14	24605378	24608176	2799	1	5720	uc001wmg.3	-1395	ENSG00000092010	PSME1	proteasome activator subunit 1
11192	chr14	24742194	24742394	201	*	4.62	7.53321	4.04245	Promoter (1-2kb)	14	24734744	24740833	6090	2	5875	uc001wog.4	-1361	ENSG00000100949	RABGGTA	Rab geranylgeranyltransferase subunit alpha
12003	chr14	73491941	73492165	225	*	4.62	7.53321	4.04245	Promoter (1-2kb)	14	73436159	73493920	57762	2	53349	uc001xnm.3	1755	ENSG00000165861	ZFYVE1	zinc finger FYVE-type containing 1
12967	chr15	52822859	52823060	202	*	4.62	7.53321	4.04245	Promoter (1-2kb)	15	52659228	52821247	162020	2	4644	uc010uge.1	-1612	ENSG00000197535	MYO5A	myosin VA
13089	chr15	59497623	59497945	323	*	4.62	7.53321	4.04245	Promoter (1-2kb)	15	59499015	59500785	1771	1	92483	uc002agb.4	-1070	ENSG00000171989	LDHAL6B	lactate dehydrogenase A like 6B
13212	chr15	71186019	71186219	201	*	4.62	7.53321	4.04245	Promoter (1-2kb)	15	71184928	71342436	157509	1	54839	uc010ukf.2	1091	ENSG00000137821	LRRC49	leucine rich repeat containing 49
13522	chr15	89912460	89912682	223	*	4.62	7.53321	4.04245	Promoter (1-2kb)	15	89911330	89941718	30389	1	254559	uc002bnv.2	1130	ENSG00000255571	MIR9-3HG	MIR9-3 host gene
13731	chr16	591723	591977	255	*	4.62	7.53321	4.04245	Promoter (1-2kb)	16	593277	593366	90	1	100423037	uc021szr.1	-1300	ENSG00000266235	MIR3176	microRNA 3176
13758	chr16	3552077	3552302	226	*	4.62	7.53321	4.04245	Promoter (1-2kb)	16	3550945	3589051	38107	1	23059	uc002cvk.2	1132	ENSG00000103351	CLUAP1	clusterin associated protein 1
13813	chr16	9052236	9052485	250	*	4.62	7.53321	4.04245	Promoter (1-2kb)	16	8988888	9050237	61350	2	7874	uc010uyk.1	-1999	ENSG00000187555	USP7	ubiquitin specific peptidase 7
14019	chr16	21432713	21432930	218	*	4.62	7.53321	4.04245	Promoter (1-2kb)	16	21414318	21431078	16761	2	23117	uc021tem.1	-1635	ENSG00000169246	NPIPB3	nuclear pore complex interacting protein family member B3
14075	chr16	24268688	24268892	205	*	4.62	7.53321	4.04245	Promoter (1-2kb)	16	24266874	24373737	106864	1	10368	uc002dmf.3	1814	ENSG00000006116	CACNG3	calcium voltage-gated channel auxiliary subunit gamma 3
15004	chr17	7555859	7556092	234	*	4.62	7.53321	4.04245	Promoter (1-2kb)	17	7554254	7561089	6836	1	482	uc002gif.1	1605	ENSG00000129244	ATP1B2	ATPase Na+/K+ transporting subunit beta 2
15077	chr17	14202554	14202764	211	*	4.62	7.53321	4.04245	Promoter (1-2kb)	17	14204506	14249492	44987	1	9953	uc002goh.1	-1742	ENSG00000125430	HS3ST3B1	heparan sulfate-glucosamine 3-sulfotransferase 3B1
15122	chr17	18626741	18627073	333	*	4.62	7.53321	4.04245	Promoter (1-2kb)	17	18625402	18639431	14030	1	147166	uc010vyh.1	1339	ENSG00000108448	TRIM16L	tripartite motif containing 16 like
15210	chr17	26551718	26552201	484	*	4.62	7.53321	4.04245	Promoter (1-2kb)	17	26553589	26555085	1497	1	23615	uc002haa.3	-1388	ENSG00000237575	PYY2	peptide YY 2 (pseudogene)
15429	chr17	39726476	39726676	201	*	4.62	7.53321	4.04245	Promoter (1-2kb)	17	39722094	39728310	6217	2	3857	uc002hxe.4	1634	ENSG00000171403	KRT9	keratin 9
15825	chr17	79794192	79794422	231	*	4.62	7.53321	4.04245	Promoter (1-2kb)	17	79791374	79792926	1553	2	116729	uc002kbk.1	-1266	ENSG00000182676	PPP1R27	protein phosphatase 1 regulatory subunit 27
16912	chr18	77722942	77723153	212	*	4.62	7.53321	4.04245	Promoter (1-2kb)	18	77724582	77730822	6241	1	440498	uc002lno.4	-1429	ENSG00000226742	HSBP1L1	heat shock factor binding protein 1 like 1
16971	chr19	2077148	2077417	270	*	4.62	7.53321	4.04245	Promoter (1-2kb)	19	2071035	2078718	7684	2	126308	uc002luu.3	1301	ENSG00000172081	MOB3A	MOB kinase activator 3A
17017	chr19	7060134	7060334	201	*	4.62	7.53321	4.04245	Promoter (1-2kb)	19	7056216	7058645	2430	2	653657	uc021uns.1	-1489	ENSG00000182315	MBD3L3	methyl-CpG binding domain protein 3 like 3
17044	chr19	9936536	9936797	262	*	4.62	7.53321	4.04245	Promoter (1-2kb)	19	9938556	9940797	2242	1	59286	uc002mmi.2	-1759	ENSG00000198258	UBL5	ubiquitin like 5
17543	chr19	44382066	44382313	248	*	4.62	7.53321	4.04245	Promoter (1-2kb)	19	44376515	44384288	7774	2	342908	uc002oxs.5	1975	ENSG00000176222	ZNF404	zinc finger protein 404
17583	chr19	47854545	47854830	286	*	4.62	7.53321	4.04245	Promoter (1-2kb)	19	47856011	47876180	20170	1	9704	uc010elc.1	-1181	ENSG00000134815	DHX34	DExH-box helicase 34
17707	chr19	51375215	51375415	201	*	4.62	7.53321	4.04245	Promoter (1-2kb)	19	51376689	51380675	3987	1	3817	uc010eog.3	-1274	ENSG00000167751	KLK2	kallikrein related peptidase 2
17716	chr19	52204417	52204623	207	*	4.62	7.53321	4.04245	Promoter (1-2kb)	19	52206207	52208101	1895	1	147650	uc002pxm.1	-1584	ENSG00000182310	SPACA6	sperm acrosome associated 6
18161	chr2	27631075	27631310	236	*	4.62	7.53321	4.04245	Promoter (1-2kb)	2	27604066	27632550	28485	2	5496	uc002rkl.4	1240	ENSG00000115241	PPM1G	protein phosphatase, Mg2+/Mn2+ dependent 1G
18964	chr2	87250095	87250473	379	*	4.62	7.53321	4.04245	Promoter (1-2kb)	2	87237588	87248973	11386	2	5342	uc002ssd.3	-1122	ENSG00000125551	PLGLB2	plasminogen-like B2
19263	chr2	99868892	99869160	269	*	4.62	7.53321	4.04245	Promoter (1-2kb)	2	99858711	99870748	12038	2	254773	uc010fip.1	1588	ENSG00000185674	LYG2	lysozyme g2
19761	chr2	132560376	132560582	207	*	4.62	7.53321	4.04245	Promoter (1-2kb)	2	132552534	132559234	6701	2	408029	uc002ttg.1	-1142	ENSG00000186825	C2orf27B	chromosome 2 open reading frame 27B
20074	chr2	153033888	153034089	202	*	4.62	7.53321	4.04245	Promoter (1-2kb)	2	152988396	153032506	44111	2	10254	uc002tyd.3	-1382	ENSG00000115145	STAM2	signal transducing adaptor molecule 2
20236	chr2	161351320	161351526	207	*	4.62	7.53321	4.04245	Promoter (1-2kb)	2	161137825	161350318	212494	2	5937	uc010fox.2	-1002	ENSG00000153250	RBMS1	RNA binding motif single stranded interacting protein 1
20835	chr2	201826713	201827088	376	*	4.62	7.53321	4.04245	Promoter (1-2kb)	2	201774894	201828424	53531	2	4999	uc002uwr.3	1336	ENSG00000115942	ORC2	origin recognition complex subunit 2
21028	chr2	216004759	216004990	232	*	4.62	7.53321	4.04245	Promoter (1-2kb)	2	215796266	216003151	206886	2	26154	uc010zjn.2	-1608	ENSG00000144452	ABCA12	ATP binding cassette subfamily A member 12
22512	chr21	32934224	32934474	251	*	4.62	7.53321	4.04245	Promoter (1-2kb)	21	32584947	32932290	347344	2	7074	uc002yox.1	-1934	ENSG00000156299	TIAM1	T cell lymphoma invasion and metastasis 1
22863	chr22	24197035	24197369	335	*	4.62	7.53321	4.04245	Promoter (1-2kb)	22	24199059	24226211	27153	1	66035	uc002zyl.1	-1690	ENSG00000133460	SLC2A11	solute carrier family 2 member 11
23095	chr22	43474418	43474723	306	*	4.62	7.53321	4.04245	Promoter (1-2kb)	22	43435523	43475992	40470	2	25809	uc021wqt.1	1269	ENSG00000100271	TTLL1	tubulin tyrosine ligase like 1
23108	chr22	45122881	45123146	266	*	4.62	7.53321	4.04245	Promoter (1-2kb)	22	45121124	45258664	137541	1	553158	uc011aqj.2	1757	ENSG00000248405	PRR5-ARHGAP8	PRR5-ARHGAP8 readthrough
25294	chr3	141104490	141104693	204	*	4.62	7.53321	4.04245	Promoter (1-2kb)	3	141106489	141168632	62144	1	253461	uc010hun.3	-1796	ENSG00000177311	ZBTB38	zinc finger and BTB domain containing 38
25765	chr3	169486132	169486332	201	*	4.62	7.53321	4.04245	Promoter (1-2kb)	3	169484711	169487683	2973	2	84517	uc003ffs.2	1351	ENSG00000184378	ACTRT3	actin related protein T3
26137	chr3	195610993	195611357	365	*	4.62	7.53321	4.04245	Promoter (1-2kb)	3	195595088	195612676	17589	2	10188	uc003fvv.1	1319	ENSG00000061938	TNK2	tyrosine kinase non receptor 2
26140	chr3	195718918	195719357	440	*	4.62	7.53321	4.04245	Promoter (1-2kb)	3	195701268	195717150	15883	2	255812	uc011btq.2	-1768	ENSG00000185485	SDHAP1	succinate dehydrogenase complex flavoprotein subunit A pseudogene 1
26191	chr4	725660	725908	249	*	4.62	7.53321	4.04245	Promoter (1-2kb)	4	727673	764427	36755	1	10336	uc003gbh.3	-1765	ENSG00000185619	PCGF3	polycomb group ring finger 3
26334	chr4	9324855	9325541	687	*	4.62	7.53321	4.04245	Promoter (1-2kb)	4	9326891	9328483	1593	1	728393	uc021xll.1	-1350	ENSG00000235780	USP17L27	ubiquitin specific peptidase 17-like family member 27
26673	chr4	26493486	26493690	205	*	4.62	7.53321	4.04245	Promoter (1-2kb)	4	26483018	26492042	9025	2	886	uc003gse.1	-1444	ENSG00000163394	CCKAR	cholecystokinin A receptor
29533	chr4	191009802	191010135	334	*	4.62	7.53321	4.04245	Promoter (1-2kb)	4	191012063	191013442	1380	1	26583	uc031sih.1	-1928	NA	DUX4L8	double homeobox 4 like 8
30760	chr5	68930041	68930541	501	*	4.62	7.53321	4.04245	Promoter (1-2kb)	5	68926980	68929028	2049	2	100272216	uc003jxe.2	-1013	NA	NA	NA
30974	chr5	71467235	71467435	201	*	4.62	7.53321	4.04245	Promoter (1-2kb)	5	71465294	71465367	74	1	100616377	uc021yak.1	1941	ENSG00000264099	MIR4803	microRNA 4803
32575	chr5	169531046	169531252	207	*	4.62	7.53321	4.04245	Promoter (1-2kb)	5	169532917	169536729	3813	1	2299	uc003mai.4	-1665	ENSG00000168269	FOXI1	forkhead box I1
33182	chr6	28090865	28091103	239	*	4.62	7.53321	4.04245	Promoter (1-2kb)	6	28092387	28095331	2945	1	80345	uc011dky.1	-1284	ENSG00000196812	ZSCAN16	zinc finger and SCAN domain containing 16
35190	chr6	154676232	154676516	285	*	4.62	7.53321	4.04245	Promoter (1-2kb)	6	154475618	154677900	202283	2	26034	uc003qpx.3	1384	ENSG00000074706	IPCEF1	interaction protein for cytohesin exchange factors 1
35442	chr7	2685613	2685816	204	*	4.62	7.53321	4.04245	Promoter (1-2kb)	7	2687052	2704436	17385	1	80727	uc010ksn.3	-1236	ENSG00000136295	TTYH3	tweety family member 3
36858	chr7	100060302	100060573	272	*	4.62	7.53321	4.04245	Promoter (1-2kb)	7	100054238	100061894	7657	2	402573	uc003uuz.1	1321	ENSG00000185955	C7orf61	chromosome 7 open reading frame 61
36871	chr7	100897126	100897327	202	*	4.62	7.53321	4.04245	Promoter (1-2kb)	7	100882893	100895593	12701	2	51024	uc010lhu.3	-1533	ENSG00000214253	FIS1	fission, mitochondrial 1
37843	chr8	9594046	9594323	278	*	4.62	7.53321	4.04245	Promoter (1-2kb)	8	9592375	9609356	16982	1	8658	uc010lrt.1	1671	ENSG00000173273	TNKS	tankyrase
38644	chr8	67526736	67526936	201	*	4.62	7.53321	4.04245	Promoter (1-2kb)	8	67474410	67525480	51071	2	4603	uc003xwl.3	-1256	ENSG00000185697	MYBL1	MYB proto-oncogene like 1
40019	chr8	141520189	141520390	202	*	4.62	7.53321	4.04245	Promoter (1-2kb)	8	141521397	141527252	5856	1	54108	uc003yvl.3	-1007	ENSG00000104472	CHRAC1	chromatin accessibility complex subunit 1
40057	chr8	145912524	145912723	200	*	4.62	7.53321	4.04245	Promoter (1-2kb)	8	145754563	145911194	156632	2	80728	uc011llk.1	-1330	ENSG00000147799	ARHGAP39	Rho GTPase activating protein 39
40618	chr9	34330641	34330896	256	*	4.62	7.53321	4.04245	Promoter (1-2kb)	9	34329504	34343711	14208	1	318	uc022bga.1	1137	ENSG00000164978	NUDT2	nudix hydrolase 2
40636	chr9	36058269	36058528	260	*	4.62	7.53321	4.04245	Promoter (1-2kb)	9	36060021	36124452	64432	1	8434	uc003zyx.3	-1493	ENSG00000122707	RECK	reversion inducing cysteine rich protein with kazal motifs
42392	chrUn_gl000228	97839	98074	236	*	4.62	7.53321	4.04245	Promoter (1-2kb)	72	99284	100663	1380	1	728410	uc031tgo.1	-1210	NA	DUX4L2	double homeobox 4 like 2
44940	chrY	9171199	9171401	203	*	4.62	7.53321	4.04245	Promoter (1-2kb)	24	9167489	9172441	4953	2	252951	uc004frm.3	1040	ENSG00000232808	TTTY20	testis-specific transcript, Y-linked 20
44948	chrY	9191529	9191731	203	*	4.62	7.53321	4.04245	Promoter (1-2kb)	24	9187189	9192791	5603	2	252946	uc022cjb.1	1060	ENSG00000234803	FAM197Y2	family with sequence similarity 197 Y-linked member 2
44950	chrY	9196811	9197055	245	*	4.62	7.53321	4.04245	Promoter (1-2kb)	24	9195452	9198202	2751	1	728403	uc004frr.2	1359	ENSG00000229549	TSPY8	testis specific protein Y-linked 8
44954	chrY	9211809	9212011	203	*	4.62	7.53321	4.04245	Promoter (1-2kb)	24	9207466	9213071	5606	2	100289150	uc022cjd.1	1060	ENSG00000225516	FAM197Y5	family with sequence similarity 197 Y-linked member 5
44977	chrY	9321001	9321203	203	*	4.62	7.53321	4.04245	Promoter (1-2kb)	24	9316662	9322271	5610	2	100289150	uc031tkw.1	1068	ENSG00000225516	FAM197Y5	family with sequence similarity 197 Y-linked member 5
44993	chrY	9361615	9361817	203	*	4.62	7.53321	4.04245	Promoter (1-2kb)	24	9357275	9362885	5611	2	252946	uc031tkx.1	1068	ENSG00000234803	FAM197Y2	family with sequence similarity 197 Y-linked member 2
83	chr1	1296664	1296976	313	*	4.62	7.53321	4.04245	Promoter (<=1kb)	1	1288071	1297157	9087	2	54587	uc001afa.3	181	ENSG00000162576	MXRA8	matrix remodeling associated 8
173	chr1	6421010	6421214	205	*	4.62	7.53321	4.04245	Promoter (<=1kb)	1	6324332	6420764	96433	2	11332	uc001amr.3	-246	ENSG00000097021	ACOT7	acyl-CoA thioesterase 7
448	chr1	33167383	33167708	326	*	4.62	7.53321	4.04245	Promoter (<=1kb)	1	33145507	33168361	22855	2	81493	uc001bvt.2	653	ENSG00000162520	SYNC	syncoilin, intermediate filament protein
1721	chr1	113465024	113465260	237	*	4.62	7.53321	4.04245	Promoter (<=1kb)	1	113465972	113467295	1324	1	246182	uc001eda.1	-712	ENSG00000229020	AKR7A2P1	aldo-keto reductase family 7 member A2 pseudogene 1
1799	chr1	118147893	118148121	229	*	4.62	7.53321	4.04245	Promoter (<=1kb)	1	118148604	118171011	22408	1	54855	uc001ehe.3	-483	ENSG00000183508	TENT5C	terminal nucleotidyltransferase 5C
2454	chr1	153962591	153962933	343	*	4.62	7.53321	4.04245	Promoter (<=1kb)	1	153963239	153964631	1393	1	6232	uc001fdv.3	-306	ENSG00000177954	RPS27	ribosomal protein S27
2561	chr1	161130152	161130372	221	*	4.62	7.53321	4.04245	Promoter (<=1kb)	1	161129254	161135516	6263	1	27005	uc010pkd.2	898	ENSG00000143258	USP21	ubiquitin specific peptidase 21
5331	chr10	105127276	105127489	214	*	4.62	7.53321	4.04245	Promoter (<=1kb)	10	105127724	105148822	21099	1	6877	uc001kwv.3	-235	ENSG00000148835	TAF5	TATA-box binding protein associated factor 5
5788	chr11	2182764	2183125	362	*	4.62	7.53321	4.04245	Promoter (<=1kb)	11	2167853	2182439	14587	2	723961	uc001lvm.3	-325	ENSG00000129965	INS-IGF2	INS-IGF2 readthrough
5794	chr11	3029677	3029893	217	*	4.62	7.53321	4.04245	Promoter (<=1kb)	11	3022152	3028964	6813	2	833	uc009ydu.3	-713	ENSG00000110619	CARS	cysteinyl-tRNA synthetase
5957	chr11	13371436	13371645	210	*	4.62	7.53321	4.04245	Promoter (<=1kb)	11	13371492	13393956	22465	1	406	uc001mkv.1	0	ENSG00000133794	ARNTL	aryl hydrocarbon receptor nuclear translocator like
6905	chr11	75111642	75111881	240	*	4.62	7.53321	4.04245	Promoter (<=1kb)	11	75111435	75111582	148	1	6079	uc001owj.1	207	ENSG00000206941	SNORD15A	small nucleolar RNA, C/D box 15A
6912	chr11	75526612	75526814	203	*	4.62	7.53321	4.04245	Promoter (<=1kb)	11	75526212	75855282	329071	1	7405	uc001oxc.3	400	ENSG00000198382	UVRAG	UV radiation resistance associated
6999	chr11	82613628	82613889	262	*	4.62	7.53321	4.04245	Promoter (<=1kb)	11	82612737	82669319	56583	1	220042	uc009yvd.2	891	ENSG00000165490	DDIAS	DNA damage induced apoptosis suppressor
8534	chr12	49167367	49167603	237	*	4.62	7.53321	4.04245	Promoter (<=1kb)	12	49164549	49168561	4013	2	112	uc010slw.1	958	ENSG00000174233	ADCY6	adenylate cyclase 6
8585	chr12	53223753	53223987	235	*	4.62	7.53321	4.04245	Promoter (<=1kb)	12	53215231	53224246	9016	2	338785	uc001sba.3	259	ENSG00000185640	KRT79	keratin 79
8596	chr12	54475452	54475661	210	*	4.62	7.53321	4.04245	Promoter (<=1kb)	12	54472623	54475607	2985	2	100240735	uc010sor.2	0	ENSG00000250654	LOC100240735	uncharacterized LOC100240735
8681	chr12	57916893	57917158	266	*	4.62	7.53321	4.04245	Promoter (<=1kb)	12	57916659	57923931	7273	1	114785	uc001soj.1	234	ENSG00000166987	MBD6	methyl-CpG binding domain protein 6
9588	chr12	120883240	120883522	283	*	4.62	7.53321	4.04245	Promoter (<=1kb)	12	120881764	120884215	2452	2	51499	uc001tyg.3	693	ENSG00000170855	TRIAP1	TP53 regulated inhibitor of apoptosis 1
9593	chr12	121789754	121789984	231	*	4.62	7.53321	4.04245	Promoter (<=1kb)	12	121746048	121790265	44218	2	51433	uc001uag.3	281	ENSG00000089053	ANAPC5	anaphase promoting complex subunit 5
9884	chr13	31037618	31037874	257	*	4.62	7.53321	4.04245	Promoter (<=1kb)	13	31032879	31038384	5506	2	3146	uc001usv.3	510	ENSG00000189403	HMGB1	high mobility group box 1
10039	chr13	41056059	41056279	221	*	4.62	7.53321	4.04245	Promoter (<=1kb)	13	41025071	41055143	30073	2	646982	uc001uxk.3	-916	ENSG00000215483	LINC00598	long intergenic non-protein coding RNA 598
10893	chr13	101295455	101295667	213	*	4.62	7.53321	4.04245	Promoter (<=1kb)	13	101277164	101294565	17402	2	84899	uc001vow.1	-890	ENSG00000125247	TMTC4	transmembrane and tetratricopeptide repeat containing 4
11024	chr13	111358817	111359125	309	*	4.62	7.53321	4.04245	Promoter (<=1kb)	13	111293757	111358480	64724	2	79587	uc001vrd.2	-337	ENSG00000134905	CARS2	cysteinyl-tRNA synthetase 2, mitochondrial
11196	chr14	24911606	24911906	301	*	4.62	7.53321	4.04245	Promoter (<=1kb)	14	24908972	24911658	2687	2	56948	uc001wpi.3	0	ENSG00000100445	SDR39U1	short chain dehydrogenase/reductase family 39U member 1
11946	chr14	69726491	69726806	316	*	4.62	7.53321	4.04245	Promoter (<=1kb)	14	69726681	69818460	91780	1	57452	uc001xla.2	0	ENSG00000100626	GALNT16	polypeptide N-acetylgalactosaminyltransferase 16
12374	chr14	105953157	105953443	287	*	4.62	7.53321	4.04245	Promoter (<=1kb)	14	105953257	105955124	1868	1	1396	uc001yri.4	0	ENSG00000213145	CRIP1	cysteine rich protein 1
12457	chr15	21070973	21071210	238	*	4.62	7.53321	4.04245	Promoter (<=1kb)	15	21040701	21071643	30943	2	100996331	uc010tzf.2	433	ENSG00000233917	POTEB	POTE ankyrin domain family member B
12626	chr15	30427398	30427619	222	*	4.62	7.53321	4.04245	Promoter (<=1kb)	15	30427990	30432347	4358	1	653075	uc010azm.1	-371	ENSG00000261247	GOLGA8T	golgin A8 family member T
12694	chr15	32829227	32829431	205	*	4.62	7.53321	4.04245	Promoter (<=1kb)	15	32828960	32872810	43851	1	100996255	uc001zgs.2	267	NA	LINC02256	long intergenic non-protein coding RNA 2256
13715	chr15	102506548	102506865	318	*	4.62	7.53321	4.04245	Promoter (<=1kb)	15	102506273	102507991	1719	1	374666	uc002cdj.3	275	ENSG00000185596	WASH3P	WAS protein family homolog 3, pseudogene
13751	chr16	2688540	2688779	240	*	4.62	7.53321	4.04245	Promoter (<=1kb)	16	2688983	2696130	7148	1	645644	uc010uwf.2	-204	NA	FLJ42627	uncharacterized LOC645644
13935	chr16	16427038	16427259	222	*	4.62	7.53321	4.04245	Promoter (<=1kb)	16	16427504	16444465	16962	1	339044	uc002dew.4	-245	ENSG00000183889	PKD1P1	polycystin 1, transient receptor potential channel interacting pseudogene 1
14052	chr16	22541677	22542245	569	*	4.62	7.53321	4.04245	Promoter (<=1kb)	16	22542605	22547841	5237	1	100132247	uc010bxk.3	-360	ENSG00000243716	NPIPB5	nuclear pore complex interacting protein family member B5
14150	chr16	30759162	30759419	258	*	4.62	7.53321	4.04245	Promoter (<=1kb)	16	30759620	30772497	12878	1	5261	uc002dzk.2	-201	ENSG00000156873	PHKG2	phosphorylase kinase catalytic subunit gamma 2
14462	chr16	57831305	57831515	211	*	4.62	7.53321	4.04245	Promoter (<=1kb)	16	57792129	57831929	39801	2	3801	uc002emo.4	414	ENSG00000140859	KIFC3	kinesin family member C3
14942	chr17	2304238	2304463	226	*	4.62	7.53321	4.04245	Promoter (<=1kb)	17	2287354	2304258	16905	2	4335	uc002fur.3	0	ENSG00000070444	MNT	MAX network transcriptional repressor
14972	chr17	3797152	3797393	242	*	4.62	7.53321	4.04245	Promoter (<=1kb)	17	3768451	3796337	27887	2	84254	uc002fwv.3	-815	ENSG00000004660	CAMKK1	calcium/calmodulin dependent protein kinase kinase 1
14977	chr17	4635392	4635769	378	*	4.62	7.53321	4.04245	Promoter (<=1kb)	17	4634723	4636896	2174	1	400569	uc002fyp.3	669	ENSG00000161920	MED11	mediator complex subunit 11
14991	chr17	6459516	6459725	210	*	4.62	7.53321	4.04245	Promoter (<=1kb)	17	6354583	6459877	105295	2	83394	uc002gdd.4	152	ENSG00000091622	PITPNM3	PITPNM family member 3
14992	chr17	6559267	6559506	240	*	4.62	7.53321	4.04245	Promoter (<=1kb)	17	6558759	6558828	70	2	100616401	uc021tos.1	-439	ENSG00000264468	MIR4520-1	microRNA 4520-1
15022	chr17	9548862	9549072	211	*	4.62	7.53321	4.04245	Promoter (<=1kb)	17	9548854	9633003	84150	1	124739	uc010vva.3	8	ENSG00000154914	USP43	ubiquitin specific peptidase 43
15072	chr17	13926758	13927004	247	*	4.62	7.53321	4.04245	Promoter (<=1kb)	17	13927815	13928915	1101	1	94158	uc002god.1	-811	ENSG00000141028	CDRT15P1	CMT1A duplicated region transcript 15 pseudogene 1
15076	chr17	14140971	14141217	247	*	4.62	7.53321	4.04245	Promoter (<=1kb)	17	14139173	14140150	978	2	146822	uc010vvu.2	-821	ENSG00000223510	CDRT15	CMT1A duplicated region transcript 15
15330	chr17	34502897	34503243	347	*	4.62	7.53321	4.04245	Promoter (<=1kb)	17	34493061	34503988	10928	2	414059	uc002hky.2	745	ENSG00000274808	TBC1D3B	TBC1 domain family member 3B
15342	chr17	34590941	34591287	347	*	4.62	7.53321	4.04245	Promoter (<=1kb)	17	34581085	34592032	10948	2	414060	uc002hlk.2	745	ENSG00000278299	TBC1D3C	TBC1 domain family member 3C
15357	chr17	34755952	34756298	347	*	4.62	7.53321	4.04245	Promoter (<=1kb)	17	34745936	34756219	10284	2	729877	uc002hmb.2	0	ENSG00000274226	TBC1D3H	TBC1 domain family member 3H
15364	chr17	34807005	34807351	347	*	4.62	7.53321	4.04245	Promoter (<=1kb)	17	34581085	34807272	226188	2	654341	uc002hll.1	0	NA	NA	NA
15373	chr17	36284712	36285058	347	*	4.62	7.53321	4.04245	Promoter (<=1kb)	17	36284791	36295098	10308	1	729873	uc002hoq.2	0	ENSG00000274611	TBC1D3	TBC1 domain family member 3
15436	chr17	40913980	40914265	286	*	4.62	7.53321	4.04245	Promoter (<=1kb)	17	40913852	40915060	1209	1	10266	uc021txv.1	128	ENSG00000131477	RAMP2	receptor activity modifying protein 2
15437	chr17	41116480	41116792	313	*	4.62	7.53321	4.04245	Promoter (<=1kb)	17	41102543	41116515	13973	2	80755	uc031raq.1	0	ENSG00000266967	AARSD1	alanyl-tRNA synthetase domain containing 1
15774	chr17	72363275	72363539	265	*	4.62	7.53321	4.04245	Promoter (<=1kb)	17	72363645	72368739	5095	1	350383	uc010wqy.2	-106	ENSG00000257008	GPR142	G protein-coupled receptor 142
15797	chr17	75445822	75446022	201	*	4.62	7.53321	4.04245	Promoter (<=1kb)	17	75446613	75496678	50066	1	10801	uc002jty.4	-591	ENSG00000184640	2019-09-09	septin 9
15823	chr17	79609362	79609594	233	*	4.62	7.53321	4.04245	Promoter (<=1kb)	17	79609333	79615779	6447	1	83882	uc010die.3	29	ENSG00000182612	TSPAN10	tetraspanin 10
16964	chr19	1270601	1270809	209	*	4.62	7.53321	4.04245	Promoter (<=1kb)	19	1267470	1270259	2790	2	148046	uc010xgk.3	-342	ENSG00000267493	CIRBP-AS1	CIRBP antisense RNA 1
17025	chr19	7767883	7768084	202	*	4.62	7.53321	4.04245	Promoter (<=1kb)	19	7761260	7767032	5773	2	2208	uc010dvo.2	-851	ENSG00000104921	FCER2	Fc fragment of IgE receptor II
17112	chr19	16223428	16223628	201	*	4.62	7.53321	4.04245	Promoter (<=1kb)	19	16222490	16244445	21956	1	4218	uc010xpc.2	938	ENSG00000167461	RAB8A	RAB8A, member RAS oncogene family
17167	chr19	21324852	21325079	228	*	4.62	7.53321	4.04245	Promoter (<=1kb)	19	21324840	21368805	43966	1	170959	uc010ecr.2	12	ENSG00000196705	ZNF431	zinc finger protein 431
17647	chr19	49526676	49527008	333	*	4.62	7.53321	4.04245	Promoter (<=1kb)	19	49526126	49527632	1507	2	1082	uc002plv.2	624	ENSG00000104827	CGB3	chorionic gonadotropin subunit beta 3
17651	chr19	49551445	49551777	333	*	4.62	7.53321	4.04245	Promoter (<=1kb)	19	49550895	49552368	1474	2	94115	uc002pmb.4	591	ENSG00000213030	CGB8	chorionic gonadotropin subunit beta 8
18941	chr2	85789007	85789237	231	*	4.62	7.53321	4.04245	Promoter (<=1kb)	2	85771978	85788657	16680	2	2677	uc010yst.2	-350	ENSG00000115486	GGCX	gamma-glutamyl carboxylase
20144	chr2	157189017	157189231	215	*	4.62	7.53321	4.04245	Promoter (<=1kb)	2	157180944	157189287	8344	2	4929	uc002tyx.4	56	ENSG00000153234	NR4A2	nuclear receptor subfamily 4 group A member 2
20272	chr2	163200942	163201196	255	*	4.62	7.53321	4.04245	Promoter (<=1kb)	2	163200583	163219148	18566	1	25801	uc002ucg.3	359	ENSG00000115271	GCA	grancalcin
20788	chr2	198318053	198318273	221	*	4.62	7.53321	4.04245	Promoter (<=1kb)	2	198318231	198339851	21621	1	80219	uc002uuh.1	0	ENSG00000115520	COQ10B	coenzyme Q10B
20852	chr2	203001053	203001302	250	*	4.62	7.53321	4.04245	Promoter (<=1kb)	2	203000439	203061886	61448	1	100652824	uc002uyy.2	614	ENSG00000182329	KIAA2012	KIAA2012
21036	chr2	216247948	216248152	205	*	4.62	7.53321	4.04245	Promoter (<=1kb)	2	216235017	216248206	13190	2	2335	uc010fvc.1	54	ENSG00000115414	FN1	fibronectin 1
21066	chr2	220253160	220253407	248	*	4.62	7.53321	4.04245	Promoter (<=1kb)	2	220238180	220253598	15419	2	23549	uc002vli.2	191	ENSG00000123992	DNPEP	aspartyl aminopeptidase
21904	chr20	44994018	44994270	253	*	4.62	7.53321	4.04245	Promoter (<=1kb)	20	44978177	44993064	14888	2	51006	uc010zxp.2	-954	ENSG00000080189	SLC35C2	solute carrier family 35 member C2
22053	chr20	57618397	57618611	215	*	4.62	7.53321	4.04245	Promoter (<=1kb)	20	57608200	57617901	9702	2	51012	uc010zzv.2	-496	ENSG00000101166	PRELID3B	PRELI domain containing 3B
22538	chr21	35200555	35200879	325	*	4.62	7.53321	4.04245	Promoter (<=1kb)	21	35201272	35229161	27890	1	6453	uc002yti.2	-393	ENSG00000205726	ITSN1	intersectin 1
23051	chr22	39096561	39096768	208	*	4.62	7.53321	4.04245	Promoter (<=1kb)	22	39081548	39096459	14912	2	9929	uc003awf.3	-102	ENSG00000100221	JOSD1	Josephin domain containing 1
23122	chr22	46567037	46567239	203	*	4.62	7.53321	4.04245	Promoter (<=1kb)	22	46567183	46594488	27306	1	5465	uc003bgy.1	0	ENSG00000186951	PPARA	peroxisome proliferator activated receptor alpha
23788	chr3	42640930	42641171	242	*	4.62	7.53321	4.04245	Promoter (<=1kb)	3	42642147	42663008	20862	1	4820	uc003cll.1	-976	ENSG00000114857	NKTR	natural killer cell triggering receptor
23871	chr3	50195176	50195472	297	*	4.62	7.53321	4.04245	Promoter (<=1kb)	3	50196452	50226508	30057	1	6405	uc003cyk.3	-980	ENSG00000001617	SEMA3F	semaphorin 3F
23873	chr3	50349027	50349233	207	*	4.62	7.53321	4.04245	Promoter (<=1kb)	3	50337320	50349812	12493	2	3373	uc003czs.3	579	ENSG00000114378	HYAL1	hyaluronidase 1
23901	chr3	52009547	52009756	210	*	4.62	7.53321	4.04245	Promoter (<=1kb)	3	52009042	52015216	6175	1	25864	uc003dco.3	505	ENSG00000248487	ABHD14A	abhydrolase domain containing 14A
24972	chr3	121726144	121726621	478	*	4.62	7.53321	4.04245	Promoter (<=1kb)	3	121706170	121726148	19979	2	286676	uc003eeq.3	0	ENSG00000145103	ILDR1	immunoglobulin like domain containing receptor 1
25401	chr3	150480928	150481246	319	*	4.62	7.53321	4.04245	Promoter (<=1kb)	3	150458910	150481263	22354	2	6478	uc003eyi.3	17	ENSG00000181788	SIAH2	siah E3 ubiquitin protein ligase 2
25979	chr3	183952600	183952800	201	*	4.62	7.53321	4.04245	Promoter (<=1kb)	3	183952320	183960117	7798	1	90113	uc003fnd.3	280	ENSG00000145198	VWA5B2	von Willebrand factor A domain containing 5B2
26335	chr4	9326623	9326883	261	*	4.62	7.53321	4.04245	Promoter (<=1kb)	4	9326891	9328483	1593	1	728393	uc021xll.1	-8	ENSG00000235780	USP17L27	ubiquitin specific peptidase 17-like family member 27
27482	chr4	71198687	71199767	1081	*	4.62	7.53321	4.04245	Promoter (<=1kb)	4	71200671	71202833	2163	1	85438	uc003hff.3	-904	ENSG00000145309	CABS1	calcium binding protein, spermatid associated 1
29508	chr4	190989230	190989786	557	*	4.62	7.53321	4.04245	Promoter (<=1kb)	4	190988993	190990372	1380	1	26583	uc031sid.1	237	NA	DUX4L8	double homeobox 4 like 8
29510	chr4	190990590	190991318	729	*	4.62	7.53321	4.04245	Promoter (<=1kb)	4	190992204	190993669	1466	1	653544	uc031sie.1	-886	NA	DUX4L6	double homeobox 4 like 6
29514	chr4	190994898	190995247	350	*	4.62	7.53321	4.04245	Promoter (<=1kb)	4	190995583	190996962	1380	1	26583	uc031sif.1	-336	NA	DUX4L8	double homeobox 4 like 8
29520	chr4	191001002	191001297	296	*	4.62	7.53321	4.04245	Promoter (<=1kb)	4	191002090	191003549	1460	1	441056	uc021xvr.2	-793	NA	DUX4L4	double homeobox 4 like 4
29521	chr4	191001414	191001864	451	*	4.62	7.53321	4.04245	Promoter (<=1kb)	4	191002090	191003549	1460	1	441056	uc021xvr.2	-226	NA	DUX4L4	double homeobox 4 like 4
29526	chr4	191004708	191005158	451	*	4.62	7.53321	4.04245	Promoter (<=1kb)	4	191005384	191010142	4759	1	653545	uc011clk.2	-226	NA	DUX4L5	double homeobox 4 like 5
29535	chr4	191010889	191011184	296	*	4.62	7.53321	4.04245	Promoter (<=1kb)	4	191012063	191013442	1380	1	26583	uc031sih.1	-879	NA	DUX4L8	double homeobox 4 like 8
30759	chr5	68929428	68929728	301	*	4.62	7.53321	4.04245	Promoter (<=1kb)	5	68926980	68929028	2049	2	100272216	uc003jxe.2	-400	NA	NA	NA
30839	chr5	69522601	69522809	209	*	4.62	7.53321	4.04245	Promoter (<=1kb)	5	69423290	69521622	98333	2	11039	uc021yaa.1	-979	NA	SMA4	glucuronidase beta pseudogene
31709	chr5	114505846	114506069	224	*	4.62	7.53321	4.04245	Promoter (<=1kb)	5	114460459	114505658	45200	2	55521	uc011cwc.2	-188	ENSG00000152503	TRIM36	tripartite motif containing 36
33193	chr6	29690577	29690784	208	*	4.62	7.53321	4.04245	Promoter (<=1kb)	6	29691117	29693908	2792	1	3134	uc031sna.1	-333	ENSG00000204642	HLA-F	major histocompatibility complex, class I, F
33336	chr6	43469750	43469984	235	*	4.62	7.53321	4.04245	Promoter (<=1kb)	6	43469786	43474294	4509	1	93643	uc003ovi.2	0	ENSG00000137221	TJAP1	tight junction associated protein 1
33807	chr6	73971798	73971999	202	*	4.62	7.53321	4.04245	Promoter (<=1kb)	6	73919471	73972907	53437	2	80759	uc011dyl.1	908	ENSG00000135314	KHDC1	KH domain containing 1
34651	chr6	117586643	117586894	252	*	4.62	7.53321	4.04245	Promoter (<=1kb)	6	117586721	117594728	8008	1	245806	uc003pxn.3	0	ENSG00000170162	VGLL2	vestigial like family member 2
35119	chr6	149721536	149721823	288	*	4.62	7.53321	4.04245	Promoter (<=1kb)	6	149721495	149722182	688	1	387082	uc003qml.3	41	ENSG00000177688	SUMO4	small ubiquitin-like modifier 4
36001	chr7	44079709	44079994	286	*	4.62	7.53321	4.04245	Promoter (<=1kb)	7	44068486	44080222	11737	2	401331	uc011kbk.1	228	NA	RASA4CP	RAS p21 protein activator 4C, pseudogene
36885	chr7	102134863	102135148	286	*	4.62	7.53321	4.04245	Promoter (<=1kb)	7	102128377	102135315	6939	2	100271927	uc003uzv.1	167	ENSG00000170667	RASA4B	RAS p21 protein activator 4B
36895	chr7	102234032	102234317	286	*	4.62	7.53321	4.04245	Promoter (<=1kb)	7	102227551	102234484	6934	2	100271927	uc011klc.1	167	ENSG00000170667	RASA4B	RAS p21 protein activator 4B
39749	chr8	126442580	126442901	322	*	4.62	7.53321	4.04245	Promoter (<=1kb)	8	126442563	126450644	8082	1	10221	uc003yrx.3	17	ENSG00000173334	TRIB1	tribbles pseudokinase 1
40036	chr8	143961863	143962092	230	*	4.62	7.53321	4.04245	Promoter (<=1kb)	8	143953773	143961236	7464	2	1584	uc010mey.3	-627	ENSG00000160882	CYP11B1	cytochrome P450 family 11 subfamily B member 1
40058	chr8	146027164	146027388	225	*	4.62	7.53321	4.04245	Promoter (<=1kb)	8	146028255	146033871	5617	1	340385	uc011llm.1	-867	ENSG00000197363	ZNF517	zinc finger protein 517
40063	chr9	24412	24729	318	*	4.62	7.53321	4.04245	Promoter (<=1kb)	9	16188	25004	8817	2	100287171	uc011llq.1	275	ENSG00000181404	WASHC1	WASH complex subunit 1
40396	chr9	20657281	20657552	272	*	4.62	7.53321	4.04245	Promoter (<=1kb)	9	20658309	20995954	337646	1	54914	uc003zog.1	-757	ENSG00000188352	FOCAD	focadhesin
42066	chr9	117086226	117086536	311	*	4.62	7.53321	4.04245	Promoter (<=1kb)	9	117085303	117095536	10234	1	5004	uc011lxo.2	923	ENSG00000229314	ORM1	orosomucoid 1
42212	chr9	130661995	130662201	207	*	4.62	7.53321	4.04245	Promoter (<=1kb)	9	130647601	130661871	14271	2	30815	uc004bsq.1	-124	ENSG00000160408	ST6GALNAC6	ST6 N-acetylgalactosaminide alpha-2,6-sialyltransferase 6
42368	chrUn_gl000228	74660	75797	1138	*	4.62	7.53321	4.04245	Promoter (<=1kb)	72	76142	77521	1380	1	22947	uc031tgj.1	-345	NA	DUX4L1	double homeobox 4 like 1
42373	chrUn_gl000228	81574	81877	304	*	4.62	7.53321	4.04245	Promoter (<=1kb)	72	82754	84133	1380	1	22947	uc031tgl.1	-877	NA	DUX4L1	double homeobox 4 like 1
42377	chrUn_gl000228	84615	85715	1101	*	4.62	7.53321	4.04245	Promoter (<=1kb)	72	86060	90745	4686	1	100653046	uc031tgm.1	-345	NA	NA	NA
42397	chrUn_gl000228	100217	100794	578	*	4.62	7.53321	4.04245	Promoter (<=1kb)	72	99284	100663	1380	1	728410	uc031tgo.1	933	NA	DUX4L2	double homeobox 4 like 2
42406	chrUn_gl000228	108582	108877	296	*	4.62	7.53321	4.04245	Promoter (<=1kb)	72	109202	110581	1380	1	22947	uc031tgr.1	-325	NA	DUX4L1	double homeobox 4 like 1
42409	chrUn_gl000228	111026	111631	606	*	4.62	7.53321	4.04245	Promoter (<=1kb)	72	112508	113887	1380	1	728410	uc031tgs.1	-877	NA	DUX4L2	double homeobox 4 like 2
42436	chrX	1734394	1734609	216	*	4.62	7.53321	4.04245	Promoter (<=1kb)	23	1734026	1761974	27949	1	438	uc004cqe.3	368	ENSG00000196433	ASMT	acetylserotonin O-methyltransferase
44838	chrY	1684394	1684609	216	*	4.62	7.53321	4.04245	Promoter (<=1kb)	24	1684026	1711974	27949	1	438	uc004fpr.3	368	ENSG00000196433	ASMT	acetylserotonin O-methyltransferase
44949	chrY	9194769	9195110	342	*	4.62	7.53321	4.04245	Promoter (<=1kb)	24	9195452	9218480	23029	1	728395	uc022cjc.1	-342	ENSG00000233803	TSPY4	testis specific protein Y-linked 4
44962	chrY	9235393	9235734	342	*	4.62	7.53321	4.04245	Promoter (<=1kb)	24	9236030	9238826	2797	1	728137	uc004fru.3	-296	ENSG00000228927	TSPY3	testis specific protein Y-linked 3
19011	chr2	88095348	88095591	244	*	4.61907	7.52756	4.04245	Promoter (2-3kb)	2	88055479	88093287	37809	2	400966	uc002ssm.1	-2061	ENSG00000187627	RGPD1	RANBP2-like and GRIP domain containing 1
26374	chr4	9369332	9369557	226	*	4.61907	7.52756	4.04245	Promoter (<=1kb)	4	9369600	9370796	1197	1	391622	uc011bws.2	-43	ENSG00000205946	USP17L6P	ubiquitin specific peptidase 17-like family member 6, pseudogene
435	chr1	31889183	31889389	207	*	4.61443	7.49944	4.04245	Promoter (2-3kb)	1	31886660	31907527	20868	1	347735	uc010ogh.2	2523	ENSG00000168528	SERINC2	serine incorporator 2
2413	chr1	151741223	151741513	291	*	4.61443	7.49944	4.04245	Promoter (2-3kb)	1	151739131	151743806	4676	1	51686	uc010pdm.2	2092	ENSG00000143450	OAZ3	ornithine decarboxylase antizyme 3
35351	chr6	166840370	166840678	309	*	4.61443	7.49944	4.04245	Promoter (2-3kb)	6	166822854	166837464	14611	2	6196	uc010kkk.1	-2906	ENSG00000071242	RPS6KA2	ribosomal protein S6 kinase A2
37950	chr8	17357547	17357785	239	*	4.61443	7.49944	4.04245	Promoter (2-3kb)	8	17354597	17428077	73481	1	6542	uc011kyc.2	2950	ENSG00000003989	SLC7A2	solute carrier family 7 member 2
5510	chr10	115937406	115937606	201	*	4.61443	7.49944	4.04245	Promoter (1-2kb)	10	115939029	115988841	49813	1	56165	uc001lbf.3	-1423	ENSG00000095627	TDRD1	tudor domain containing 1
16688	chr18	61422164	61422408	245	*	4.61443	7.49944	4.04245	Promoter (1-2kb)	18	61420281	61472610	52330	1	8710	uc002ljl.4	1883	ENSG00000166396	SERPINB7	serpin family B member 7
29538	chr4	191013226	191013573	348	*	4.61288	7.49015	4.04245	Promoter (1-2kb)	4	191012063	191013442	1380	1	26583	uc031sih.1	1163	NA	DUX4L8	double homeobox 4 like 8
40336	chr9	17733467	17733681	215	*	4.61133	7.48091	4.04245	Promoter (2-3kb)	9	17735701	17790395	54695	1	6456	uc011lmx.1	-2020	ENSG00000107295	SH3GL2	SH3 domain containing GRB2 like 2, endophilin A1
43769	chrX	86769687	86769888	202	*	4.61133	7.48091	4.04245	Promoter (2-3kb)	23	86772715	86924596	151882	1	56062	uc004efa.2	-2827	ENSG00000102271	KLHL4	kelch like family member 4
3218	chr1	204462914	204463189	276	*	4.61133	7.48091	4.04245	Promoter (<=1kb)	1	204423601	204463852	40252	2	5287	uc001hax.1	663	ENSG00000133056	PIK3C2B	phosphatidylinositol-4-phosphate 3-kinase catalytic subunit type 2 beta
33775	chr6	72595524	72595725	202	*	4.61133	7.48091	4.04245	Promoter (<=1kb)	6	72596406	73112845	516440	1	22999	uc003pga.4	-681	ENSG00000079841	RIMS1	regulating synaptic membrane exocytosis 1
21842	chr20	39899299	39899525	227	*	4.60979	7.4717	4.04245	Promoter (1-2kb)	20	39807089	39900896	93808	2	23051	uc002xjr.1	1371	ENSG00000174306	ZHX3	zinc fingers and homeoboxes 3
22594	chr21	40799320	40799554	235	*	4.60979	7.4717	4.04245	Promoter (1-2kb)	21	40793485	40801137	7653	2	150082	uc021wji.1	1583	ENSG00000157578	LCA5L	LCA5L, lebercilin like
16899	chr18	76876033	76876499	467	*	4.60516	7.44431	4.04245	Promoter (2-3kb)	18	76873241	77123359	250119	1	374868	uc002lmz.1	2792	ENSG00000166377	ATP9B	ATPase phospholipid transporting 9B (putative)
37897	chr8	12598277	12598597	321	*	4.60516	7.44431	4.04245	Promoter (2-3kb)	8	12579406	12600791	21386	2	91694	uc010lsp.1	2194	ENSG00000154359	LONRF1	LON peptidase N-terminal domain and ring finger 1
31069	chr5	77750772	77751013	242	*	4.60362	7.43526	4.04245	Promoter (2-3kb)	5	77753618	77776562	22945	1	9522	uc003kfn.3	-2605	ENSG00000085365	SCAMP1	secretory carrier membrane protein 1
41713	chr9	95818729	95818933	205	*	4.59901	7.40834	4.04245	Promoter (2-3kb)	9	95820989	95847415	26427	1	203328	uc004atb.3	-2056	ENSG00000157303	SUSD3	sushi domain containing 3
42995	chrX	49326995	49327201	207	*	4.59901	7.40834	4.04245	Promoter (1-2kb)	23	49325434	49332821	7388	1	100132399	uc011mnr.3	1561	ENSG00000227488	GAGE12D	G antigen 12D
25934	chr3	180455894	180456095	202	*	4.59901	7.40834	4.04245	Promoter (<=1kb)	3	180331796	180455662	123867	2	339829	uc003fkn.3	-232	ENSG00000284862	CCDC39	coiled-coil domain containing 39
31234	chr5	87516541	87516742	202	*	4.59901	7.40834	4.04245	Promoter (<=1kb)	5	87491023	87516536	25514	2	153396	uc011ctx.2	-5	ENSG00000164180	TMEM161B	transmembrane protein 161B
4691	chr10	59061737	59061953	217	*	4.59134	7.36422	4.04231	Promoter (2-3kb)	10	59064239	59064319	81	2	100500834	uc021prb.1	2366	ENSG00000264747	MIR3924	microRNA 3924
14949	chr17	2966861	2967196	336	*	4.59134	7.36422	4.04231	Promoter (<=1kb)	17	2965963	2966901	939	2	8386	uc021tns.1	0	ENSG00000262628	OR1D5	olfactory receptor family 1 subfamily D member 5
1485	chr1	98678988	98679225	238	*	4.58827	7.34683	4.02632	Promoter (2-3kb)	1	98676267	98738214	61948	1	729987	uc031pnf.1	2721	ENSG00000226053	LINC01776	long intergenic non-protein coding RNA 1776
26355	chr4	9348603	9348961	359	*	4.58827	7.34683	4.02632	Promoter (1-2kb)	4	9350619	9352211	1593	1	728419	uc021xlq.1	-1658	ENSG00000228856	USP17L30	ubiquitin specific peptidase 17-like family member 30
39203	chr8	92083559	92083762	204	*	4.58827	7.34683	4.02632	Promoter (1-2kb)	8	92082424	92099323	16900	1	51633	uc011lgh.2	1135	ENSG00000155100	OTUD6B	OTU domain containing 6B
35834	chr7	32337471	32337681	211	*	4.58827	7.34683	4.02632	Promoter (<=1kb)	7	31792632	32338383	545752	2	5137	uc003tco.2	702	ENSG00000154678	PDE1C	phosphodiesterase 1C
29546	chr4_gl000193_random	87038	87600	563	*	4.58481	5.85045	2.66669	Promoter (<=1kb)	29	49163	88375	39213	2	441058	uc003izx.3	775	NA	LINC01667	long intergenic non-protein coding RNA 1667
344	chr1	23888314	23888521	208	*	4.58369	7.32101	4.00307	Promoter (2-3kb)	1	23884421	23886285	1865	2	3399	uc001bhh.4	-2029	ENSG00000117318	ID3	inhibitor of DNA binding 3, HLH protein
14574	chr16	65395260	65395480	221	*	4.58369	7.32101	4.00307	Promoter (2-3kb)	16	65318402	65397711	79310	2	283867	uc010cdo.1	2231	ENSG00000261742	LINC00922	long intergenic non-protein coding RNA 922
15459	chr17	42754847	42755056	210	*	4.58369	7.32101	4.00307	Promoter (2-3kb)	17	42754805	42758018	3214	2	124808	uc021tye.1	2962	ENSG00000180329	CCDC43	coiled-coil domain containing 43
17569	chr19	46541888	46542214	327	*	4.58369	7.32101	4.00307	Promoter (2-3kb)	19	46543006	46544274	1269	2	444882	uc002pdy.1	2060	ENSG00000204869	IGFL4	IGF like family member 4
21526	chr20	13968397	13968603	207	*	4.58369	7.32101	4.00307	Promoter (2-3kb)	20	13830044	13971265	141222	2	80343	uc002woq.5	2662	ENSG00000101251	SEL1L2	SEL1L2, ERAD E3 ligase adaptor subunit
23826	chr3	45835711	45835944	234	*	4.58369	7.32101	4.00307	Promoter (2-3kb)	3	45796941	45838035	41095	2	54716	uc011bai.2	2091	ENSG00000163817	SLC6A20	solute carrier family 6 member 20
25062	chr3	129610210	129610415	206	*	4.58369	7.32101	4.00307	Promoter (2-3kb)	3	129366635	129612419	245785	2	23023	uc010htg.3	2004	ENSG00000172765	TMCC1	transmembrane and coiled-coil domain family 1
44761	chrX	150882051	150882276	226	*	4.58369	7.32101	4.00307	Promoter (2-3kb)	23	150884508	150891664	7157	1	89885	uc004fex.3	-2232	ENSG00000147378	FATE1	fetal and adult testis expressed 1
434	chr1	31888295	31888500	206	*	4.58369	7.32101	4.00307	Promoter (1-2kb)	1	31886660	31907527	20868	1	347735	uc010ogh.2	1635	ENSG00000168528	SERINC2	serine incorporator 2
6866	chr11	72434894	72435230	337	*	4.58369	7.32101	4.00307	Promoter (1-2kb)	11	72396114	72433403	37290	2	116985	uc010rre.2	-1491	ENSG00000186635	ARAP1	ArfGAP with RhoGAP domain, ankyrin repeat and PH domain 1
8864	chr12	70171108	70171490	383	*	4.58369	7.32101	4.00307	Promoter (1-2kb)	12	70172754	70216984	44231	1	117177	uc001svt.3	-1264	ENSG00000127328	RAB3IP	RAB3A interacting protein
14610	chr16	67979488	67979814	327	*	4.58369	7.32101	4.00307	Promoter (1-2kb)	16	67973787	67978015	4229	2	3931	uc002euy.1	-1473	ENSG00000213398	LCAT	lecithin-cholesterol acyltransferase
33863	chr6	76457197	76457423	227	*	4.58369	7.32101	4.00307	Promoter (1-2kb)	6	76458909	76617425	158517	1	4646	uc003pig.1	-1486	ENSG00000196586	MYO6	myosin VI
36893	chr7	102225521	102225733	213	*	4.58369	7.32101	4.00307	Promoter (1-2kb)	7	102220093	102227544	7452	2	10156	uc011kky.2	1811	ENSG00000105808	RASA4	RAS p21 protein activator 4
38787	chr8	75509858	75510294	437	*	4.58369	7.32101	4.00307	Promoter (1-2kb)	8	75512101	75670587	158487	1	441355	uc003yaj.1	-1807	ENSG00000254349	MIR2052HG	MIR2052 host gene
43001	chrX	49355646	49355852	207	*	4.58369	7.32101	4.00307	Promoter (1-2kb)	23	49354118	49361430	7313	1	729447	uc004doi.4	1528	ENSG00000189064	GAGE2A	G antigen 2A
245	chr1	13006193	13006433	241	*	4.58369	7.32101	4.00307	Promoter (<=1kb)	1	12998302	13007406	9105	2	440561	uc001auq.2	973	ENSG00000232423	PRAMEF6	PRAME family member 6
2807	chr1	176176356	176176587	232	*	4.58369	7.32101	4.00307	Promoter (<=1kb)	1	175913967	176176370	262404	2	64326	uc001gku.1	0	ENSG00000143207	COP1	COP1, E3 ubiquitin ligase
6789	chr11	64513420	64513852	433	*	4.58369	7.32101	4.00307	Promoter (<=1kb)	11	64494383	64512928	18546	2	10235	uc009ypw.3	-492	ENSG00000068831	RASGRP2	RAS guanyl releasing protein 2
11826	chr14	60712707	60712915	209	*	4.58369	7.32101	4.00307	Promoter (<=1kb)	14	60712470	60765805	53336	1	5494	uc010apn.3	237	ENSG00000100614	PPM1A	protein phosphatase, Mg2+/Mn2+ dependent 1A
14137	chr16	30257091	30257317	227	*	4.58369	7.32101	4.00307	Promoter (<=1kb)	16	30234350	30257122	22773	2	613037	uc010vem.2	0	ENSG00000198064	NPIPB13	nuclear pore complex interacting protein family, member B13
18140	chr2	25552392	25552658	267	*	4.58369	7.32101	4.00307	Promoter (<=1kb)	2	25551509	25551590	82	2	100302246	uc021veq.1	-802	ENSG00000221445	MIR1301	microRNA 1301
20900	chr2	207027500	207027716	217	*	4.58369	7.32101	4.00307	Promoter (<=1kb)	2	207026952	207027083	132	1	619569	uc002vbj.3	548	ENSG00000207406	SNORA41	small nucleolar RNA, H/ACA box 41
21451	chr20	8579993	8580496	504	*	4.58369	7.32101	4.00307	Promoter (<=1kb)	20	8581381	8769172	187792	1	23236	uc002wnc.1	-885	ENSG00000182621	PLCB1	phospholipase C beta 1
28780	chr4	144433367	144433623	257	*	4.58369	7.32101	4.00307	Promoter (<=1kb)	4	144434616	144478642	44027	1	8467	uc003ijg.3	-993	ENSG00000153147	SMARCA5	SWI/SNF related, matrix associated, actin dependent regulator of chromatin, subfamily a, member 5
32126	chr5	142150725	142151076	352	*	4.58369	7.32101	4.00307	Promoter (<=1kb)	5	142150292	142608572	458281	1	23092	uc011dbj.2	433	ENSG00000145819	ARHGAP26	Rho GTPase activating protein 26
33750	chr6	71234228	71234516	289	*	4.58369	7.32101	4.00307	Promoter (<=1kb)	6	71234634	71267397	32764	1	57579	uc003pfo.1	-118	ENSG00000082269	FAM135A	family with sequence similarity 135 member A
37122	chr7	116363239	116363579	341	*	4.58369	7.32101	4.00307	Promoter (<=1kb)	7	116364176	116438440	74265	1	4233	uc011knj.2	-597	ENSG00000105976	MET	MET proto-oncogene, receptor tyrosine kinase
35162	chr6	152951269	152951469	201	*	4.58216	7.31247	4.00307	Promoter (1-2kb)	6	152783665	152949689	166025	2	23345	uc003qpa.1	-1580	ENSG00000131018	SYNE1	spectrin repeat containing nuclear envelope protein 1
40414	chr9	21241109	21241385	277	*	4.58216	7.31247	4.00307	Promoter (1-2kb)	9	21239201	21239978	778	2	3448	uc010mis.3	-1131	ENSG00000228083	IFNA14	interferon alpha 14
18305	chr2	38606734	38606984	251	*	4.58064	7.30397	4.00307	Promoter (2-3kb)	2	38522029	38604432	82404	2	64225	uc002rqs.3	-2302	ENSG00000119787	ATL2	atlastin GTPase 2
2633	chr1	165737813	165738031	219	*	4.57911	7.2955	4.00307	Promoter (<=1kb)	1	165693528	165738159	44632	2	54499	uc001gdj.5	128	ENSG00000143183	TMCO1	transmembrane and coiled-coil domains 1
26365	chr4	9361065	9361751	687	*	4.57607	7.27866	3.98881	Promoter (<=1kb)	4	9360108	9361700	1593	1	391627	uc031sdq.1	957	ENSG00000251694	USP17L9P	ubiquitin specific peptidase 17-like family member 9, pseudogene
26360	chr4	9355096	9355321	226	*	4.57303	7.26196	3.97346	Promoter (<=1kb)	4	9355364	9356956	1593	1	728386	uc021xlr.1	-43	ENSG00000227140	USP17L5	ubiquitin specific peptidase 17-like family member 5
29539	chr4	191014189	191014500	312	*	4.57151	7.25366	3.96583	Promoter (2-3kb)	4	191012063	191013442	1380	1	26583	uc031sih.1	2126	NA	DUX4L8	double homeobox 4 like 8
25676	chr3	164798211	164798548	338	*	4.56999	7.24539	3.95804	Promoter (1-2kb)	3	164696686	164796283	99598	2	6476	uc003fei.3	-1928	ENSG00000090402	SI	sucrase-isomaltase
5050	chr10	86041770	86041986	217	*	4.56847	7.23715	3.95047	Promoter (2-3kb)	10	86039736	86054415	14680	1	170425	uc001kdf.1	2034	ENSG00000229404	LINC00858	long intergenic non-protein coding RNA 858
3749	chr1	248284205	248284407	203	*	4.56847	7.23715	3.95047	Promoter (1-2kb)	1	248285438	248286082	645	1	388762	uc001idy.1	-1031	ENSG00000177233	OR2M1P	olfactory receptor family 2 subfamily M member 1 pseudogene
39697	chr8	122649444	122649644	201	*	4.56847	7.23715	3.95047	Promoter (1-2kb)	8	122651586	122657564	5979	1	594842	uc022baf.1	-1942	ENSG00000248690	HAS2-AS1	HAS2 antisense RNA 1
2349	chr1	148739550	148739774	225	*	4.56847	7.23715	3.95047	Promoter (<=1kb)	1	148739562	148758311	18750	1	728936	uc009wkt.1	0	NA	NA	NA
26369	chr4	9364613	9364847	235	*	4.56847	7.23715	3.95047	Promoter (<=1kb)	4	9364855	9366447	1593	1	728369	uc031sdr.1	-8	ENSG00000232264	USP17L24	ubiquitin specific peptidase 17-like family member 24
38667	chr8	68865563	68865788	226	*	4.56847	7.23715	3.95047	Promoter (<=1kb)	8	68864603	69143897	279295	1	80243	uc003xxv.1	960	ENSG00000046889	PREX2	phosphatidylinositol-3,4,5-trisphosphate dependent Rac exchange factor 2
41830	chr9	102584943	102585161	219	*	4.56847	7.23715	3.95047	Promoter (<=1kb)	9	102584137	102629173	45037	1	8013	uc022bky.1	806	ENSG00000119508	NR4A3	nuclear receptor subfamily 4 group A member 3
26353	chr4	9345632	9345866	235	*	4.56544	7.22078	3.93927	Promoter (<=1kb)	4	9345874	9347466	1593	1	728400	uc021xlp.1	-8	ENSG00000231051	USP17L28	ubiquitin specific peptidase 17-like family member 28
42411	chrUn_gl000228	113132	113353	222	*	4.56281	5.98456	2.79813	Promoter (<=1kb)	72	112605	114676	2072	1	100288687	uc022brn.1	527	ENSG00000260596	DUX4	double homeobox 4
31270	chr5	89826260	89826525	266	*	4.56242	7.20452	3.92404	Promoter (<=1kb)	5	89814121	89825401	11281	2	116068	uc003kjs.1	-859	ENSG00000176018	LYSMD3	LysM domain containing 3
1517	chr1	101000934	101001144	211	*	4.55336	7.15651	3.87896	Promoter (2-3kb)	1	101003728	101007583	3856	1	54112	uc001dth.3	-2584	ENSG00000181656	GPR88	G protein-coupled receptor 88
6710	chr11	60099343	60099633	291	*	4.55336	7.15651	3.87896	Promoter (2-3kb)	11	60102355	60108441	6087	1	245802	uc001npd.3	-2722	ENSG00000166926	MS4A6E	membrane spanning 4-domains A6E
40777	chr9	42371084	42371354	271	*	4.55336	7.15651	3.87896	Promoter (2-3kb)	9	42368303	42411863	43561	1	441425	uc010mmv.3	2781	ENSG00000276203	ANKRD20A3	ankyrin repeat domain 20 family member A3
9611	chr12	123008516	123008811	296	*	4.55336	7.15651	3.87896	Promoter (1-2kb)	12	122989190	123007379	18190	2	65117	uc001uco.3	-1137	ENSG00000111011	RSRC2	arginine and serine rich coiled-coil 2
11848	chr14	62008713	62008964	252	*	4.55336	7.15651	3.87896	Promoter (1-2kb)	14	62010080	62017698	7619	1	5583	uc001xfo.3	-1116	ENSG00000027075	PRKCH	protein kinase C eta
15486	chr17	45048610	45048833	224	*	4.55336	7.15651	3.87896	Promoter (1-2kb)	17	45050383	45050466	84	1	100847067	uc031rcy.1	-1550	ENSG00000264999	MIR5089	microRNA 5089
22486	chr21	30678682	30678882	201	*	4.55336	7.15651	3.87896	Promoter (1-2kb)	21	30677560	30734217	56658	1	571	uc002ynl.2	1122	ENSG00000156273	BACH1	BTB domain and CNC homolog 1
26372	chr4	9367564	9367783	220	*	4.55336	7.15651	3.87896	Promoter (1-2kb)	4	9369600	9370796	1197	1	391622	uc011bws.2	-1817	ENSG00000205946	USP17L6P	ubiquitin specific peptidase 17-like family member 6, pseudogene
38980	chr8	86568961	86569165	205	*	4.54148	5.93625	2.75088	Promoter (1-2kb)	8	86566828	86567905	1078	2	100288527	uc003ydl.1	-1056	NA	REXO1L2P	REXO1 like 2, pseudogene
41155	chr9	67929541	67929811	271	*	4.53835	7.07885	3.80879	Promoter (2-3kb)	9	67926761	67970293	43533	1	441425	uc010mnn.3	2780	ENSG00000276203	ANKRD20A3	ankyrin repeat domain 20 family member A3
44603	chrX	138610115	138610332	218	*	4.53835	7.07885	3.80879	Promoter (2-3kb)	23	138612895	138645617	32723	1	2158	uc004fas.1	-2563	ENSG00000101981	F9	coagulation factor IX
37887	chr8	12295168	12295434	267	*	4.53835	7.07885	3.80879	Promoter (<=1kb)	8	12294522	12424354	129833	1	100506990	uc003wvx.2	646	NA	LOC100506990	uncharacterized LOC100506990
36386	chr7	66764601	66764873	273	*	4.52343	7.00396	3.73902	Promoter (2-3kb)	7	66657747	66767429	109683	2	5382	uc003tvo.3	2556	ENSG00000067601	PMS2P4	PMS1 homolog 2, mismatch repair system component pseudogene 4
42562	chrX	12962148	12962407	260	*	4.52343	7.00396	3.73902	Promoter (<=1kb)	23	12920936	12961419	40484	2	349408	uc022btb.1	-729	ENSG00000233338	TLR8-AS1	TLR8 antisense RNA 1
2805	chr1	176131199	176131475	277	*	4.51897	6.98201	3.71956	Promoter (<=1kb)	1	175913967	176132124	218158	2	64326	uc009wwv.2	649	ENSG00000143207	COP1	COP1, E3 ubiquitin ligase
26351	chr4	9343838	9344216	379	*	4.51749	6.97474	3.71248	Promoter (1-2kb)	4	9345874	9347466	1593	1	728400	uc021xlp.1	-1658	ENSG00000231051	USP17L28	ubiquitin specific peptidase 17-like family member 28
70	chr1	673311	673635	325	*	4.50861	6.93166	3.67067	Promoter (2-3kb)	1	661139	670994	9856	2	100133331	uc009vjm.3	-2317	NA	LOC100133331	uncharacterized LOC100133331
1484	chr1	98678450	98678666	217	*	4.50861	6.93166	3.67067	Promoter (2-3kb)	1	98676267	98738214	61948	1	729987	uc031pnf.1	2183	ENSG00000226053	LINC01776	long intergenic non-protein coding RNA 1776
9757	chr13	20732643	20732952	310	*	4.50861	6.93166	3.67067	Promoter (2-3kb)	13	20712395	20735183	22789	2	2700	uc001umx.1	2231	ENSG00000121743	GJA3	gap junction protein alpha 3
12801	chr15	41950364	41950572	209	*	4.50861	6.93166	3.67067	Promoter (2-3kb)	15	41952610	42062141	109532	1	23269	uc010ucy.2	-2038	ENSG00000174197	MGA	MGA, MAX dimerization protein
24602	chr3	100425561	100425760	200	*	4.50861	6.93166	3.67067	Promoter (2-3kb)	3	100428134	100467811	39678	1	10342	uc003duf.3	-2374	ENSG00000114354	TFG	TRK-fused gene
29725	chr5	10351312	10351538	227	*	4.50861	6.93166	3.67067	Promoter (2-3kb)	5	10353751	10440500	86750	1	10299	uc003jet.2	-2213	ENSG00000145495	2019-03-06	membrane associated ring-CH-type finger 6
43021	chrX	49829021	49829312	292	*	4.50861	6.93166	3.67067	Promoter (2-3kb)	23	49832215	49863892	31678	1	1184	uc004dos.1	-2903	ENSG00000171365	CLCN5	chloride voltage-gated channel 5
5889	chr11	7928736	7928976	241	*	4.50861	6.93166	3.67067	Promoter (1-2kb)	11	7872298	7927502	55205	2	283299	uc001mfs.1	-1234	ENSG00000254951	LOC283299	uncharacterized LOC283299
8375	chr12	41084989	41085194	206	*	4.50861	6.93166	3.67067	Promoter (1-2kb)	12	41086244	41366519	280276	1	1272	uc009zjy.3	-1050	ENSG00000018236	CNTN1	contactin 1
14051	chr16	22528620	22528837	218	*	4.50861	6.93166	3.67067	Promoter (1-2kb)	16	22530468	22547841	17374	1	100132247	uc010bxi.3	-1631	ENSG00000243716	NPIPB5	nuclear pore complex interacting protein family member B5
15219	chr17	27231767	27231981	215	*	4.50861	6.93166	3.67067	Promoter (1-2kb)	17	27224799	27230089	5291	2	147015	uc010wba.2	-1678	ENSG00000167536	DHRS13	dehydrogenase/reductase 13
21592	chr20	18546738	18546938	201	*	4.50861	6.93166	3.67067	Promoter (1-2kb)	20	18548073	18550203	2131	1	388789	uc002wrd.4	-1135	ENSG00000232388	SMIM26	small integral membrane protein 26
32873	chr6	4834216	4834427	212	*	4.50861	6.93166	3.67067	Promoter (1-2kb)	6	4836332	4955778	119447	1	9425	uc011dhx.2	-1905	ENSG00000153046	CDYL	chromodomain Y like
34737	chr6	122794516	122794801	286	*	4.50861	6.93166	3.67067	Promoter (1-2kb)	6	122793062	123047518	254457	1	5570	uc031spn.1	1454	ENSG00000135549	PKIB	cAMP-dependent protein kinase inhibitor beta
42979	chrX	49161729	49161935	207	*	4.50861	6.93166	3.67067	Promoter (1-2kb)	23	49160125	49176311	16187	1	643832	uc010nir.1	1604	NA	NA	NA
248	chr1	13360806	13361046	241	*	4.50861	6.93166	3.67067	Promoter (<=1kb)	1	13359819	13369057	9239	1	343068	uc001auu.1	987	ENSG00000270601	PRAMEF5	PRAME family member 5
6637	chr11	56042453	56042719	267	*	4.50861	6.93166	3.67067	Promoter (<=1kb)	11	56043115	56044095	981	1	390155	uc001nio.1	-396	ENSG00000181698	OR5T1	olfactory receptor family 5 subfamily T member 1
14692	chr16	73420651	73420851	201	*	4.50861	6.93166	3.67067	Promoter (<=1kb)	16	73420704	73436379	15676	1	100506172	uc002fcn.4	0	ENSG00000258779	LINC01568	long intergenic non-protein coding RNA 1568
35420	chr7	945607	945899	293	*	4.50861	6.93166	3.67067	Promoter (<=1kb)	7	937537	944909	7373	2	11033	uc003sjm.4	-698	ENSG00000105963	ADAP1	ArfGAP with dual PH domains 1
26337	chr4	9329600	9330286	687	*	4.50713	6.92456	3.67067	Promoter (1-2kb)	4	9331637	9333229	1593	1	728393	uc021xlm.1	-1351	ENSG00000235780	USP17L27	ubiquitin specific peptidase 17-like family member 27
25870	chr3	176916675	176916876	202	*	4.49389	6.86177	3.62229	Promoter (1-2kb)	3	176769292	176915048	145757	2	79718	uc003fiy.2	-1627	ENSG00000177565	TBL1XR1	transducin beta like 1 X-linked receptor 1
4837	chr10	69832860	69833069	210	*	4.49389	6.86177	3.62229	Promoter (<=1kb)	10	69681656	69832943	151288	2	26091	uc001jnf.4	0	ENSG00000148634	HERC4	HECT and RLD domain containing E3 ubiquitin protein ligase 4
2703	chr1	170252197	170252509	313	*	4.48218	6.80749	3.57105	Promoter (<=1kb)	1	170240546	170253349	12804	2	284688	uc001ggx.3	840	ENSG00000224286	LINC01142	long intergenic non-protein coding RNA 1142
26313	chr4	9245363	9245597	235	*	4.47926	6.79414	3.55796	Promoter (<=1kb)	4	9245605	9247197	1593	1	100287327	uc031sdl.1	-8	ENSG00000249104	USP17L17	ubiquitin specific peptidase 17-like family member 17
30879	chr5	69812130	69812334	205	*	4.47926	6.79414	3.55796	Promoter (<=1kb)	5	69517758	69812309	294552	2	11039	uc011crn.1	0	NA	SMA4	glucuronidase beta pseudogene
37804	chr8	7431063	7431262	200	*	4.47926	6.79414	3.55796	Promoter (<=1kb)	8	7413660	7431920	18261	2	441317	uc031tac.1	658	NA	FAM90A7P	putative protein FAM90A7
39015	chr8	86759363	86759755	393	*	4.47825	5.6614	2.56989	Promoter (1-2kb)	8	86756684	86757761	1078	2	100288527	uc022axg.1	-1602	NA	REXO1L2P	REXO1 like 2, pseudogene
39038	chr8	86786993	86787192	200	*	4.47261	5.78372	2.60428	Promoter (2-3kb)	8	86758551	86789306	30756	2	254958	uc022axh.1	2114	ENSG00000205176	REXO1L1P	REXO1 like 1, pseudogene
26348	chr4	9340861	9341086	226	*	4.47199	6.76113	3.52718	Promoter (<=1kb)	4	9341129	9342721	1593	1	728369	uc021xlo.1	-43	ENSG00000232264	USP17L24	ubiquitin specific peptidase 17-like family member 24
10098	chr13	43352441	43352750	310	*	4.46473	6.72863	3.49541	Promoter (2-3kb)	13	43355686	43365685	10000	1	144809	uc010tfk.2	-2936	ENSG00000179813	FAM216B	family with sequence similarity 216 member B
43003	chrX	49365180	49365379	200	*	4.46473	6.72863	3.49541	Promoter (1-2kb)	23	49363616	49373139	9524	1	2543	uc004dol.2	1564	ENSG00000205777	GAGE1	G antigen 1
11115	chr14	19894722	19894976	255	*	4.46473	6.72863	3.49541	Promoter (<=1kb)	14	19894369	19904572	10204	1	414763	uc001vvt.3	353	NA	BMS1P18	BMS1, ribosome biogenesis factor pseudogene 18
26321	chr4	9253064	9253307	244	*	4.46184	6.71577	3.48389	Promoter (1-2kb)	4	9255104	9256696	1593	1	100287404	uc031sdm.1	-1797	ENSG00000248920	USP17L19	ubiquitin specific peptidase 17-like family member 19
2259	chr1	148256346	148256545	200	*	4.46053	5.75749	2.57863	Promoter (1-2kb)	1	148011680	148258489	246810	2	25832	uc021owf.2	1944	ENSG00000270629	NBPF14	NBPF member 14
4907	chr10	75311347	75311637	291	*	4.4503	6.66512	3.43484	Promoter (1-2kb)	10	75257296	75313098	55803	2	159195	uc001jun.3	1461	ENSG00000166348	USP54	ubiquitin specific peptidase 54
27506	chr4	72668201	72668403	203	*	4.4503	6.66512	3.43484	Promoter (1-2kb)	4	72607411	72669758	62348	2	2638	uc010iif.3	1355	ENSG00000145321	GC	GC, vitamin D binding protein
5746	chr10	135496396	135496745	350	*	4.44886	6.65887	3.42942	Promoter (2-3kb)	10	135493786	135498458	4673	1	653548	uc031pxx.1	2610	NA	DUX4L3	double homeobox 4 like 3
881	chr1	64938730	64938970	241	*	4.43595	6.60348	3.37527	Promoter (2-3kb)	1	64936476	65158741	222266	1	57685	uc001dbo.1	2254	ENSG00000158966	CACHD1	cache domain containing 1
27631	chr4	80114169	80114604	436	*	4.43595	6.60348	3.37527	Promoter (2-3kb)	4	80116990	80220718	103729	1	100505875	uc003hls.3	-2386	ENSG00000249307	LINC01088	long intergenic non-protein coding RNA 1088
30533	chr5	54605772	54606103	332	*	4.43595	6.60348	3.37527	Promoter (2-3kb)	5	54603576	54721409	117834	1	23517	uc011cqi.2	2196	ENSG00000039123	MTREX	Mtr4 exosome RNA helicase
31933	chr5	127871524	127871724	201	*	4.43595	6.60348	3.37527	Promoter (2-3kb)	5	127593601	127873735	280135	2	2201	uc003kuu.3	2011	ENSG00000138829	FBN2	fibrillin 2
36665	chr7	87852155	87852381	227	*	4.43595	6.60348	3.37527	Promoter (2-3kb)	7	87838175	87849399	11225	2	6717	uc010lej.2	-2756	ENSG00000075142	SRI	sorcin
38047	chr8	25743230	25743439	210	*	4.43595	6.60348	3.37527	Promoter (2-3kb)	8	25699246	25745488	46243	2	64641	uc010lug.2	2049	ENSG00000221818	EBF2	EBF transcription factor 2
39716	chr8	124140786	124140989	204	*	4.43595	6.60348	3.37527	Promoter (2-3kb)	8	124138296	124164392	26097	1	93594	uc003ypu.2	2490	ENSG00000156787	TBC1D31	TBC1 domain family member 31
2425	chr1	152693615	152693949	335	*	4.43595	6.60348	3.37527	Promoter (1-2kb)	1	152691998	152692905	908	1	100129271	uc010pdu.2	1617	ENSG00000198854	C1orf68	chromosome 1 open reading frame 68
7223	chr11	94275039	94275411	373	*	4.43595	6.60348	3.37527	Promoter (1-2kb)	11	94277006	94351273	74268	1	143689	uc010rue.1	-1595	ENSG00000134627	PIWIL4	piwi like RNA-mediated gene silencing 4
19482	chr2	114342285	114342518	234	*	4.43595	6.60348	3.37527	Promoter (1-2kb)	2	114341230	114356613	15384	1	375260	uc002tka.3	1055	ENSG00000146556	WASH2P	WAS protein family homolog 2, pseudogene
26294	chr4	9215112	9215778	667	*	4.43595	6.60348	3.37527	Promoter (1-2kb)	4	9217131	9218723	1593	1	100287178	uc031sdh.1	-1353	ENSG00000233136	USP17L11	ubiquitin specific peptidase 17-like family member 11
26306	chr4	9234075	9234539	465	*	4.43595	6.60348	3.37527	Promoter (1-2kb)	4	9236111	9238060	1950	1	100288520	uc031sdk.1	-1572	ENSG00000223569	USP17L15	ubiquitin specific peptidase 17-like family member 15
26362	chr4	9358093	9358484	392	*	4.43595	6.60348	3.37527	Promoter (1-2kb)	4	9360108	9361700	1593	1	391627	uc031sdq.1	-1624	ENSG00000251694	USP17L9P	ubiquitin specific peptidase 17-like family member 9, pseudogene
35790	chr7	30325873	30326219	347	*	4.43595	6.60348	3.37527	Promoter (1-2kb)	7	30323923	30407308	83386	1	223082	uc003tat.3	1950	ENSG00000180233	ZNRF2	zinc and ring finger 2
2637	chr1	165877712	165878002	291	*	4.43595	6.60348	3.37527	Promoter (<=1kb)	1	165877158	165877213	56	1	100500832	uc021pec.1	554	ENSG00000283936	MIR3658	microRNA 3658
5801	chr11	3413218	3413417	200	*	4.43595	6.60348	3.37527	Promoter (<=1kb)	11	3411937	3413145	1209	2	10821	uc021qcl.1	-73	ENSG00000189398	OR7E12P	olfactory receptor family 7 subfamily E member 12 pseudogene
5877	chr11	7716100	7716329	230	*	4.43595	6.60348	3.37527	Promoter (<=1kb)	11	7712446	7716903	4458	2	341277	uc031pyx.1	574	ENSG00000183378	OVCH2	ovochymase 2 (gene/pseudogene)
8885	chr12	71031267	71031522	256	*	4.43595	6.60348	3.37527	Promoter (<=1kb)	12	70985514	71031220	45707	2	5787	uc001swe.3	-47	ENSG00000127329	PTPRB	protein tyrosine phosphatase, receptor type B
15385	chr17	36347568	36347914	347	*	4.43595	6.60348	3.37527	Promoter (<=1kb)	17	36337528	36347835	10308	2	729873	uc002hox.2	0	ENSG00000274611	TBC1D3	TBC1 domain family member 3
22843	chr22	22653376	22653575	200	*	4.43595	6.60348	3.37527	Promoter (<=1kb)	22	22652463	22677324	24862	1	96610	uc011aiq.1	913	NA	BMS1P20	BMS1, ribosome biogenesis factor pseudogene 20
23827	chr3	45928500	45928726	227	*	4.43595	6.60348	3.37527	Promoter (<=1kb)	3	45927996	45944667	16672	1	10803	uc010hiv.2	504	ENSG00000173585	CCR9	C-C motif chemokine receptor 9
29430	chr4	185730386	185730605	220	*	4.43595	6.60348	3.37527	Promoter (<=1kb)	4	185676749	185729605	52857	2	2180	uc011ckm.1	-781	ENSG00000151726	ACSL1	acyl-CoA synthetase long chain family member 1
16477	chr18	44550538	44550781	244	*	4.43167	6.58534	3.37071	Promoter (<=1kb)	18	44548658	44550534	1877	2	100506888	uc021ujl.1	-4	ENSG00000274744	ELOA3D	elongin A3 family member D
22671	chr22	16162419	16162673	255	*	4.4217	6.54362	3.32979	Promoter (<=1kb)	22	16162066	16172265	10200	1	414763	uc002zkt.3	353	NA	BMS1P18	BMS1, ribosome biogenesis factor pseudogene 18
42410	chrUn_gl000228	111814	112215	402	*	4.4217	6.54362	3.32979	Promoter (<=1kb)	72	112508	113887	1380	1	728410	uc031tgs.1	-293	NA	DUX4L2	double homeobox 4 like 2
2063	chr1	144175751	144176060	310	*	4.40754	6.48543	3.27374	Promoter (<=1kb)	1	144176439	144830407	653969	1	728841	uc021oto.2	-379	ENSG00000270231	NBPF8	NBPF member 8
39011	chr8	86756059	86756258	200	*	4.4011	5.63055	2.56989	Promoter (1-2kb)	8	86756684	86757761	1078	2	100288527	uc022axg.1	1503	NA	REXO1L2P	REXO1 like 2, pseudogene
2272	chr1	148273312	148273584	273	*	4.39067	6.4177	3.20838	Promoter (<=1kb)	1	148252730	148274381	21652	2	25832	uc021owm.1	797	ENSG00000270629	NBPF14	NBPF member 14
36769	chr7	93535199	93535398	200	*	4.38927	6.41215	3.20293	Promoter (<=1kb)	7	93535820	93540485	4666	1	2792	uc003unc.1	-422	ENSG00000127928	GNGT1	G protein subunit gamma transducin 1
38978	chr8	86567201	86567599	399	*	4.3859	5.59864	2.56989	Promoter (<=1kb)	8	86566828	86567905	1078	2	100288527	uc003ydl.1	306	NA	REXO1L2P	REXO1 like 2, pseudogene
36125	chr7	54625853	54626117	265	*	4.37949	6.37374	3.16512	Promoter (1-2kb)	7	54624663	54639419	14757	1	285878	uc022adl.1	1190	ENSG00000224223	VSTM2A-OT1	VSTM2A overlapping transcript 1
11106	chr14	19680458	19680663	206	*	4.37949	6.37374	3.16512	Promoter (<=1kb)	14	19670792	19681016	10225	2	101101776	uc001vvo.1	353	ENSG00000228294	BMS1P17	BMS1, ribosome biogenesis factor pseudogene 17
15386	chr17	36351226	36351499	274	*	4.37531	6.35749	3.14963	Promoter (2-3kb)	17	36337528	36353794	16267	2	729873	uc002hpr.2	2295	ENSG00000274611	TBC1D3	TBC1 domain family member 3
2278	chr1	148280986	148281492	507	*	4.37253	6.34673	3.13898	Promoter (<=1kb)	1	148252730	148280742	28013	2	400818	uc001erg.2	-244	ENSG00000269713	NBPF9	NBPF member 9
2912	chr1	183270837	183271071	235	*	4.3656	6.32007	3.11309	Promoter (2-3kb)	1	183217372	183274009	56638	2	23057	uc001gqb.2	2938	ENSG00000157064	NMNAT2	nicotinamide nucleotide adenylyltransferase 2
17628	chr19	48450554	48450753	200	*	4.3656	6.32007	3.11309	Promoter (2-3kb)	19	48448179	48448300	122	1	100126800	uc010elq.1	2375	NA	SNAR-A12	small NF90 (ILF3) associated RNA A12
37085	chr7	114063850	114064197	348	*	4.3656	6.32007	3.11309	Promoter (2-3kb)	7	114066557	114294198	227642	1	93986	uc003vhc.3	-2360	ENSG00000128573	FOXP2	forkhead box P2
41632	chr9	89659179	89659453	275	*	4.3656	6.32007	3.11309	Promoter (2-3kb)	9	89623366	89657041	33676	2	440173	uc010mqg.4	-2138	ENSG00000269994	LOC440173	uncharacterized LOC440173
3748	chr1	248283689	248283957	269	*	4.3656	6.32007	3.11309	Promoter (1-2kb)	1	248285438	248286082	645	1	388762	uc001idy.1	-1481	ENSG00000177233	OR2M1P	olfactory receptor family 2 subfamily M member 1 pseudogene
20434	chr2	175272733	175272991	259	*	4.3656	6.32007	3.11309	Promoter (1-2kb)	2	175274765	175294303	19539	1	79634	uc002uis.3	-1774	ENSG00000144306	SCRN3	secernin 3
26312	chr4	9243585	9243943	359	*	4.3656	6.32007	3.11309	Promoter (1-2kb)	4	9245605	9247197	1593	1	100287327	uc031sdl.1	-1662	ENSG00000249104	USP17L17	ubiquitin specific peptidase 17-like family member 17
27801	chr4	88719015	88719466	452	*	4.3656	6.32007	3.11309	Promoter (1-2kb)	4	88720702	88733601	12900	1	3381	uc003hqx.4	-1236	ENSG00000029559	IBSP	integrin binding sialoprotein
28028	chr4	102266542	102266741	200	*	4.3656	6.32007	3.11309	Promoter (1-2kb)	4	101944587	102268628	324042	2	5530	uc003hvs.2	1887	ENSG00000138814	PPP3CA	protein phosphatase 3 catalytic subunit alpha
34671	chr6	118975567	118975812	246	*	4.3656	6.32007	3.11309	Promoter (1-2kb)	6	118886198	118973710	87513	2	387119	uc011ebl.1	-1857	ENSG00000111860	CEP85L	centrosomal protein 85 like
5	chr1	69560	69779	220	*	4.3656	6.32007	3.11309	Promoter (<=1kb)	1	69091	70008	918	1	79501	uc001aal.1	469	ENSG00000186092	OR4F5	olfactory receptor family 4 subfamily F member 5
4063	chr10	20431731	20431931	201	*	4.3656	6.32007	3.11309	Promoter (<=1kb)	10	20432224	20569115	136892	1	84898	uc009xkc.1	-293	ENSG00000120594	PLXDC2	plexin domain containing 2
15251	chr17	29150899	29151171	273	*	4.3656	6.32007	3.11309	Promoter (<=1kb)	17	29109702	29151778	42077	2	51379	uc002hfr.4	607	ENSG00000176390	CRLF3	cytokine receptor like factor 3
15830	chr17	80375496	80375696	201	*	4.3656	6.32007	3.11309	Promoter (<=1kb)	17	80376252	80400516	24265	1	284004	uc002kev.4	-556	ENSG00000169660	HEXD	hexosaminidase D
24082	chr3	64073975	64074177	203	*	4.3656	6.32007	3.11309	Promoter (<=1kb)	3	64064037	64073039	9003	2	100287879	uc021wzz.1	-936	ENSG00000189196	LINC00994	long intergenic non-protein coding RNA 994
26339	chr4	9331395	9331629	235	*	4.3656	6.32007	3.11309	Promoter (<=1kb)	4	9331637	9333229	1593	1	728393	uc021xlm.1	-8	ENSG00000235780	USP17L27	ubiquitin specific peptidase 17-like family member 27
17601	chr19	48420166	48420612	447	*	4.36145	6.30424	3.10545	Promoter (1-2kb)	19	48421686	48421807	122	1	100126798	uc010elo.1	-1074	NA	SNAR-A1	small NF90 (ILF3) associated RNA A1
17621	chr19	48443491	48443967	477	*	4.36145	6.30424	3.10545	Promoter (<=1kb)	19	48442798	48442917	120	1	100170219	uc010xza.1	693	NA	SNAR-C4	small NF90 (ILF3) associated RNA C4
2071	chr1	144182187	144182386	200	*	4.3573	6.28853	3.09009	Promoter (<=1kb)	1	144181951	144186823	4873	1	100288142	uc021otq.1	236	ENSG00000162825	NBPF20	NBPF member 20
40742	chr9	41955588	41955883	296	*	4.3573	6.28853	3.09009	Promoter (<=1kb)	9	41952713	41955076	2364	2	389741	uc010mms.3	-512	ENSG00000278175	GLIDR	glioblastoma down-regulated RNA
17617	chr19	48439650	48440006	357	*	4.35179	6.26776	3.06975	Promoter (2-3kb)	19	48437438	48437559	122	1	100126798	uc010elp.1	2212	NA	SNAR-A1	small NF90 (ILF3) associated RNA A1
15720	chr17	67173906	67174106	201	*	4.35042	6.26261	3.0651	Promoter (1-2kb)	17	67144148	67171922	27775	2	10349	uc010wqs.1	-1984	ENSG00000154263	ABCA10	ATP binding cassette subfamily A member 10
2081	chr1	144193754	144194395	642	*	4.34904	6.25746	3.06001	Promoter (1-2kb)	1	144196231	144201052	4822	1	100288142	uc001ekl.2	-1836	ENSG00000162825	NBPF20	NBPF member 20
2310	chr1	148306441	148306669	229	*	4.34767	6.25233	3.05497	Promoter (1-2kb)	1	148252730	148305311	52582	2	25832	uc021own.1	-1130	ENSG00000270629	NBPF14	NBPF member 14
2320	chr1	148316953	148317332	380	*	4.34218	6.23192	3.03507	Promoter (<=1kb)	1	148267018	148317326	50309	2	25832	uc001erl.1	0	ENSG00000270629	NBPF14	NBPF member 14
17600	chr19	48418506	48418792	287	*	4.34081	6.22685	3.03009	Promoter (2-3kb)	19	48416308	48416427	120	1	100170218	uc010xyx.1	2198	NA	SNAR-C2	small NF90 (ILF3) associated RNA C2
36547	chr7	80268154	80268461	308	*	4.34081	6.22685	3.03009	Promoter (<=1kb)	7	80267832	80308593	40762	1	948	uc003uhf.4	322	ENSG00000135218	CD36	CD36 molecule
26345	chr4	9337778	9338026	249	*	4.33808	6.21675	3.0202	Promoter (1-2kb)	4	9336384	9337976	1593	1	728369	uc021xln.1	1394	ENSG00000232264	USP17L24	ubiquitin specific peptidase 17-like family member 24
2067	chr1	144178934	144179243	310	*	4.33808	6.21675	3.0202	Promoter (<=1kb)	1	144179474	144223374	43901	1	100288142	uc021otp.1	-231	ENSG00000162825	NBPF20	NBPF member 20
2275	chr1	148276660	148276859	200	*	4.33808	6.21675	3.0202	Promoter (<=1kb)	1	148005403	148277551	272149	2	728841	uc021owc.1	692	ENSG00000270231	NBPF8	NBPF member 8
2324	chr1	148320727	148320970	244	*	4.33808	6.21675	3.0202	Promoter (<=1kb)	1	148011680	148320506	308827	2	400818	uc021owh.1	-221	ENSG00000269713	NBPF9	NBPF member 9
2072	chr1	144182911	144183560	650	*	4.33534	6.20669	3.01065	Promoter (<=1kb)	1	144183588	144830407	646820	1	728841	uc021otr.2	-28	ENSG00000270231	NBPF8	NBPF member 8
2314	chr1	148311207	148311719	513	*	4.3258	6.17189	2.97666	Promoter (1-2kb)	1	148282940	148310085	27146	2	25832	uc021owz.1	-1122	ENSG00000270629	NBPF14	NBPF member 14
2315	chr1	148312108	148312384	277	*	4.32445	6.16696	2.97178	Promoter (2-3kb)	1	148282940	148310085	27146	2	25832	uc021owz.1	-2023	ENSG00000270629	NBPF14	NBPF member 14
2328	chr1	148323041	148323415	375	*	4.32445	6.16696	2.97178	Promoter (<=1kb)	1	148279747	148322078	42332	2	25832	uc021owx.2	-963	ENSG00000270629	NBPF14	NBPF member 14
2079	chr1	144190688	144190978	291	*	4.32173	6.15715	2.96256	Promoter (<=1kb)	1	144190582	144830407	639826	1	728841	uc001ekk.2	106	ENSG00000270231	NBPF8	NBPF member 8
17604	chr19	48424057	48424288	232	*	4.32037	6.15226	2.95774	Promoter (2-3kb)	19	48421686	48421807	122	1	100126798	uc010elo.1	2371	NA	SNAR-A1	small NF90 (ILF3) associated RNA A1
2313	chr1	148310503	148310760	258	*	4.32037	6.15226	2.95774	Promoter (<=1kb)	1	148282940	148310085	27146	2	25832	uc021owz.1	-418	ENSG00000270629	NBPF14	NBPF member 14
17674	chr19	50608850	50609063	214	*	4.31225	6.12316	2.92902	Promoter (1-2kb)	19	50610271	50610391	121	2	100169951	uc010ybt.1	1328	NA	SNAR-A3	small NF90 (ILF3) associated RNA A3
2294	chr1	148292021	148292691	671	*	4.31225	6.12316	2.92902	Promoter (<=1kb)	1	148257494	148293492	35999	2	25832	uc021owq.1	801	ENSG00000270629	NBPF14	NBPF member 14
17608	chr19	48429446	48429659	214	*	4.3109	6.11835	2.92427	Promoter (2-3kb)	19	48427036	48427156	121	1	100169951	uc010xyy.1	2410	NA	SNAR-A3	small NF90 (ILF3) associated RNA A3
26296	chr4	9218542	9218773	232	*	4.3109	6.11835	2.92427	Promoter (1-2kb)	4	9217131	9218723	1593	1	100287178	uc031sdh.1	1411	ENSG00000233136	USP17L11	ubiquitin specific peptidase 17-like family member 11
38416	chr8	54161661	54161860	200	*	4.3109	6.11835	2.92427	Promoter (1-2kb)	8	54138276	54163645	25370	2	4986	uc022aup.1	1785	ENSG00000082556	OPRK1	opioid receptor kappa 1
2103	chr1	144218596	144218853	258	*	4.3109	6.11835	2.92427	Promoter (<=1kb)	1	144218499	144830407	611909	1	728841	uc010oyd.2	97	ENSG00000270231	NBPF8	NBPF member 8
2050	chr1	144165165	144165430	266	*	4.29744	6.07086	2.87762	Promoter (2-3kb)	1	144162888	144182059	19172	1	100288142	uc021otm.1	2277	ENSG00000162825	NBPF20	NBPF member 20
27799	chr4	88717533	88717817	285	*	4.29744	6.07086	2.87762	Promoter (2-3kb)	4	88720702	88733601	12900	1	3381	uc003hqx.4	-2885	ENSG00000029559	IBSP	integrin binding sialoprotein
38857	chr8	79506269	79506531	263	*	4.29744	6.07086	2.87762	Promoter (2-3kb)	8	79503466	79517502	14037	1	5569	uc010lzo.3	2803	ENSG00000171033	PKIA	cAMP-dependent protein kinase inhibitor alpha
17622	chr19	48444117	48444368	252	*	4.29744	6.07086	2.87762	Promoter (1-2kb)	19	48442798	48442917	120	1	100170219	uc010xza.1	1319	NA	SNAR-C4	small NF90 (ILF3) associated RNA C4
17627	chr19	48449527	48449752	226	*	4.29744	6.07086	2.87762	Promoter (1-2kb)	19	48448179	48448300	122	1	100126800	uc010elq.1	1348	NA	SNAR-A12	small NF90 (ILF3) associated RNA A12
17633	chr19	48454863	48455113	251	*	4.29744	6.07086	2.87762	Promoter (1-2kb)	19	48453553	48453671	119	1	100170226	uc010xzb.1	1310	NA	SNAR-C3	small NF90 (ILF3) associated RNA C3
36883	chr7	102126342	102126554	213	*	4.29744	6.07086	2.87762	Promoter (1-2kb)	7	102123586	102128370	4785	2	100271927	uc003uzr.2	1816	ENSG00000170667	RASA4B	RAS p21 protein activator 4B
2070	chr1	144181756	144181955	200	*	4.29744	6.07086	2.87762	Promoter (<=1kb)	1	144181951	144186823	4873	1	100288142	uc021otq.1	0	ENSG00000162825	NBPF20	NBPF member 20
2261	chr1	148258770	148259280	511	*	4.29744	6.07086	2.87762	Promoter (<=1kb)	1	148011680	148258489	246810	2	25832	uc021owf.2	-281	ENSG00000270629	NBPF14	NBPF member 14
2295	chr1	148293222	148293460	239	*	4.29744	6.07086	2.87762	Promoter (<=1kb)	1	148257494	148293492	35999	2	25832	uc021owq.1	32	ENSG00000270629	NBPF14	NBPF member 14
2321	chr1	148317948	148318800	853	*	4.29744	6.07086	2.87762	Promoter (<=1kb)	1	148267018	148317326	50309	2	25832	uc001erl.1	-622	ENSG00000270629	NBPF14	NBPF member 14
2325	chr1	148321443	148321904	462	*	4.29744	6.07086	2.87762	Promoter (<=1kb)	1	148250249	148322078	71830	2	25832	uc021owl.2	174	ENSG00000270629	NBPF14	NBPF member 14
17664	chr19	50598600	50599040	441	*	4.28406	6.02444	2.83722	Promoter (2-3kb)	19	50601083	50601203	121	2	100169951	uc010ybq.1	2163	NA	SNAR-A3	small NF90 (ILF3) associated RNA A3
15863	chr18	106657	107040	384	*	4.2737	5.41663	2.56913	Promoter (2-3kb)	18	109065	122222	13158	1	727758	uc002kke.3	-2025	ENSG00000263006	ROCK1P1	Rho associated coiled-coil containing protein kinase 1 pseudogene 1
41177	chr9	68725400	68725626	227	*	4.27209	5.98355	2.79713	Promoter (<=1kb)	9	68726541	68748372	21832	1	100132352	uc022bhu.1	-915	NA	FRG1HP	FSHD region gene 1 family member H, pseudogene
2077	chr1	144189226	144189527	302	*	4.27077	5.97905	2.79266	Promoter (<=1kb)	1	144189012	144827928	638917	1	100288142	uc021otv.1	214	ENSG00000162825	NBPF20	NBPF member 20
2263	chr1	148261042	148261403	362	*	4.2668	5.96563	2.77962	Promoter (2-3kb)	1	148011680	148258489	246810	2	25832	uc021owf.2	-2553	ENSG00000270629	NBPF14	NBPF member 14
2292	chr1	148291011	148291210	200	*	4.25756	5.93465	2.74929	Promoter (2-3kb)	1	148257494	148293492	35999	2	25832	uc021owq.1	2282	ENSG00000270629	NBPF14	NBPF member 14
2076	chr1	144187626	144187985	360	*	4.24443	5.89118	2.70683	Promoter (1-2kb)	1	144189012	144827928	638917	1	100288142	uc021otv.1	-1027	ENSG00000162825	NBPF20	NBPF member 20
18706	chr2	69873488	69873692	205	*	4.23138	5.84862	2.66501	Promoter (2-3kb)	2	69771371	69870977	99607	2	22848	uc010fdm.1	-2511	ENSG00000115977	AAK1	AP2 associated kinase 1
25932	chr3	180316919	180317146	228	*	4.23138	5.84862	2.66501	Promoter (2-3kb)	3	180319918	180328918	9001	1	151613	uc003fkk.3	-2772	ENSG00000163728	TTC14	tetratricopeptide repeat domain 14
2100	chr1	144216193	144216663	471	*	4.23138	5.84862	2.66501	Promoter (1-2kb)	1	144218499	144830407	611909	1	728841	uc010oyd.2	-1836	ENSG00000270231	NBPF8	NBPF member 8
2299	chr1	148296911	148297110	200	*	4.23138	5.84862	2.66501	Promoter (1-2kb)	1	148276556	148295781	19226	2	25832	uc021owv.1	-1130	ENSG00000270629	NBPF14	NBPF member 14
17665	chr19	50599671	50599922	252	*	4.23138	5.84862	2.66501	Promoter (1-2kb)	19	50601083	50601203	121	2	100169951	uc010ybq.1	1281	NA	SNAR-A3	small NF90 (ILF3) associated RNA A3
17690	chr19	50630215	50630414	200	*	4.23138	5.84862	2.66501	Promoter (1-2kb)	19	50631659	50631779	121	2	100169951	uc010ybx.1	1365	NA	SNAR-A3	small NF90 (ILF3) associated RNA A3
30835	chr5	69515745	69515944	200	*	4.23138	5.84862	2.66501	Promoter (1-2kb)	5	69434954	69517842	82889	2	11039	uc003jyo.1	1898	NA	SMA4	glucuronidase beta pseudogene
2582	chr1	161475247	161475446	200	*	4.23138	5.84862	2.66501	Promoter (<=1kb)	1	161475205	161489360	14156	1	2212	uc021pda.2	42	ENSG00000143226	FCGR2A	Fc fragment of IgG receptor IIa
27440	chr4	68994499	68994698	200	*	4.23138	5.84862	2.66501	Promoter (<=1kb)	4	68918916	68995587	76672	2	389208	uc003hdt.1	889	ENSG00000198092	TMPRSS11F	transmembrane serine protease 11F
2266	chr1	148264447	148264777	331	*	4.21841	5.80693	2.62704	Promoter (2-3kb)	1	148003642	148267126	263485	2	25832	uc021ovz.1	2349	ENSG00000270629	NBPF14	NBPF member 14
2048	chr1	144163953	144164152	200	*	4.21841	5.80693	2.62704	Promoter (1-2kb)	1	144162888	144182059	19172	1	100288142	uc021otm.1	1065	ENSG00000162825	NBPF20	NBPF member 20
22233	chr21	11096456	11096655	200	*	4.20552	5.76607	2.58682	Promoter (2-3kb)	21	11020813	11098925	78113	2	85318	uc002yit.1	2270	NA	BAGE3	BAGE family member 3
2270	chr1	148270642	148270841	200	*	4.19271	5.72602	2.56989	Promoter (1-2kb)	1	148005403	148269609	264207	2	25832	uc021owb.1	-1033	ENSG00000270629	NBPF14	NBPF member 14
2304	chr1	148302690	148302962	273	*	4.16732	5.6482	2.56989	Promoter (2-3kb)	1	148271792	148300551	28760	2	25832	uc021ows.1	-2139	ENSG00000270629	NBPF14	NBPF member 14
2101	chr1	144217180	144217403	224	*	4.16732	5.6482	2.56989	Promoter (1-2kb)	1	144218499	144830407	611909	1	728841	uc010oyd.2	-1096	ENSG00000270231	NBPF8	NBPF member 8
16938	chr19	202974	203298	325	*	4.16732	5.6482	2.56989	Promoter (<=1kb)	19	197016	202209	5194	2	399844	uc010drm.2	-765	ENSG00000282508	LINC01002	long intergenic non-protein coding RNA 1002
32236	chr5	148045356	148045555	200	*	4.16732	5.6482	2.56989	Promoter (<=1kb)	5	148008014	148045296	37283	2	3360	uc003lpq.1	-60	ENSG00000164270	HTR4	5-hydroxytryptamine receptor 4
2297	chr1	148294519	148294772	254	*	4.15473	5.61038	2.56989	Promoter (1-2kb)	1	148276556	148295781	19226	2	25832	uc021owv.1	1009	ENSG00000270629	NBPF14	NBPF member 14
2125	chr1	145313572	145313771	200	*	4.15473	5.61038	2.56989	Promoter (<=1kb)	1	145313334	145358412	45079	1	100132406	uc021ouo.1	238	ENSG00000271425	NBPF10	NBPF member 10
14024	chr16	21497535	21497734	200	*	4.10516	5.4658	2.56989	Promoter (1-2kb)	16	21483649	21498990	15342	2	100271836	uc002djc.3	1256	ENSG00000180747	SMG1P3	SMG1 pseudogene 3
2302	chr1	148298848	148299462	615	*	4.10516	5.4658	2.56989	Promoter (<=1kb)	1	148011680	148298262	286583	2	400818	uc021owg.1	-586	ENSG00000269713	NBPF9	NBPF member 9
17599	chr19	48417073	48417475	403	*	4.10516	5.4658	2.56989	Promoter (<=1kb)	19	48416308	48416427	120	1	100170218	uc010xyx.1	765	NA	SNAR-C2	small NF90 (ILF3) associated RNA C2
22764	chr22	20325619	20325818	200	*	4.10516	5.4658	2.56989	Promoter (<=1kb)	22	20325590	20350461	24872	1	729444	uc021wlt.1	29	NA	NA	NA
41053	chr9	66494523	66494722	200	*	4.08082	5.39721	2.55148	Promoter (1-2kb)	9	66496470	66503027	6558	1	442421	uc004aed.1	-1748	NA	PTGER4P2-CDK2AP2P2	PTGER4P2-CDK2AP2P2 readthrough, transcribed pseudogene
17671	chr19	50605801	50606031	231	*	4.04484	5.29853	2.46404	Promoter (1-2kb)	19	50607212	50607332	121	2	100169951	uc010ybs.1	1301	NA	SNAR-A3	small NF90 (ILF3) associated RNA A3
2330	chr1	148325541	148326047	507	*	3.98626	5.14414	2.34667	Promoter (<=1kb)	1	148282940	148325254	42315	2	25832	uc021oxa.1	-287	ENSG00000270629	NBPF14	NBPF member 14
39014	chr8	86758822	86759021	200	*	3.944	5.03712	2.24556	Promoter (1-2kb)	8	86756684	86757761	1078	2	100288527	uc022axg.1	-1061	NA	REXO1L2P	REXO1 like 2, pseudogene
2157	chr1	145358105	145358304	200	*	3.92936	5.00085	2.2161	Promoter (2-3kb)	1	145360555	145364674	4120	1	100132406	uc021ouq.1	-2251	ENSG00000271425	NBPF10	NBPF member 10
38985	chr8	86575770	86576011	242	*	3.92936	5.00085	2.2161	Promoter (<=1kb)	8	86568695	86575726	7032	2	254958	uc022axf.1	-44	ENSG00000205176	REXO1L1P	REXO1 like 1, pseudogene
24223	chr3	75718268	75718475	208	*	3.79441	4.48627	1.74528	Promoter (2-3kb)	3	75721432	75728454	7023	1	401074	uc003dpu.3	-2957	ENSG00000242516	LINC00960	long intergenic non-protein coding RNA 960
29548	chr4_gl000193_random	91290	91489	200	*	3.70919	4.34166	1.60653	Promoter (2-3kb)	29	49163	88375	39213	2	441058	uc003izx.3	-2915	NA	LINC01667	long intergenic non-protein coding RNA 1667
30	chr1	319738	319937	200	*	3.696	5.74818	2.56989	Promoter (2-3kb)	1	322037	326938	4902	1	100133331	uc009vjk.2	-2100	NA	LOC100133331	uncharacterized LOC100133331
91	chr1	1679600	1679799	200	*	3.696	5.74818	2.56989	Promoter (2-3kb)	1	1658824	1677438	18615	2	9906	uc001aia.2	-2162	ENSG00000215790	SLC35E2A	solute carrier family 35 member E2A
154	chr1	3715156	3715533	378	*	3.696	5.74818	2.56989	Promoter (2-3kb)	1	3696784	3713068	16285	2	57470	uc001akx.1	-2088	ENSG00000130764	LRRC47	leucine rich repeat containing 47
226	chr1	11109789	11109988	200	*	3.696	5.74818	2.56989	Promoter (2-3kb)	1	11105156	11107296	2141	2	10747	uc001arx.2	-2493	ENSG00000009724	MASP2	mannan binding lectin serine peptidase 2
329	chr1	21380381	21380580	200	*	3.696	5.74818	2.56989	Promoter (2-3kb)	1	21267738	21377487	109750	2	8672	uc001beg.3	-2894	ENSG00000075151	EIF4G3	eukaryotic translation initiation factor 4 gamma 3
346	chr1	24309846	24310045	200	*	3.696	5.74818	2.56989	Promoter (2-3kb)	1	24295573	24306953	11381	2	10772	uc021ois.1	-2893	ENSG00000188529	SRSF10	serine and arginine rich splicing factor 10
352	chr1	24642986	24643185	200	*	3.696	5.74818	2.56989	Promoter (2-3kb)	1	24645812	24681808	35997	1	57822	uc001bix.3	-2627	ENSG00000158055	GRHL3	grainyhead like transcription factor 3
374	chr1	26760828	26761027	200	*	3.696	5.74818	2.56989	Promoter (2-3kb)	1	26758773	26797795	39023	1	79947	uc010ofd.2	2055	ENSG00000117682	DHDDS	dehydrodolichyl diphosphate synthase subunit
441	chr1	32387914	32388113	200	*	3.696	5.74818	2.56989	Promoter (2-3kb)	1	32372022	32385259	13238	2	8073	uc010ogs.2	-2655	ENSG00000184007	PTP4A2	protein tyrosine phosphatase type IVA, member 2
496	chr1	35328376	35328575	200	*	3.696	5.74818	2.56989	Promoter (2-3kb)	1	35315963	35325417	9455	2	113444	uc001byb.3	-2959	ENSG00000163866	SMIM12	small integral membrane protein 12
523	chr1	38263201	38263490	290	*	3.696	5.74818	2.56989	Promoter (2-3kb)	1	38261160	38267278	6119	1	149175	uc001cbz.2	2041	ENSG00000185090	MANEAL	mannosidase endo-alpha like
760	chr1	57107937	57108136	200	*	3.696	5.74818	2.56989	Promoter (2-3kb)	1	57110990	57181008	70019	1	5563	uc001cyk.4	-2854	ENSG00000162409	PRKAA2	protein kinase AMP-activated catalytic subunit alpha 2
1722	chr1	113613198	113613446	249	*	3.696	5.74818	2.56989	Promoter (2-3kb)	1	113615831	113667342	51512	1	9860	uc001edf.1	-2385	ENSG00000198799	LRIG2	leucine rich repeats and immunoglobulin like domains 2
3195	chr1	202160299	202160498	200	*	3.696	5.74818	2.56989	Promoter (2-3kb)	1	202163118	202288889	125772	1	59352	uc001gxu.3	-2620	ENSG00000133067	LGR6	leucine rich repeat containing G protein-coupled receptor 6
3583	chr1	234748228	234748427	200	*	3.696	5.74818	2.56989	Promoter (2-3kb)	1	234740015	234745271	5257	2	359948	uc001hwg.3	-2957	ENSG00000168264	IRF2BP2	interferon regulatory factor 2 binding protein 2
3718	chr1	247269754	247270129	376	*	3.696	5.74818	2.56989	Promoter (2-3kb)	1	247263264	247267674	4411	2	79862	uc001icf.2	-2080	ENSG00000188295	ZNF669	zinc finger protein 669
3835	chr10	5062383	5062734	352	*	3.696	5.74818	2.56989	Promoter (2-3kb)	10	5029968	5060225	30258	2	1646	uc001iht.3	-2158	ENSG00000151632	AKR1C2	aldo-keto reductase family 1 member C2
4862	chr10	72359710	72359909	200	*	3.696	5.74818	2.56989	Promoter (2-3kb)	10	72357104	72362531	5428	2	5551	uc001jrf.4	2622	ENSG00000180644	PRF1	perforin 1
4999	chr10	82113868	82114067	200	*	3.696	5.74818	2.56989	Promoter (2-3kb)	10	82095864	82116511	20648	2	143241	uc009xsr.1	2444	ENSG00000170788	DYDC1	DPY30 domain containing 1
5002	chr10	82294738	82294937	200	*	3.696	5.74818	2.56989	Promoter (2-3kb)	10	82297658	82406316	108659	1	387694	uc001kck.1	-2721	ENSG00000178217	SH2D4B	SH2 domain containing 4B
5104	chr10	89065628	89065827	200	*	3.696	5.74818	2.56989	Promoter (2-3kb)	10	89046655	89068341	21687	2	728190	uc001ken.3	2514	ENSG00000223482	NUTM2A-AS1	NUTM2A antisense RNA 1
5341	chr10	105725019	105725218	200	*	3.696	5.74818	2.56989	Promoter (2-3kb)	10	105727470	105787342	59873	1	9748	uc001kxo.1	-2252	ENSG00000065613	SLK	STE20 like kinase
5578	chr10	121299991	121300190	200	*	3.696	5.74818	2.56989	Promoter (2-3kb)	10	121259339	121302222	42884	2	6001	uc001leg.3	2032	ENSG00000148908	RGS10	regulator of G protein signaling 10
5738	chr10	135489405	135489604	200	*	3.696	5.74818	2.56989	Promoter (2-3kb)	10	135487177	135491849	4673	1	653548	uc031pxw.1	2228	NA	DUX4L3	double homeobox 4 like 3
5789	chr11	2185175	2185374	200	*	3.696	5.74818	2.56989	Promoter (2-3kb)	11	2167853	2182439	14587	2	723961	uc001lvm.3	-2736	ENSG00000129965	INS-IGF2	INS-IGF2 readthrough
5856	chr11	6575568	6575767	200	*	3.696	5.74818	2.56989	Promoter (2-3kb)	11	6577913	6584485	6573	1	144132	uc001mdu.2	-2146	ENSG00000179532	DNHD1	dynein heavy chain domain 1
6441	chr11	43699900	43700099	200	*	3.696	5.74818	2.56989	Promoter (2-3kb)	11	43702143	43777080	74938	1	51144	uc001mxp.2	-2044	ENSG00000149084	HSD17B12	hydroxysteroid 17-beta dehydrogenase 12
6751	chr11	62626097	62626296	200	*	3.696	5.74818	2.56989	Promoter (2-3kb)	11	62623484	62656355	32872	1	6520	uc001nwf.3	2613	ENSG00000168003	SLC3A2	solute carrier family 3 member 2
6778	chr11	63723057	63723256	200	*	3.696	5.74818	2.56989	Promoter (2-3kb)	11	63720165	63724446	4282	1	79829	uc010rmy.2	2892	ENSG00000110583	NAA40	N(alpha)-acetyltransferase 40, NatD catalytic subunit
6802	chr11	65371524	65371723	200	*	3.696	5.74818	2.56989	Promoter (2-3kb)	11	65365226	65374494	9269	2	4296	uc001oev.3	2771	ENSG00000173327	MAP3K11	mitogen-activated protein kinase kinase kinase 11
6838	chr11	68454018	68454217	200	*	3.696	5.74818	2.56989	Promoter (2-3kb)	11	68451983	68458643	6661	1	51083	uc001oob.3	2035	ENSG00000069482	GAL	galanin and GMAP prepropeptide
6890	chr11	74207099	74207487	389	*	3.696	5.74818	2.56989	Promoter (2-3kb)	11	74202923	74204755	1833	2	387787	uc010rrk.2	-2344	ENSG00000175536	LIPT2	lipoyl(octanoyl) transferase 2
7204	chr11	93463177	93463376	200	*	3.696	5.74818	2.56989	Promoter (2-3kb)	11	93463681	93465665	1985	2	654320	uc009ywe.3	2289	ENSG00000207304	SNORA8	small nucleolar RNA, H/ACA box 8
7631	chr11	123522235	123522434	200	*	3.696	5.74818	2.56989	Promoter (2-3kb)	11	123499895	123525315	25421	2	55800	uc001pza.1	2881	ENSG00000166257	SCN3B	sodium voltage-gated channel beta subunit 3
7670	chr11	125777157	125777356	200	*	3.696	5.74818	2.56989	Promoter (2-3kb)	11	125774261	125793006	18746	1	29118	uc001qcz.5	2896	ENSG00000109832	DDX25	DEAD-box helicase 25
7873	chr12	7344996	7345195	200	*	3.696	5.74818	2.56989	Promoter (2-3kb)	12	7342958	7364079	21122	1	5830	uc001qsv.3	2038	ENSG00000139197	PEX5	peroxisomal biogenesis factor 5
7909	chr12	9580450	9580649	200	*	3.696	5.74818	2.56989	Promoter (2-3kb)	12	9572769	9583336	10568	2	440081	uc021qut.1	2687	ENSG00000214826	DDX12P	DEAD/H-box helicase 12, pseudogene
7988	chr12	14574281	14574480	200	*	3.696	5.74818	2.56989	Promoter (2-3kb)	12	14572164	14578407	6244	1	55729	uc001rbz.1	2117	ENSG00000171681	ATF7IP	activating transcription factor 7 interacting protein
8151	chr12	24734602	24734826	225	*	3.696	5.74818	2.56989	Promoter (2-3kb)	12	24719898	24737102	17205	2	144360	uc001rgb.1	2276	ENSG00000197503	LINC00477	long intergenic non-protein coding RNA 477
8532	chr12	49118943	49119172	230	*	3.696	5.74818	2.56989	Promoter (2-3kb)	12	49121218	49159569	38352	1	255411	uc001rsg.4	-2046	ENSG00000257987	TEX49	testis expressed 49
8536	chr12	49184930	49185137	208	*	3.696	5.74818	2.56989	Promoter (2-3kb)	12	49159975	49182820	22846	2	112	uc001rsj.4	-2110	ENSG00000174233	ADCY6	adenylate cyclase 6
8579	chr12	52227747	52228066	320	*	3.696	5.74818	2.56989	Promoter (2-3kb)	12	52211676	52225701	14026	2	401720	uc001rzc.3	-2046	ENSG00000261308	FIGNL2	fidgetin like 2
8587	chr12	53322343	53322542	200	*	3.696	5.74818	2.56989	Promoter (2-3kb)	12	53290971	53320253	29283	2	3856	uc009zmk.1	-2090	ENSG00000170421	KRT8	keratin 8
8654	chr12	56072155	56072354	200	*	3.696	5.74818	2.56989	Promoter (2-3kb)	12	56075330	56078394	3065	1	196410	uc010spr.2	-2976	ENSG00000170439	METTL7B	methyltransferase like 7B
8672	chr12	57519276	57519475	200	*	3.696	5.74818	2.56989	Promoter (2-3kb)	12	57522282	57543842	21561	1	4035	uc001snb.3	-2807	ENSG00000123384	LRP1	LDL receptor related protein 1
8789	chr12	64684761	64684980	220	*	3.696	5.74818	2.56989	Promoter (2-3kb)	12	64660763	64687160	26398	2	115749	uc001sry.3	2180	ENSG00000185306	C12orf56	chromosome 12 open reading frame 56
9487	chr12	109551794	109551993	200	*	3.696	5.74818	2.56989	Promoter (2-3kb)	12	109554400	109706030	151631	1	32	uc001tob.3	-2407	ENSG00000076555	ACACB	acetyl-CoA carboxylase beta
9841	chr13	27846648	27846847	200	*	3.696	5.74818	2.56989	Promoter (2-3kb)	13	27844464	27847827	3364	1	387496	uc001urd.1	2184	ENSG00000122035	RASL11A	RAS like family 11 member A
10593	chr13	79947964	79948337	374	*	3.696	5.74818	2.56989	Promoter (2-3kb)	13	79940316	79945297	4982	2	64062	uc001vlb.1	-2667	ENSG00000139746	RBM26	RNA binding motif protein 26
10874	chr13	99495782	99495981	200	*	3.696	5.74818	2.56989	Promoter (2-3kb)	13	99445741	99498833	53093	2	23348	uc001vnq.2	2852	ENSG00000088387	DOCK9	dedicator of cytokinesis 9
11060	chr13	114798876	114799075	200	*	3.696	5.74818	2.56989	Promoter (2-3kb)	13	114786880	114801669	14790	2	22821	uc010aha.1	2594	ENSG00000185989	RASA3	RAS p21 protein activator 3
11148	chr14	20975385	20975763	379	*	3.696	5.74818	2.56989	Promoter (2-3kb)	14	20978631	20979281	651	1	338879	uc010tlj.2	-2868	ENSG00000182545	RNASE10	ribonuclease A family member 10 (inactive)
11188	chr14	24580815	24581014	200	*	3.696	5.74818	2.56989	Promoter (2-3kb)	14	24583906	24594451	10546	1	80344	uc001wlv.3	-2892	ENSG00000100897	DCAF11	DDB1 and CUL4 associated factor 11
11191	chr14	24671998	24672197	200	*	3.696	5.74818	2.56989	Promoter (2-3kb)	14	24674903	24677454	2552	1	283629	uc001wne.3	-2706	ENSG00000139908	TSSK4	testis specific serine kinase 4
11959	chr14	70948128	70948356	229	*	3.696	5.74818	2.56989	Promoter (2-3kb)	14	70935596	70950473	14878	2	317760	uc021rvr.1	2117	ENSG00000259158	ADAM20P1	ADAM metallopeptidase domain 20 pseudogene 1
11980	chr14	71867728	71867927	200	*	3.696	5.74818	2.56989	Promoter (2-3kb)	14	71865054	71865124	71	1	319139	uc001xmq.3	2674	ENSG00000207444	SNORD56B	small nucleolar RNA, C/D box 56B
12029	chr14	76167698	76167897	200	*	3.696	5.74818	2.56989	Promoter (2-3kb)	14	76165531	76249873	84343	1	23093	uc001xry.1	2167	ENSG00000119685	TTLL5	tubulin tyrosine ligase like 5
12246	chr14	92902684	92902884	201	*	3.696	5.74818	2.56989	Promoter (2-3kb)	14	92905679	92967825	62147	1	123041	uc010auj.3	-2795	ENSG00000140090	SLC24A4	solute carrier family 24 member 4
12250	chr14	93201248	93201447	200	*	3.696	5.74818	2.56989	Promoter (2-3kb)	14	93170152	93199173	29022	2	5641	uc001yau.3	-2075	ENSG00000100600	LGMN	legumain
12442	chr15	20744696	20744895	200	*	3.696	5.74818	2.56989	Promoter (2-3kb)	15	20737094	20747114	10021	2	727832	uc001ytk.2	2219	ENSG00000277322	GOLGA6L6	golgin A6 family-like 6
12621	chr15	30116764	30116963	200	*	3.696	5.74818	2.56989	Promoter (2-3kb)	15	29992357	30114706	122350	2	7082	uc001zcs.3	-2058	ENSG00000104067	TJP1	tight junction protein 1
12937	chr15	50981274	50981473	200	*	3.696	5.74818	2.56989	Promoter (2-3kb)	15	50875286	50979012	103727	2	54822	uc010bew.2	-2262	ENSG00000092439	TRPM7	transient receptor potential cation channel subfamily M member 7
12961	chr15	52418179	52418378	200	*	3.696	5.74818	2.56989	Promoter (2-3kb)	15	52413123	52420992	7870	2	10681	uc031qrz.1	2614	ENSG00000069966	GNB5	G protein subunit beta 5
13279	chr15	76349563	76349762	200	*	3.696	5.74818	2.56989	Promoter (2-3kb)	15	76352299	76497304	145006	1	123591	uc002bbq.3	-2537	ENSG00000169758	TMEM266	transmembrane protein 266
13408	chr15	83623479	83623678	200	*	3.696	5.74818	2.56989	Promoter (2-3kb)	15	83517729	83621476	103748	2	9455	uc002bjh.3	-2003	ENSG00000103942	HOMER2	homer scaffold protein 2
13727	chr16	323010	323209	200	*	3.696	5.74818	2.56989	Promoter (2-3kb)	16	318310	325914	7605	2	8786	uc002cgi.1	2705	ENSG00000076344	RGS11	regulator of G protein signaling 11
13743	chr16	1753874	1754073	200	*	3.696	5.74818	2.56989	Promoter (2-3kb)	16	1756221	1797070	40850	1	23162	uc002cmi.1	-2148	ENSG00000138834	MAPK8IP3	mitogen-activated protein kinase 8 interacting protein 3
13746	chr16	2072288	2072487	200	*	3.696	5.74818	2.56989	Promoter (2-3kb)	16	2069521	2070756	1236	1	283869	uc002coh.4	2767	ENSG00000183971	NPW	neuropeptide W
13776	chr16	4904180	4904379	200	*	3.696	5.74818	2.56989	Promoter (2-3kb)	16	4902077	4932363	30287	1	29855	uc002cyc.3	2103	ENSG00000118900	UBN1	ubinuclein 1
13814	chr16	9052687	9052886	200	*	3.696	5.74818	2.56989	Promoter (2-3kb)	16	8988888	9050237	61350	2	7874	uc010uyk.1	-2450	ENSG00000187555	USP7	ubiquitin specific peptidase 7
13883	chr16	14740963	14741162	200	*	3.696	5.74818	2.56989	Promoter (2-3kb)	16	14738131	14763093	24963	1	51283	uc010uzh.2	2832	ENSG00000103429	BFAR	bifunctional apoptosis regulator
13932	chr16	16314532	16314731	200	*	3.696	5.74818	2.56989	Promoter (2-3kb)	16	16243422	16317328	73907	2	368	uc002den.4	2597	ENSG00000091262	ABCC6	ATP binding cassette subfamily C member 6
14065	chr16	23461522	23461721	200	*	3.696	5.74818	2.56989	Promoter (2-3kb)	16	23399814	23464512	64699	2	91949	uc002dlo.3	2791	ENSG00000168434	COG7	component of oligomeric golgi complex 7
14142	chr16	30349056	30349255	200	*	3.696	5.74818	2.56989	Promoter (2-3kb)	16	30278914	30346695	67782	2	595101	uc002dxp.1	-2361	ENSG00000183604	SMG1P5	SMG1 pseudogene 5
14153	chr16	31073702	31073901	200	*	3.696	5.74818	2.56989	Promoter (2-3kb)	16	31072164	31076409	4246	2	79759	uc010cag.2	2508	ENSG00000167394	ZNF668	zinc finger protein 668
14451	chr16	56626113	56626312	200	*	3.696	5.74818	2.56989	Promoter (2-3kb)	16	56623267	56625000	1734	1	4504	uc002ejf.3	2846	ENSG00000087250	MT3	metallothionein 3
14592	chr16	66508341	66508540	200	*	3.696	5.74818	2.56989	Promoter (2-3kb)	16	66511463	66527432	15970	1	146227	uc021tjq.1	-2923	ENSG00000166546	BEAN1	brain expressed associated with NEDD4 1
14612	chr16	68342654	68342853	200	*	3.696	5.74818	2.56989	Promoter (2-3kb)	16	68334518	68344868	10351	2	84138	uc002evw.2	2015	ENSG00000103061	SLC7A6OS	solute carrier family 7 member 6 opposite strand
14870	chr16	88707319	88707518	200	*	3.696	5.74818	2.56989	Promoter (2-3kb)	16	88705001	88706882	1882	1	27189	uc002fla.3	2318	ENSG00000124391	IL17C	interleukin 17C
14886	chr16	89609755	89609954	200	*	3.696	5.74818	2.56989	Promoter (2-3kb)	16	89607704	89619543	11840	1	6687	uc002fnk.2	2051	ENSG00000197912	SPG7	SPG7, paraplegin matrix AAA peptidase subunit
14928	chr17	1306055	1306254	200	*	3.696	5.74818	2.56989	Promoter (2-3kb)	17	1247834	1303556	55723	2	7531	uc010vqi.2	-2499	ENSG00000108953	YWHAE	tyrosine 3-monooxygenase/tryptophan 5-monooxygenase activation protein epsilon
14935	chr17	1735312	1735511	200	*	3.696	5.74818	2.56989	Promoter (2-3kb)	17	1733273	1802848	69576	1	6117	uc002fto.2	2039	ENSG00000132383	RPA1	replication protein A1
14976	chr17	4632440	4632639	200	*	3.696	5.74818	2.56989	Promoter (2-3kb)	17	4634723	4636896	2174	1	400569	uc002fyp.3	-2084	ENSG00000161920	MED11	mediator complex subunit 11
14981	chr17	4983888	4984087	200	*	3.696	5.74818	2.56989	Promoter (2-3kb)	17	4981754	4999669	17916	1	124961	uc002gaq.3	2134	ENSG00000180787	ZFP3	ZFP3 zinc finger protein
15010	chr17	8155453	8155652	200	*	3.696	5.74818	2.56989	Promoter (2-3kb)	17	8152596	8173809	21214	1	5198	uc010vuv.2	2857	ENSG00000178921	PFAS	phosphoribosylformylglycinamidine synthase
15028	chr17	10563383	10563729	347	*	3.696	5.74818	2.56989	Promoter (2-3kb)	17	10531843	10560626	28784	2	4621	uc002gmq.2	-2757	ENSG00000109063	MYH3	myosin heavy chain 3
15118	chr17	18067252	18067451	200	*	3.696	5.74818	2.56989	Promoter (2-3kb)	17	18064631	18082536	17906	1	51168	uc010cpv.3	2621	ENSG00000091536	MYO15A	myosin XVA
15214	chr17	26901332	26901531	200	*	3.696	5.74818	2.56989	Promoter (2-3kb)	17	26900133	26903951	3819	2	230	uc002hbp.3	2420	ENSG00000109107	ALDOC	aldolase, fructose-bisphosphate C
15355	chr17	34753086	34753330	245	*	3.696	5.74818	2.56989	Promoter (2-3kb)	17	34745936	34756219	10284	2	729877	uc002hmb.2	2889	ENSG00000274226	TBC1D3H	TBC1 domain family member 3H
15361	chr17	34803322	34803521	200	*	3.696	5.74818	2.56989	Promoter (2-3kb)	17	34745936	34806015	60080	2	729877	uc021tvh.1	2494	ENSG00000274226	TBC1D3H	TBC1 domain family member 3H
15375	chr17	36287681	36287880	200	*	3.696	5.74818	2.56989	Promoter (2-3kb)	17	36285544	36295098	9555	1	729873	uc010wdk.1	2137	ENSG00000274611	TBC1D3	TBC1 domain family member 3
15383	chr17	36344701	36344945	245	*	3.696	5.74818	2.56989	Promoter (2-3kb)	17	36337528	36347082	9555	2	729873	uc010wdl.1	2137	ENSG00000274611	TBC1D3	TBC1 domain family member 3
15390	chr17	36510332	36510531	200	*	3.696	5.74818	2.56989	Promoter (2-3kb)	17	36508007	36561846	53840	1	30837	uc010cvl.3	2325	ENSG00000274211	SOCS7	suppressor of cytokine signaling 7
15453	chr17	42399755	42399954	200	*	3.696	5.74818	2.56989	Promoter (2-3kb)	17	42396993	42402217	5225	2	51629	uc002igm.2	2263	ENSG00000013306	SLC25A39	solute carrier family 25 member 39
15512	chr17	48052997	48053196	200	*	3.696	5.74818	2.56989	Promoter (2-3kb)	17	48050130	48052323	2194	1	1748	uc002ipw.3	2867	ENSG00000108813	DLX4	distal-less homeobox 4
15822	chr17	79482178	79482377	200	*	3.696	5.74818	2.56989	Promoter (2-3kb)	17	79476997	79479892	2896	2	71	uc002kal.2	-2286	ENSG00000184009	ACTG1	actin gamma 1
16048	chr18	12203668	12203967	300	*	3.696	5.74818	2.56989	Promoter (2-3kb)	18	12200778	12224709	23932	1	497259	uc031rhl.1	2890	NA	C18orf61	uncharacterized LOC497259
16349	chr18	34308014	34308213	200	*	3.696	5.74818	2.56989	Promoter (2-3kb)	18	34310609	34360018	49410	1	80206	uc010dnb.1	-2396	ENSG00000134775	FHOD3	formin homology 2 domain containing 3
16960	chr19	1062767	1062966	200	*	3.696	5.74818	2.56989	Promoter (2-3kb)	19	1065922	1086627	20706	1	23526	uc010xgd.2	-2956	ENSG00000180448	ARHGAP45	Rho GTPase activating protein 45
17007	chr19	5722864	5723063	200	*	3.696	5.74818	2.56989	Promoter (2-3kb)	19	5720688	5778742	58055	1	257062	uc002mda.3	2176	ENSG00000174898	CATSPERD	cation channel sperm associated auxiliary subunit delta
17018	chr19	7072131	7072330	200	*	3.696	5.74818	2.56989	Promoter (2-3kb)	19	7069471	7087978	18508	1	79230	uc002mgc.3	2660	ENSG00000130544	ZNF557	zinc finger protein 557
17059	chr19	11618820	11619019	200	*	3.696	5.74818	2.56989	Promoter (2-3kb)	19	11594242	11616738	22497	2	115950	uc002mrz.2	-2082	ENSG00000161914	ZNF653	zinc finger protein 653
17129	chr19	18195055	18195254	200	*	3.696	5.74818	2.56989	Promoter (2-3kb)	19	18170371	18197742	27372	2	3594	uc002nhw.1	2488	ENSG00000096996	IL12RB1	interleukin 12 receptor subunit beta 1
17169	chr19	21669263	21669462	200	*	3.696	5.74818	2.56989	Promoter (2-3kb)	19	21666517	21686040	19524	1	400680	uc002nqb.3	2746	ENSG00000268658	LINC00664	long intergenic non-protein coding RNA 664
17345	chr19	33605940	33606139	200	*	3.696	5.74818	2.56989	Promoter (2-3kb)	19	33603845	33621318	17474	1	55094	uc002nuh.1	2095	ENSG00000076650	GPATCH1	G-patch domain containing 1
17514	chr19	42501134	42501486	353	*	3.696	5.74818	2.56989	Promoter (2-3kb)	19	42470734	42498428	27695	2	478	uc010xwh.3	-2706	ENSG00000105409	ATP1A3	ATPase Na+/K+ transporting subunit alpha 3
17517	chr19	42719002	42719201	200	*	3.696	5.74818	2.56989	Promoter (2-3kb)	19	42702745	42721944	19200	2	162989	uc002osu.2	2743	ENSG00000160570	DEDD2	death effector domain containing 2
17520	chr19	42891881	42892080	200	*	3.696	5.74818	2.56989	Promoter (2-3kb)	19	42891171	42894444	3274	2	84518	uc002otp.4	2364	ENSG00000105427	CNFN	cornifelin
17658	chr19	50319230	50319429	200	*	3.696	5.74818	2.56989	Promoter (2-3kb)	19	50321536	50323207	1672	1	81857	uc010enl.2	-2107	ENSG00000104973	MED25	mediator complex subunit 25
17659	chr19	50330211	50330410	200	*	3.696	5.74818	2.56989	Promoter (2-3kb)	19	50333043	50342036	8994	1	81857	uc002ppx.1	-2633	ENSG00000104973	MED25	mediator complex subunit 25
17713	chr19	51959009	51959208	200	*	3.696	5.74818	2.56989	Promoter (2-3kb)	19	51954101	51961708	7608	2	27181	uc010yda.2	2500	ENSG00000105366	SIGLEC8	sialic acid binding Ig like lectin 8
17734	chr19	53932616	53932815	200	*	3.696	5.74818	2.56989	Promoter (2-3kb)	19	53935227	53947925	12699	1	147804	uc002qbo.3	-2412	ENSG00000241015	TPM3P9	tropomyosin 3 pseudogene 9
17795	chr1_gl000192_random	82305	82504	200	*	3.696	5.74818	2.56989	Promoter (2-3kb)	27	55679	79327	23649	2	100288805	uc031rnk.1	-2978	NA	HYDIN2	HYDIN2, axonemal central pair apparatus protein (pseudogene)
17860	chr2	3378511	3378775	265	*	3.696	5.74818	2.56989	Promoter (2-3kb)	2	3192741	3381653	188913	2	7260	uc002qxj.2	2878	ENSG00000032389	EIPR1	EARP complex and GARP complex interacting protein 1
18159	chr2	27618716	27618915	200	*	3.696	5.74818	2.56989	Promoter (2-3kb)	2	27615490	27616443	954	2	2498	uc002rkn.1	-2273	NA	FTH1P3	ferritin heavy chain 1 pseudogene 3
18595	chr2	62078464	62078663	200	*	3.696	5.74818	2.56989	Promoter (2-3kb)	2	62051983	62081278	29296	2	84140	uc002sbm.4	2615	ENSG00000170264	FAM161A	FAM161A, centrosomal protein
18942	chr2	85827085	85827284	200	*	3.696	5.74818	2.56989	Promoter (2-3kb)	2	85825670	85829792	4123	2	129303	uc002spx.2	2508	ENSG00000168890	TMEM150A	transmembrane protein 150A
19279	chr2	101871508	101871707	200	*	3.696	5.74818	2.56989	Promoter (2-3kb)	2	101869345	101886778	17434	1	55571	uc002taw.4	2163	ENSG00000158435	CNOT11	CCR4-NOT transcription complex subunit 11
19697	chr2	128375172	128375371	200	*	3.696	5.74818	2.56989	Promoter (2-3kb)	2	128377557	128384667	7111	1	4648	uc002toq.1	-2186	ENSG00000169994	MYO7B	myosin VIIB
21067	chr2	220317729	220317928	200	*	3.696	5.74818	2.56989	Promoter (2-3kb)	2	220315392	220331583	16192	1	10290	uc002vlp.1	2337	ENSG00000072195	SPEG	SPEG complex locus
21307	chr2	239151045	239151244	200	*	3.696	5.74818	2.56989	Promoter (2-3kb)	2	239146911	239148681	1771	2	55502	uc002vyb.2	-2364	ENSG00000144485	HES6	hes family bHLH transcription factor 6
21345	chr2	242092184	242092383	200	*	3.696	5.74818	2.56989	Promoter (2-3kb)	2	242089902	242122439	32538	1	5510	uc002wau.1	2282	ENSG00000115685	PPP1R7	protein phosphatase 1 regulatory subunit 7
21393	chr20	3151281	3151480	200	*	3.696	5.74818	2.56989	Promoter (2-3kb)	20	3143273	3149207	5935	2	9762	uc002wia.1	-2074	ENSG00000088899	LZTS3	leucine zipper tumor suppressor family member 3
21448	chr20	8092529	8092937	409	*	3.696	5.74818	2.56989	Promoter (2-3kb)	20	8095100	8769172	674073	1	23236	uc010zrb.1	-2163	ENSG00000182621	PLCB1	phospholipase C beta 1
21734	chr20	30057717	30057991	275	*	3.696	5.74818	2.56989	Promoter (2-3kb)	20	30053309	30060816	7508	2	245937	uc002wvz.1	2825	ENSG00000180383	DEFB124	defensin beta 124
21736	chr20	30642130	30642502	373	*	3.696	5.74818	2.56989	Promoter (2-3kb)	20	30639991	30689657	49667	1	3055	uc021wbv.1	2139	ENSG00000101336	HCK	HCK proto-oncogene, Src family tyrosine kinase
21738	chr20	30863029	30863228	200	*	3.696	5.74818	2.56989	Promoter (2-3kb)	20	30865454	30898950	33497	1	9371	uc010ztv.2	-2226	ENSG00000101350	KIF3B	kinesin family member 3B
21796	chr20	36691661	36691860	200	*	3.696	5.74818	2.56989	Promoter (2-3kb)	20	36694471	36720766	26296	1	58490	uc002xhp.4	-2611	ENSG00000101413	RPRD1B	regulation of nuclear pre-mRNA domain containing 1B
22093	chr20	61451199	61451478	280	*	3.696	5.74818	2.56989	Promoter (2-3kb)	20	61448414	61472511	24098	1	1299	uc002ydm.3	2785	ENSG00000092758	COL9A3	collagen type IX alpha 3 chain
22100	chr20	62238859	62239058	200	*	3.696	5.74818	2.56989	Promoter (2-3kb)	20	62218955	62236256	17302	2	26205	uc002yfo.1	-2603	ENSG00000101216	GMEB2	glucocorticoid modulatory element binding protein 2
22482	chr21	30407519	30407718	200	*	3.696	5.74818	2.56989	Promoter (2-3kb)	21	30410656	30426807	16152	1	10600	uc011aco.2	-2938	ENSG00000156256	USP16	ubiquitin specific peptidase 16
22499	chr21	31983063	31983262	200	*	3.696	5.74818	2.56989	Promoter (2-3kb)	21	31986005	31986223	219	2	337966	uc002yop.3	2961	ENSG00000184724	KRTAP6-1	keratin associated protein 6-1
22533	chr21	34618419	34618618	200	*	3.696	5.74818	2.56989	Promoter (2-3kb)	21	34621014	34655546	34533	1	3588	uc002yrh.1	-2396	ENSG00000243646	IL10RB	interleukin 10 receptor subunit beta
22637	chr21	45198414	45198756	343	*	3.696	5.74818	2.56989	Promoter (2-3kb)	21	45193546	45196256	2711	2	1476	uc002zdr.4	-2158	ENSG00000160213	CSTB	cystatin B
22759	chr22	19931991	19932190	200	*	3.696	5.74818	2.56989	Promoter (2-3kb)	22	19881781	19929359	47579	2	10587	uc010grv.1	-2632	ENSG00000184470	TXNRD2	thioredoxin reductase 2
22897	chr22	26959108	26959307	200	*	3.696	5.74818	2.56989	Promoter (2-3kb)	22	26921714	26961370	39657	2	8459	uc003acw.3	2063	ENSG00000128294	TPST2	tyrosylprotein sulfotransferase 2
23053	chr22	39187382	39187581	200	*	3.696	5.74818	2.56989	Promoter (2-3kb)	22	39174513	39190161	15649	2	10126	uc003awj.3	2580	ENSG00000100246	DNAL4	dynein axonemal light chain 4
23123	chr22	46708869	46709068	200	*	3.696	5.74818	2.56989	Promoter (2-3kb)	22	46711929	46723213	11285	1	51512	uc003bhl.1	-2861	ENSG00000075218	GTSE1	G2 and S-phase expressed 1
23460	chr3	21444675	21444874	200	*	3.696	5.74818	2.56989	Promoter (2-3kb)	3	21447218	21448177	960	1	391518	uc003ccd.4	-2344	ENSG00000236380	VENTXP7	VENT homeobox pseudogene 7
23712	chr3	38644727	38644926	200	*	3.696	5.74818	2.56989	Promoter (2-3kb)	3	38597932	38647639	49708	2	6331	uc021wvw.1	2713	ENSG00000183873	SCN5A	sodium voltage-gated channel alpha subunit 5
23981	chr3	57201620	57201819	200	*	3.696	5.74818	2.56989	Promoter (2-3kb)	3	57124010	57199403	75394	2	54756	uc003dil.3	-2217	ENSG00000144730	IL17RD	interleukin 17 receptor D
24004	chr3	58832456	58832655	200	*	3.696	5.74818	2.56989	Promoter (2-3kb)	3	58711287	58835135	123849	2	200844	uc003dkr.1	2480	ENSG00000163689	C3orf67	chromosome 3 open reading frame 67
24717	chr3	107571623	107571822	200	*	3.696	5.74818	2.56989	Promoter (2-3kb)	3	107560952	107574076	13125	2	151658	uc003dwr.1	2254	ENSG00000241469	LINC00635	long intergenic non-protein coding RNA 635
25089	chr3	130743136	130743335	200	*	3.696	5.74818	2.56989	Promoter (2-3kb)	3	130732721	130745636	12916	2	28990	uc010htm.1	2301	ENSG00000034533	ASTE1	asteroid homolog 1
25914	chr3	179077374	179077573	200	*	3.696	5.74818	2.56989	Promoter (2-3kb)	3	179080146	179111008	30863	1	55669	uc010hxc.3	-2573	ENSG00000171109	MFN1	mitofusin 1
25973	chr3	183413036	183413235	200	*	3.696	5.74818	2.56989	Promoter (2-3kb)	3	183415606	183530413	114808	1	55689	uc003fly.2	-2371	ENSG00000163872	YEATS2	YEATS domain containing 2
26244	chr4	5524622	5524821	200	*	3.696	5.74818	2.56989	Promoter (2-3kb)	4	5526883	5529527	2645	1	10141	uc003gii.3	-2062	ENSG00000082929	LINC01587	long intergenic non-protein coding RNA 1587
26650	chr4	24477092	24477291	200	*	3.696	5.74818	2.56989	Promoter (2-3kb)	4	23793644	24474394	680751	2	10891	uc031seb.1	-2698	ENSG00000109819	PPARGC1A	PPARG coactivator 1 alpha
27481	chr4	71198150	71198349	200	*	3.696	5.74818	2.56989	Promoter (2-3kb)	4	71200671	71202833	2163	1	85438	uc003hff.3	-2322	ENSG00000145309	CABS1	calcium binding protein, spermatid associated 1
27803	chr4	88975351	88975757	407	*	3.696	5.74818	2.56989	Promoter (2-3kb)	4	88973143	88998931	25789	1	5311	uc011cdh.2	2208	ENSG00000118762	PKD2	polycystin 2, transient receptor potential cation channel
29506	chr4	190986567	190986766	200	*	3.696	5.74818	2.56989	Promoter (2-3kb)	4	190988993	190990372	1380	1	26583	uc031sid.1	-2227	NA	DUX4L8	double homeobox 4 like 8
29598	chr5	1711258	1711514	257	*	3.696	5.74818	2.56989	Promoter (2-3kb)	5	1708900	1708983	84	2	100422966	uc021xwg.1	-2275	ENSG00000263746	MIR4277	microRNA 4277
30249	chr5	40800507	40800706	200	*	3.696	5.74818	2.56989	Promoter (2-3kb)	5	40759481	40798297	38817	2	5562	uc003jmc.3	-2210	ENSG00000132356	PRKAA1	protein kinase AMP-activated catalytic subunit alpha 1
30560	chr5	56239959	56240158	200	*	3.696	5.74818	2.56989	Promoter (2-3kb)	5	56215429	56236960	21532	2	166968	uc003jqz.1	-2999	ENSG00000155545	MIER3	MIER family member 3
30834	chr5	69514859	69515058	200	*	3.696	5.74818	2.56989	Promoter (2-3kb)	5	69434954	69517842	82889	2	11039	uc003jyo.1	2784	NA	SMA4	glucuronidase beta pseudogene
32259	chr5	150141651	150141850	200	*	3.696	5.74818	2.56989	Promoter (2-3kb)	5	150110193	150138657	28465	2	51164	uc010jhj.2	-2994	ENSG00000132912	DCTN4	dynactin subunit 4
32574	chr5	169452624	169452823	200	*	3.696	5.74818	2.56989	Promoter (2-3kb)	5	169455492	169455570	79	1	100616498	uc021yhn.1	-2669	ENSG00000263831	MIR378E	microRNA 378e
32767	chr5	180323696	180323895	200	*	3.696	5.74818	2.56989	Promoter (2-3kb)	5	180326077	180377906	51830	1	79908	uc003mmp.3	-2182	ENSG00000113303	BTNL8	butyrophilin like 8
32778	chr5	180746353	180746552	200	*	3.696	5.74818	2.56989	Promoter (2-3kb)	5	180748653	180753553	4901	1	100133331	uc010jlv.2	-2101	NA	LOC100133331	uncharacterized LOC100133331
33071	chr6	21901249	21901597	349	*	3.696	5.74818	2.56989	Promoter (2-3kb)	6	21898951	22214734	315784	1	401237	uc003ndl.3	2298	ENSG00000272168	CASC15	cancer susceptibility 15
33147	chr6	26237796	26237995	200	*	3.696	5.74818	2.56989	Promoter (2-3kb)	6	26234440	26235216	777	2	3007	uc003nhd.3	-2580	ENSG00000124575	HIST1H1D	histone cluster 1 H1 family member d
33219	chr6	31910827	31911026	200	*	3.696	5.74818	2.56989	Promoter (2-3kb)	6	31913721	31914897	1177	1	629	uc011dos.1	-2695	ENSG00000243649	CFB	complement factor B
34874	chr6	132126304	132126503	200	*	3.696	5.74818	2.56989	Promoter (2-3kb)	6	132129156	132216295	87140	1	5167	uc011ecf.2	-2653	ENSG00000197594	ENPP1	ectonucleotide pyrophosphatase/phosphodiesterase 1
35334	chr6	165719491	165719949	459	*	3.696	5.74818	2.56989	Promoter (2-3kb)	6	165695129	165722342	27214	2	168090	uc011egi.1	2393	ENSG00000112539	C6orf118	chromosome 6 open reading frame 118
35367	chr6	168420630	168420829	200	*	3.696	5.74818	2.56989	Promoter (2-3kb)	6	168418553	168445769	27217	1	3834	uc003qwl.1	2077	ENSG00000125337	KIF25	kinesin family member 25
35433	chr7	1977217	1977560	344	*	3.696	5.74818	2.56989	Promoter (2-3kb)	7	1855428	1980185	124758	2	8379	uc003sld.1	2625	ENSG00000002822	MAD1L1	mitotic arrest deficient 1 like 1
35436	chr7	2351403	2351602	200	*	3.696	5.74818	2.56989	Promoter (2-3kb)	7	2291405	2354099	62695	2	29886	uc003slw.3	2497	ENSG00000106266	SNX8	sorting nexin 8
36072	chr7	49810363	49810562	200	*	3.696	5.74818	2.56989	Promoter (2-3kb)	7	49813257	49952138	138882	1	375567	uc003tot.1	-2695	ENSG00000188730	VWC2	von Willebrand factor C domain containing 2
36443	chr7	72512811	72513010	200	*	3.696	5.74818	2.56989	Promoter (2-3kb)	7	72509966	72519691	9726	1	5380	uc011kep.3	2845	NA	PMS2P2	PMS1 homolog 2, mismatch repair system component pseudogene 2
36454	chr7	73787874	73788073	200	*	3.696	5.74818	2.56989	Promoter (2-3kb)	7	73790217	73795371	5155	1	7461	uc003uao.3	-2144	ENSG00000106665	CLIP2	CAP-Gly domain containing linker protein 2
36458	chr7	74069634	74069833	200	*	3.696	5.74818	2.56989	Promoter (2-3kb)	7	74072030	74131386	59357	1	2969	uc003uat.3	-2197	ENSG00000263001	GTF2I	general transcription factor IIi
36899	chr7	102259762	102259961	200	*	3.696	5.74818	2.56989	Promoter (2-3kb)	7	102227551	102257205	29655	2	10156	uc010lih.2	-2557	ENSG00000105808	RASA4	RAS p21 protein activator 4
37408	chr7	139109821	139110052	232	*	3.696	5.74818	2.56989	Promoter (2-3kb)	7	139102209	139112272	10064	2	100129148	uc022ams.1	2220	NA	LOC100129148	uncharacterized LOC100129148
37972	chr8	20038486	20038685	200	*	3.696	5.74818	2.56989	Promoter (2-3kb)	8	20002366	20040717	38352	2	6570	uc003wzm.3	2032	ENSG00000036565	SLC18A1	solute carrier family 18 member A1
38651	chr8	68079185	68079384	200	*	3.696	5.74818	2.56989	Promoter (2-3kb)	8	68076626	68108849	32224	1	79848	uc010lyw.3	2559	ENSG00000104218	CSPP1	centrosome and spindle pole associated protein 1
40043	chr8	144445094	144445293	200	*	3.696	5.74818	2.56989	Promoter (2-3kb)	8	144425370	144442147	16778	2	116447	uc003yya.4	-2947	ENSG00000184428	TOP1MT	DNA topoisomerase I mitochondrial
40053	chr8	145575850	145576049	200	*	3.696	5.74818	2.56989	Promoter (2-3kb)	8	145576886	145578574	1689	2	340393	uc010mfw.3	2525	ENSG00000261587	TMEM249	transmembrane protein 249
40463	chr9	24548327	24548526	200	*	3.696	5.74818	2.56989	Promoter (2-3kb)	9	24543213	24545674	2462	2	100129669	uc031tdg.1	-2653	ENSG00000205442	IZUMO3	IZUMO family member 3
41716	chr9	95861106	95861305	200	*	3.696	5.74818	2.56989	Promoter (2-3kb)	9	95858450	95875565	17116	1	84270	uc004atf.3	2656	ENSG00000165233	CARD19	caspase recruitment domain family member 19
41838	chr9	103187277	103187476	200	*	3.696	5.74818	2.56989	Promoter (2-3kb)	9	103189495	103214016	24522	1	91283	uc004baw.3	-2019	ENSG00000066697	MSANTD3	Myb/SANT DNA binding domain containing 3
42229	chr9	132567702	132567901	200	*	3.696	5.74818	2.56989	Promoter (2-3kb)	9	132565432	132573560	8129	1	27348	uc004byk.1	2270	ENSG00000136816	TOR1B	torsin family 1 member B
42289	chr9	140456513	140456712	200	*	3.696	5.74818	2.56989	Promoter (2-3kb)	9	140449361	140459451	10091	2	92715	uc004cnj.1	2739	ENSG00000148399	DPH7	diphthamide biosynthesis 7
42312	chrUn_gl000211	46188	46387	200	*	3.696	5.74818	2.56989	Promoter (2-3kb)	55	48503	93165	44663	1	644316	uc003bnz.1	-2116	NA	FLJ43315	asparagine synthetase pseudogene
42360	chrUn_gl000228	34742	34941	200	*	3.696	5.74818	2.56989	Promoter (2-3kb)	72	29339	32226	2888	2	100288255	uc011mgi.2	-2516	NA	NA	NA
42363	chrUn_gl000228	70211	70596	386	*	3.696	5.74818	2.56989	Promoter (2-3kb)	72	72836	74215	1380	1	653545	uc031tgi.1	-2240	NA	DUX4L5	double homeobox 4 like 5
42390	chrUn_gl000228	96169	96447	279	*	3.696	5.74818	2.56989	Promoter (2-3kb)	72	99284	100663	1380	1	728410	uc031tgo.1	-2837	NA	DUX4L2	double homeobox 4 like 2
43022	chrX	49829993	49830192	200	*	3.696	5.74818	2.56989	Promoter (2-3kb)	23	49832215	49863892	31678	1	1184	uc004dos.1	-2023	ENSG00000171365	CLCN5	chloride voltage-gated channel 5
43830	chrX	91086977	91087176	200	*	3.696	5.74818	2.56989	Promoter (2-3kb)	23	91089659	91134997	45339	1	27328	uc004efj.1	-2483	ENSG00000102290	PCDH11X	protocadherin 11 X-linked
44545	chrX	134844850	134845049	200	*	3.696	5.74818	2.56989	Promoter (2-3kb)	23	134847185	134856988	9804	1	541466	uc004eyy.3	-2136	ENSG00000268940	CT45A1	cancer/testis antigen family 45 member A1
55	chr1	623916	624115	200	*	3.696	5.74818	2.56989	Promoter (1-2kb)	1	621096	622034	939	2	729759	uc010nxv.2	-1882	ENSG00000284733	OR4F29	olfactory receptor family 4 subfamily F member 29
69	chr1	672856	673055	200	*	3.696	5.74818	2.56989	Promoter (1-2kb)	1	661139	670994	9856	2	100133331	uc009vjm.3	-1862	NA	LOC100133331	uncharacterized LOC100133331
85	chr1	1414430	1414629	200	*	3.696	5.74818	2.56989	Promoter (1-2kb)	1	1413406	1431582	18177	1	83858	uc001afx.3	1024	ENSG00000160072	ATAD3B	ATPase family, AAA domain containing 3B
240	chr1	12849748	12849947	200	*	3.696	5.74818	2.56989	Promoter (1-2kb)	1	12851546	12856777	5232	1	65121	uc001auj.2	-1599	ENSG00000116721	PRAMEF1	PRAME family member 1
244	chr1	12974448	12974746	299	*	3.696	5.74818	2.56989	Promoter (1-2kb)	1	12976450	12980568	4119	1	391002	uc001aup.3	-1704	ENSG00000182330	PRAMEF8	PRAME family member 8
247	chr1	13116524	13116723	200	*	3.696	5.74818	2.56989	Promoter (1-2kb)	1	12998302	13117751	119450	2	343068	uc001aur.2	1028	ENSG00000270601	PRAMEF5	PRAME family member 5
284	chr1	16198754	16198953	200	*	3.696	5.74818	2.56989	Promoter (1-2kb)	1	16200610	16266950	66341	1	23013	uc010obp.1	-1657	ENSG00000065526	SPEN	spen family transcriptional repressor
297	chr1	17340279	17340478	200	*	3.696	5.74818	2.56989	Promoter (1-2kb)	1	17312453	17338423	25971	2	23400	uc001bac.2	-1856	ENSG00000159363	ATP13A2	ATPase cation transporting 13A2
298	chr1	17382292	17382491	200	*	3.696	5.74818	2.56989	Promoter (1-2kb)	1	17345225	17380665	35441	2	6390	uc001bae.3	-1627	ENSG00000117118	SDHB	succinate dehydrogenase complex iron sulfur subunit B
509	chr1	36347605	36347804	200	*	3.696	5.74818	2.56989	Promoter (1-2kb)	1	36348810	36389899	41090	1	26523	uc001bzl.3	-1006	ENSG00000092847	AGO1	argonaute 1, RISC catalytic component
526	chr1	38399362	38399561	200	*	3.696	5.74818	2.56989	Promoter (1-2kb)	1	38326369	38397421	71053	2	3633	uc001ccf.1	-1941	ENSG00000204084	INPP5B	inositol polyphosphate-5-phosphatase B
554	chr1	40941280	40941479	200	*	3.696	5.74818	2.56989	Promoter (1-2kb)	1	40943302	40962015	18714	1	339559	uc001cfo.3	-1823	ENSG00000187815	ZFP69	ZFP69 zinc finger protein
577	chr1	43289710	43290002	293	*	3.696	5.74818	2.56989	Promoter (1-2kb)	1	43291249	43310660	19412	1	114625	uc001cie.1	-1247	ENSG00000164010	ERMAP	erythroblast membrane associated protein (Scianna blood group)
594	chr1	44499164	44499363	200	*	3.696	5.74818	2.56989	Promoter (1-2kb)	1	44466439	44497164	30726	2	6536	uc010okp.2	-2000	ENSG00000196517	SLC6A9	solute carrier family 6 member 9
597	chr1	44681107	44681483	377	*	3.696	5.74818	2.56989	Promoter (1-2kb)	1	44679125	44686351	7227	1	55929	uc010oku.1	1982	ENSG00000178028	DMAP1	DNA methyltransferase 1 associated protein 1
733	chr1	54361079	54361278	200	*	3.696	5.74818	2.56989	Promoter (1-2kb)	1	54359862	54376759	16898	1	1733	uc001cwg.3	1217	ENSG00000211452	DIO1	iodothyronine deiodinase 1
1840	chr1	120192110	120192309	200	*	3.696	5.74818	2.56989	Promoter (1-2kb)	1	120162000	120190390	28391	2	90874	uc001ehy.1	-1720	ENSG00000143067	ZNF697	zinc finger protein 697
2246	chr1	147933700	147933899	200	*	3.696	5.74818	2.56989	Promoter (1-2kb)	1	147907098	147931980	24883	2	388685	uc009wjz.1	-1720	ENSG00000274020	LINC01138	long intergenic non-protein coding RNA 1138
2407	chr1	151127188	151127387	200	*	3.696	5.74818	2.56989	Promoter (1-2kb)	1	151129105	151142773	13669	1	100534012	uc021oyk.1	-1718	ENSG00000163156	TNFAIP8L2-SCNM1	TNFAIP8L2-SCNM1 readthrough
2460	chr1	155215662	155215861	200	*	3.696	5.74818	2.56989	Promoter (1-2kb)	1	155207132	155214653	7522	2	2629	uc009wqk.2	-1009	ENSG00000177628	GBA	glucosylceramidase beta
2504	chr1	158321996	158322195	200	*	3.696	5.74818	2.56989	Promoter (1-2kb)	1	158323254	158326490	3237	1	913	uc010pid.2	-1059	ENSG00000158488	CD1E	CD1e molecule
3743	chr1	248056402	248056898	497	*	3.696	5.74818	2.56989	Promoter (1-2kb)	1	248058889	248059833	945	1	343171	uc010pzb.2	-1991	ENSG00000238243	OR2W3	olfactory receptor family 2 subfamily W member 3
3782	chr10	178236	178435	200	*	3.696	5.74818	2.56989	Promoter (1-2kb)	10	180405	300577	120173	1	10771	uc010pzu.2	-1970	ENSG00000015171	ZMYND11	zinc finger MYND-type containing 11
4008	chr10	16950934	16951133	200	*	3.696	5.74818	2.56989	Promoter (1-2kb)	10	16911635	16949747	38113	2	8029	uc009xjr.1	-1187	ENSG00000107611	CUBN	cubilin
4317	chr10	38689601	38689945	345	*	3.696	5.74818	2.56989	Promoter (1-2kb)	10	38671998	38691780	19783	2	285961	uc009xmd.2	1835	ENSG00000120555	SEPT7P9	septin 7 pseudogene 9
4486	chr10	44356679	44356878	200	*	3.696	5.74818	2.56989	Promoter (1-2kb)	10	44354859	44390881	36023	1	100506835	uc021ppj.1	1820	ENSG00000226808	LINC00840	long intergenic non-protein coding RNA 840
4859	chr10	72134342	72134541	200	*	3.696	5.74818	2.56989	Promoter (1-2kb)	10	72058726	72136535	77810	2	55222	uc031pvo.1	1994	ENSG00000172731	LRRC20	leucine rich repeat containing 20
4866	chr10	72649551	72649750	200	*	3.696	5.74818	2.56989	Promoter (1-2kb)	10	72643267	72648541	5275	2	5092	uc001jrn.1	-1010	ENSG00000166228	PCBD1	pterin-4 alpha-carbinolamine dehydratase 1
4875	chr10	73558189	73558388	200	*	3.696	5.74818	2.56989	Promoter (1-2kb)	10	73556613	73575704	19092	1	64072	uc001jsi.4	1576	ENSG00000107736	CDH23	cadherin related 23
4985	chr10	81372257	81372456	200	*	3.696	5.74818	2.56989	Promoter (1-2kb)	10	81370695	81375199	4505	1	653509	uc021puu.1	1562	ENSG00000122852	SFTPA1	surfactant protein A1
5106	chr10	89118774	89118973	200	*	3.696	5.74818	2.56989	Promoter (1-2kb)	10	89117477	89130452	12976	1	728130	uc009xte.1	1297	ENSG00000214562	NUTM2D	NUT family member 2D
5548	chr10	118349134	118349333	200	*	3.696	5.74818	2.56989	Promoter (1-2kb)	10	118350490	118352681	2192	1	5407	uc001lcn.3	-1157	ENSG00000187021	PNLIPRP1	pancreatic lipase related protein 1
5769	chr11	297404	297603	200	*	3.696	5.74818	2.56989	Promoter (1-2kb)	11	298201	299526	1326	2	387733	uc001low.2	1923	ENSG00000206013	IFITM5	interferon induced transmembrane protein 5
5772	chr11	912674	912873	200	*	3.696	5.74818	2.56989	Promoter (1-2kb)	11	867859	910874	43016	2	66005	uc001lsp.3	-1800	ENSG00000177830	CHID1	chitinase domain containing 1
6470	chr11	46739229	46739428	200	*	3.696	5.74818	2.56989	Promoter (1-2kb)	11	46740743	46761056	20314	1	2147	uc001ndf.4	-1315	ENSG00000180210	F2	coagulation factor II, thrombin
6736	chr11	61157698	61157897	200	*	3.696	5.74818	2.56989	Promoter (1-2kb)	11	61159832	61166335	6504	1	51259	uc010rlj.2	-1935	ENSG00000187049	TMEM216	transmembrane protein 216
6740	chr11	61977627	61977826	200	*	3.696	5.74818	2.56989	Promoter (1-2kb)	11	61976140	61981411	5272	1	4246	uc001nta.2	1487	ENSG00000124939	SCGB2A1	secretoglobin family 2A member 1
6791	chr11	64648745	64648944	200	*	3.696	5.74818	2.56989	Promoter (1-2kb)	11	64620208	64647149	26942	2	10938	uc010rnq.1	-1596	ENSG00000110047	EHD1	EH domain containing 1
6951	chr11	79114569	79114768	200	*	3.696	5.74818	2.56989	Promoter (1-2kb)	11	79113066	79113153	88	2	100126333	uc021qoc.1	-1416	ENSG00000211997	MIR708	microRNA 708
7385	chr11	104892039	104892238	200	*	3.696	5.74818	2.56989	Promoter (1-2kb)	11	104864967	104893895	28929	2	838	uc009yxh.2	1657	ENSG00000137757	CASP5	caspase 5
7574	chr11	118847928	118848127	200	*	3.696	5.74818	2.56989	Promoter (1-2kb)	11	118849492	118851995	2504	1	283150	uc001puk.3	-1365	ENSG00000176302	FOXR1	forkhead box R1
7576	chr11	118929618	118929817	200	*	3.696	5.74818	2.56989	Promoter (1-2kb)	11	118914896	118927925	13030	2	10525	uc001pux.3	-1693	ENSG00000149428	HYOU1	hypoxia up-regulated 1
7577	chr11	118957285	118957484	200	*	3.696	5.74818	2.56989	Promoter (1-2kb)	11	118958697	118964259	5563	1	3145	uc001pvf.1	-1213	ENSG00000256269	HMBS	hydroxymethylbilane synthase
7713	chr11	129721220	129721419	200	*	3.696	5.74818	2.56989	Promoter (1-2kb)	11	129720068	129729898	9831	1	120224	uc001qff.1	1152	ENSG00000151715	TMEM45B	transmembrane protein 45B
7871	chr12	6991182	6991381	200	*	3.696	5.74818	2.56989	Promoter (1-2kb)	12	6993145	6993768	624	1	283345	uc021qud.2	-1764	ENSG00000240370	RPL13P5	ribosomal protein L13 pseudogene 5
9280	chr12	95609212	95609411	200	*	3.696	5.74818	2.56989	Promoter (1-2kb)	12	95470525	95611240	140716	2	55785	uc001tdp.4	1829	ENSG00000180263	FGD6	FYVE, RhoGEF and PH domain containing 6
9490	chr12	109729782	109729981	200	*	3.696	5.74818	2.56989	Promoter (1-2kb)	12	109715783	109728091	12309	2	121643	uc009zvg.3	-1691	ENSG00000139445	FOXN4	forkhead box N4
9569	chr12	118812813	118813142	330	*	3.696	5.74818	2.56989	Promoter (1-2kb)	12	118814358	118855840	41483	1	64426	uc001twz.3	-1216	ENSG00000111707	SUDS3	SDS3 homolog, SIN3A corepressor complex component
9610	chr12	122961698	122961897	200	*	3.696	5.74818	2.56989	Promoter (1-2kb)	12	122956146	122963080	6935	2	55596	uc001ucl.3	1183	ENSG00000033030	ZCCHC8	zinc finger CCHC-type containing 8
9615	chr12	123271254	123271453	200	*	3.696	5.74818	2.56989	Promoter (1-2kb)	12	123273305	123311927	38623	1	84660	uc021rfn.1	-1852	ENSG00000130783	CCDC62	coiled-coil domain containing 62
10053	chr13	41497018	41497217	200	*	3.696	5.74818	2.56989	Promoter (1-2kb)	13	41486025	41495910	9886	2	283507	uc001uxq.3	-1108	ENSG00000239827	SUGT1P3	SUGT1 pseudogene 3
10111	chr13	44359528	44359727	200	*	3.696	5.74818	2.56989	Promoter (1-2kb)	13	43787666	44361116	573451	2	55068	uc001uzb.4	1389	ENSG00000120658	ENOX1	ecto-NOX disulfide-thiol exchanger 1
10292	chr13	57719957	57720156	200	*	3.696	5.74818	2.56989	Promoter (1-2kb)	13	57721622	57724643	3022	1	729246	uc010the.1	-1466	ENSG00000227151	PRR20D	proline rich 20D
10293	chr13	57726527	57726726	200	*	3.696	5.74818	2.56989	Promoter (1-2kb)	13	57728195	57731216	3022	1	729246	uc010thf.1	-1469	ENSG00000227151	PRR20D	proline rich 20D
10294	chr13	57733100	57733299	200	*	3.696	5.74818	2.56989	Promoter (1-2kb)	13	57734766	57737787	3022	1	729233	uc010thg.1	-1467	ENSG00000204918	PRR20B	proline rich 20B
10295	chr13	57739671	57739870	200	*	3.696	5.74818	2.56989	Promoter (1-2kb)	13	57741331	57744352	3022	1	729250	uc010thh.1	-1461	ENSG00000234278	PRR20E	proline rich 20E
11050	chr13	113700398	113700597	200	*	3.696	5.74818	2.56989	Promoter (1-2kb)	13	113698969	113741770	42802	1	23263	uc001vst.1	1429	ENSG00000126217	MCF2L	MCF.2 cell line derived transforming sequence like
11156	chr14	21621990	21622189	200	*	3.696	5.74818	2.56989	Promoter (1-2kb)	14	21623096	21624184	1089	2	390445	uc010tlp.2	1995	ENSG00000169327	OR5AU1	olfactory receptor family 5 subfamily AU member 1
11195	chr14	24900476	24900675	200	*	3.696	5.74818	2.56989	Promoter (1-2kb)	14	24899160	24910547	11388	1	23351	uc010alw.3	1316	ENSG00000100441	KHNYN	KH and NYN domain containing
11429	chr14	38727101	38727300	200	*	3.696	5.74818	2.56989	Promoter (1-2kb)	14	38723205	38725575	2371	2	161198	uc001wum.2	-1526	ENSG00000176435	CLEC14A	C-type lectin domain containing 14A
11681	chr14	50475329	50475528	200	*	3.696	5.74818	2.56989	Promoter (1-2kb)	14	50448430	50474238	25809	2	283551	uc001wxi.1	-1091	ENSG00000214900	LINC01588	long intergenic non-protein coding RNA 1588
12611	chr15	29095520	29095719	200	*	3.696	5.74818	2.56989	Promoter (1-2kb)	15	29090107	29093821	3715	2	728310	uc010uar.2	-1699	ENSG00000261649	GOLGA6L7	golgin A6 family like 7
12792	chr15	41223359	41223558	200	*	3.696	5.74818	2.56989	Promoter (1-2kb)	15	41221531	41231258	9728	1	54567	uc001zng.2	1828	ENSG00000128917	DLL4	delta like canonical Notch ligand 4
13098	chr15	60294366	60294565	200	*	3.696	5.74818	2.56989	Promoter (1-2kb)	15	60296421	60298142	1722	1	27023	uc002agj.1	-1856	ENSG00000171956	FOXB1	forkhead box B1
13160	chr15	65111750	65111949	200	*	3.696	5.74818	2.56989	Promoter (1-2kb)	15	65107833	65113480	5648	2	80119	uc002anr.2	1531	ENSG00000140451	PIF1	PIF1 5'-to-3' DNA helicase
13664	chr15	99646809	99647008	200	*	3.696	5.74818	2.56989	Promoter (1-2kb)	15	99645286	99675800	30515	1	23336	uc002buq.3	1523	ENSG00000182253	SYNM	synemin
13719	chr16	63475	63674	200	*	3.696	5.74818	2.56989	Promoter (1-2kb)	16	61555	64090	2536	1	100287029	uc010bqm.2	1920	ENSG00000233614	DDX11L10	DEAD/H-box helicase 11 like 10
13739	chr16	1523092	1523291	200	*	3.696	5.74818	2.56989	Promoter (1-2kb)	16	1494934	1525085	30152	2	1186	uc002clv.3	1794	ENSG00000103249	CLCN7	chloride voltage-gated channel 7
13898	chr16	15019843	15020042	200	*	3.696	5.74818	2.56989	Promoter (1-2kb)	16	15021064	15045931	24868	1	9284	uc002dcx.4	-1022	ENSG00000183426	NPIPA1	nuclear pore complex interacting protein family member A1
14110	chr16	28701335	28701534	200	*	3.696	5.74818	2.56989	Promoter (1-2kb)	16	28699879	28747053	47175	1	8663	uc010byi.3	1456	ENSG00000184110	EIF3C	eukaryotic translation initiation factor 3 subunit C
14575	chr16	65395693	65395892	200	*	3.696	5.74818	2.56989	Promoter (1-2kb)	16	65318402	65397711	79310	2	283867	uc010cdo.1	1819	ENSG00000261742	LINC00922	long intergenic non-protein coding RNA 922
14638	chr16	70258445	70258644	200	*	3.696	5.74818	2.56989	Promoter (1-2kb)	16	70253484	70259936	6453	2	100506060	uc002eyl.1	1292	ENSG00000261556	SMG1P7	SMG1 pseudogene 7
14643	chr16	70721582	70721781	200	*	3.696	5.74818	2.56989	Promoter (1-2kb)	16	70695107	70719954	24848	2	92154	uc002ezj.3	-1628	ENSG00000132613	MTSS1L	MTSS1L, I-BAR domain containing
14723	chr16	75591547	75591746	200	*	3.696	5.74818	2.56989	Promoter (1-2kb)	16	75572015	75590184	18170	2	79583	uc002fem.4	-1363	ENSG00000205084	TMEM231	transmembrane protein 231
14784	chr16	81215983	81216182	200	*	3.696	5.74818	2.56989	Promoter (1-2kb)	16	81204820	81214934	10115	2	114780	uc002fgl.1	-1049	ENSG00000166473	PKD1L2	polycystin 1 like 2 (gene/pseudogene)
14884	chr16	89572978	89573433	456	*	3.696	5.74818	2.56989	Promoter (1-2kb)	16	89574805	89604129	29325	1	6687	uc002fni.3	-1372	ENSG00000197912	SPG7	SPG7, paraplegin matrix AAA peptidase subunit
14980	chr17	4980147	4980346	200	*	3.696	5.74818	2.56989	Promoter (1-2kb)	17	4981754	4999669	17916	1	124961	uc002gaq.3	-1408	ENSG00000180787	ZFP3	ZFP3 zinc finger protein
15034	chr17	11143119	11143318	200	*	3.696	5.74818	2.56989	Promoter (1-2kb)	17	11144740	11467380	322641	1	388336	uc002gna.4	-1422	ENSG00000188803	SHISA6	shisa family member 6
15085	chr17	15548038	15548237	200	*	3.696	5.74818	2.56989	Promoter (1-2kb)	17	15531280	15546225	14946	2	10626	uc002gow.3	-1813	ENSG00000221926	TRIM16	tripartite motif containing 16
15098	chr17	16320368	16320567	200	*	3.696	5.74818	2.56989	Promoter (1-2kb)	17	16318856	16340317	21462	1	51393	uc002gpz.4	1512	ENSG00000187688	TRPV2	transient receptor potential cation channel subfamily V member 2
15121	chr17	18623581	18623780	200	*	3.696	5.74818	2.56989	Promoter (1-2kb)	17	18625402	18639431	14030	1	147166	uc002gui.1	-1622	ENSG00000108448	TRIM16L	tripartite motif containing 16 like
15139	chr17	19616211	19616410	200	*	3.696	5.74818	2.56989	Promoter (1-2kb)	17	19606405	19618191	11787	2	146802	uc010cqt.1	1781	ENSG00000180638	SLC47A2	solute carrier family 47 member 2
15144	chr17	19978151	19978398	248	*	3.696	5.74818	2.56989	Promoter (1-2kb)	17	19976910	20142743	165834	1	92521	uc010cqx.3	1241	ENSG00000128487	SPECC1	sperm antigen with calponin homology and coiled-coil domains 1
15215	chr17	27043444	27043643	200	*	3.696	5.74818	2.56989	Promoter (1-2kb)	17	27043011	27044908	1898	2	100861437	uc031qzq.1	1265	NA	NA	NA
15252	chr17	29300373	29300572	200	*	3.696	5.74818	2.56989	Promoter (1-2kb)	17	29302353	29303017	665	1	503645	uc002hgc.3	-1781	ENSG00000264743	DPRXP4	divergent-paired related homeobox pseudogene 4
15341	chr17	34589703	34590079	377	*	3.696	5.74818	2.56989	Promoter (1-2kb)	17	34581085	34592032	10948	2	414060	uc002hlk.2	1953	ENSG00000278299	TBC1D3C	TBC1 domain family member 3C
15356	chr17	34754714	34755090	377	*	3.696	5.74818	2.56989	Promoter (1-2kb)	17	34745936	34756219	10284	2	729877	uc002hmb.2	1129	ENSG00000274226	TBC1D3H	TBC1 domain family member 3H
15362	chr17	34804182	34804381	200	*	3.696	5.74818	2.56989	Promoter (1-2kb)	17	34745936	34806015	60080	2	729877	uc021tvh.1	1634	ENSG00000274226	TBC1D3H	TBC1 domain family member 3H
15368	chr17	35848739	35848938	200	*	3.696	5.74818	2.56989	Promoter (1-2kb)	17	35849951	35873588	23638	1	11072	uc002hnx.2	-1013	ENSG00000276023	DUSP14	dual specificity phosphatase 14
15421	chr17	39344785	39345028	244	*	3.696	5.74818	2.56989	Promoter (1-2kb)	17	39346139	39346891	753	1	728318	uc021txf.1	-1111	ENSG00000240542	KRTAP9-1	keratin associated protein 9-1
15443	chr17	41741169	41741368	200	*	3.696	5.74818	2.56989	Promoter (1-2kb)	17	41717758	41739262	21505	2	4222	uc002ieb.3	-1907	ENSG00000005102	MEOX1	mesenchyme homeobox 1
15454	chr17	42423945	42424144	200	*	3.696	5.74818	2.56989	Promoter (1-2kb)	17	42422491	42430470	7980	1	2896	uc002igp.1	1454	ENSG00000030582	GRN	granulin precursor
15476	chr17	44401505	44401704	200	*	3.696	5.74818	2.56989	Promoter (1-2kb)	17	44400305	44409347	9043	1	9884	uc031rch.1	1200	ENSG00000176681	LRRC37A	leucine rich repeat containing 37A
15482	chr17	44619360	44619559	200	*	3.696	5.74818	2.56989	Promoter (1-2kb)	17	44618159	44627209	9051	1	474170	uc031rcx.1	1201	ENSG00000238083	LRRC37A2	leucine rich repeat containing 37 member A2
15502	chr17	47020792	47020991	200	*	3.696	5.74818	2.56989	Promoter (1-2kb)	17	47007459	47022154	14696	2	11267	uc002ioj.3	1163	ENSG00000159210	SNF8	SNF8, ESCRT-II complex subunit
15665	chr17	61849652	61849851	200	*	3.696	5.74818	2.56989	Promoter (1-2kb)	17	61822610	61851088	28479	2	57003	uc002jbs.4	1237	ENSG00000108588	CCDC47	coiled-coil domain containing 47
15782	chr17	73660817	73661016	200	*	3.696	5.74818	2.56989	Promoter (1-2kb)	17	73622925	73662700	39776	2	9400	uc010dgk.3	1684	ENSG00000108469	RECQL5	RecQ like helicase 5
15806	chr17	76800589	76800788	200	*	3.696	5.74818	2.56989	Promoter (1-2kb)	17	76791735	76798617	6883	2	57602	uc002jvy.1	-1972	ENSG00000055483	USP36	ubiquitin specific peptidase 36
15831	chr17	80378923	80379122	200	*	3.696	5.74818	2.56989	Promoter (1-2kb)	17	80377625	80400516	22892	1	284004	uc002kew.3	1298	ENSG00000169660	HEXD	hexosaminidase D
16042	chr18	11855768	11855967	200	*	3.696	5.74818	2.56989	Promoter (1-2kb)	18	11857437	11885683	28247	1	2774	uc010wzt.2	-1470	ENSG00000141404	GNAL	G protein subunit alpha L
16425	chr18	39533892	39534091	200	*	3.696	5.74818	2.56989	Promoter (1-2kb)	18	39535199	39551404	16206	1	5289	uc002lao.3	-1108	ENSG00000078142	PIK3C3	phosphatidylinositol 3-kinase catalytic subunit type 3
17067	chr19	12474507	12474706	200	*	3.696	5.74818	2.56989	Promoter (1-2kb)	19	12460185	12476475	16291	2	79973	uc002mtr.1	1769	ENSG00000198342	ZNF442	zinc finger protein 442
17120	chr19	17391058	17391257	200	*	3.696	5.74818	2.56989	Promoter (1-2kb)	19	17392454	17398454	6001	1	126549	uc002nga.2	-1197	ENSG00000160117	ANKLE1	ankyrin repeat and LEM domain containing 1
17307	chr19	30300928	30301127	200	*	3.696	5.74818	2.56989	Promoter (1-2kb)	19	30302901	30315215	12315	1	898	uc002nsn.3	-1774	ENSG00000105173	CCNE1	cyclin E1
17414	chr19	36800243	36800713	471	*	3.696	5.74818	2.56989	Promoter (1-2kb)	19	36802245	36803570	1326	1	100134317	uc021utf.1	-1532	ENSG00000267053	LOC100134317	uncharacterized LOC100134317
17491	chr19	40946692	40946891	200	*	3.696	5.74818	2.56989	Promoter (1-2kb)	19	40946748	40948505	1758	2	29946	uc002onu.4	1614	ENSG00000167565	SERTAD3	SERTA domain containing 3
17549	chr19	44723870	44724069	200	*	3.696	5.74818	2.56989	Promoter (1-2kb)	19	44721944	44741421	19478	1	7770	uc010ejh.3	1926	ENSG00000131115	ZNF227	zinc finger protein 227
17557	chr19	45443513	45443712	200	*	3.696	5.74818	2.56989	Promoter (1-2kb)	19	45445495	45452822	7328	1	100533990	uc002pah.3	-1783	ENSG00000224916	APOC4-APOC2	APOC4-APOC2 readthrough (NMD candidate)
17561	chr19	46086224	46086423	200	*	3.696	5.74818	2.56989	Promoter (1-2kb)	19	46031025	46088122	57098	2	80207	uc002pcj.4	1699	ENSG00000125741	OPA3	OPA3, outer mitochondrial membrane lipid metabolism regulator
17564	chr19	46193320	46193565	246	*	3.696	5.74818	2.56989	Promoter (1-2kb)	19	46190712	46195443	4732	2	6633	uc002pcv.3	1878	ENSG00000125743	SNRPD2	small nuclear ribonucleoprotein D2 polypeptide
17653	chr19	49889495	49889694	200	*	3.696	5.74818	2.56989	Promoter (1-2kb)	19	49891475	49903062	11588	1	147872	uc002pnl.2	-1781	ENSG00000161609	CCDC155	coiled-coil domain containing 155
17706	chr19	51309015	51309214	200	*	3.696	5.74818	2.56989	Promoter (1-2kb)	19	51300961	51307974	7014	2	84798	uc002ptg.3	-1041	ENSG00000167747	C19orf48	chromosome 19 open reading frame 48
17732	chr19	53772716	53772915	200	*	3.696	5.74818	2.56989	Promoter (1-2kb)	19	53770013	53770918	906	2	317703	uc010ydu.2	-1798	ENSG00000228567	VN1R4	vomeronasal 1 receptor 4
17741	chr19	55248503	55248702	200	*	3.696	5.74818	2.56989	Promoter (1-2kb)	19	55249974	55264504	14531	1	3804	uc002qgx.3	-1272	ENSG00000243772	KIR2DL3	killer cell immunoglobulin like receptor, two Ig domains and long cytoplasmic tail 3
17744	chr19	55418729	55418928	200	*	3.696	5.74818	2.56989	Promoter (1-2kb)	19	55417508	55424439	6932	1	9437	uc010esj.2	1221	ENSG00000189430	NCR1	natural cytotoxicity triggering receptor 1
18702	chr2	68904617	68904816	200	*	3.696	5.74818	2.56989	Promoter (1-2kb)	2	68906746	69043443	136698	1	9938	uc010yqk.2	-1930	ENSG00000163219	ARHGAP25	Rho GTPase activating protein 25
19353	chr2	107504746	107504970	225	*	3.696	5.74818	2.56989	Promoter (1-2kb)	2	107429532	107503563	74032	2	84620	uc002tds.3	-1183	ENSG00000144057	ST6GAL2	ST6 beta-galactoside alpha-2,6-sialyltransferase 2
19421	chr2	111140386	111140585	200	*	3.696	5.74818	2.56989	Promoter (1-2kb)	2	111132686	111142113	9428	2	151009	uc010fjy.3	1528	NA	LINC01106	long intergenic non-protein coding RNA 1106
20392	chr2	172776876	172777075	200	*	3.696	5.74818	2.56989	Promoter (1-2kb)	2	172778935	172845768	66834	1	8520	uc010fqi.2	-1860	ENSG00000128708	HAT1	histone acetyltransferase 1
20834	chr2	201727863	201728062	200	*	3.696	5.74818	2.56989	Promoter (1-2kb)	2	201717732	201729284	11553	2	1195	uc010zhi.1	1222	ENSG00000013441	CLK1	CDC like kinase 1
21200	chr2	230137869	230138068	200	*	3.696	5.74818	2.56989	Promoter (1-2kb)	2	229888689	230136057	247369	2	55022	uc002vpu.4	-1812	ENSG00000153823	PID1	phosphotyrosine interaction domain containing 1
21238	chr2	233923605	233923948	344	*	3.696	5.74818	2.56989	Promoter (1-2kb)	2	233925036	234116549	191514	1	3635	uc010zmo.2	-1088	ENSG00000168918	INPP5D	inositol polyphosphate-5-phosphatase D
21298	chr2	238534866	238535065	200	*	3.696	5.74818	2.56989	Promoter (1-2kb)	2	238536224	238690290	154067	1	9208	uc002vxc.3	-1159	ENSG00000124831	LRRFIP1	LRR binding FLII interacting protein 1
21340	chr2	241562740	241562939	200	*	3.696	5.74818	2.56989	Promoter (1-2kb)	2	241564662	241570676	6015	1	2859	uc021vze.1	-1723	ENSG00000178623	GPR35	G protein-coupled receptor 35
21457	chr20	9051570	9051769	200	*	3.696	5.74818	2.56989	Promoter (1-2kb)	20	9049701	9461462	411762	1	5332	uc010gbx.3	1869	ENSG00000101333	PLCB4	phospholipase C beta 4
21772	chr20	34205265	34205464	200	*	3.696	5.74818	2.56989	Promoter (1-2kb)	20	34203885	34208965	5081	1	6676	uc010zvi.1	1380	ENSG00000061656	SPAG4	sperm associated antigen 4
21780	chr20	34896144	34896386	243	*	3.696	5.74818	2.56989	Promoter (1-2kb)	20	34894303	35157040	262738	1	22839	uc002xff.3	1841	ENSG00000080845	DLGAP4	DLG associated protein 4
21897	chr20	44460825	44461024	200	*	3.696	5.74818	2.56989	Promoter (1-2kb)	20	44462470	44471914	9445	1	90203	uc002xps.1	-1446	ENSG00000124104	SNX21	sorting nexin family member 21
22045	chr20	56288529	56288803	275	*	3.696	5.74818	2.56989	Promoter (1-2kb)	20	56223448	56286592	63145	2	56937	uc002xyt.4	-1937	ENSG00000124225	PMEPA1	prostate transmembrane protein, androgen induced 1
22088	chr20	60906234	60906433	200	*	3.696	5.74818	2.56989	Promoter (1-2kb)	20	60907543	60907613	71	2	100616340	uc021wfx.2	1180	ENSG00000284074	MIR4758	microRNA 4758
22521	chr21	33763240	33763439	200	*	3.696	5.74818	2.56989	Promoter (1-2kb)	21	33683330	33765312	81983	2	9875	uc002ypn.2	1873	ENSG00000142207	URB1	URB1 ribosome biogenesis homolog
22626	chr21	42793776	42793975	200	*	3.696	5.74818	2.56989	Promoter (1-2kb)	21	42792520	42831141	38622	1	4599	uc002yzh.3	1256	ENSG00000157601	MX1	MX dynamin like GTPase 1
22628	chr21	43620853	43621052	200	*	3.696	5.74818	2.56989	Promoter (1-2kb)	21	43619799	43717354	97556	1	9619	uc002zan.3	1054	ENSG00000160179	ABCG1	ATP binding cassette subfamily G member 1
22638	chr21	45233807	45234006	200	*	3.696	5.74818	2.56989	Promoter (1-2kb)	21	45225639	45232448	6810	2	284837	uc002zdu.2	-1359	ENSG00000215458	AATBC	apoptosis associated transcript in bladder cancer
22639	chr21	45504428	45504627	200	*	3.696	5.74818	2.56989	Promoter (1-2kb)	21	45502669	45526432	23764	1	7109	uc011afa.2	1759	ENSG00000160218	TRAPPC10	trafficking protein particle complex 10
22653	chr21	46923049	46923257	209	*	3.696	5.74818	2.56989	Promoter (1-2kb)	21	46924330	46933634	9305	1	80781	uc002zhj.3	-1073	ENSG00000182871	COL18A1	collagen type XVIII alpha 1 chain
22715	chr22	18041150	18041364	215	*	3.696	5.74818	2.56989	Promoter (1-2kb)	22	18043183	18071361	28179	1	83733	uc010gqx.3	-1819	ENSG00000182902	SLC25A18	solute carrier family 25 member 18
22842	chr22	22650292	22650491	200	*	3.696	5.74818	2.56989	Promoter (1-2kb)	22	22652463	22664058	11596	1	96610	uc010gto.3	-1972	NA	BMS1P20	BMS1, ribosome biogenesis factor pseudogene 20
22956	chr22	30791320	30791519	200	*	3.696	5.74818	2.56989	Promoter (1-2kb)	22	30792930	30812964	20035	1	23541	uc003ahq.3	-1411	ENSG00000100003	SEC14L2	SEC14 like lipid binding 2
23019	chr22	35797507	35797859	353	*	3.696	5.74818	2.56989	Promoter (1-2kb)	22	35796116	35820495	24380	1	4174	uc003anv.4	1391	ENSG00000100297	MCM5	minichromosome maintenance complex component 5
23062	chr22	39995368	39995627	260	*	3.696	5.74818	2.56989	Promoter (1-2kb)	22	39994156	40081215	87060	1	8911	uc003ayf.3	1212	ENSG00000100346	CACNA1I	calcium voltage-gated channel subunit alpha1 I
23157	chr22	50966021	50966220	200	*	3.696	5.74818	2.56989	Promoter (1-2kb)	22	50961997	50964905	2909	2	9997	uc021wsa.1	-1116	ENSG00000130489	SCO2	SCO2, cytochrome c oxidase assembly protein
23393	chr3	17742706	17742934	229	*	3.696	5.74818	2.56989	Promoter (1-2kb)	3	17198654	17741512	542859	2	9779	uc010hev.3	-1194	ENSG00000131374	TBC1D5	TBC1 domain family member 5
23633	chr3	32725114	32725313	200	*	3.696	5.74818	2.56989	Promoter (1-2kb)	3	32726637	32804803	78167	1	25904	uc011axi.2	-1324	ENSG00000182973	CNOT10	CCR4-NOT transcription complex subunit 10
23697	chr3	37052007	37052206	200	*	3.696	5.74818	2.56989	Promoter (1-2kb)	3	37053502	37067498	13997	1	4292	uc010hgg.1	-1296	ENSG00000076242	MLH1	mutL homolog 1
23746	chr3	40516648	40516847	200	*	3.696	5.74818	2.56989	Promoter (1-2kb)	3	40518604	40531728	13125	1	285267	uc003ckj.3	-1757	ENSG00000177873	ZNF619	zinc finger protein 619
23869	chr3	49965895	49966094	200	*	3.696	5.74818	2.56989	Promoter (1-2kb)	3	49946302	49967445	21144	2	84315	uc003cxz.3	1351	ENSG00000164077	MON1A	MON1 homolog A, secretory trafficking associated
24131	chr3	69297410	69297609	200	*	3.696	5.74818	2.56989	Promoter (1-2kb)	3	69219146	69299308	80163	2	23150	uc011bga.1	1699	ENSG00000114541	FRMD4B	FERM domain containing 4B
24925	chr3	118960893	118961092	200	*	3.696	5.74818	2.56989	Promoter (1-2kb)	3	118935087	118959752	24666	2	8702	uc011biy.2	-1141	ENSG00000121578	B4GALT4	beta-1,4-galactosyltransferase 4
25041	chr3	127311314	127311513	200	*	3.696	5.74818	2.56989	Promoter (1-2kb)	3	127291907	127309602	17696	2	131601	uc010hsk.3	-1712	ENSG00000163870	TPRA1	transmembrane protein adipocyte associated 1
25151	chr3	134095982	134096181	200	*	3.696	5.74818	2.56989	Promoter (1-2kb)	3	134074190	134094259	20070	2	51421	uc003eqf.2	-1723	ENSG00000114019	AMOTL2	angiomotin like 2
25399	chr3	150271731	150271930	200	*	3.696	5.74818	2.56989	Promoter (1-2kb)	3	150270143	150303803	33661	1	83939	uc003eyd.3	1588	ENSG00000144895	EIF2A	eukaryotic translation initiation factor 2A
26112	chr3	194121515	194121847	333	*	3.696	5.74818	2.56989	Promoter (1-2kb)	3	194115550	194119995	4446	2	2814	uc003ftv.1	-1520	ENSG00000178732	GP5	glycoprotein V platelet
27470	chr4	70628356	70628555	200	*	3.696	5.74818	2.56989	Promoter (1-2kb)	4	70592686	70626430	33745	2	27284	uc003hen.3	-1926	ENSG00000173597	SULT1B1	sulfotransferase family 1B member 1
27997	chr4	100872651	100872850	200	*	3.696	5.74818	2.56989	Promoter (1-2kb)	4	100871636	100873620	1985	1	256880	uc003hvp.1	1015	ENSG00000245322	LOC256880	uncharacterized LOC256880
28418	chr4	123655030	123655229	200	*	3.696	5.74818	2.56989	Promoter (1-2kb)	4	123653857	123666098	12242	1	166379	uc021xrm.1	1173	ENSG00000181004	BBS12	Bardet-Biedl syndrome 12
28713	chr4	140220754	140220953	200	*	3.696	5.74818	2.56989	Promoter (1-2kb)	4	140211071	140222364	11294	2	4717	uc003ihs.3	1411	ENSG00000109390	NDUFC1	NADH:ubiquinone oxidoreductase subunit C1
28925	chr4	153454039	153454238	200	*	3.696	5.74818	2.56989	Promoter (1-2kb)	4	153242410	153456185	213776	2	55294	uc003ims.3	1947	ENSG00000109670	FBXW7	F-box and WD repeat domain containing 7
29318	chr4	176924864	176925063	200	*	3.696	5.74818	2.56989	Promoter (1-2kb)	4	176554088	176923842	369755	2	2823	uc031shy.1	-1022	ENSG00000150625	GPM6A	glycoprotein M6A
29513	chr4	190993846	190994296	451	*	3.696	5.74818	2.56989	Promoter (1-2kb)	4	190995583	190996962	1380	1	26583	uc031sif.1	-1287	NA	DUX4L8	double homeobox 4 like 8
29524	chr4	191003994	191004193	200	*	3.696	5.74818	2.56989	Promoter (1-2kb)	4	191005384	191010142	4759	1	653545	uc011clk.2	-1191	NA	DUX4L5	double homeobox 4 like 5
29534	chr4	191010216	191010481	266	*	3.696	5.74818	2.56989	Promoter (1-2kb)	4	191012063	191013442	1380	1	26583	uc031sih.1	-1582	NA	DUX4L8	double homeobox 4 like 8
29727	chr5	10443445	10443664	220	*	3.696	5.74818	2.56989	Promoter (1-2kb)	5	10441974	10465138	23165	1	83853	uc021xwo.1	1471	ENSG00000145491	ROPN1L	rhophilin associated tail protein 1 like
30145	chr5	35084997	35085196	200	*	3.696	5.74818	2.56989	Promoter (1-2kb)	5	35068318	35086442	18125	2	5618	uc010iuw.1	1246	ENSG00000113494	PRLR	prolactin receptor
30250	chr5	40831304	40831654	351	*	3.696	5.74818	2.56989	Promoter (1-2kb)	5	40832758	40832837	80	2	619564	uc003jmf.1	1183	ENSG00000212296	SNORD72	small nucleolar RNA, C/D box 72
30840	chr5	69523062	69523261	200	*	3.696	5.74818	2.56989	Promoter (1-2kb)	5	69423290	69521622	98333	2	11039	uc021yaa.1	-1440	NA	SMA4	glucuronidase beta pseudogene
31631	chr5	110076410	110076609	200	*	3.696	5.74818	2.56989	Promoter (1-2kb)	5	110074754	110098484	23731	1	91137	uc003koz.3	1656	ENSG00000164209	SLC25A46	solute carrier family 25 member 46
32032	chr5	134095725	134095924	200	*	3.696	5.74818	2.56989	Promoter (1-2kb)	5	134094461	134166812	72352	1	9879	uc003kzw.3	1264	ENSG00000145833	DDX46	DEAD-box helicase 46
32118	chr5	141390207	141390406	200	*	3.696	5.74818	2.56989	Promoter (1-2kb)	5	141380234	141392359	12126	2	10007	uc003lmf.4	1953	ENSG00000113552	GNPDA1	glucosamine-6-phosphate deaminase 1
32393	chr5	156363941	156364140	200	*	3.696	5.74818	2.56989	Promoter (1-2kb)	5	156346293	156362660	16368	2	91937	uc003lwg.2	-1281	ENSG00000145850	TIMD4	T cell immunoglobulin and mucin domain containing 4
32680	chr5	175666598	175666797	200	*	3.696	5.74818	2.56989	Promoter (1-2kb)	5	175665370	175772990	107621	1	375484	uc003mdt.4	1228	ENSG00000170085	SIMC1	SUMO interacting motifs containing 1
32705	chr5	177097865	177098064	200	*	3.696	5.74818	2.56989	Promoter (1-2kb)	5	177045501	177099278	53778	2	202181	uc011dgb.1	1214	NA	LOC202181	SUMO interacting motifs containing 1 pseudogene
32736	chr5	178449409	178449608	200	*	3.696	5.74818	2.56989	Promoter (1-2kb)	5	178450776	178461388	10613	1	345462	uc003mjt.4	-1168	ENSG00000234284	ZNF879	zinc finger protein 879
32772	chr5	180427538	180427737	200	*	3.696	5.74818	2.56989	Promoter (1-2kb)	5	180429672	180433727	4056	1	10917	uc010jlp.3	-1935	ENSG00000168903	BTNL3	butyrophilin like 3
33230	chr6	32710681	32710880	200	*	3.696	5.74818	2.56989	Promoter (1-2kb)	6	32709163	32714664	5502	1	3118	uc003obx.3	1518	ENSG00000237541	HLA-DQA2	major histocompatibility complex, class II, DQ alpha 2
33237	chr6	33044739	33044938	200	*	3.696	5.74818	2.56989	Promoter (1-2kb)	6	33043703	33057473	13771	1	3115	uc011dqo.2	1036	ENSG00000223865	HLA-DPB1	major histocompatibility complex, class II, DP beta 1
33267	chr6	36096417	36096616	200	*	3.696	5.74818	2.56989	Promoter (1-2kb)	6	36098261	36112301	14041	1	5603	uc003ols.4	-1645	ENSG00000156711	MAPK13	mitogen-activated protein kinase 13
33327	chr6	42420981	42421180	200	*	3.696	5.74818	2.56989	Promoter (1-2kb)	6	42237237	42419865	182629	2	55809	uc010jxu.1	-1116	ENSG00000124496	TRERF1	transcriptional regulating factor 1
33346	chr6	44308841	44309040	200	*	3.696	5.74818	2.56989	Promoter (1-2kb)	6	44310397	44344904	34508	1	221409	uc021yzz.1	-1357	ENSG00000249481	SPATS1	spermatogenesis associated serine rich 1
34117	chr6	88037332	88037531	200	*	3.696	5.74818	2.56989	Promoter (1-2kb)	6	87992697	88038996	46300	2	375519	uc003plo.2	1465	ENSG00000164411	GJB7	gap junction protein beta 7
34144	chr6	89938859	89939058	200	*	3.696	5.74818	2.56989	Promoter (1-2kb)	6	89887223	89941007	53785	2	2569	uc031spe.1	1949	ENSG00000146276	GABRR1	gamma-aminobutyric acid type A receptor rho1 subunit
34516	chr6	111690291	111690490	200	*	3.696	5.74818	2.56989	Promoter (1-2kb)	6	111632272	111689231	56960	2	5980	uc003pva.1	-1060	ENSG00000009413	REV3L	REV3 like, DNA directed polymerase zeta catalytic subunit
34754	chr6	124123410	124123609	200	*	3.696	5.74818	2.56989	Promoter (1-2kb)	6	124125069	124604288	479220	1	154215	uc010kep.1	-1460	ENSG00000188580	NKAIN2	sodium/potassium transporting ATPase interacting 2
35300	chr6	163747425	163747624	200	*	3.696	5.74818	2.56989	Promoter (1-2kb)	6	163731017	163745505	14489	2	285796	uc011egh.2	-1920	ENSG00000281692	PACRG-AS1	PACRG antisense RNA 1
35350	chr6	166839044	166839243	200	*	3.696	5.74818	2.56989	Promoter (1-2kb)	6	166822854	166837464	14611	2	6196	uc010kkk.1	-1580	ENSG00000071242	RPS6KA2	ribosomal protein S6 kinase A2
35366	chr6	168417003	168417202	200	*	3.696	5.74818	2.56989	Promoter (1-2kb)	6	168418553	168445769	27217	1	3834	uc003qwk.1	-1351	ENSG00000125337	KIF25	kinesin family member 25
35388	chr6	170895033	170895232	200	*	3.696	5.74818	2.56989	Promoter (1-2kb)	6	170890835	170893780	2946	2	5134	uc021ziq.1	-1253	ENSG00000071994	PDCD2	programmed cell death 2
36383	chr7	66203716	66203915	200	*	3.696	5.74818	2.56989	Promoter (1-2kb)	7	66204983	66276448	71466	1	27342	uc003tvh.3	-1068	ENSG00000154710	RABGEF1	RAB guanine nucleotide exchange factor 1
36442	chr7	72498764	72498963	200	*	3.696	5.74818	2.56989	Promoter (1-2kb)	7	72490260	72500309	10050	2	389517	uc011keo.2	1346	NA	NA	NA
36484	chr7	74979249	74979448	200	*	3.696	5.74818	2.56989	Promoter (1-2kb)	7	74942617	74981240	38624	2	5380	uc003uco.1	1792	NA	PMS2P2	PMS1 homolog 2, mismatch repair system component pseudogene 2
36495	chr7	75369892	75370091	200	*	3.696	5.74818	2.56989	Promoter (1-2kb)	7	75162619	75368283	205665	2	3092	uc011kfz.2	-1609	ENSG00000127946	HIP1	huntingtin interacting protein 1
37397	chr7	138147232	138147431	200	*	3.696	5.74818	2.56989	Promoter (1-2kb)	7	138145810	138255748	109939	1	8805	uc022amn.1	1422	ENSG00000122779	TRIM24	tripartite motif containing 24
37481	chr7	143985096	143985295	200	*	3.696	5.74818	2.56989	Promoter (1-2kb)	7	143956089	143984071	27983	2	728377	uc003wef.3	-1025	ENSG00000204959	ARHGEF34P	Rho guanine nucleotide exchange factor 34, pseudogene
37561	chr7	148960630	148960859	230	*	3.696	5.74818	2.56989	Promoter (1-2kb)	7	148959262	148994403	35142	1	155060	uc003wfr.4	1368	ENSG00000244560	LOC155060	AI894139 pseudogene
37583	chr7	151218400	151218599	200	*	3.696	5.74818	2.56989	Promoter (1-2kb)	7	151163098	151217010	53913	2	6009	uc003wkh.1	-1390	ENSG00000106615	RHEB	Ras homolog, mTORC1 binding
37861	chr8	11187145	11187344	200	*	3.696	5.74818	2.56989	Promoter (1-2kb)	8	11188495	11189695	1201	1	83650	uc003wtp.1	-1151	ENSG00000177710	SLC35G5	solute carrier family 35 member G5
37882	chr8	12238640	12238839	200	*	3.696	5.74818	2.56989	Promoter (1-2kb)	8	12236776	12237298	523	2	649352	uc031tai.1	-1342	NA	LOC649352	ubiquitin carboxyl-terminal hydrolase 17-like protein 2-like
37997	chr8	23083816	23084015	200	*	3.696	5.74818	2.56989	Promoter (1-2kb)	8	23082734	23088439	5706	1	389641	uc003xdb.1	1082	ENSG00000246582	LOC389641	uncharacterized LOC389641
41665	chr9	91934903	91935102	200	*	3.696	5.74818	2.56989	Promoter (1-2kb)	9	91933766	91974561	40796	1	79048	uc011ltl.1	1137	ENSG00000187742	SECISBP2	SECIS binding protein 2
41717	chr9	95994492	95994691	200	*	3.696	5.74818	2.56989	Promoter (1-2kb)	9	95993170	96010116	16947	1	65268	uc010mrd.1	1322	ENSG00000165238	WNK2	WNK lysine deficient protein kinase 2
41768	chr9	99144077	99144276	200	*	3.696	5.74818	2.56989	Promoter (1-2kb)	9	99075726	99145992	70267	2	11046	uc010msd.3	1716	ENSG00000130958	SLC35D2	solute carrier family 35 member D2
41792	chr9	100172658	100172857	200	*	3.696	5.74818	2.56989	Promoter (1-2kb)	9	100174302	100258405	84104	1	23424	uc004axj.3	-1445	ENSG00000196116	TDRD7	tudor domain containing 7
41939	chr9	108339187	108339413	227	*	3.696	5.74818	2.56989	Promoter (1-2kb)	9	108337226	108403399	66174	1	2218	uc010mtm.3	1961	ENSG00000106692	FKTN	fukutin
42055	chr9	116113630	116113829	200	*	3.696	5.74818	2.56989	Promoter (1-2kb)	9	116111812	116133513	21702	1	54836	uc010muw.3	1818	ENSG00000119411	BSPRY	B-box and SPRY domain containing
42056	chr9	116165568	116165805	238	*	3.696	5.74818	2.56989	Promoter (1-2kb)	9	116148592	116163618	15027	2	210	uc011lxf.2	-1950	ENSG00000148218	ALAD	aminolevulinate dehydratase
42213	chr9	130680585	130680957	373	*	3.696	5.74818	2.56989	Promoter (1-2kb)	9	130670165	130679305	9141	2	27090	uc004bst.3	-1280	ENSG00000136840	ST6GALNAC4	ST6 N-acetylgalactosaminide alpha-2,6-sialyltransferase 4
42215	chr9	130861791	130861990	200	*	3.696	5.74818	2.56989	Promoter (1-2kb)	9	130860761	130871537	10777	1	114789	uc004btf.4	1030	ENSG00000148339	SLC25A25	solute carrier family 25 member 25
42224	chr9	131792482	131792681	200	*	3.696	5.74818	2.56989	Promoter (1-2kb)	9	131770313	131790579	20267	2	56904	uc004bww.3	-1903	ENSG00000148341	SH3GLB2	SH3 domain containing GRB2 like, endophilin B2
42255	chr9	136429061	136429260	200	*	3.696	5.74818	2.56989	Promoter (1-2kb)	9	136430400	136440641	10242	1	9719	uc004cej.3	-1140	ENSG00000197859	ADAMTSL2	ADAMTS like 2
42276	chr9	138985389	138985638	250	*	3.696	5.74818	2.56989	Promoter (1-2kb)	9	138898383	138987131	88749	2	138151	uc004cgv.4	1493	ENSG00000148411	NACC2	NACC family member 2
42278	chr9	139138955	139139154	200	*	3.696	5.74818	2.56989	Promoter (1-2kb)	9	139098182	139137687	39506	2	169714	uc010nbi.2	-1268	ENSG00000165661	QSOX2	quiescin sulfhydryl oxidase 2
42398	chrUn_gl000228	101145	101580	436	*	3.696	5.74818	2.56989	Promoter (1-2kb)	72	102590	103969	1380	1	728410	uc031tgp.1	-1010	NA	DUX4L2	double homeobox 4 like 2
42408	chrUn_gl000228	110374	110604	231	*	3.696	5.74818	2.56989	Promoter (1-2kb)	72	109202	110581	1380	1	22947	uc031tgr.1	1172	NA	DUX4L1	double homeobox 4 like 1
42435	chrX	1657651	1657850	200	*	3.696	5.74818	2.56989	Promoter (1-2kb)	23	1314887	1656037	341151	2	64109	uc022brt.1	-1614	ENSG00000205755	CRLF2	cytokine receptor like factor 2
42503	chrX	8434847	8435046	200	*	3.696	5.74818	2.56989	Promoter (1-2kb)	23	8433346	8434346	1001	1	425054	uc004csd.1	1501	ENSG00000205642	VCX3B	variable charge X-linked 3B
43995	chrX	101974143	101974342	200	*	3.696	5.74818	2.56989	Promoter (1-2kb)	23	101975642	102007369	31728	1	80823	uc004ejo.3	-1300	ENSG00000198908	BHLHB9	basic helix-loop-helix family member b9
44452	chrX	128923098	128923297	200	*	3.696	5.74818	2.56989	Promoter (1-2kb)	23	128921951	128928745	6795	1	54440	uc011muo.1	1147	ENSG00000122122	SASH3	SAM and SH3 domain containing 3
44538	chrX	134168277	134168476	200	*	3.696	5.74818	2.56989	Promoter (1-2kb)	23	134166333	134167575	1243	1	8933	uc004eyd.3	1944	ENSG00000134590	RTL8C	retrotransposon Gag like 8C
44560	chrX	135381340	135381539	200	*	3.696	5.74818	2.56989	Promoter (1-2kb)	23	135383122	135499047	115926	1	139378	uc004ezu.1	-1583	ENSG00000156920	ADGRG4	adhesion G protein-coupled receptor G4
44780	chrX	152988170	152988369	200	*	3.696	5.74818	2.56989	Promoter (1-2kb)	23	152965947	152989556	23610	2	10134	uc004fid.3	1187	ENSG00000185825	BCAP31	B cell receptor associated protein 31
44783	chrX	153165819	153166018	200	*	3.696	5.74818	2.56989	Promoter (1-2kb)	23	153167985	153172620	4636	1	554	uc004fjg.4	-1967	ENSG00000126895	AVPR2	arginine vasopressin receptor 2
44839	chrY	1685122	1685321	200	*	3.696	5.74818	2.56989	Promoter (1-2kb)	24	1684026	1711974	27949	1	438	uc004fpr.3	1096	ENSG00000196433	ASMT	acetylserotonin O-methyltransferase
44941	chrY	9174436	9174635	200	*	3.696	5.74818	2.56989	Promoter (1-2kb)	24	9167489	9172441	4953	2	252951	uc004frm.3	-1995	ENSG00000232808	TTTY20	testis-specific transcript, Y-linked 20
44971	chrY	9305607	9305806	200	*	3.696	5.74818	2.56989	Promoter (1-2kb)	24	9304564	9347389	42826	1	7258	uc010nwp.1	1043	ENSG00000258992	TSPY1	testis specific protein Y-linked 1
44978	chrY	9324239	9324438	200	*	3.696	5.74818	2.56989	Promoter (1-2kb)	24	9316662	9322271	5610	2	100289150	uc031tkw.1	-1968	ENSG00000225516	FAM197Y5	family with sequence similarity 197 Y-linked member 5
44995	chrY	9366532	9366731	200	*	3.696	5.74818	2.56989	Promoter (1-2kb)	24	9365489	9368285	2797	1	728137	uc004fsf.3	1043	ENSG00000228927	TSPY3	testis specific protein Y-linked 3
19	chr1	140791	140990	200	*	3.696	5.74818	2.56989	Promoter (<=1kb)	1	134773	140566	5794	2	729737	uc021oeg.2	-225	NA	LOC729737	uncharacterized LOC729737
31	chr1	321727	321926	200	*	3.696	5.74818	2.56989	Promoter (<=1kb)	1	322037	326938	4902	1	100133331	uc009vjk.2	-111	NA	LOC100133331	uncharacterized LOC100133331
66	chr1	666621	666820	200	*	3.696	5.74818	2.56989	Promoter (<=1kb)	1	661139	665731	4593	2	100133331	uc001abe.4	-890	NA	LOC100133331	uncharacterized LOC100133331
82	chr1	1167722	1167921	200	*	3.696	5.74818	2.56989	Promoter (<=1kb)	1	1167629	1170420	2792	1	126792	uc001adk.3	93	ENSG00000176022	B3GALT6	beta-1,3-galactosyltransferase 6
353	chr1	24740639	24740838	200	*	3.696	5.74818	2.56989	Promoter (<=1kb)	1	24683489	24740262	56774	2	90529	uc001bjc.3	-377	ENSG00000001460	STPG1	sperm tail PG-rich repeat containing 1
354	chr1	24976040	24976239	200	*	3.696	5.74818	2.56989	Promoter (<=1kb)	1	24975350	24993416	18067	1	10250	uc010oem.1	690	ENSG00000133226	SRRM1	serine and arginine repetitive matrix 1
437	chr1	31972333	31972532	200	*	3.696	5.74818	2.56989	Promoter (<=1kb)	1	31971839	31974167	2329	1	149086	uc021okn.1	494	ENSG00000260386	LINC01225	LINC01225 pseudogene
439	chr1	32222882	32223081	200	*	3.696	5.74818	2.56989	Promoter (<=1kb)	1	32192718	32222882	30165	2	576	uc010ogq.2	0	ENSG00000121753	ADGRB2	adhesion G protein-coupled receptor B2
443	chr1	32537814	32538013	200	*	3.696	5.74818	2.56989	Promoter (<=1kb)	1	32538503	32566163	27661	1	55116	uc010ogt.1	-490	ENSG00000121775	TMEM39B	transmembrane protein 39B
446	chr1	32738569	32738768	200	*	3.696	5.74818	2.56989	Promoter (<=1kb)	1	32739712	32751766	12055	1	3932	uc001buy.3	-944	ENSG00000182866	LCK	LCK proto-oncogene, Src family tyrosine kinase
578	chr1	43291281	43291480	200	*	3.696	5.74818	2.56989	Promoter (<=1kb)	1	43291249	43310660	19412	1	114625	uc001cie.1	32	ENSG00000164010	ERMAP	erythroblast membrane associated protein (Scianna blood group)
618	chr1	45963565	45963764	200	*	3.696	5.74818	2.56989	Promoter (<=1kb)	1	45959598	45964294	4697	2	126661	uc001cnt.3	530	ENSG00000280670	CCDC163	coiled-coil domain containing 163
621	chr1	46154711	46154910	200	*	3.696	5.74818	2.56989	Promoter (<=1kb)	1	46153847	46160108	6262	1	51249	uc001cor.1	864	ENSG00000159596	TMEM69	transmembrane protein 69
632	chr1	46859581	46859780	200	*	3.696	5.74818	2.56989	Promoter (<=1kb)	1	46859939	46879520	19582	1	2166	uc001cpu.2	-159	ENSG00000117480	FAAH	fatty acid amide hydrolase
713	chr1	52083456	52083655	200	*	3.696	5.74818	2.56989	Promoter (<=1kb)	1	52082546	52254891	172346	1	114883	uc009vza.3	910	ENSG00000117859	OSBPL9	oxysterol binding protein like 9
1236	chr1	84767819	84768018	200	*	3.696	5.74818	2.56989	Promoter (<=1kb)	1	84768334	84816481	48148	1	148418	uc010orx.2	-316	ENSG00000203943	SAMD13	sterile alpha motif domain containing 13
1672	chr1	110162763	110162962	200	*	3.696	5.74818	2.56989	Promoter (<=1kb)	1	110163203	110174677	11475	1	271	uc001dyc.2	-241	ENSG00000116337	AMPD2	adenosine monophosphate deaminase 2
1702	chr1	112107263	112107462	200	*	3.696	5.74818	2.56989	Promoter (<=1kb)	1	112025970	112106597	80628	2	140	uc001ebg.4	-666	ENSG00000282608	ADORA3	adenosine A3 receptor
1703	chr1	112149800	112150241	442	*	3.696	5.74818	2.56989	Promoter (<=1kb)	1	112141629	112150940	9312	2	100129269	uc001ebj.2	699	ENSG00000231346	LINC01160	long intergenic non-protein coding RNA 1160
1707	chr1	112302426	112302625	200	*	3.696	5.74818	2.56989	Promoter (<=1kb)	1	112303019	112310199	7181	1	11218	uc001ebt.3	-394	ENSG00000064703	DDX20	DEAD-box helicase 20
1841	chr1	120253930	120254129	200	*	3.696	5.74818	2.56989	Promoter (<=1kb)	1	120254419	120277604	23186	1	26227	uc009whl.3	-290	ENSG00000092621	PHGDH	phosphoglycerate dehydrogenase
2164	chr1	145611520	145611719	200	*	3.696	5.74818	2.56989	Promoter (<=1kb)	1	145611036	145688776	77741	1	27246	uc001eoj.3	484	ENSG00000265491	RNF115	ring finger protein 115
2384	chr1	149812959	149813207	249	*	3.696	5.74818	2.56989	Promoter (<=1kb)	1	149812259	149812765	507	2	126961	uc001esv.3	-194	ENSG00000203811	HIST2H3C	histone cluster 2 H3 family member c
2385	chr1	149823739	149823987	249	*	3.696	5.74818	2.56989	Promoter (<=1kb)	1	149824181	149824687	507	1	126961	uc001esy.3	-194	ENSG00000203811	HIST2H3C	histone cluster 2 H3 family member c
2449	chr1	153607358	153607557	200	*	3.696	5.74818	2.56989	Promoter (<=1kb)	1	153591276	153606568	15293	2	6284	uc001fcj.3	-790	ENSG00000189171	S100A13	S100 calcium binding protein A13
2562	chr1	161193691	161193890	200	*	3.696	5.74818	2.56989	Promoter (<=1kb)	1	161192083	161193418	1336	2	336	uc001fzc.1	-273	ENSG00000158874	APOA2	apolipoprotein A2
2584	chr1	161695071	161695270	200	*	3.696	5.74818	2.56989	Promoter (<=1kb)	1	161695702	161697933	2232	1	127943	uc001gbn.4	-432	ENSG00000162746	FCRLB	Fc receptor like B
3203	chr1	202679525	202679724	200	*	3.696	5.74818	2.56989	Promoter (<=1kb)	1	202559725	202679551	119827	2	127833	uc009xaf.3	0	ENSG00000143858	SYT2	synaptotagmin 2
3259	chr1	209979105	209979304	200	*	3.696	5.74818	2.56989	Promoter (<=1kb)	1	209958968	209979520	20553	2	3664	uc001hhq.2	216	ENSG00000117595	IRF6	interferon regulatory factor 6
3388	chr1	221052417	221052616	200	*	3.696	5.74818	2.56989	Promoter (<=1kb)	1	221052743	221058400	5658	1	3142	uc001hmv.4	-127	ENSG00000136630	HLX	H2.0 like homeobox
3555	chr1	231299296	231299495	200	*	3.696	5.74818	2.56989	Promoter (<=1kb)	1	231298674	231357314	58641	1	440730	uc009xfn.1	622	ENSG00000119283	TRIM67	tripartite motif containing 67
3795	chr10	1206578	1206777	200	*	3.696	5.74818	2.56989	Promoter (<=1kb)	10	1205708	1210612	4905	1	399706	uc010qag.1	870	ENSG00000229205	LINC00200	long intergenic non-protein coding RNA 200
3982	chr10	15064281	15064480	200	*	3.696	5.74818	2.56989	Promoter (<=1kb)	10	14948871	15063862	114992	2	64421	uc021pni.1	-419	ENSG00000152457	DCLRE1C	DNA cross-link repair 1C
4179	chr10	30025459	30025658	200	*	3.696	5.74818	2.56989	Promoter (<=1kb)	10	29821458	30025864	204407	2	6840	uc009xld.1	206	ENSG00000197321	SVIL	supervillin
4481	chr10	44145320	44145519	200	*	3.696	5.74818	2.56989	Promoter (<=1kb)	10	44139307	44144326	5020	2	7580	uc001jbc.3	-994	ENSG00000169740	ZNF32	zinc finger protein 32
5221	chr10	97243030	97243229	200	*	3.696	5.74818	2.56989	Promoter (<=1kb)	10	97071530	97242428	170899	2	10580	uc001kkt.3	-602	ENSG00000095637	SORBS1	sorbin and SH3 domain containing 1
5730	chr10	135480749	135481027	279	*	3.696	5.74818	2.56989	Promoter (<=1kb)	10	135480558	135485241	4684	1	22947	uc031pxv.1	191	NA	DUX4L1	double homeobox 4 like 1
5762	chr11	133902	134101	200	*	3.696	5.74818	2.56989	Promoter (<=1kb)	11	126987	133778	6792	2	100133161	uc001lnw.3	-124	NA	LINC01001	long intergenic non-protein coding RNA 1001
5767	chr11	195924	196444	521	*	3.696	5.74818	2.56989	Promoter (<=1kb)	11	196761	200258	3498	1	113746	uc001lob.3	-317	ENSG00000177947	ODF3	outer dense fiber of sperm tails 3
5771	chr11	796249	796448	200	*	3.696	5.74818	2.56989	Promoter (<=1kb)	11	790475	796263	5789	2	79751	uc001lri.3	0	ENSG00000177542	SLC25A22	solute carrier family 25 member 22
5900	chr11	8954611	8954810	200	*	3.696	5.74818	2.56989	Promoter (<=1kb)	11	8941623	8954553	12931	2	56673	uc001mhc.4	-58	ENSG00000176029	C11orf16	chromosome 11 open reading frame 16
5933	chr11	10877431	10877650	220	*	3.696	5.74818	2.56989	Promoter (<=1kb)	11	10833621	10877804	44184	2	58486	uc001mjg.1	154	ENSG00000236287	ZBED5	zinc finger BED-type containing 5
5941	chr11	11643204	11643403	200	*	3.696	5.74818	2.56989	Promoter (<=1kb)	11	11292421	11643561	351141	2	374378	uc001mjo.2	158	ENSG00000110328	GALNT18	polypeptide N-acetylgalactosaminyltransferase 18
5958	chr11	13462822	13463021	200	*	3.696	5.74818	2.56989	Promoter (<=1kb)	11	13409556	13461826	52271	2	84280	uc010rcl.2	-996	ENSG00000148925	BTBD10	BTB domain containing 10
6464	chr11	46382147	46382386	240	*	3.696	5.74818	2.56989	Promoter (<=1kb)	11	46383145	46402104	18960	1	8525	uc001ncn.1	-759	ENSG00000149091	DGKZ	diacylglycerol kinase zeta
6661	chr11	57106090	57106448	359	*	3.696	5.74818	2.56989	Promoter (<=1kb)	11	57105841	57137549	31709	1	5024	uc001nju.3	249	ENSG00000109991	P2RX3	purinergic receptor P2X 3
6733	chr11	60970507	60970706	200	*	3.696	5.74818	2.56989	Promoter (<=1kb)	11	60970984	60980350	9367	1	643834	uc001nqx.3	-278	ENSG00000229859	PGA3	pepsinogen 3, group I (pepsinogen A)
6786	chr11	64085295	64085494	200	*	3.696	5.74818	2.56989	Promoter (<=1kb)	11	64085560	64089295	3736	1	25824	uc001nzu.3	-66	ENSG00000126432	PRDX5	peroxiredoxin 5
6798	chr11	65100324	65100523	200	*	3.696	5.74818	2.56989	Promoter (<=1kb)	11	65101225	65120451	19227	1	5977	uc001odm.3	-702	ENSG00000133884	DPF2	double PHD fingers 2
6799	chr11	65149264	65149463	200	*	3.696	5.74818	2.56989	Promoter (<=1kb)	11	65142663	65149440	6778	2	283130	uc009yqi.1	0	ENSG00000162241	SLC25A45	solute carrier family 25 member 45
6812	chr11	66102759	66103029	271	*	3.696	5.74818	2.56989	Promoter (<=1kb)	11	66099542	66103162	3621	2	9610	uc010roy.1	133	ENSG00000174791	RIN1	Ras and Rab interactor 1
6842	chr11	69634609	69634808	200	*	3.696	5.74818	2.56989	Promoter (<=1kb)	11	69624736	69634192	9457	2	2248	uc001oph.3	-417	ENSG00000186895	FGF3	fibroblast growth factor 3
7018	chr11	83393853	83394052	200	*	3.696	5.74818	2.56989	Promoter (<=1kb)	11	83166056	83393468	227413	2	1740	uc010rsx.1	-385	ENSG00000150672	DLG2	discs large MAGUK scaffold protein 2
7427	chr11	108060369	108060568	200	*	3.696	5.74818	2.56989	Promoter (<=1kb)	11	108041873	108060064	18192	2	4863	uc001pka.3	-305	ENSG00000149308	NPAT	nuclear protein, coactivator of histone transcription
7563	chr11	117697654	117697853	200	*	3.696	5.74818	2.56989	Promoter (<=1kb)	11	117690790	117698807	8018	2	486	uc001prk.1	954	ENSG00000137731	FXYD2	FXYD domain containing ion transport regulator 2
7773	chr12	89164	89363	200	*	3.696	5.74818	2.56989	Promoter (<=1kb)	12	88257	91263	3007	1	100288778	uc010sdh.2	907	ENSG00000226210	WASH8P	WAS protein family homolog 8, pseudogene
7889	chr12	8331779	8331978	200	*	3.696	5.74818	2.56989	Promoter (<=1kb)	12	8332805	8353596	20792	1	440078	uc001que.4	-827	ENSG00000226711	FAM66C	family with sequence similarity 66 member C
8096	chr12	21548673	21548961	289	*	3.696	5.74818	2.56989	Promoter (<=1kb)	12	21417534	21548371	130838	2	6579	uc010siq.2	-302	ENSG00000084453	SLCO1A2	solute carrier organic anion transporter family member 1A2
8535	chr12	49177424	49177623	200	*	3.696	5.74818	2.56989	Promoter (<=1kb)	12	49159975	49177877	17903	2	112	uc001rsh.4	254	ENSG00000174233	ADCY6	adenylate cyclase 6
8685	chr12	58160714	58160913	200	*	3.696	5.74818	2.56989	Promoter (<=1kb)	12	58156117	58160976	4860	2	1594	uc001spz.1	63	ENSG00000111012	CYP27B1	cytochrome P450 family 27 subfamily B member 1
8858	chr12	69862981	69863180	200	*	3.696	5.74818	2.56989	Promoter (<=1kb)	12	69864129	69973562	109434	1	10818	uc001suy.3	-949	ENSG00000166225	FRS2	fibroblast growth factor receptor substrate 2
8865	chr12	70172496	70172724	229	*	3.696	5.74818	2.56989	Promoter (<=1kb)	12	70172754	70216984	44231	1	117177	uc001svt.3	-30	ENSG00000127328	RAB3IP	RAB3A interacting protein
9600	chr12	122018565	122018764	200	*	3.696	5.74818	2.56989	Promoter (<=1kb)	12	121866900	122018920	152021	2	84678	uc001uat.3	156	ENSG00000089094	KDM2B	lysine demethylase 2B
9614	chr12	123259271	123259470	200	*	3.696	5.74818	2.56989	Promoter (<=1kb)	12	123259056	123311927	52872	1	84660	uc010tah.2	215	ENSG00000130783	CCDC62	coiled-coil domain containing 62
9848	chr13	28519325	28519524	200	*	3.696	5.74818	2.56989	Promoter (<=1kb)	13	28519343	28519710	368	1	432369	uc001uru.3	0	NA	ATP5F1EP2	ATP synthase F1 subunit epsilon pseudogene 2
11051	chr13	113760060	113760419	360	*	3.696	5.74818	2.56989	Promoter (<=1kb)	13	113760102	113771528	11427	1	2155	uc010agp.2	0	ENSG00000057593	F7	coagulation factor VII
11147	chr14	20929910	20930109	200	*	3.696	5.74818	2.56989	Promoter (<=1kb)	14	20926012	20929637	3626	2	90809	uc001vxl.2	-273	ENSG00000165782	PIP4P1	phosphatidylinositol-4,5-bisphosphate 4-phosphatase 1
11153	chr14	21387780	21387979	200	*	3.696	5.74818	2.56989	Promoter (<=1kb)	14	21387500	21388335	836	1	643332	uc021ror.1	280	NA	ECRP	ribonuclease A family member 2 pseudogene
11641	chr14	48265212	48265535	324	*	3.696	5.74818	2.56989	Promoter (<=1kb)	14	48234156	48264217	30062	2	100506433	uc001wwk.2	-995	ENSG00000259129	LINC00648	long intergenic non-protein coding RNA 648
11751	chr14	55517249	55517448	200	*	3.696	5.74818	2.56989	Promoter (<=1kb)	14	55518362	55536912	18551	1	93487	uc001xbq.1	-914	ENSG00000168175	MAPK1IP1L	mitogen-activated protein kinase 1 interacting protein 1 like
12056	chr14	78870558	78870757	200	*	3.696	5.74818	2.56989	Promoter (<=1kb)	14	78870074	80334633	1464560	1	9369	uc001xun.4	484	ENSG00000021645	NRXN3	neurexin 3
12263	chr14	95106608	95106807	200	*	3.696	5.74818	2.56989	Promoter (<=1kb)	14	95107062	95113331	6270	1	388007	uc001ydt.3	-255	ENSG00000187483	SERPINA13P	serpin family A member 13, pseudogene
12334	chr14	102552815	102553014	200	*	3.696	5.74818	2.56989	Promoter (<=1kb)	14	102549371	102552757	3387	2	3320	uc001ykx.1	-58	ENSG00000080824	HSP90AA1	heat shock protein 90 alpha family class A member 1
12551	chr15	25229699	25229898	200	*	3.696	5.74818	2.56989	Promoter (<=1kb)	15	25230007	25233379	3373	1	8123	uc001yxd.3	-109	ENSG00000279192	PWAR5	Prader Willi/Angelman region RNA 5
12662	chr15	31283380	31283579	200	*	3.696	5.74818	2.56989	Promoter (<=1kb)	15	31238413	31283618	45206	2	54893	uc001zfj.3	39	ENSG00000166912	MTMR10	myotubularin related protein 10
12784	chr15	40544195	40544394	200	*	3.696	5.74818	2.56989	Promoter (<=1kb)	15	40542866	40545110	2245	2	644809	uc001zla.2	716	ENSG00000176753	C15orf56	chromosome 15 open reading frame 56
12802	chr15	42025635	42025834	200	*	3.696	5.74818	2.56989	Promoter (<=1kb)	15	42026720	42054560	27841	1	23269	uc010uda.1	-886	ENSG00000174197	MGA	MGA, MAX dimerization protein
12809	chr15	43027481	43027891	411	*	3.696	5.74818	2.56989	Promoter (<=1kb)	15	43024531	43027572	3042	2	146059	uc010bcx.1	0	ENSG00000140326	CDAN1	codanin 1
12814	chr15	43660581	43660780	200	*	3.696	5.74818	2.56989	Promoter (<=1kb)	15	43650370	43661336	10967	2	146050	uc001zrj.1	556	ENSG00000140265	ZSCAN29	zinc finger and SCAN domain containing 29
12820	chr15	44085034	44085233	200	*	3.696	5.74818	2.56989	Promoter (<=1kb)	15	44084575	44088287	3713	1	10169	uc021skd.1	459	ENSG00000140264	SERF2	small EDRK-rich factor 2
12830	chr15	44580430	44580629	200	*	3.696	5.74818	2.56989	Promoter (<=1kb)	15	44580909	44641100	60192	1	113201	uc010bdu.2	-280	ENSG00000166734	CASC4	cancer susceptibility 4
13193	chr15	69221910	69222122	213	*	3.696	5.74818	2.56989	Promoter (<=1kb)	15	69222839	69239150	16312	1	246777	uc002arn.2	-717	ENSG00000258484	SPESP1	sperm equatorial segment protein 1
13261	chr15	74317979	74318178	200	*	3.696	5.74818	2.56989	Promoter (<=1kb)	15	74317198	74328735	11538	1	5371	uc002awy.3	781	ENSG00000140464	PML	promyelocytic leukemia
13308	chr15	77933310	77933509	200	*	3.696	5.74818	2.56989	Promoter (<=1kb)	15	77934106	77941581	7476	1	253044	uc002bcv.3	-597	ENSG00000259666	LINGO1-AS1	LINGO1 antisense RNA 1
13385	chr15	82641876	82642075	200	*	3.696	5.74818	2.56989	Promoter (<=1kb)	15	82633123	82641706	8584	2	647042	uc021ssn.1	-170	ENSG00000278662	GOLGA6L10	golgin A6 family-like 10
13389	chr15	82798867	82799066	200	*	3.696	5.74818	2.56989	Promoter (<=1kb)	15	82767619	82798352	30734	2	80154	uc010bly.2	-515	ENSG00000282183	GOLGA2P10	GOLGA2 pseudogene 10
13397	chr15	83183445	83183644	200	*	3.696	5.74818	2.56989	Promoter (<=1kb)	15	83144203	83182973	38771	2	80154	uc010bmo.2	-472	ENSG00000282183	GOLGA2P10	GOLGA2 pseudogene 10
13438	chr15	85114333	85114532	200	*	3.696	5.74818	2.56989	Promoter (<=1kb)	15	85114365	85123412	9048	1	100506874	uc021stu.1	0	ENSG00000259728	LINC00933	long intergenic non-protein coding RNA 933
13532	chr15	90793010	90793209	200	*	3.696	5.74818	2.56989	Promoter (<=1kb)	15	90792764	90815443	22680	1	440307	uc002bpe.1	246	ENSG00000213471	TTLL13P	tubulin tyrosine ligase like 13, pseudogene
13732	chr16	592664	592863	200	*	3.696	5.74818	2.56989	Promoter (<=1kb)	16	593277	593366	90	1	100423037	uc021szr.1	-414	ENSG00000266235	MIR3176	microRNA 3176
13747	chr16	2152860	2153059	200	*	3.696	5.74818	2.56989	Promoter (<=1kb)	16	2140885	2153896	13012	2	5310	uc010bse.1	837	ENSG00000008710	PKD1	polycystin 1, transient receptor potential channel interacting
13773	chr16	4664413	4664612	200	*	3.696	5.74818	2.56989	Promoter (<=1kb)	16	4658884	4664927	6044	2	124402	uc002cwx.2	315	ENSG00000153443	UBALD1	UBA like domain containing 1
13934	chr16	16418494	16418693	200	*	3.696	5.74818	2.56989	Promoter (<=1kb)	16	16418512	16421971	3460	1	339044	uc010vac.2	0	ENSG00000183889	PKD1P1	polycystin 1, transient receptor potential channel interacting pseudogene 1
14017	chr16	21419316	21419515	200	*	3.696	5.74818	2.56989	Promoter (<=1kb)	16	21415834	21418956	3123	2	23117	uc010bwu.1	-360	ENSG00000169246	NPIPB3	nuclear pore complex interacting protein family member B3
14018	chr16	21419685	21419884	200	*	3.696	5.74818	2.56989	Promoter (<=1kb)	16	21415834	21418956	3123	2	23117	uc010bwu.1	-729	ENSG00000169246	NPIPB3	nuclear pore complex interacting protein family member B3
14114	chr16	28961307	28961506	200	*	3.696	5.74818	2.56989	Promoter (<=1kb)	16	28962128	28977767	15640	1	84901	uc002drt.3	-622	ENSG00000176953	NFATC2IP	nuclear factor of activated T cells 2 interacting protein
14147	chr16	30568904	30569103	200	*	3.696	5.74818	2.56989	Promoter (<=1kb)	16	30565085	30569642	4558	2	92595	uc002dyq.3	539	ENSG00000169951	ZNF764	zinc finger protein 764
14149	chr16	30714364	30714563	200	*	3.696	5.74818	2.56989	Promoter (<=1kb)	16	30715385	30756517	41133	1	10847	uc002dzf.4	-822	ENSG00000080603	SRCAP	Snf2 related CREBBP activator protein
14457	chr16	57144828	57145027	200	*	3.696	5.74818	2.56989	Promoter (<=1kb)	16	57144463	57181878	37416	1	221184	uc010ccu.2	365	ENSG00000140848	CPNE2	copine 2
14600	chr16	67283783	67283982	200	*	3.696	5.74818	2.56989	Promoter (<=1kb)	16	67282855	67306094	23240	1	6553	uc010vji.2	928	ENSG00000135740	SLC9A5	solute carrier family 9 member A5
14606	chr16	67698751	67698950	200	*	3.696	5.74818	2.56989	Promoter (<=1kb)	16	67696850	67698415	1566	2	84080	uc002etv.1	-336	ENSG00000124074	ENKD1	enkurin domain containing 1
14669	chr16	72032711	72032910	200	*	3.696	5.74818	2.56989	Promoter (<=1kb)	16	71963441	72033877	70437	2	342372	uc010vmm.2	967	ENSG00000277481	PKD1L3	polycystin 1 like 3, transient receptor potential channel interacting
14709	chr16	74455823	74456022	200	*	3.696	5.74818	2.56989	Promoter (<=1kb)	16	74447477	74455649	8173	2	497190	uc010vmw.1	-174	ENSG00000140839	CLEC18B	C-type lectin domain family 18 member B
14889	chr16	89951011	89951210	200	*	3.696	5.74818	2.56989	Promoter (<=1kb)	16	89950990	89977792	26803	1	22980	uc002fpc.2	21	ENSG00000141002	TCF25	transcription factor 25
14956	chr17	3143675	3144114	440	*	3.696	5.74818	2.56989	Promoter (<=1kb)	17	3143970	3144559	590	1	653166	uc002fvf.3	0	ENSG00000255095	OR1D4	olfactory receptor family 1 subfamily D member 4 (gene/pseudogene)
15001	chr17	7465532	7465731	200	*	3.696	5.74818	2.56989	Promoter (<=1kb)	17	7465309	7475287	9979	1	26168	uc002ghm.3	223	ENSG00000161956	SENP3	SUMO specific peptidase 3
15002	chr17	7476204	7476403	200	*	3.696	5.74818	2.56989	Promoter (<=1kb)	17	7475602	7482324	6723	1	100533955	uc002ghr.1	602	ENSG00000277957	SENP3-EIF4A1	SENP3-EIF4A1 readthrough (NMD candidate)
15006	chr17	7761222	7761421	200	*	3.696	5.74818	2.56989	Promoter (<=1kb)	17	7760003	7761172	1170	2	84316	uc002gja.3	-50	ENSG00000183011	NAA38	N(alpha)-acetyltransferase 38, NatC auxiliary subunit
15097	chr17	16283570	16283769	200	*	3.696	5.74818	2.56989	Promoter (<=1kb)	17	16284367	16286053	1687	1	7314	uc010vwe.1	-598	ENSG00000170315	UBB	ubiquitin B
15104	chr17	16875462	16875796	335	*	3.696	5.74818	2.56989	Promoter (<=1kb)	17	16842398	16875402	33005	2	23495	uc002gqt.1	-60	ENSG00000240505	TNFRSF13B	TNF receptor superfamily member 13B
15163	chr17	21069533	21069732	200	*	3.696	5.74818	2.56989	Promoter (<=1kb)	17	21069467	21075756	6290	1	25979	uc010crc.1	66	ENSG00000109016	DHRS7B	dehydrogenase/reductase 7B
15206	chr17	26369075	26369274	200	*	3.696	5.74818	2.56989	Promoter (<=1kb)	17	26369688	26523404	153717	1	51701	uc010crj.3	-414	ENSG00000087095	NLK	nemo like kinase
15255	chr17	29422239	29422438	200	*	3.696	5.74818	2.56989	Promoter (<=1kb)	17	29421945	29704695	282751	1	4763	uc002hgh.3	294	ENSG00000196712	NF1	neurofibromin 1
15374	chr17	36285920	36286296	377	*	3.696	5.74818	2.56989	Promoter (<=1kb)	17	36285544	36295098	9555	1	729873	uc010wdk.1	376	ENSG00000274611	TBC1D3	TBC1 domain family member 3
15393	chr17	36909031	36909302	272	*	3.696	5.74818	2.56989	Promoter (<=1kb)	17	36909002	36920478	11477	1	5691	uc002hqr.3	29	ENSG00000277791	PSMB3	proteasome subunit beta 3
15408	chr17	38217457	38217656	200	*	3.696	5.74818	2.56989	Promoter (<=1kb)	17	38218163	38245586	27424	1	7067	uc010cwp.1	-507	ENSG00000126351	THRA	thyroid hormone receptor alpha
15455	chr17	42581867	42582341	475	*	3.696	5.74818	2.56989	Promoter (<=1kb)	17	42472645	42580957	108313	2	23131	uc010wiz.2	-910	ENSG00000186566	GPATCH8	G-patch domain containing 8
15514	chr17	48844531	48844730	200	*	3.696	5.74818	2.56989	Promoter (<=1kb)	17	48838395	48844876	6482	2	55018	uc031rdf.1	146	ENSG00000167117	ANKRD40CL	ANKRD40 C-terminal like
15656	chr17	60703592	60703791	200	*	3.696	5.74818	2.56989	Promoter (<=1kb)	17	60704762	60770962	66201	1	9902	uc002jad.4	-971	ENSG00000011028	MRC2	mannose receptor C type 2
15706	chr17	66245288	66245699	412	*	3.696	5.74818	2.56989	Promoter (<=1kb)	17	66245341	66253305	7965	1	51321	uc002jgy.1	0	ENSG00000196704	AMZ2	archaelysin family metallopeptidase 2
15781	chr17	73616917	73617116	200	*	3.696	5.74818	2.56989	Promoter (<=1kb)	17	73616547	73622927	6381	1	80022	uc002jos.4	370	ENSG00000266714	MYO15B	myosin XVB
16062	chr18	13073979	13074178	200	*	3.696	5.74818	2.56989	Promoter (<=1kb)	18	13073008	13125051	52044	1	55125	uc002krx.3	971	ENSG00000101639	CEP192	centrosomal protein 192
16911	chr18	77712407	77712606	200	*	3.696	5.74818	2.56989	Promoter (<=1kb)	18	77662420	77711653	49234	2	80148	uc010xfm.1	-754	ENSG00000122490	PQLC1	PQ loop repeat containing 1
16963	chr19	1242741	1242940	200	*	3.696	5.74818	2.56989	Promoter (<=1kb)	19	1241749	1244824	3076	1	513	uc002lro.3	992	ENSG00000099624	ATP5F1D	ATP synthase F1 subunit delta
16989	chr19	3625934	3626133	200	*	3.696	5.74818	2.56989	Promoter (<=1kb)	19	3610627	3626813	16187	2	58509	uc002lyh.3	680	ENSG00000105298	CACTIN	cactin, spliceosome C complex subunit
17073	chr19	13049235	13049434	200	*	3.696	5.74818	2.56989	Promoter (<=1kb)	19	13049414	13055304	5891	1	811	uc002mvu.2	0	ENSG00000179218	CALR	calreticulin
17099	chr19	15443991	15444190	200	*	3.696	5.74818	2.56989	Promoter (<=1kb)	19	15363806	15443342	79537	2	23476	uc002nat.3	-649	ENSG00000141867	BRD4	bromodomain containing 4
17111	chr19	16187617	16187976	360	*	3.696	5.74818	2.56989	Promoter (<=1kb)	19	16187135	16213813	26679	1	7171	uc002ndj.2	482	ENSG00000167460	TPM4	tropomyosin 4
17126	chr19	17872422	17872621	200	*	3.696	5.74818	2.56989	Promoter (<=1kb)	19	17873512	17886322	12811	1	23149	uc010ebc.1	-891	ENSG00000130475	FCHO1	FCH domain only 1
17140	chr19	19772828	19773027	200	*	3.696	5.74818	2.56989	Promoter (<=1kb)	19	19756010	19772925	16916	2	57130	uc002nng.3	0	ENSG00000105726	ATP13A1	ATPase 13A1
17181	chr19	22034755	22034954	200	*	3.696	5.74818	2.56989	Promoter (<=1kb)	19	21987751	22034870	47120	2	7594	uc002nql.4	0	ENSG00000198521	ZNF43	zinc finger protein 43
17322	chr19	31641299	31641498	200	*	3.696	5.74818	2.56989	Promoter (<=1kb)	19	31640783	31641311	529	1	94023	uc010xrm.2	516	NA	NA	NA
17365	chr19	35532290	35532489	200	*	3.696	5.74818	2.56989	Promoter (<=1kb)	19	35531410	35557477	26068	1	3249	uc002nxr.2	880	ENSG00000105707	HPN	hepsin
17369	chr19	35818929	35819128	200	*	3.696	5.74818	2.56989	Promoter (<=1kb)	19	35820072	35838264	18193	1	933	uc002nzb.4	-944	ENSG00000012124	CD22	CD22 molecule
17372	chr19	36103197	36103396	200	*	3.696	5.74818	2.56989	Promoter (<=1kb)	19	36103646	36116251	12606	1	23354	uc002oam.1	-250	ENSG00000249115	HAUS5	HAUS augmin like complex subunit 5
17374	chr19	36267071	36267270	200	*	3.696	5.74818	2.56989	Promoter (<=1kb)	19	36266417	36279724	13308	1	115703	uc002obt.2	654	ENSG00000004777	ARHGAP33	Rho GTPase activating protein 33
17508	chr19	42192476	42192823	348	*	3.696	5.74818	2.56989	Promoter (<=1kb)	19	42181304	42192096	10793	2	1087	uc010ehy.1	-380	ENSG00000007306	CEACAM7	carcinoembryonic antigen related cell adhesion molecule 7
17518	chr19	42725445	42725811	367	*	3.696	5.74818	2.56989	Promoter (<=1kb)	19	42724492	42732353	7862	1	116115	uc002osz.1	953	ENSG00000167625	ZNF526	zinc finger protein 526
17538	chr19	43892425	43892624	200	*	3.696	5.74818	2.56989	Promoter (<=1kb)	19	43892763	43922767	30005	1	83639	uc002owk.3	-139	ENSG00000131126	TEX101	testis expressed 101
17563	chr19	46178751	46178950	200	*	3.696	5.74818	2.56989	Promoter (<=1kb)	19	46178190	46178266	77	2	100500845	uc021uvy.1	-485	ENSG00000283212	MIR642B	microRNA 642b
17585	chr19	47914971	47915170	200	*	3.696	5.74818	2.56989	Promoter (<=1kb)	19	47906375	47915644	9270	2	56917	uc002pgo.4	474	ENSG00000105419	MEIS3	Meis homeobox 3
17645	chr19	49223498	49223697	200	*	3.696	5.74818	2.56989	Promoter (<=1kb)	19	49216255	49222976	6722	2	284358	uc002pkg.2	-522	ENSG00000176909	MAMSTR	MEF2 activating motif and SAP domain containing transcriptional regulator
17650	chr19	49547686	49547885	200	*	3.696	5.74818	2.56989	Promoter (<=1kb)	19	49547102	49548568	1467	1	93659	uc002ply.3	584	ENSG00000189052	CGB5	chorionic gonadotropin subunit beta 5
17654	chr19	50085328	50085527	200	*	3.696	5.74818	2.56989	Promoter (<=1kb)	19	50084587	50094265	9679	1	5639	uc010yaz.1	741	ENSG00000126460	PRRG2	proline rich and Gla domain 2
17701	chr19	50880487	50880756	270	*	3.696	5.74818	2.56989	Promoter (<=1kb)	19	50879492	50886285	6794	1	7376	uc010enw.4	995	ENSG00000131408	NR1H2	nuclear receptor subfamily 1 group H member 2
17742	chr19	55251326	55251631	306	*	3.696	5.74818	2.56989	Promoter (<=1kb)	19	55250953	55295778	44826	1	3802	uc002qgz.1	373	ENSG00000125498	KIR2DL1	killer cell immunoglobulin like receptor, two Ig domains and long cytoplasmic tail 1
17745	chr19	55458155	55458354	200	*	3.696	5.74818	2.56989	Promoter (<=1kb)	19	55434877	55458873	23997	2	199713	uc002qig.4	519	ENSG00000167634	NLRP7	NLR family pyrin domain containing 7
17746	chr19	55475736	55475935	200	*	3.696	5.74818	2.56989	Promoter (<=1kb)	19	55476652	55512510	35859	1	55655	uc021vbq.1	-717	ENSG00000022556	NLRP2	NLR family pyrin domain containing 2
18483	chr2	55509415	55509614	200	*	3.696	5.74818	2.56989	Promoter (<=1kb)	2	55509455	55511607	2153	1	344405	uc010yoy.2	0	ENSG00000162997	PRORSD1P	prolyl-tRNA synthetase associated domain containing 1, pseudogene
18491	chr2	55919995	55920194	200	*	3.696	5.74818	2.56989	Promoter (<=1kb)	2	55861198	55921045	59848	2	87178	uc002rzf.3	851	ENSG00000138035	PNPT1	polyribonucleotide nucleotidyltransferase 1
18723	chr2	70995413	70995612	200	*	3.696	5.74818	2.56989	Promoter (<=1kb)	2	70902216	70995375	93160	2	119	uc010fdu.2	-38	ENSG00000075340	ADD2	adducin 2
19033	chr2	88992113	88992312	200	*	3.696	5.74818	2.56989	Promoter (<=1kb)	2	88991176	89050452	59277	1	22934	uc002ste.3	937	ENSG00000153574	RPIA	ribose 5-phosphate isomerase A
19401	chr2	110550946	110551145	200	*	3.696	5.74818	2.56989	Promoter (<=1kb)	2	110550335	110615282	64948	1	729540	uc021vly.1	611	ENSG00000183054	RGPD6	RANBP2-like and GRIP domain containing 6
19429	chr2	111335499	111335698	200	*	3.696	5.74818	2.56989	Promoter (<=1kb)	2	111271379	111336309	64931	2	729540	uc021vmh.1	611	ENSG00000183054	RGPD6	RANBP2-like and GRIP domain containing 6
19483	chr2	114354552	114354751	200	*	3.696	5.74818	2.56989	Promoter (<=1kb)	2	114353645	114356613	2969	1	375260	uc002tkh.3	907	ENSG00000146556	WASH2P	WAS protein family homolog 2, pseudogene
20188	chr2	158732686	158733029	344	*	3.696	5.74818	2.56989	Promoter (<=1kb)	2	158592958	158732374	139417	2	90	uc010fog.2	-312	ENSG00000115170	ACVR1	activin A receptor type 1
21372	chr20	1164607	1164895	289	*	3.696	5.74818	2.56989	Promoter (<=1kb)	20	1161215	1165017	3803	2	55321	uc010gaa.1	122	ENSG00000125895	TMEM74B	transmembrane protein 74B
21382	chr20	2361845	2362044	200	*	3.696	5.74818	2.56989	Promoter (<=1kb)	20	2361554	2413399	51846	1	343641	uc010gal.1	291	ENSG00000166948	TGM6	transglutaminase 6
21693	chr20	26188897	26189096	200	*	3.696	5.74818	2.56989	Promoter (<=1kb)	20	26188822	26188914	93	2	724033	uc021wbn.1	0	ENSG00000284419	MIR663A	microRNA 663a
21750	chr20	32274758	32274957	200	*	3.696	5.74818	2.56989	Promoter (<=1kb)	20	32263292	32274210	10919	2	1869	uc002wzu.4	-548	ENSG00000101412	E2F1	E2F transcription factor 1
21797	chr20	36850524	36850723	200	*	3.696	5.74818	2.56989	Promoter (<=1kb)	20	36838907	36851546	12640	2	85449	uc002xhx.1	823	ENSG00000149633	KIAA1755	KIAA1755
21915	chr20	45981957	45982273	317	*	3.696	5.74818	2.56989	Promoter (<=1kb)	20	45838381	45981268	142888	2	23613	uc002xsz.1	-689	ENSG00000101040	ZMYND8	zinc finger MYND-type containing 8
21939	chr20	47835287	47835657	371	*	3.696	5.74818	2.56989	Promoter (<=1kb)	20	47835832	47860614	24783	1	55661	uc002xuh.3	-175	ENSG00000124228	DDX27	DEAD-box helicase 27
22085	chr20	60812534	60812733	200	*	3.696	5.74818	2.56989	Promoter (<=1kb)	20	60813580	60871269	57690	1	9885	uc002yck.1	-847	ENSG00000130703	OSBPL2	oxysterol binding protein like 2
22103	chr20	62368024	62368346	323	*	3.696	5.74818	2.56989	Promoter (<=1kb)	20	62367133	62370460	3328	1	54923	uc002ygp.4	891	ENSG00000203896	LIME1	Lck interacting transmembrane adaptor 1
22111	chr20	62922613	62923051	439	*	3.696	5.74818	2.56989	Promoter (<=1kb)	20	62921738	62934707	12970	1	140849	uc002yio.1	875	ENSG00000149656	LINC00266-1	long intergenic non-protein coding RNA 266-1
22335	chr21	19191668	19191867	200	*	3.696	5.74818	2.56989	Promoter (<=1kb)	21	19161284	19191703	30420	2	54149	uc002yko.4	0	ENSG00000154642	C21orf91	chromosome 21 open reading frame 91
22443	chr21	27011274	27011473	200	*	3.696	5.74818	2.56989	Promoter (<=1kb)	21	27011594	27084694	73101	1	58494	uc011ace.2	-121	ENSG00000154721	JAM2	junctional adhesion molecule 2
22570	chr21	37441460	37441659	200	*	3.696	5.74818	2.56989	Promoter (<=1kb)	21	37442285	37443881	1597	1	873	uc010gmx.1	-626	ENSG00000159228	CBR1	carbonyl reductase 1
22865	chr22	24199820	24200019	200	*	3.696	5.74818	2.56989	Promoter (<=1kb)	22	24200041	24219886	19846	1	66035	uc011ajd.1	-22	ENSG00000133460	SLC2A11	solute carrier family 2 member 11
22939	chr22	29745191	29745390	200	*	3.696	5.74818	2.56989	Promoter (<=1kb)	22	29723669	29746139	22471	2	162	uc011ako.2	749	ENSG00000100280	AP1B1	adaptor related protein complex 1 subunit beta 1
22975	chr22	32341453	32341652	200	*	3.696	5.74818	2.56989	Promoter (<=1kb)	22	32329507	32341336	11830	2	25775	uc003aly.3	-117	ENSG00000128254	C22orf24	chromosome 22 open reading frame 24
22977	chr22	32518403	32518602	200	*	3.696	5.74818	2.56989	Promoter (<=1kb)	22	32517964	32529456	11493	1	23782	uc021woc.1	439	ENSG00000234479	AP1B1P1	AP1B1 pseudogene 1
22988	chr22	33196969	33197168	200	*	3.696	5.74818	2.56989	Promoter (<=1kb)	22	33196802	33259028	62227	1	7078	uc003anb.3	167	ENSG00000100234	TIMP3	TIMP metallopeptidase inhibitor 3
23029	chr22	36556727	36556926	200	*	3.696	5.74818	2.56989	Promoter (<=1kb)	22	36536371	36556977	20607	2	80833	uc003aoq.3	51	ENSG00000128284	APOL3	apolipoprotein L3
23077	chr22	41676096	41676295	200	*	3.696	5.74818	2.56989	Promoter (<=1kb)	22	41641615	41676770	35156	2	5905	uc011aoz.2	475	ENSG00000100401	RANGAP1	Ran GTPase activating protein 1
23097	chr22	43813214	43813413	200	*	3.696	5.74818	2.56989	Promoter (<=1kb)	22	43813761	43902800	89040	1	758	uc011apz.2	-348	ENSG00000186732	MPPED1	metallophosphoesterase domain containing 1
24161	chr3	71632960	71633159	200	*	3.696	5.74818	2.56989	Promoter (<=1kb)	3	71003865	71633140	629276	2	27086	uc003dop.3	0	ENSG00000114861	FOXP1	forkhead box P1
24673	chr3	105085522	105085721	200	*	3.696	5.74818	2.56989	Promoter (<=1kb)	3	105085557	105244230	158674	1	214	uc003dvv.3	0	ENSG00000170017	ALCAM	activated leukocyte cell adhesion molecule
24965	chr3	121467641	121467840	200	*	3.696	5.74818	2.56989	Promoter (<=1kb)	3	121382046	121468614	86569	2	2804	uc003eei.5	774	ENSG00000173230	GOLGB1	golgin B1
24967	chr3	121554002	121554201	200	*	3.696	5.74818	2.56989	Promoter (<=1kb)	3	121554034	121556623	2590	1	55840	uc003eem.3	0	ENSG00000145088	EAF2	ELL associated factor 2
25255	chr3	138154052	138154251	200	*	3.696	5.74818	2.56989	Promoter (<=1kb)	3	138153415	138197256	43842	1	83850	uc003esk.3	637	ENSG00000158220	ESYT3	extended synaptotagmin 3
25315	chr3	142838568	142838767	200	*	3.696	5.74818	2.56989	Promoter (<=1kb)	3	142838618	142842856	4239	1	9435	uc003evm.3	0	ENSG00000175040	CHST2	carbohydrate sulfotransferase 2
25754	chr3	168863930	168864129	200	*	3.696	5.74818	2.56989	Promoter (<=1kb)	3	168801287	168864093	62807	2	2122	uc003ffi.3	0	ENSG00000085276	MECOM	MDS1 and EVI1 complex locus
26143	chr3	195954880	195955079	200	*	3.696	5.74818	2.56989	Promoter (<=1kb)	3	195954812	195960301	5490	1	200931	uc003fwe.3	68	ENSG00000163959	SLC51A	solute carrier family 51 alpha subunit
26202	chr4	1953170	1953369	200	*	3.696	5.74818	2.56989	Promoter (<=1kb)	4	1952799	1983934	31136	1	7468	uc011bvh.2	371	ENSG00000109685	NSD2	nuclear receptor binding SET domain protein 2
26203	chr4	2010962	2011326	365	*	3.696	5.74818	2.56989	Promoter (<=1kb)	4	1984441	2010962	26522	2	7469	uc003gem.3	0	ENSG00000185049	NELFA	negative elongation factor complex member A
26453	chr4	13546533	13546732	200	*	3.696	5.74818	2.56989	Promoter (<=1kb)	4	13542454	13546114	3661	2	579	uc003gmx.2	-419	ENSG00000109705	NKX3-2	NK3 homeobox 2
27996	chr4	100852228	100852481	254	*	3.696	5.74818	2.56989	Promoter (<=1kb)	4	100817407	100851778	34372	2	79982	uc003hvk.4	-450	ENSG00000164031	DNAJB14	DnaJ heat shock protein family (Hsp40) member B14
28434	chr4	124319060	124319375	316	*	3.696	5.74818	2.56989	Promoter (<=1kb)	4	124319541	124324915	5375	1	10252	uc031sgz.1	-166	ENSG00000164056	SPRY1	sprouty RTK signaling antagonist 1
29402	chr4	183600591	183600790	200	*	3.696	5.74818	2.56989	Promoter (<=1kb)	4	183601401	183676506	75106	1	55714	uc003ive.1	-611	ENSG00000218336	TENM3	teneurin transmembrane protein 3
29435	chr4	186318069	186318434	366	*	3.696	5.74818	2.56989	Promoter (<=1kb)	4	186317840	186321782	3943	1	353322	uc011cks.2	229	ENSG00000186352	ANKRD37	ankyrin repeat domain 37
29447	chr4	187125142	187125341	200	*	3.696	5.74818	2.56989	Promoter (<=1kb)	4	187125448	187134617	9170	1	285440	uc010ism.3	-107	ENSG00000145476	CYP4V2	cytochrome P450 family 4 subfamily V member 2
29507	chr4	190988239	190988690	452	*	3.696	5.74818	2.56989	Promoter (<=1kb)	4	190988993	190990372	1380	1	26583	uc031sid.1	-303	NA	DUX4L8	double homeobox 4 like 8
29511	chr4	190991531	190991974	444	*	3.696	5.74818	2.56989	Promoter (<=1kb)	4	190992204	190993669	1466	1	653544	uc031sie.1	-230	NA	DUX4L6	double homeobox 4 like 6
29525	chr4	191004392	191004591	200	*	3.696	5.74818	2.56989	Promoter (<=1kb)	4	191005384	191010142	4759	1	653545	uc011clk.2	-793	NA	DUX4L5	double homeobox 4 like 5
29527	chr4	191005282	191005481	200	*	3.696	5.74818	2.56989	Promoter (<=1kb)	4	191005384	191010142	4759	1	653545	uc011clk.2	0	NA	DUX4L5	double homeobox 4 like 5
30758	chr5	68928391	68928590	200	*	3.696	5.74818	2.56989	Promoter (<=1kb)	5	68926980	68929028	2049	2	100272216	uc003jxe.2	438	NA	NA	NA
30837	chr5	69517707	69517906	200	*	3.696	5.74818	2.56989	Promoter (<=1kb)	5	69434954	69517842	82889	2	11039	uc003jyo.1	0	NA	SMA4	glucuronidase beta pseudogene
30956	chr5	70554637	70554836	200	*	3.696	5.74818	2.56989	Promoter (<=1kb)	5	70516053	70555172	39120	2	100049076	uc011crx.1	336	ENSG00000235558	GUSBP9	glucuronidase, beta pseudogene 9
31517	chr5	102594415	102594614	200	*	3.696	5.74818	2.56989	Promoter (<=1kb)	5	102594442	102614361	19920	1	90355	uc003kog.1	0	ENSG00000181751	C5orf30	chromosome 5 open reading frame 30
31681	chr5	112196741	112196940	200	*	3.696	5.74818	2.56989	Promoter (<=1kb)	5	112196885	112204089	7205	1	6728	uc003kqb.2	0	ENSG00000153037	SRP19	signal recognition particle 19
31877	chr5	123980914	123981113	200	*	3.696	5.74818	2.56989	Promoter (<=1kb)	5	123972610	123980354	7745	2	57507	uc003ktp.1	-560	ENSG00000168916	ZNF608	zinc finger protein 608
32022	chr5	133476803	133477002	200	*	3.696	5.74818	2.56989	Promoter (<=1kb)	5	133477155	133483920	6766	1	6932	uc003kzb.3	-153	ENSG00000081059	TCF7	transcription factor 7
32067	chr5	136835843	136836042	200	*	3.696	5.74818	2.56989	Promoter (<=1kb)	5	136310987	136835018	524032	2	6695	uc003lbp.3	-825	ENSG00000152377	SPOCK1	SPARC (osteonectin), cwcv and kazal like domains proteoglycan 1
32108	chr5	140551865	140552064	200	*	3.696	5.74818	2.56989	Promoter (<=1kb)	5	140552243	140555957	3715	1	56129	uc003lit.3	-179	ENSG00000113212	PCDHB7	protocadherin beta 7
32112	chr5	140761442	140761641	200	*	3.696	5.74818	2.56989	Promoter (<=1kb)	5	140762467	140765187	2721	1	56108	uc003ljz.1	-826	ENSG00000253537	PCDHGA7	protocadherin gamma subfamily A, 7
32177	chr5	145582279	145582478	200	*	3.696	5.74818	2.56989	Promoter (<=1kb)	5	145583163	145649147	65985	1	54439	uc003lny.2	-685	ENSG00000091009	RBM27	RNA binding motif protein 27
32675	chr5	175223711	175223910	200	*	3.696	5.74818	2.56989	Promoter (<=1kb)	5	175223610	175311023	87414	1	10814	uc003mde.1	101	ENSG00000145920	CPLX2	complexin 2
32700	chr5	177020151	177020350	200	*	3.696	5.74818	2.56989	Promoter (<=1kb)	5	177019213	177023099	3887	1	54732	uc003mhx.3	938	ENSG00000184840	TMED9	transmembrane p24 trafficking protein 9
32701	chr5	177026522	177026747	226	*	3.696	5.74818	2.56989	Promoter (<=1kb)	5	177027119	177037346	10228	1	11285	uc003mhy.3	-372	ENSG00000027847	B4GALT7	beta-1,4-galactosyltransferase 7
32734	chr5	178287898	178288097	200	*	3.696	5.74818	2.56989	Promoter (<=1kb)	5	178287688	178311424	23737	1	117608	uc003mjm.3	210	ENSG00000178338	ZNF354B	zinc finger protein 354B
32780	chr5	180749418	180749617	200	*	3.696	5.74818	2.56989	Promoter (<=1kb)	5	180748653	180753553	4901	1	100133331	uc010jlv.2	765	NA	LOC100133331	uncharacterized LOC100133331
32875	chr6	5003522	5003721	200	*	3.696	5.74818	2.56989	Promoter (<=1kb)	6	4995280	5004271	8992	2	10799	uc003mwl.3	550	ENSG00000124787	RPP40	ribonuclease P/MRP subunit p40
33170	chr6	27099960	27100378	419	*	3.696	5.74818	2.56989	Promoter (<=1kb)	6	27100095	27100575	481	2	8970	uc003niv.3	197	ENSG00000124635	HIST1H2BJ	histone cluster 1 H2B family member j
33217	chr6	31464752	31464951	200	*	3.696	5.74818	2.56989	Promoter (<=1kb)	6	31465855	31478901	13047	1	4277	uc003ntn.4	-904	ENSG00000204516	MICB	MHC class I polypeptide-related sequence B
33220	chr6	31981146	31981345	200	*	3.696	5.74818	2.56989	Promoter (<=1kb)	6	31981167	31983434	2268	1	720	uc021yvg.1	0	ENSG00000244731	C4A	complement C4A (Rodgers blood group)
33268	chr6	36164980	36165179	200	*	3.696	5.74818	2.56989	Promoter (<=1kb)	6	36164550	36200567	36018	1	27154	uc003olv.4	430	ENSG00000096070	BRPF3	bromodomain and PHD finger containing 3
33277	chr6	36923064	36923263	200	*	3.696	5.74818	2.56989	Promoter (<=1kb)	6	36922209	36932613	10405	1	221476	uc003ona.3	855	ENSG00000164530	PI16	peptidase inhibitor 16
33338	chr6	43602721	43603071	351	*	3.696	5.74818	2.56989	Promoter (<=1kb)	6	43603577	43608688	5112	1	9587	uc003ovv.3	-506	ENSG00000124688	MAD2L1BP	MAD2L1 binding protein
33393	chr6	46702027	46702226	200	*	3.696	5.74818	2.56989	Promoter (<=1kb)	6	46672053	46703151	31099	2	7941	uc010jzf.3	925	ENSG00000146070	PLA2G7	phospholipase A2 group VII
33747	chr6	71135538	71135754	217	*	3.696	5.74818	2.56989	Promoter (<=1kb)	6	71136142	71270877	134736	1	57579	uc003pfj.3	-388	ENSG00000082269	FAM135A	family with sequence similarity 135 member A
34575	chr6	114291920	114292119	200	*	3.696	5.74818	2.56989	Promoter (<=1kb)	6	114257320	114291888	34569	2	3066	uc003pwc.2	-32	ENSG00000196591	HDAC2	histone deacetylase 2
34926	chr6	135376193	135376477	285	*	3.696	5.74818	2.56989	Promoter (<=1kb)	6	135356995	135376036	19042	2	10767	uc003qfa.2	-157	ENSG00000112339	HBS1L	HBS1 like translational GTPase
35437	chr7	2401121	2401486	366	*	3.696	5.74818	2.56989	Promoter (<=1kb)	7	2400345	2420377	20033	1	8662	uc003sma.3	776	ENSG00000106263	EIF3B	eukaryotic translation initiation factor 3 subunit B
35441	chr7	2566892	2567091	200	*	3.696	5.74818	2.56989	Promoter (<=1kb)	7	2566708	2566786	79	1	100616116	uc021zyy.1	184	ENSG00000264357	MIR4648	microRNA 4648
35465	chr7	4721058	4721257	200	*	3.696	5.74818	2.56989	Promoter (<=1kb)	7	4721930	4795175	73246	1	221937	uc003snb.1	-673	ENSG00000164916	FOXK1	forkhead box K1
36482	chr7	74968332	74968531	200	*	3.696	5.74818	2.56989	Promoter (<=1kb)	7	74968464	74974606	6143	1	389517	uc010lcv.3	0	NA	NA	NA
36884	chr7	102129314	102129513	200	*	3.696	5.74818	2.56989	Promoter (<=1kb)	7	102123586	102128370	4785	2	100271927	uc003uzr.2	-944	ENSG00000170667	RASA4B	RAS p21 protein activator 4B
36894	chr7	102228486	102228685	200	*	3.696	5.74818	2.56989	Promoter (<=1kb)	7	102220093	102227544	7452	2	10156	uc011kky.2	-942	ENSG00000105808	RASA4	RAS p21 protein activator 4
37254	chr7	127254907	127255106	200	*	3.696	5.74818	2.56989	Promoter (<=1kb)	7	127250346	127255724	5379	2	5078	uc003vmf.2	618	ENSG00000106331	PAX4	paired box 4
37580	chr7	150691821	150692020	200	*	3.696	5.74818	2.56989	Promoter (<=1kb)	7	150690841	150701023	10183	1	4846	uc011kvb.2	980	ENSG00000164867	NOS3	nitric oxide synthase 3
37816	chr8	7811512	7811711	200	*	3.696	5.74818	2.56989	Promoter (<=1kb)	8	7812535	7866277	53743	1	100132103	uc011kws.1	-824	ENSG00000225725	FAM66E	family with sequence similarity 66 member E
37870	chr8	11972266	11972465	200	*	3.696	5.74818	2.56989	Promoter (<=1kb)	8	11973291	12008698	35408	1	100132923	uc011kxo.1	-826	NA	FAM66D	family with sequence similarity 66 member D
37881	chr8	12218503	12218702	200	*	3.696	5.74818	2.56989	Promoter (<=1kb)	8	12219528	12268510	48983	1	100133172	uc010lsi.2	-826	NA	FAM66A	family with sequence similarity 66 member A
39418	chr8	106330900	106331099	200	*	3.696	5.74818	2.56989	Promoter (<=1kb)	8	106331147	106816767	485621	1	23414	uc003ymd.3	-48	ENSG00000169946	ZFPM2	zinc finger protein, FOG family member 2
40048	chr8	145064541	145064740	200	*	3.696	5.74818	2.56989	Promoter (<=1kb)	8	145064226	145067583	3358	1	2907	uc003zao.1	315	ENSG00000178719	GRINA	glutamate ionotropic receptor NMDA type subunit associated protein 1
40397	chr9	20657922	20658297	376	*	3.696	5.74818	2.56989	Promoter (<=1kb)	9	20658309	20995954	337646	1	54914	uc003zog.1	-12	ENSG00000188352	FOCAD	focadhesin
40642	chr9	36257572	36257771	200	*	3.696	5.74818	2.56989	Promoter (<=1kb)	9	36214439	36258496	44058	2	10020	uc010mlg.3	725	ENSG00000159921	GNE	glucosamine (UDP-N-acetyl)-2-epimerase/N-acetylmannosamine kinase
41611	chr9	88556013	88556269	257	*	3.696	5.74818	2.56989	Promoter (<=1kb)	9	88556057	88637217	81161	1	60560	uc004aoi.4	0	ENSG00000135040	NAA35	N(alpha)-acetyltransferase 35, NatC auxiliary subunit
41644	chr9	90341005	90341204	200	*	3.696	5.74818	2.56989	Promoter (<=1kb)	9	90340974	90346384	5411	1	1514	uc010mqh.3	31	ENSG00000135047	CTSL	cathepsin L
41664	chr9	91926351	91926550	200	*	3.696	5.74818	2.56989	Promoter (<=1kb)	9	91926113	91931618	5506	1	1164	uc004aqh.3	238	ENSG00000123975	CKS2	CDC28 protein kinase regulatory subunit 2
41738	chr9	97039920	97040119	200	*	3.696	5.74818	2.56989	Promoter (<=1kb)	9	97041040	97056723	15684	1	169841	uc004aun.3	-921	ENSG00000175787	ZNF169	zinc finger protein 169
41769	chr9	99180934	99181133	200	*	3.696	5.74818	2.56989	Promoter (<=1kb)	9	99154059	99180669	26611	2	195828	uc004awg.3	-265	ENSG00000165244	ZNF367	zinc finger protein 367
41927	chr9	107691010	107691209	200	*	3.696	5.74818	2.56989	Promoter (<=1kb)	9	107623719	107690527	66809	2	19	uc004bcm.3	-483	ENSG00000165029	ABCA1	ATP binding cassette subfamily A member 1
42052	chr9	115600222	115600421	200	*	3.696	5.74818	2.56989	Promoter (<=1kb)	9	115600720	115637267	36548	1	401548	uc004bgi.4	-299	ENSG00000148158	SNX30	sorting nexin family member 30
42174	chr9	125668119	125668318	200	*	3.696	5.74818	2.56989	Promoter (<=1kb)	9	125636065	125667562	31498	2	54542	uc011lzg.2	-557	ENSG00000056586	RC3H2	ring finger and CCCH-type domains 2
42364	chrUn_gl000228	71407	71855	449	*	3.696	5.74818	2.56989	Promoter (<=1kb)	72	72836	74215	1380	1	653545	uc031tgi.1	-981	NA	DUX4L5	double homeobox 4 like 5
42374	chrUn_gl000228	81986	82436	451	*	3.696	5.74818	2.56989	Promoter (<=1kb)	72	82754	84133	1380	1	22947	uc031tgl.1	-318	NA	DUX4L1	double homeobox 4 like 1
42395	chrUn_gl000228	99434	99633	200	*	3.696	5.74818	2.56989	Promoter (<=1kb)	72	99284	100663	1380	1	728410	uc031tgo.1	150	NA	DUX4L2	double homeobox 4 like 2
42402	chrUn_gl000228	104487	104915	429	*	3.696	5.74818	2.56989	Promoter (<=1kb)	72	105896	107275	1380	1	22947	uc031tgq.1	-981	NA	DUX4L1	double homeobox 4 like 1
42434	chrX	1655518	1655717	200	*	3.696	5.74818	2.56989	Promoter (<=1kb)	23	1581466	1656037	74572	2	286530	uc004cpz.2	320	ENSG00000182162	P2RY8	P2Y receptor family member 8
42884	chrX	40944831	40945030	200	*	3.696	5.74818	2.56989	Promoter (<=1kb)	23	40944888	41095832	150945	1	8239	uc004dfb.3	0	ENSG00000124486	USP9X	ubiquitin specific peptidase 9 X-linked
42934	chrX	45589730	45589929	200	*	3.696	5.74818	2.56989	Promoter (<=1kb)	23	45589988	45592021	2034	1	392452	uc031tjh.1	-59	NA	LOC392452	mitochondrial fission factor pseudogene
42952	chrX	47092980	47093179	200	*	3.696	5.74818	2.56989	Promoter (<=1kb)	23	47092314	47107727	15414	1	8237	uc004dhp.3	666	ENSG00000102226	USP11	ubiquitin specific peptidase 11
42971	chrX	48241952	48242151	200	*	3.696	5.74818	2.56989	Promoter (<=1kb)	23	48242957	48252785	9829	1	548313	uc004djf.2	-806	ENSG00000269791	SSX4B	SSX family member 4B
42980	chrX	49178323	49178602	280	*	3.696	5.74818	2.56989	Promoter (<=1kb)	23	49178516	49185866	7351	1	729396	uc010nit.3	0	ENSG00000224659	GAGE12J	G antigen 12J
42993	chrX	49315578	49315978	401	*	3.696	5.74818	2.56989	Promoter (<=1kb)	23	49315881	49323262	7382	1	100132399	uc004doe.4	0	ENSG00000227488	GAGE12D	G antigen 12D
42994	chrX	49325131	49325531	401	*	3.696	5.74818	2.56989	Promoter (<=1kb)	23	49325434	49332821	7388	1	100132399	uc004dof.4	0	ENSG00000227488	GAGE12D	G antigen 12D
42998	chrX	49344238	49344558	321	*	3.696	5.74818	2.56989	Promoter (<=1kb)	23	49344541	49351917	7377	1	100132399	uc004doh.4	0	ENSG00000227488	GAGE12D	G antigen 12D
43457	chrX	70838734	70839120	387	*	3.696	5.74818	2.56989	Promoter (<=1kb)	23	70835766	70838367	2602	2	2833	uc011mpx.2	-367	ENSG00000186810	CXCR3	C-X-C motif chemokine receptor 3
43957	chrX	100662445	100662644	200	*	3.696	5.74818	2.56989	Promoter (<=1kb)	23	100652779	100663001	10223	2	2717	uc004ehl.1	357	ENSG00000102393	GLA	galactosidase alpha
44301	chrX	119006564	119006763	200	*	3.696	5.74818	2.56989	Promoter (<=1kb)	23	119004495	119005791	1297	2	7737	uc004esb.3	-773	ENSG00000125352	RNF113A	ring finger protein 113A
44309	chrX	120105388	120105587	200	*	3.696	5.74818	2.56989	Promoter (<=1kb)	23	120101741	120105058	3318	2	728072	uc004etk.3	-330	ENSG00000237957	CT47A5	cancer/testis antigen family 47, member A5
44310	chrX	120119968	120120167	200	*	3.696	5.74818	2.56989	Promoter (<=1kb)	23	120116321	120119638	3318	2	728062	uc004etn.3	-330	ENSG00000226023	CT47A6	cancer/testis antigen family 47, member A6
44660	chrX	144329882	144330081	200	*	3.696	5.74818	2.56989	Promoter (<=1kb)	23	144329107	144337728	8622	1	494118	uc004fcb.2	775	ENSG00000203923	SPANXN1	SPANX family member N1
44734	chrX	149395269	149395468	200	*	3.696	5.74818	2.56989	Promoter (<=1kb)	23	149396239	149396318	80	1	100313839	uc022cgr.1	-771	ENSG00000252454	MIR2114	microRNA 2114
44822	chrX	155227009	155227208	200	*	3.696	5.74818	2.56989	Promoter (<=1kb)	23	155227246	155237484	10239	1	3581	uc010nvn.2	-38	ENSG00000124334	IL9R	interleukin 9 receptor
44835	chrY	1350410	1350609	200	*	3.696	5.74818	2.56989	Promoter (<=1kb)	24	1351571	1378828	27258	1	1438	uc004fpe.2	-962	ENSG00000198223	CSF2RA	colony stimulating factor 2 receptor alpha subunit
44955	chrY	9215047	9215246	200	*	3.696	5.74818	2.56989	Promoter (<=1kb)	24	9215731	9238826	23096	1	728137	uc010nwo.2	-485	ENSG00000228927	TSPY3	testis specific protein Y-linked 3
44956	chrY	9216727	9216926	200	*	3.696	5.74818	2.56989	Promoter (<=1kb)	24	9215950	9218486	2537	1	728395	uc010nwm.2	777	ENSG00000233803	TSPY4	testis specific protein Y-linked 4
44963	chrY	9237073	9237272	200	*	3.696	5.74818	2.56989	Promoter (<=1kb)	24	9236076	9368285	132210	1	728137	uc004fse.3	997	ENSG00000228927	TSPY3	testis specific protein Y-linked 3
44970	chrY	9304068	9304267	200	*	3.696	5.74818	2.56989	Promoter (<=1kb)	24	9304564	9307358	2795	1	7258	uc004frw.4	-297	ENSG00000258992	TSPY1	testis specific protein Y-linked 1
45495	chrY	59330015	59330214	200	*	3.696	5.74818	2.56989	Promoter (<=1kb)	24	59330252	59340490	10239	1	3581	uc010nxr.2	-38	ENSG00000124334	IL9R	interleukin 9 receptor
36485	chr7	74979916	74980115	200	*	3.69526	5.74367	2.56989	Promoter (1-2kb)	7	74942617	74981240	38624	2	5380	uc003uco.1	1125	NA	PMS2P2	PMS1 homolog 2, mismatch repair system component pseudogene 2
11391	chr14	36789187	36789559	373	*	3.69526	5.74367	2.56989	Promoter (<=1kb)	14	36767764	36789882	22119	2	51562	uc001wtm.2	323	ENSG00000151332	MBIP	MAP3K12 binding inhibitory protein 1
13877	chr16	14025984	14026183	200	*	3.69526	5.74367	2.56989	Promoter (<=1kb)	16	14025883	14046205	20323	1	2072	uc010uyz.1	101	ENSG00000175595	ERCC4	ERCC excision repair 4, endonuclease catalytic subunit
20068	chr2	152560834	152561033	200	*	3.69402	5.73616	2.56989	Promoter (2-3kb)	2	152545732	152563511	17780	2	4703	uc010fny.2	2478	ENSG00000183091	NEB	nebulin
925	chr1	67358284	67358599	316	*	3.69402	5.73616	2.56989	Promoter (1-2kb)	1	67278572	67356505	77934	2	79819	uc009wax.3	-1779	ENSG00000152763	WDR78	WD repeat domain 78
28521	chr4	128800397	128800596	200	*	3.69402	5.73616	2.56989	Promoter (1-2kb)	4	128802016	128820377	18362	1	10733	uc003ifo.3	-1420	ENSG00000142731	PLK4	polo like kinase 4
18281	chr2	36825533	36825732	200	*	3.69402	5.73616	2.56989	Promoter (<=1kb)	2	36779404	36825332	45929	2	9637	uc002rpj.2	-201	ENSG00000171055	FEZ2	fasciculation and elongation protein zeta 2
42981	chrX	49188467	49188666	200	*	3.69402	5.73616	2.56989	Promoter (<=1kb)	23	49188094	49323262	135169	1	645051	uc004dnn.4	373	ENSG00000274274	GAGE13	G antigen 13
5230	chr10	98121756	98121955	200	*	3.69278	5.72869	2.56989	Promoter (2-3kb)	10	98114999	98119092	4094	2	93377	uc009xve.1	-2664	ENSG00000197430	OPALIN	oligodendrocytic myelin paranodal and inner loop protein
7354	chr11	102404364	102404563	200	*	3.69278	5.72869	2.56989	Promoter (2-3kb)	11	102397717	102401478	3762	2	4316	uc010rus.1	-2886	ENSG00000137673	MMP7	matrix metallopeptidase 7
15673	chr17	62863264	62863463	200	*	3.69278	5.72869	2.56989	Promoter (1-2kb)	17	62855560	62864668	9109	2	374819	uc031rdn.1	1205	ENSG00000176809	LRRC37A3	leucine rich repeat containing 37 member A3
27579	chr4	76553426	76553691	266	*	3.69154	5.72124	2.56989	Promoter (2-3kb)	4	76501704	76555721	54018	2	8999	uc003hiq.3	2030	ENSG00000138769	CDKL2	cyclin dependent kinase like 2
32872	chr6	4833320	4833520	201	*	3.69154	5.72124	2.56989	Promoter (2-3kb)	6	4836332	4955778	119447	1	9425	uc011dhx.2	-2812	ENSG00000153046	CDYL	chromodomain Y like
4558	chr10	50398108	50398307	200	*	3.69154	5.72124	2.56989	Promoter (1-2kb)	10	50368394	50396407	28014	2	170371	uc001jho.4	-1701	ENSG00000204161	TMEM273	transmembrane protein 273
6025	chr11	17292605	17292804	200	*	3.69154	5.72124	2.56989	Promoter (1-2kb)	11	17290732	17317758	27027	1	4925	uc009ygw.1	1873	ENSG00000070081	NUCB2	nucleobindin 2
26162	chr3	197474524	197474723	200	*	3.69154	5.72124	2.56989	Promoter (1-2kb)	3	197476424	197511317	34894	1	84248	uc011bui.1	-1701	ENSG00000122068	FYTTD1	forty-two-three domain containing 1
31070	chr5	77751611	77751810	200	*	3.69154	5.72124	2.56989	Promoter (1-2kb)	5	77753618	77776562	22945	1	9522	uc003kfn.3	-1808	ENSG00000085365	SCAMP1	secretory carrier membrane protein 1
3197	chr1	202310429	202310628	200	*	3.69154	5.72124	2.56989	Promoter (<=1kb)	1	202300785	202311094	10310	2	29089	uc001gxx.4	466	ENSG00000077152	UBE2T	ubiquitin conjugating enzyme E2 T
16071	chr18	13825561	13825760	200	*	3.69154	5.72124	2.56989	Promoter (<=1kb)	18	13825543	13826861	1319	1	4161	uc010xaf.2	18	ENSG00000176136	MC5R	melanocortin 5 receptor
16942	chr19	345578	345777	200	*	3.69154	5.72124	2.56989	Promoter (<=1kb)	19	305575	344791	39217	2	54531	uc002lok.1	-787	ENSG00000105556	MIER2	MIER family member 2
19215	chr2	97405624	97405823	200	*	3.69154	5.72124	2.56989	Promoter (<=1kb)	2	97371667	97405813	34147	2	81562	uc002swu.3	0	ENSG00000114988	LMAN2L	lectin, mannose binding 2 like
1750	chr1	115003212	115003411	200	*	3.6903	5.71383	2.56989	Promoter (2-3kb)	1	114935399	115006178	70780	2	51592	uc010ows.2	2767	ENSG00000197323	TRIM33	tripartite motif containing 33
24556	chr3	97684393	97684592	200	*	3.6903	5.71383	2.56989	Promoter (1-2kb)	3	97666205	97686476	20272	2	84864	uc010hpa.1	1884	ENSG00000170854	RIOX2	ribosomal oxygenase 2
15666	chr17	62098647	62098846	200	*	3.6903	5.71383	2.56989	Promoter (<=1kb)	17	62081615	62097994	16380	2	3384	uc010wpx.1	-653	ENSG00000108622	ICAM2	intercellular adhesion molecule 2
15871	chr18	229400	229599	200	*	3.68907	5.70645	2.56989	Promoter (2-3kb)	18	214520	226402	11883	2	9984	uc002kkh.4	-2998	ENSG00000079134	THOC1	THO complex 1
21459	chr20	9196906	9197105	200	*	3.68907	5.70645	2.56989	Promoter (<=1kb)	20	9198037	9461462	263426	1	5332	uc021wal.1	-932	ENSG00000101333	PLCB4	phospholipase C beta 4
16455	chr18	42551858	42552057	200	*	3.68783	5.69911	2.56989	Promoter (1-2kb)	18	42550047	42550131	85	2	100422829	uc021uje.1	-1727	ENSG00000265957	MIR4319	microRNA 4319
34994	chr6	140090717	140090916	200	*	3.68783	5.69911	2.56989	Promoter (1-2kb)	6	140092210	140181608	89399	1	100132735	uc003qir.3	-1294	ENSG00000231426	FILNC1	FOXO induced long non-coding RNA 1
2234	chr1	147140297	147140496	200	*	3.6866	5.6918	2.56989	Promoter (2-3kb)	1	147119168	147142634	23467	2	51205	uc001epr.2	2138	ENSG00000162836	ACP6	acid phosphatase 6, lysophosphatidic
26819	chr4	39031138	39031337	200	*	3.6866	5.6918	2.56989	Promoter (2-3kb)	4	38968441	39034041	65601	2	80008	uc003gto.3	2704	ENSG00000121895	TMEM156	transmembrane protein 156
23566	chr3	27256640	27256839	200	*	3.6866	5.6918	2.56989	Promoter (1-2kb)	3	27152394	27257966	105573	2	152110	uc010hfk.3	1127	ENSG00000163491	NEK10	NIMA related kinase 10
44125	chrX	109465149	109465348	200	*	3.68536	5.68451	2.56989	Promoter (2-3kb)	23	109468217	109468288	72	2	692226	uc010npr.1	2940	ENSG00000208883	SNORD96B	small nucleolar RNA, C/D box 96B
2808	chr1	176178289	176178488	200	*	3.68536	5.68451	2.56989	Promoter (1-2kb)	1	175913967	176176370	262404	2	64326	uc001gkw.1	-1919	ENSG00000143207	COP1	COP1, E3 ubiquitin ligase
16826	chr18	70993380	70993579	200	*	3.68536	5.68451	2.56989	Promoter (1-2kb)	18	70992176	71017124	24949	1	100505817	uc002llc.2	1204	ENSG00000261780	LINC02582	long intergenic non-protein coding RNA 2582
25059	chr3	129513136	129513335	200	*	3.68536	5.68451	2.56989	Promoter (<=1kb)	3	129366635	129513259	146625	2	23023	uc011blc.2	0	ENSG00000172765	TMCC1	transmembrane and coiled-coil domain family 1
42991	chrX	49306022	49306342	321	*	3.68167	5.66285	2.56989	Promoter (<=1kb)	23	49306325	49313710	7386	1	100132399	uc004dod.4	0	ENSG00000227488	GAGE12D	G antigen 12D
12984	chr15	53833655	53833960	306	*	3.68044	5.6557	2.56989	Promoter (<=1kb)	15	53805938	53833300	27363	2	256764	uc031qsd.1	-355	ENSG00000166415	WDR72	WD repeat domain 72
2477	chr1	156160737	156160936	200	*	3.67921	5.64857	2.56989	Promoter (2-3kb)	1	156163730	156182587	18858	1	9673	uc001fnp.3	-2794	ENSG00000160785	SLC25A44	solute carrier family 25 member 44
12500	chr15	22738465	22738931	467	*	3.67921	5.64857	2.56989	Promoter (2-3kb)	15	22736246	22746002	9757	1	283767	uc010tzx.1	2219	ENSG00000273976	GOLGA6L1	golgin A6 family-like 1
32842	chr6	2897847	2898046	200	*	3.67921	5.64857	2.56989	Promoter (2-3kb)	6	2899247	2900910	1664	2	5272	uc003muh.3	2864	ENSG00000170542	SERPINB9	serpin family B member 9
30140	chr5	34837116	34837315	200	*	3.67921	5.64857	2.56989	Promoter (1-2kb)	5	34839269	34899564	60296	1	153657	uc003jiu.3	-1954	ENSG00000205838	TTC23L	tetratricopeptide repeat domain 23 like
5761	chr11	132810	133009	200	*	3.67921	5.64857	2.56989	Promoter (<=1kb)	11	126987	133778	6792	2	100133161	uc001lnw.3	769	NA	LINC01001	long intergenic non-protein coding RNA 1001
15605	chr17	56413521	56413720	200	*	3.67921	5.64857	2.56989	Promoter (<=1kb)	17	56413337	56413383	47	2	100616220	uc021uap.1	-138	ENSG00000264399	MIR4736	microRNA 4736
44602	chrX	138528269	138528468	200	*	3.67921	5.64857	2.56989	Promoter (<=1kb)	23	138528978	138531132	2155	1	6719	uc022cfc.1	-510	NA	SRD5A1P1	steroid 5 alpha-reductase 1 pseudogene 1
5184	chr10	94705483	94705682	200	*	3.67798	5.64147	2.56989	Promoter (1-2kb)	10	94707287	94819251	111965	1	54536	uc001kii.3	-1605	ENSG00000138190	EXOC6	exocyst complex component 6
19490	chr2	114479037	114479236	200	*	3.67798	5.64147	2.56989	Promoter (<=1kb)	2	114478867	114478945	79	2	100616208	uc021vmz.1	-92	ENSG00000265429	MIR4782	microRNA 4782
41631	chr9	89657807	89658006	200	*	3.67798	5.64147	2.56989	Promoter (<=1kb)	9	89623366	89657041	33676	2	440173	uc010mqg.4	-766	ENSG00000269994	LOC440173	uncharacterized LOC440173
42996	chrX	49334689	49335009	321	*	3.67798	5.64147	2.56989	Promoter (<=1kb)	23	49334992	49342370	7379	1	100132399	uc004dog.4	0	ENSG00000227488	GAGE12D	G antigen 12D
11960	chr14	70948587	70949027	441	*	3.67675	5.6344	2.56989	Promoter (1-2kb)	14	70935596	70950473	14878	2	317760	uc021rvr.1	1446	ENSG00000259158	ADAM20P1	ADAM metallopeptidase domain 20 pseudogene 1
10911	chr13	103054058	103054257	200	*	3.67675	5.6344	2.56989	Promoter (<=1kb)	13	102373205	103054124	680920	2	2259	uc001vpf.2	0	ENSG00000102466	FGF14	fibroblast growth factor 14
14328	chr16	46552412	46552611	200	*	3.67675	5.6344	2.56989	Promoter (<=1kb)	16	46503249	46552312	49064	2	124149	uc010cbd.2	-100	ENSG00000261239	ANKRD26P1	ankyrin repeat domain 26 pseudogene 1
15677	chr17	62913055	62913254	200	*	3.67429	5.62036	2.56989	Promoter (1-2kb)	17	62850488	62914988	64501	2	374819	uc002jey.2	1734	ENSG00000176809	LRRC37A3	leucine rich repeat containing 37 member A3
25303	chr3	141749718	141749917	200	*	3.67307	5.61338	2.56989	Promoter (2-3kb)	3	141663270	141747507	84238	2	7029	uc011bng.2	-2211	ENSG00000114126	TFDP2	transcription factor Dp-2
37275	chr7	128696505	128696704	200	*	3.67307	5.61338	2.56989	Promoter (1-2kb)	7	128695277	128697293	2017	1	286016	uc003von.2	1228	ENSG00000230359	TPI1P2	triosephosphate isomerase 1 pseudogene 2
36658	chr7	87505044	87505410	367	*	3.67307	5.61338	2.56989	Promoter (<=1kb)	7	87505544	87538856	33313	1	10926	uc003ujf.1	-134	ENSG00000006634	DBF4	DBF4 zinc finger
31271	chr5	89853100	89853299	200	*	3.6694	5.59261	2.56989	Promoter (1-2kb)	5	89854617	90460033	605417	1	84059	uc003kjt.4	-1318	ENSG00000164199	ADGRV1	adhesion G protein-coupled receptor V1
32213	chr5	147441889	147442088	200	*	3.6694	5.59261	2.56989	Promoter (1-2kb)	5	147443535	147475468	31934	1	11005	uc010jgq.1	-1447	ENSG00000133710	SPINK5	serine peptidase inhibitor, Kazal type 5
8482	chr12	45686863	45687062	200	*	3.66817	5.58575	2.56989	Promoter (<=1kb)	12	45686466	45826134	139669	1	196527	uc010slg.2	397	ENSG00000177119	ANO6	anoctamin 6
17618	chr19	48440982	48441181	200	*	3.66758	4.40877	1.66893	Promoter (1-2kb)	19	48442798	48442917	120	1	100170219	uc010xza.1	-1617	NA	SNAR-C4	small NF90 (ILF3) associated RNA C4
2	chr1	14315	14514	200	*	3.66695	5.57891	2.56989	Promoter (2-3kb)	1	14362	16765	2404	2	653635	uc009vis.3	2251	ENSG00000227232	WASH7P	WAS protein family homolog 7, pseudogene
1075	chr1	76146320	76146519	200	*	3.66695	5.57891	2.56989	Promoter (2-3kb)	1	75672075	76143610	471536	2	204962	uc010orb.2	-2710	ENSG00000137968	SLC44A5	solute carrier family 44 member 5
2453	chr1	153921979	153922178	200	*	3.66695	5.57891	2.56989	Promoter (2-3kb)	1	153901977	153919154	17178	2	9909	uc001fdd.1	-2825	ENSG00000198837	DENND4B	DENN domain containing 4B
3422	chr1	223569256	223569476	221	*	3.66695	5.57891	2.56989	Promoter (2-3kb)	1	223566715	223568812	2098	1	164127	uc001hoa.2	2541	ENSG00000178395	CCDC185	coiled-coil domain containing 185
4857	chr10	71995248	71995496	249	*	3.66695	5.57891	2.56989	Promoter (2-3kb)	10	71962586	71993190	30605	2	5464	uc001jqv.1	-2058	ENSG00000180817	PPA1	pyrophosphatase (inorganic) 1
5321	chr10	104218795	104218994	200	*	3.66695	5.57891	2.56989	Promoter (2-3kb)	10	104221170	104232006	10837	1	79847	uc001kvs.3	-2176	ENSG00000138111	MFSD13A	major facilitator superfamily domain containing 13A
9568	chr12	118544447	118544646	200	*	3.66695	5.57891	2.56989	Promoter (2-3kb)	12	118501398	118541810	40413	2	54621	uc001tws.3	-2637	ENSG00000176834	VSIG10	V-set and immunoglobulin domain containing 10
12041	chr14	77276850	77277049	200	*	3.66695	5.57891	2.56989	Promoter (2-3kb)	14	77253586	77279283	25698	2	23357	uc001xsv.3	2234	ENSG00000013523	ANGEL1	angel homolog 1
12443	chr15	20749867	20750066	200	*	3.66695	5.57891	2.56989	Promoter (2-3kb)	15	20737094	20747114	10021	2	727832	uc001ytk.2	-2753	ENSG00000277322	GOLGA6L6	golgin A6 family-like 6
12450	chr15	20958722	20958921	200	*	3.66695	5.57891	2.56989	Promoter (2-3kb)	15	20874797	20961480	86684	2	606	uc010tze.1	2559	NA	NBEAP1	neurobeachin pseudogene 1
12529	chr15	23576766	23577232	467	*	3.66695	5.57891	2.56989	Promoter (2-3kb)	15	23569672	23579379	9708	2	440243	uc031qrb.1	2147	ENSG00000274404	GOLGA6L22	golgin A6 family-like 22
15961	chr18	5633131	5633330	200	*	3.66695	5.57891	2.56989	Promoter (2-3kb)	18	5433902	5630642	196741	2	23136	uc002kmv.1	-2489	ENSG00000082397	EPB41L3	erythrocyte membrane protein band 4.1 like 3
16426	chr18	39608109	39608308	200	*	3.66695	5.57891	2.56989	Promoter (2-3kb)	18	39605295	39661446	56152	1	5289	uc002laq.3	2814	ENSG00000078142	PIK3C3	phosphatidylinositol 3-kinase catalytic subunit type 3
18480	chr2	54485704	54485903	200	*	3.66695	5.57891	2.56989	Promoter (2-3kb)	2	54480315	54483409	3095	2	388951	uc002rxr.2	-2295	ENSG00000178021	TSPYL6	TSPY like 6
21876	chr20	42841764	42841963	200	*	3.66695	5.57891	2.56989	Promoter (2-3kb)	20	42839726	42854667	14942	1	100505783	uc002xln.3	2038	ENSG00000223891	OSER1-DT	OSER1 divergent transcript
23295	chr3	10186228	10186427	200	*	3.66695	5.57891	2.56989	Promoter (2-3kb)	3	10183319	10195354	12036	1	7428	uc003bvd.3	2909	ENSG00000134086	VHL	von Hippel-Lindau tumor suppressor
24565	chr3	98186046	98186245	200	*	3.66695	5.57891	2.56989	Promoter (2-3kb)	3	98188421	98189372	952	1	26339	uc003dsm.3	-2176	ENSG00000232382	OR5K1	olfactory receptor family 5 subfamily K member 1
26332	chr4	9272074	9272432	359	*	3.66695	5.57891	2.56989	Promoter (2-3kb)	4	9269345	9270937	1593	1	100287441	uc031sdp.1	2729	ENSG00000250745	USP17L20	ubiquitin specific peptidase 17-like family member 20
27600	chr4	78435553	78435752	200	*	3.66695	5.57891	2.56989	Promoter (2-3kb)	4	78432907	78532988	100082	1	10563	uc003hkr.3	2646	ENSG00000156234	CXCL13	C-X-C motif chemokine ligand 13
27673	chr4	82077792	82078155	364	*	3.66695	5.57891	2.56989	Promoter (2-3kb)	4	82009837	82075311	65475	2	5593	uc011ccg.1	-2481	ENSG00000138669	PRKG2	protein kinase cGMP-dependent 2
27800	chr4	88718397	88718599	203	*	3.66695	5.57891	2.56989	Promoter (2-3kb)	4	88720702	88733601	12900	1	3381	uc003hqx.4	-2103	ENSG00000029559	IBSP	integrin binding sialoprotein
29505	chr4	190950928	190951127	200	*	3.66695	5.57891	2.56989	Promoter (2-3kb)	4	190945523	190948412	2890	2	100288255	uc011clh.2	-2516	NA	NA	NA
32764	chr5	180254760	180254959	200	*	3.66695	5.57891	2.56989	Promoter (2-3kb)	5	180257957	180262726	4770	1	729678	uc003mmk.5	-2998	ENSG00000245060	LINC00847	long intergenic non-protein coding RNA 847
34116	chr6	88036523	88036722	200	*	3.66695	5.57891	2.56989	Promoter (2-3kb)	6	87992697	88038996	46300	2	375519	uc003plo.2	2274	ENSG00000164411	GJB7	gap junction protein beta 7
37309	chr7	132258225	132258424	200	*	3.66695	5.57891	2.56989	Promoter (2-3kb)	7	131808091	132261323	453233	2	91584	uc003vra.4	2899	ENSG00000221866	PLXNA4	plexin A4
38457	chr8	56370723	56370922	200	*	3.66695	5.57891	2.56989	Promoter (2-3kb)	8	56361757	56367881	6125	2	100133234	uc011ldz.2	-2842	ENSG00000248522	SBF1P1	SET binding factor 1 pseudogene 1
40370	chr9	19097348	19097547	200	*	3.66695	5.57891	2.56989	Promoter (2-3kb)	9	19053135	19094402	41268	2	54801	uc022bdv.2	-2946	ENSG00000147874	HAUS6	HAUS augmin like complex subunit 6
41583	chr9	86446792	86447047	256	*	3.66695	5.57891	2.56989	Promoter (2-3kb)	9	86383733	86444431	60699	2	80318	uc011lsu.1	-2361	ENSG00000165113	GKAP1	G kinase anchoring protein 1
41633	chr9	89659608	89659807	200	*	3.66695	5.57891	2.56989	Promoter (2-3kb)	9	89623366	89657041	33676	2	440173	uc010mqg.4	-2567	ENSG00000269994	LOC440173	uncharacterized LOC440173
41752	chr9	98082549	98082748	200	*	3.66695	5.57891	2.56989	Promoter (2-3kb)	9	97912205	98079991	167787	2	2176	uc011lul.1	-2558	ENSG00000158169	FANCC	FA complementation group C
41995	chr9	112085515	112085714	200	*	3.66695	5.57891	2.56989	Promoter (2-3kb)	9	112002012	112083021	81010	2	54566	uc004bea.3	-2494	ENSG00000095203	EPB41L4B	erythrocyte membrane protein band 4.1 like 4B
2448	chr1	153587138	153587337	200	*	3.66695	5.57891	2.56989	Promoter (1-2kb)	1	153586732	153588808	2077	2	57402	uc001fce.3	1471	ENSG00000189334	S100A14	S100 calcium binding protein A14
3595	chr1	235811876	235812075	200	*	3.66695	5.57891	2.56989	Promoter (1-2kb)	1	235710985	235813293	102309	2	2786	uc001hxe.4	1218	ENSG00000168243	GNG4	G protein subunit gamma 4
4510	chr10	45870944	45871291	348	*	3.66695	5.57891	2.56989	Promoter (1-2kb)	10	45869624	45941567	71944	1	240	uc021ppr.2	1320	ENSG00000012779	ALOX5	arachidonate 5-lipoxygenase
5465	chr10	112680951	112681150	200	*	3.66695	5.57891	2.56989	Promoter (1-2kb)	10	112679301	112773425	94125	1	8036	uc010qrg.2	1650	ENSG00000108061	SHOC2	SHOC2, leucine rich repeat scaffold protein
13029	chr15	55560579	55560778	200	*	3.66695	5.57891	2.56989	Promoter (1-2kb)	15	55495164	55562482	67319	2	5873	uc002aco.3	1704	ENSG00000069974	RAB27A	RAB27A, member RAS oncogene family
14452	chr16	56687766	56687965	200	*	3.66695	5.57891	2.56989	Promoter (1-2kb)	16	56685811	56687116	1306	1	4490	uc002ejs.3	1955	ENSG00000169688	MT1B	metallothionein 1B
15427	chr17	39466913	39467267	355	*	3.66695	5.57891	2.56989	Promoter (1-2kb)	17	39463952	39465505	1554	2	100505753	uc021txi.1	-1408	ENSG00000212657	KRTAP16-1	keratin associated protein 16-1
16939	chr19	204182	204381	200	*	3.66695	5.57891	2.56989	Promoter (1-2kb)	19	197016	202209	5194	2	399844	uc010drm.2	-1973	ENSG00000282508	LINC01002	long intergenic non-protein coding RNA 1002
17719	chr19	52410104	52410303	200	*	3.66695	5.57891	2.56989	Promoter (1-2kb)	19	52392488	52408305	15818	2	65251	uc002pxy.3	-1799	ENSG00000198093	ZNF649	zinc finger protein 649
19407	chr2	110746007	110746206	200	*	3.66695	5.57891	2.56989	Promoter (1-2kb)	2	110744557	110752858	8302	1	440894	uc031roq.1	1450	ENSG00000204588	LINC01123	long intergenic non-protein coding RNA 1123
19453	chr2	112643239	112643522	284	*	3.66695	5.57891	2.56989	Promoter (1-2kb)	2	112525214	112641741	116528	2	64682	uc002thi.3	-1498	ENSG00000153107	ANAPC1	anaphase promoting complex subunit 1
19606	chr2	122147050	122147249	200	*	3.66695	5.57891	2.56989	Promoter (1-2kb)	2	122121706	122145652	23947	2	23332	uc002tnf.3	-1398	ENSG00000074054	CLASP1	cytoplasmic linker associated protein 1
20502	chr2	179987215	179987414	200	*	3.66695	5.57891	2.56989	Promoter (1-2kb)	2	179966419	179989285	22867	2	91404	uc002unh.4	1871	ENSG00000187231	SESTD1	SEC14 and spectrin domain containing 1
21927	chr20	46990252	46990451	200	*	3.66695	5.57891	2.56989	Promoter (1-2kb)	20	46988654	46999381	10728	1	284749	uc002xtt.2	1598	ENSG00000235621	LINC00494	long intergenic non-protein coding RNA 494
22624	chr21	42537474	42537673	200	*	3.66695	5.57891	2.56989	Promoter (1-2kb)	21	42539484	42539556	73	1	100423023	uc021wjm.1	-1811	ENSG00000263681	MIR3197	microRNA 3197
24005	chr3	58833234	58833433	200	*	3.66695	5.57891	2.56989	Promoter (1-2kb)	3	58711287	58835135	123849	2	200844	uc003dkr.1	1702	ENSG00000163689	C3orf67	chromosome 3 open reading frame 67
25970	chr3	183143658	183143857	200	*	3.66695	5.57891	2.56989	Promoter (1-2kb)	3	182895831	183145855	250025	2	23101	uc003fli.1	1998	ENSG00000053524	MCF2L2	MCF.2 cell line derived transforming sequence-like 2
26053	chr3	189524532	189524731	200	*	3.66695	5.57891	2.56989	Promoter (1-2kb)	3	189526061	189587195	61135	1	8626	uc003fse.1	-1330	ENSG00000073282	TP63	tumor protein p63
27835	chr4	91153802	91154361	560	*	3.66695	5.57891	2.56989	Promoter (1-2kb)	4	91156182	91703154	546973	1	401145	uc003hsw.3	-1821	ENSG00000184305	CCSER1	coiled-coil serine rich protein 1
30680	chr5	63459567	63459766	200	*	3.66695	5.57891	2.56989	Promoter (1-2kb)	5	63461671	63513339	51669	1	285671	uc003jth.4	-1905	ENSG00000164197	RNF180	ring finger protein 180
31116	chr5	80527667	80527866	200	*	3.66695	5.57891	2.56989	Promoter (1-2kb)	5	80529139	80562217	33079	1	1160	uc003khc.4	-1273	ENSG00000131730	CKMT2	creatine kinase, mitochondrial 2
32699	chr5	176780298	176780497	200	*	3.66695	5.57891	2.56989	Promoter (1-2kb)	5	176758563	176778885	20323	2	10960	uc003mge.3	-1413	ENSG00000169223	LMAN2	lectin, mannose binding 2
36355	chr7	64253036	64253235	200	*	3.66695	5.57891	2.56989	Promoter (1-2kb)	7	64254766	64294059	39294	1	7697	uc003ttg.4	-1531	ENSG00000197008	ZNF138	zinc finger protein 138
36857	chr7	100023899	100024098	200	*	3.66695	5.57891	2.56989	Promoter (1-2kb)	7	100001317	100025954	24638	2	55063	uc003uuu.1	1856	ENSG00000078487	ZCWPW1	zinc finger CW-type and PWWP domain containing 1
36897	chr7	102249859	102250058	200	*	3.66695	5.57891	2.56989	Promoter (1-2kb)	7	102220093	102252038	31946	2	10156	uc011kla.2	1980	ENSG00000105808	RASA4	RAS p21 protein activator 4
37857	chr8	10894230	10894429	200	*	3.66695	5.57891	2.56989	Promoter (1-2kb)	8	10892716	10892812	97	2	693183	uc022arw.1	-1418	ENSG00000207600	MIR598	microRNA 598
40848	chr9	43143368	43143567	200	*	3.66695	5.57891	2.56989	Promoter (1-2kb)	9	43140537	43145484	4948	2	642929	uc004acy.4	1917	ENSG00000278849	LOC642929	general transcription factor II, i pseudogene
44494	chrX	130713935	130714134	200	*	3.66695	5.57891	2.56989	Promoter (1-2kb)	23	130407483	130712873	305391	2	3547	uc004ewf.2	-1062	ENSG00000147255	IGSF1	immunoglobulin superfamily member 1
708	chr1	51810900	51811108	209	*	3.66695	5.57891	2.56989	Promoter (<=1kb)	1	51752930	51810785	57856	2	22996	uc010onf.2	-115	ENSG00000085831	TTC39A	tetratricopeptide repeat domain 39A
2110	chr1	144342338	144342537	200	*	3.66695	5.57891	2.56989	Promoter (<=1kb)	1	144300512	144341755	41244	2	728875	uc001eks.3	-583	NA	NA	NA
4256	chr10	35463334	35463533	200	*	3.66695	5.57891	2.56989	Promoter (<=1kb)	10	35464515	35468775	4261	1	1390	uc031ptz.1	-982	ENSG00000095794	CREM	cAMP responsive element modulator
6785	chr11	64052345	64052664	320	*	3.66695	5.57891	2.56989	Promoter (<=1kb)	11	64052285	64056972	4688	1	56834	uc001nzf.3	60	ENSG00000173264	GPR137	G protein-coupled receptor 137
6818	chr11	66974825	66975024	200	*	3.66695	5.57891	2.56989	Promoter (<=1kb)	11	66974981	67025550	50570	1	22992	uc001ojy.3	0	ENSG00000173120	KDM2A	lysine demethylase 2A
9609	chr12	122878850	122879049	200	*	3.66695	5.57891	2.56989	Promoter (<=1kb)	12	122835575	122879991	44417	2	6249	uc010tae.2	942	ENSG00000130779	CLIP1	CAP-Gly domain containing linker protein 1
11383	chr14	36538855	36539054	200	*	3.66695	5.57891	2.56989	Promoter (<=1kb)	14	36539633	36634494	94862	1	101101773	uc031qog.1	-579	ENSG00000257585	LINC00609	long intergenic non-protein coding RNA 609
12652	chr15	30950168	30950367	200	*	3.66695	5.57891	2.56989	Promoter (<=1kb)	15	30950920	31065209	114290	1	100288637	uc021sht.1	-553	ENSG00000187951	LOC100288637	OTU deubiquitinase 7A pseudogene
13392	chr15	82944071	82944270	200	*	3.66695	5.57891	2.56989	Promoter (<=1kb)	15	82944750	82976263	31514	1	727751	uc010bmc.4	-480	NA	LOC727751	golgin A2 pseudogene
14138	chr16	30257946	30258145	200	*	3.66695	5.57891	2.56989	Promoter (<=1kb)	16	30234350	30257122	22773	2	613037	uc010vem.2	-824	ENSG00000198064	NPIPB13	nuclear pore complex interacting protein family, member B13
14713	chr16	74639963	74640209	247	*	3.66695	5.57891	2.56989	Promoter (<=1kb)	16	74481326	74641042	159717	2	2734	uc002fcw.4	833	ENSG00000090863	GLG1	golgi glycoprotein 1
15451	chr17	42345678	42345877	200	*	3.66695	5.57891	2.56989	Promoter (<=1kb)	17	42325758	42345502	19745	2	6521	uc002igf.4	-176	ENSG00000004939	SLC4A1	solute carrier family 4 member 1 (Diego blood group)
15661	chr17	61514208	61514407	200	*	3.66695	5.57891	2.56989	Promoter (<=1kb)	17	61509665	61515310	5646	2	1534	uc002jap.3	903	ENSG00000008283	CYB561	cytochrome b561
15917	chr18	3252942	3253141	200	*	3.66695	5.57891	2.56989	Promoter (<=1kb)	18	3252273	3256234	3962	1	10627	uc002kls.3	669	ENSG00000101608	MYL12A	myosin light chain 12A
17648	chr19	49535746	49535945	200	*	3.66695	5.57891	2.56989	Promoter (<=1kb)	19	49535169	49536495	1327	1	114336	uc010yaf.2	577	ENSG00000104818	CGB2	chorionic gonadotropin subunit beta 2
19017	chr2	88427030	88427229	200	*	3.66695	5.57891	2.56989	Promoter (<=1kb)	2	88422508	88427650	5143	2	2168	uc002sst.2	421	ENSG00000163586	FABP1	fatty acid binding protein 1
21461	chr20	9198465	9198825	361	*	3.66695	5.57891	2.56989	Promoter (<=1kb)	20	9198037	9461462	263426	1	5332	uc021wal.1	428	ENSG00000101333	PLCB4	phospholipase C beta 4
21732	chr20	29979001	29979200	200	*	3.66695	5.57891	2.56989	Promoter (<=1kb)	20	29976771	29978452	1682	2	245932	uc031rsq.1	-549	ENSG00000180483	DEFB119	defensin beta 119
21898	chr20	44541116	44541315	200	*	3.66695	5.57891	2.56989	Promoter (<=1kb)	20	44527259	44541003	13745	2	5360	uc010zxj.2	-113	ENSG00000100979	PLTP	phospholipid transfer protein
21940	chr20	47835916	47836115	200	*	3.66695	5.57891	2.56989	Promoter (<=1kb)	20	47835832	47860614	24783	1	55661	uc002xuh.3	84	ENSG00000124228	DDX27	DEAD-box helicase 27
22526	chr21	34186525	34186724	200	*	3.66695	5.57891	2.56989	Promoter (<=1kb)	21	34162984	34186053	23070	2	56245	uc011adu.2	-472	ENSG00000205929	C21orf62	chromosome 21 open reading frame 62
24706	chr3	106959951	106960275	325	*	3.66695	5.57891	2.56989	Promoter (<=1kb)	3	106959539	107045811	86273	1	344595	uc010hpq.3	412	ENSG00000243701	DUBR	DPPA2 upstream binding RNA
25055	chr3	128710179	128710378	200	*	3.66695	5.57891	2.56989	Promoter (<=1kb)	3	128689782	128710740	20959	2	57501	uc003eli.4	362	ENSG00000114656	KIAA1257	KIAA1257
28357	chr4	120160069	120160268	200	*	3.66695	5.57891	2.56989	Promoter (<=1kb)	4	120160373	120216673	56301	1	54532	uc003icu.4	-105	ENSG00000145390	USP53	ubiquitin specific peptidase 53
32071	chr5	137023354	137023553	200	*	3.66695	5.57891	2.56989	Promoter (<=1kb)	5	137022410	137223540	201131	1	9499	uc011cye.2	944	ENSG00000120729	MYOT	myotilin
32779	chr5	180748342	180748541	200	*	3.66695	5.57891	2.56989	Promoter (<=1kb)	5	180748653	180753553	4901	1	100133331	uc010jlv.2	-112	NA	LOC100133331	uncharacterized LOC100133331
34822	chr6	128222954	128223153	200	*	3.66695	5.57891	2.56989	Promoter (<=1kb)	6	128029339	128222226	192888	2	387357	uc021zfa.1	-728	ENSG00000172673	THEMIS	thymocyte selection associated
35059	chr6	144185604	144185803	200	*	3.66695	5.57891	2.56989	Promoter (<=1kb)	6	144185573	144259483	73911	1	153918	uc011edy.2	31	ENSG00000118491	ZC2HC1B	zinc finger C2HC-type containing 1B
38198	chr8	38091482	38091681	200	*	3.66695	5.57891	2.56989	Promoter (<=1kb)	8	38090505	38107321	16817	1	23259	uc011lbl.1	977	ENSG00000085788	DDHD2	DDHD domain containing 2
39235	chr8	93003388	93003587	200	*	3.66695	5.57891	2.56989	Promoter (<=1kb)	8	92967195	93004117	36923	2	862	uc010man.2	530	ENSG00000079102	RUNX1T1	RUNX1 translocation partner 1
42299	chr9	141045383	141045582	200	*	3.66695	5.57891	2.56989	Promoter (<=1kb)	9	141044565	141071885	27321	1	643224	uc010ncq.3	818	ENSG00000159247	TUBBP5	tubulin beta pseudogene 5
3761	chr1	248459668	248459873	206	*	3.66451	5.56532	2.56989	Promoter (<=1kb)	1	248457918	248458880	963	2	127064	uc010pzj.2	-788	ENSG00000177201	OR2T12	olfactory receptor family 2 subfamily T member 12
36478	chr7	74937879	74938078	200	*	3.66329	5.55857	2.56989	Promoter (1-2kb)	7	74936533	74974606	38074	1	389517	uc022agc.1	1346	NA	NA	NA
41818	chr9	101889765	101889964	200	*	3.66207	5.55184	2.56989	Promoter (<=1kb)	9	101890198	101916473	26276	1	7046	uc011lvc.2	-234	ENSG00000106799	TGFBR1	transforming growth factor beta receptor 1
3183	chr1	200592586	200592785	200	*	3.66086	5.54514	2.56989	Promoter (2-3kb)	1	200520625	200589862	69238	2	9928	uc010ppk.1	-2724	ENSG00000118193	KIF14	kinesin family member 14
3541	chr1	229642701	229642900	200	*	3.66086	5.54514	2.56989	Promoter (1-2kb)	1	229577044	229644088	67045	2	55746	uc001htn.3	1188	ENSG00000069248	NUP133	nucleoporin 133
26113	chr3	194147212	194147411	200	*	3.66086	5.54514	2.56989	Promoter (<=1kb)	3	194123403	194146258	22856	2	79572	uc003ftx.4	-954	ENSG00000133657	ATP13A3	ATPase 13A3
35939	chr7	39052308	39052507	200	*	3.66086	5.54514	2.56989	Promoter (<=1kb)	7	39052681	39413307	360627	1	11281	uc010kxo.3	-174	ENSG00000106536	POU6F2	POU class 6 homeobox 2
43002	chrX	49363309	49363709	401	*	3.66086	5.54514	2.56989	Promoter (<=1kb)	23	49363616	49373139	9524	1	2543	uc004dok.2	0	ENSG00000205777	GAGE1	G antigen 1
20172	chr2	158299771	158299970	200	*	3.65964	5.53847	2.56989	Promoter (<=1kb)	2	158271131	158300604	29474	2	9595	uc002tzj.1	634	ENSG00000115165	CYTIP	cytohesin 1 interacting protein
41460	chr9	78795809	78796008	200	*	3.65842	5.53182	2.56989	Promoter (<=1kb)	9	78796314	78808346	12033	1	5125	uc004akb.3	-306	ENSG00000099139	PCSK5	proprotein convertase subtilisin/kexin type 5
15604	chr17	56297877	56298076	200	*	3.65721	5.5252	2.56989	Promoter (<=1kb)	17	56282797	56296966	14170	2	54903	uc021uam.1	-911	ENSG00000011143	MKS1	Meckel syndrome, type 1
19608	chr2	122260948	122261147	200	*	3.65721	5.5252	2.56989	Promoter (<=1kb)	2	122095352	122260810	165459	2	23332	uc002tnb.3	-138	ENSG00000074054	CLASP1	cytoplasmic linker associated protein 1
3285	chr1	211436278	211436477	200	*	3.65478	5.51204	2.56989	Promoter (2-3kb)	1	211433289	211489725	56437	1	55758	uc001hig.3	2989	ENSG00000117625	RCOR3	REST corepressor 3
18157	chr2	27550904	27551103	200	*	3.65478	5.51204	2.56989	Promoter (2-3kb)	2	27532360	27548547	16188	2	4358	uc002rjt.3	-2357	ENSG00000115204	MPV17	mitochondrial inner membrane protein MPV17
24156	chr3	71088074	71088273	200	*	3.65478	5.51204	2.56989	Promoter (2-3kb)	3	71017535	71090683	73149	2	27086	uc003dor.1	2410	ENSG00000114861	FOXP1	forkhead box P1
26264	chr4	6638657	6638856	200	*	3.65478	5.51204	2.56989	Promoter (2-3kb)	4	6641818	6644470	2653	1	93621	uc003gjg.2	-2962	ENSG00000179010	MRFAP1	Morf4 family associated protein 1
28014	chr4	101598563	101598762	200	*	3.65478	5.51204	2.56989	Promoter (2-3kb)	4	101581436	101596270	14835	2	100874275	uc031sgr.1	-2293	ENSG00000250223	LINC01216	long intergenic non-protein coding RNA 1216
37269	chr7	128278885	128279084	200	*	3.65478	5.51204	2.56989	Promoter (2-3kb)	7	128281295	128301052	19758	1	402483	uc010lll.2	-2211	NA	LINC01000	long intergenic non-protein coding RNA 1000
7716	chr11	129977862	129978061	200	*	3.65478	5.51204	2.56989	Promoter (1-2kb)	11	129979324	130014706	35383	1	334	uc001qfv.3	-1263	ENSG00000084234	APLP2	amyloid beta precursor like protein 2
9907	chr13	32887970	32888169	200	*	3.65478	5.51204	2.56989	Promoter (1-2kb)	13	32889617	32907524	17908	1	675	uc001uua.1	-1448	ENSG00000139618	BRCA2	BRCA2, DNA repair associated
26651	chr4	24539331	24539530	200	*	3.65478	5.51204	2.56989	Promoter (1-2kb)	4	24529088	24540773	11686	2	1665	uc003gqw.3	1243	ENSG00000109606	DHX15	DEAH-box helicase 15
42835	chrX	34959569	34959768	200	*	3.65478	5.51204	2.56989	Promoter (1-2kb)	23	34960913	34963034	2122	1	170062	uc004ddi.2	-1145	ENSG00000189132	FAM47B	family with sequence similarity 47 member B
1282	chr1	86933283	86933482	200	*	3.65478	5.51204	2.56989	Promoter (<=1kb)	1	86934395	86960131	25737	1	1179	uc001dls.1	-913	ENSG00000016490	CLCA1	chloride channel accessory 1
14994	chr17	6688971	6689170	200	*	3.65478	5.51204	2.56989	Promoter (<=1kb)	17	6690099	6700420	10322	1	162517	uc010cls.1	-929	ENSG00000177294	FBXO39	F-box protein 39
17420	chr19	37329934	37330133	200	*	3.65478	5.51204	2.56989	Promoter (<=1kb)	19	37309224	37329286	20063	2	388536	uc002oew.3	-648	ENSG00000197863	ZNF790	zinc finger protein 790
22541	chr21	35302106	35303198	1093	*	3.65478	5.51204	2.56989	Promoter (<=1kb)	21	35303516	35343487	39972	1	100506334	uc002ytn.3	-318	ENSG00000237945	LINC00649	long intergenic non-protein coding RNA 649
1692	chr1	111494613	111494812	200	*	3.65357	5.50549	2.56989	Promoter (<=1kb)	1	111489812	111495583	5772	2	55791	uc001dzz.3	771	ENSG00000121931	LRIF1	ligand dependent nuclear receptor interacting factor 1
2546	chr1	159868911	159869110	200	*	3.65357	5.50549	2.56989	Promoter (<=1kb)	1	159842154	159869906	27753	2	25790	uc001fui.3	796	ENSG00000213085	CFAP45	cilia and flagella associated protein 45
29293	chr4	175443506	175443705	200	*	3.65357	5.50549	2.56989	Promoter (<=1kb)	4	175411328	175444044	32717	2	3248	uc011ckh.1	339	ENSG00000164120	HPGD	15-hydroxyprostaglandin dehydrogenase
44067	chrX	105409738	105409937	200	*	3.65114	5.49248	2.56989	Promoter (2-3kb)	23	105412298	105452949	40652	1	139221	uc004emf.2	-2361	ENSG00000157502	MUM1L1	MUM1 like 1
18302	chr2	38361047	38361246	200	*	3.64993	5.48602	2.56989	Promoter (2-3kb)	2	38358247	38408993	50747	1	285154	uc010faj.2	2800	ENSG00000232973	CYP1B1-AS1	CYP1B1 antisense RNA 1
28032	chr4	102342411	102342610	200	*	3.64993	5.48602	2.56989	Promoter (1-2kb)	4	102341118	102995969	654852	1	55024	uc003hvx.4	1293	ENSG00000153064	BANK1	B cell scaffold protein with ankyrin repeats 1
5944	chr11	11959351	11959550	200	*	3.64993	5.48602	2.56989	Promoter (<=1kb)	11	11959804	11964696	4893	1	55031	uc001mjt.1	-254	ENSG00000170242	USP47	ubiquitin specific peptidase 47
15233	chr17	28292541	28292861	321	*	3.64752	5.47316	2.56989	Promoter (2-3kb)	17	28295809	28435470	139662	1	374786	uc010cse.3	-2948	ENSG00000176927	EFCAB5	EF-hand calcium binding domain 5
16458	chr18	42746708	42746907	200	*	3.64631	5.46677	2.56989	Promoter (1-2kb)	18	42747973	43224375	476403	1	8170	uc002lbb.3	-1066	ENSG00000132874	SLC14A2	solute carrier family 14 member 2
30646	chr5	61798567	61798766	200	*	3.64631	5.46677	2.56989	Promoter (1-2kb)	5	61800685	61876507	75823	1	51194	uc003jtd.1	-1919	ENSG00000086200	IPO11	importin 11
18393	chr2	47607259	47607458	200	*	3.6451	5.4604	2.56989	Promoter (2-3kb)	2	47604814	47604909	96	1	693144	uc021vhd.1	2445	ENSG00000207923	MIR559	microRNA 559
2350	chr1	148742014	148742213	200	*	3.64269	5.44773	2.56989	Promoter (2-3kb)	1	148739562	148758311	18750	1	728936	uc009wkt.1	2452	NA	NA	NA
3421	chr1	223539678	223540087	410	*	3.64269	5.44773	2.56989	Promoter (2-3kb)	1	223437972	223537544	99573	2	55061	uc010pux.1	-2134	ENSG00000143502	SUSD4	sushi domain containing 4
8646	chr12	55883191	55883645	455	*	3.64269	5.44773	2.56989	Promoter (2-3kb)	12	55886162	55887100	939	1	403284	uc031qhq.1	-2517	ENSG00000205327	OR6C68	olfactory receptor family 6 subfamily C member 68
9920	chr13	33927076	33927358	283	*	3.64269	5.44773	2.56989	Promoter (2-3kb)	13	33701510	33924767	223258	2	90627	uc010abh.1	-2309	ENSG00000133121	STARD13	StAR related lipid transfer domain containing 13
3631	chr1	239790602	239790801	200	*	3.64269	5.44773	2.56989	Promoter (1-2kb)	1	239792373	240072717	280345	1	1131	uc001hyp.3	-1572	ENSG00000133019	CHRM3	cholinergic receptor muscarinic 3
3711	chr1	246688691	246688890	200	*	3.64269	5.44773	2.56989	Promoter (1-2kb)	1	246679341	246687589	8249	2	255654	uc021plx.1	-1102	ENSG00000242042	LINC01743	long intergenic non-protein coding RNA 1743
5292	chr10	101374178	101374377	200	*	3.64269	5.44773	2.56989	Promoter (1-2kb)	10	101370275	101372701	2427	2	81894	uc021pwz.1	-1477	ENSG00000155287	SLC25A28	solute carrier family 25 member 28
12255	chr14	93942377	93942576	200	*	3.64269	5.44773	2.56989	Promoter (1-2kb)	14	93943904	94007177	63274	1	57578	uc001ybu.1	-1328	ENSG00000133958	UNC79	unc-79 homolog, NALCN channel complex subunit
13263	chr15	74661717	74661916	200	*	3.64269	5.44773	2.56989	Promoter (1-2kb)	15	74637113	74660081	22969	2	1583	uc010bjq.3	-1636	ENSG00000140459	CYP11A1	cytochrome P450 family 11 subfamily A member 1
26329	chr4	9267307	9267685	379	*	3.64269	5.44773	2.56989	Promoter (1-2kb)	4	9269345	9270937	1593	1	100287441	uc031sdp.1	-1660	ENSG00000250745	USP17L20	ubiquitin specific peptidase 17-like family member 20
26366	chr4	9361831	9362067	237	*	3.64148	5.44144	2.56989	Promoter (1-2kb)	4	9360108	9361700	1593	1	391627	uc031sdq.1	1723	ENSG00000251694	USP17L9P	ubiquitin specific peptidase 17-like family member 9, pseudogene
600	chr1	44890363	44890562	200	*	3.64148	5.44144	2.56989	Promoter (<=1kb)	1	44889496	45117396	227901	1	55182	uc010oky.1	867	ENSG00000187147	RNF220	ring finger protein 220
2389	chr1	150046095	150046294	200	*	3.64028	5.43516	2.56989	Promoter (2-3kb)	1	150049267	150117505	68239	1	11311	uc001etq.3	-2973	ENSG00000136631	VPS45	vacuolar protein sorting 45 homolog
23377	chr3	16847084	16847337	254	*	3.64028	5.43516	2.56989	Promoter (2-3kb)	3	16844159	17052576	208418	1	23228	uc010het.1	2925	ENSG00000154822	PLCL2	phospholipase C like 2
32224	chr5	147694175	147694374	200	*	3.64028	5.43516	2.56989	Promoter (2-3kb)	5	147691990	147695481	3492	1	84651	uc003lpd.3	2185	ENSG00000145879	SPINK7	serine peptidase inhibitor, Kazal type 7 (putative)
16478	chr18	44556453	44556652	200	*	3.64028	5.43516	2.56989	Promoter (<=1kb)	18	44554573	44556449	1877	2	162699	uc010xdb.2	-4	ENSG00000183791	ELOA3	elongin A3
42983	chrX	49197970	49198169	200	*	3.64028	5.43516	2.56989	Promoter (<=1kb)	23	49197563	49313710	116148	1	729447	uc004dnr.4	407	ENSG00000189064	GAGE2A	G antigen 2A
2458	chr1	154490856	154491055	200	*	3.63908	5.42892	2.56989	Promoter (2-3kb)	1	154493799	154520623	26825	1	126668	uc001ffe.3	-2744	ENSG00000163239	TDRD10	tudor domain containing 10
26367	chr4	9362838	9363037	200	*	3.63667	5.41649	2.56903	Promoter (1-2kb)	4	9364855	9366447	1593	1	728369	uc031sdr.1	-1818	ENSG00000232264	USP17L24	ubiquitin specific peptidase 17-like family member 24
37482	chr7	143991418	143991617	200	*	3.63667	5.41649	2.56903	Promoter (<=1kb)	7	143970523	143991256	20734	2	728377	uc022aoi.1	-162	ENSG00000204959	ARHGEF34P	Rho guanine nucleotide exchange factor 34, pseudogene
3243	chr1	207241293	207241492	200	*	3.63427	5.40415	2.55758	Promoter (2-3kb)	1	207238349	207254368	16020	1	5208	uc010psd.2	2944	ENSG00000123836	PFKFB2	6-phosphofructo-2-kinase/fructose-2,6-biphosphatase 2
1758	chr1	115578360	115578700	341	*	3.63427	5.40415	2.55758	Promoter (1-2kb)	1	115576567	115576930	364	1	7252	uc031pnq.1	1793	ENSG00000134200	TSHB	thyroid stimulating hormone beta
26300	chr4	9223600	9223799	200	*	3.63187	5.3919	2.54634	Promoter (1-2kb)	4	9221878	9223470	1593	1	100287205	uc031sdi.1	1722	ENSG00000227551	USP17L12	ubiquitin specific peptidase 17-like family member 12
2549	chr1	160003995	160004194	200	*	3.63068	5.38581	2.54063	Promoter (2-3kb)	1	159997462	160001783	4322	2	93183	uc001fuv.1	-2212	ENSG00000143315	PIGM	phosphatidylinositol glycan anchor biosynthesis class M
7118	chr11	89440364	89440563	200	*	3.63068	5.38581	2.54063	Promoter (2-3kb)	11	89443467	89451040	7574	1	390231	uc010rtw.2	-2904	ENSG00000214414	TRIM77	tripartite motif containing 77
28408	chr4	123115059	123115258	200	*	3.63068	5.38581	2.54063	Promoter (2-3kb)	4	123117790	123161508	43719	1	84162	uc010ins.1	-2532	ENSG00000138688	KIAA1109	KIAA1109
40413	chr9	21190417	21190616	200	*	3.63068	5.38581	2.54063	Promoter (2-3kb)	9	21186618	21187598	981	2	3441	uc003zon.2	-2819	ENSG00000236637	IFNA4	interferon alpha 4
26302	chr4	9228065	9228264	200	*	3.63068	5.38581	2.54063	Promoter (1-2kb)	4	9226622	9228214	1593	1	100287238	uc031sdj.1	1443	ENSG00000232399	USP17L13	ubiquitin specific peptidase 17-like family member 13
14047	chr16	22502003	22502202	200	*	3.63068	5.38581	2.54063	Promoter (<=1kb)	16	22503062	22547841	44780	1	100132247	uc010bxg.3	-860	ENSG00000243716	NPIPB5	nuclear pore complex interacting protein family member B5
42532	chrX	11284015	11284214	200	*	3.63068	5.38581	2.54063	Promoter (<=1kb)	23	11155663	11284095	128433	2	395	uc004cum.1	0	ENSG00000047648	ARHGAP6	Rho GTPase activating protein 6
2334	chr1	148329029	148329228	200	*	3.62709	5.36768	2.52708	Promoter (2-3kb)	1	148271792	148326848	55057	2	25832	uc021owt.1	-2181	ENSG00000270629	NBPF14	NBPF member 14
39487	chr8	110694961	110695160	200	*	3.62709	5.36768	2.52708	Promoter (1-2kb)	8	110586405	110693234	106830	2	55638	uc010mct.3	-1727	ENSG00000147642	SYBU	syntabulin
2702	chr1	170250960	170251159	200	*	3.61993	5.33199	2.49326	Promoter (2-3kb)	1	170240546	170253349	12804	2	284688	uc001ggx.3	2190	ENSG00000224286	LINC01142	long intergenic non-protein coding RNA 1142
17951	chr2	10955069	10955268	200	*	3.61874	5.32611	2.48766	Promoter (2-3kb)	2	10923517	10952960	29444	2	10130	uc010yjg.2	-2109	ENSG00000143870	PDIA6	protein disulfide isomerase family A member 6
37581	chr7	150867617	150867816	200	*	3.61874	5.32611	2.48766	Promoter (2-3kb)	7	150845676	150864867	19192	2	2636	uc011kvg.2	-2750	ENSG00000164900	GBX1	gastrulation brain homeobox 1
2524	chr1	158968534	158968748	215	*	3.61874	5.32611	2.48766	Promoter (1-2kb)	1	158969758	158988441	18684	1	3428	uc001ftf.1	-1010	ENSG00000163565	IFI16	interferon gamma inducible protein 16
13039	chr15	56033436	56033635	200	*	3.61874	5.32611	2.48766	Promoter (1-2kb)	15	55903739	56035177	131439	2	283659	uc002adg.3	1542	ENSG00000166450	PRTG	protogenin
36941	chr7	104745253	104745452	200	*	3.61755	5.32026	2.48479	Promoter (2-3kb)	7	104747809	104753867	6059	1	55904	uc010ljf.1	-2357	ENSG00000005483	KMT2E	lysine methyltransferase 2E
35771	chr7	28029384	28029889	506	*	3.61755	5.32026	2.48479	Promoter (1-2kb)	7	27870193	28031675	161483	2	221895	uc003szm.3	1786	ENSG00000153814	JAZF1	JAZF zinc finger 1
3692	chr1	245009199	245009469	271	*	3.61755	5.32026	2.48479	Promoter (<=1kb)	1	245003940	245010243	6304	2	284702	uc001iav.3	774	NA	NA	NA
41328	chr9	70489612	70489811	200	*	3.61399	5.30282	2.46809	Promoter (<=1kb)	9	70432000	70490177	58178	2	445571	uc004afy.4	366	ENSG00000196873	CBWD3	COBW domain containing 3
26331	chr4	9269866	9270065	200	*	3.61044	5.28556	2.45214	Promoter (<=1kb)	4	9269345	9270937	1593	1	100287441	uc031sdp.1	521	ENSG00000250745	USP17L20	ubiquitin specific peptidase 17-like family member 20
26298	chr4	9222399	9222598	200	*	3.60925	5.27985	2.44667	Promoter (<=1kb)	4	9221878	9223470	1593	1	100287205	uc031sdi.1	521	ENSG00000227551	USP17L12	ubiquitin specific peptidase 17-like family member 12
633	chr1	46970336	46970535	200	*	3.60689	5.26848	2.43581	Promoter (2-3kb)	1	46972668	46979886	7219	1	127343	uc001cpw.3	-2133	ENSG00000197587	DMBX1	diencephalon/mesencephalon homeobox 1
6335	chr11	36539670	36539869	200	*	3.60689	5.26848	2.43581	Promoter (2-3kb)	11	36537014	36614706	77693	1	5896	uc001mwt.3	2656	ENSG00000166349	RAG1	recombination activating 1
7888	chr12	8273034	8273233	200	*	3.60689	5.26848	2.43581	Promoter (2-3kb)	12	8276228	8291203	14976	1	50856	uc001qtz.1	-2995	ENSG00000111729	CLEC4A	C-type lectin domain family 4 member A
8603	chr12	54952595	54952794	200	*	3.60689	5.26848	2.43581	Promoter (2-3kb)	12	54955228	54973023	17796	1	5153	uc001sge.3	-2434	ENSG00000123360	PDE1B	phosphodiesterase 1B
12843	chr15	45006346	45006545	200	*	3.60689	5.26848	2.43581	Promoter (2-3kb)	15	45003685	45010357	6673	1	567	uc001zuc.3	2661	ENSG00000166710	B2M	beta-2-microglobulin
13717	chr15	102516679	102516878	200	*	3.60689	5.26848	2.43581	Promoter (2-3kb)	15	102514398	102516808	2411	1	374666	uc002cdr.3	2281	ENSG00000185596	WASH3P	WAS protein family homolog 3, pseudogene
15146	chr17	20221500	20221699	200	*	3.60689	5.26848	2.43581	Promoter (2-3kb)	17	20224487	20305504	81018	1	348254	uc010cqy.1	-2788	NA	CCDC144CP	coiled-coil domain containing 144C, pseudogene
15244	chr17	28888928	28889127	200	*	3.60689	5.26848	2.43581	Promoter (2-3kb)	17	28886042	28890509	4468	1	26083	uc002hfi.3	2886	ENSG00000266733	TBC1D29P	TBC1 domain family member 29, pseudogene
15419	chr17	39140193	39140392	200	*	3.60689	5.26848	2.43581	Promoter (2-3kb)	17	39133968	39143253	9286	2	125115	uc002hvq.1	2861	ENSG00000204889	KRT40	keratin 40
16694	chr18	61625072	61625271	200	*	3.60689	5.26848	2.43581	Promoter (2-3kb)	18	61627474	61649072	21599	1	5271	uc002ljs.1	-2203	ENSG00000166401	SERPINB8	serpin family B member 8
16768	chr18	67867876	67868075	200	*	3.60689	5.26848	2.43581	Promoter (2-3kb)	18	67671043	67864974	193932	2	25914	uc002lko.2	-2902	ENSG00000176225	RTTN	rotatin
19342	chr2	106752023	106752473	451	*	3.60689	5.26848	2.43581	Promoter (2-3kb)	2	106709759	106755337	45579	2	80146	uc002tdl.3	2864	ENSG00000115652	UXS1	UDP-glucuronate decarboxylase 1
19471	chr2	113675714	113675913	200	*	3.60689	5.26848	2.43581	Promoter (2-3kb)	2	113672770	113676458	3689	1	27178	uc002tin.3	2944	ENSG00000125571	IL37	interleukin 37
22232	chr21	10988567	10988766	200	*	3.60689	5.26848	2.43581	Promoter (2-3kb)	21	10906743	10990920	84178	2	7179	uc002yip.1	2154	ENSG00000274391	TPTE	transmembrane phosphatase with tensin homology
22493	chr21	31536563	31536762	200	*	3.60689	5.26848	2.43581	Promoter (2-3kb)	21	31538241	31538971	731	2	26285	uc011acv.2	2209	ENSG00000156282	CLDN17	claudin 17
23398	chr3	18006536	18006735	200	*	3.60689	5.26848	2.43581	Promoter (2-3kb)	3	18004064	18310410	306347	1	339862	uc003cbg.4	2472	NA	LOC339862	uncharacterized LOC339862
26304	chr4	9229351	9229795	445	*	3.60689	5.26848	2.43581	Promoter (2-3kb)	4	9226622	9228214	1593	1	100287238	uc031sdj.1	2729	ENSG00000232399	USP17L13	ubiquitin specific peptidase 17-like family member 13
27485	chr4	71589745	71589944	200	*	3.60689	5.26848	2.43581	Promoter (2-3kb)	4	71587696	71674336	86641	1	22902	uc003hfr.3	2049	ENSG00000018189	RUFY3	RUN and FYVE domain containing 3
28166	chr4	108849589	108849788	200	*	3.60689	5.26848	2.43581	Promoter (2-3kb)	4	108852717	108874613	21897	1	113612	uc003hyp.3	-2929	ENSG00000155016	CYP2U1	cytochrome P450 family 2 subfamily U member 1
28406	chr4	122826325	122826524	200	*	3.60689	5.26848	2.43581	Promoter (2-3kb)	4	122800183	122824216	24034	2	7222	uc031sgx.1	-2109	ENSG00000138741	TRPC3	transient receptor potential cation channel subfamily C member 3
32272	chr5	150819332	150819531	200	*	3.60689	5.26848	2.43581	Promoter (2-3kb)	5	150816553	150859050	42498	1	206358	uc003lub.1	2779	ENSG00000123643	SLC36A1	solute carrier family 36 member 1
32945	chr6	10489866	10490065	200	*	3.60689	5.26848	2.43581	Promoter (2-3kb)	6	10492456	10629601	137146	1	2651	uc010jol.3	-2391	ENSG00000111846	GCNT2	glucosaminyl (N-acetyl) transferase 2 (I blood group)
33137	chr6	25164135	25164334	200	*	3.60689	5.26848	2.43581	Promoter (2-3kb)	6	25093742	25166793	73052	2	8418	uc011djv.1	2459	ENSG00000168405	CMAHP	cytidine monophospho-N-acetylneuraminic acid hydroxylase, pseudogene
33312	chr6	41097024	41097223	200	*	3.60689	5.26848	2.43581	Promoter (2-3kb)	6	41100033	41103080	3048	1	221442	uc010jxi.1	-2810	ENSG00000161912	ADCY10P1	adenylate cyclase 10, soluble pseudogene 1
36497	chr7	75569963	75570162	200	*	3.60689	5.26848	2.43581	Promoter (2-3kb)	7	75573101	75573234	134	1	677801	uc003udz.1	-2939	ENSG00000201643	SNORA14A	small nucleolar RNA, H/ACA box 14A
36855	chr7	99714472	99714671	200	*	3.60689	5.26848	2.43581	Promoter (2-3kb)	7	99704693	99716995	12303	2	6878	uc003uti.3	2324	ENSG00000106290	TAF6	TATA-box binding protein associated factor 6
37331	chr7	133999523	133999722	200	*	3.60689	5.26848	2.43581	Promoter (2-3kb)	7	133974090	134001827	27738	2	84912	uc003vrn.3	2105	ENSG00000205060	SLC35B4	solute carrier family 35 member B4
41346	chr9	70874166	70874365	200	*	3.60689	5.26848	2.43581	Promoter (2-3kb)	9	70871837	70914932	43096	1	445571	uc004agl.4	2329	ENSG00000196873	CBWD3	COBW domain containing 3
392	chr1	28587836	28588035	200	*	3.60689	5.26848	2.43581	Promoter (1-2kb)	1	28585963	28609002	23040	1	83667	uc001bps.3	1873	ENSG00000130766	SESN2	sestrin 2
1668	chr1	109494794	109494993	200	*	3.60689	5.26848	2.43581	Promoter (1-2kb)	1	109477247	109493070	15824	2	23155	uc021ora.1	-1724	ENSG00000121940	CLCC1	chloride channel CLIC like 1
3260	chr1	209980632	209980930	299	*	3.60689	5.26848	2.43581	Promoter (1-2kb)	1	209958968	209979520	20553	2	3664	uc010psm.2	-1112	ENSG00000117595	IRF6	interferon regulatory factor 6
3976	chr10	14588448	14588647	200	*	3.60689	5.26848	2.43581	Promoter (1-2kb)	10	14560559	14590627	30069	2	83641	uc001imx.1	1980	ENSG00000065809	FAM107B	family with sequence similarity 107 member B
4339	chr10	38987692	38987891	200	*	3.60689	5.26848	2.43581	Promoter (1-2kb)	10	38989727	38991371	1645	1	399746	uc021ppf.1	-1836	ENSG00000227264	ACTR3BP5	ACTR3B pseudogene 5
8649	chr12	55946100	55946398	299	*	3.60689	5.26848	2.43581	Promoter (1-2kb)	12	55945011	55945940	930	1	341418	uc010spp.2	1089	ENSG00000179626	OR6C4	olfactory receptor family 6 subfamily C member 4
11054	chr13	113892747	113892946	200	*	3.60689	5.26848	2.43581	Promoter (1-2kb)	13	113891045	113919392	28348	1	8451	uc010tjz.2	1702	ENSG00000139842	CUL4A	cullin 4A
11695	chr14	51340405	51340604	200	*	3.60689	5.26848	2.43581	Promoter (1-2kb)	14	51338878	51371688	32811	1	145447	uc010any.3	1527	ENSG00000131969	ABHD12B	abhydrolase domain containing 12B
13353	chr15	81428316	81428515	200	*	3.60689	5.26848	2.43581	Promoter (1-2kb)	15	81426644	81441516	14873	1	161502	uc002bgb.3	1672	ENSG00000156206	CFAP161	cilia and flagella associated protein 161
14361	chr16	48222573	48222772	200	*	3.60689	5.26848	2.43581	Promoter (1-2kb)	16	48200822	48221338	20517	2	85320	uc010cbg.1	-1235	ENSG00000121270	ABCC11	ATP binding cassette subfamily C member 11
20508	chr2	180425534	180425733	200	*	3.60689	5.26848	2.43581	Promoter (1-2kb)	2	180306711	180427315	120605	2	151126	uc002unj.3	1582	ENSG00000144331	ZNF385B	zinc finger protein 385B
21733	chr20	29999370	29999569	200	*	3.60689	5.26848	2.43581	Promoter (1-2kb)	20	29992648	30000641	7994	2	245934	uc021wbq.1	1072	ENSG00000204548	DEFB121	defensin beta 121
21744	chr20	31378080	31378279	200	*	3.60689	5.26848	2.43581	Promoter (1-2kb)	20	31379407	31397162	17756	1	1789	uc002wyg.3	-1128	ENSG00000088305	DNMT3B	DNA methyltransferase 3 beta
29436	chr4	186391337	186391563	227	*	3.60689	5.26848	2.43581	Promoter (1-2kb)	4	186366338	186392913	26576	2	256309	uc003ixu.4	1350	ENSG00000168491	CCDC110	coiled-coil domain containing 110
34925	chr6	135301682	135301881	200	*	3.60689	5.26848	2.43581	Promoter (1-2kb)	6	135300476	135300570	95	2	100500880	uc021zfr.1	-1112	ENSG00000283409	MIR3662	microRNA 3662
36887	chr7	102150697	102150896	200	*	3.60689	5.26848	2.43581	Promoter (1-2kb)	7	102123586	102152877	29292	2	100271927	uc022ajh.2	1981	ENSG00000170667	RASA4B	RAS p21 protein activator 4B
39353	chr8	101055708	101055907	200	*	3.60689	5.26848	2.43581	Promoter (1-2kb)	8	100973276	101054195	80920	2	26166	uc022azf.1	-1513	ENSG00000132554	RGS22	regulator of G protein signaling 22
39614	chr8	118534912	118535111	200	*	3.60689	5.26848	2.43581	Promoter (1-2kb)	8	118532965	118552501	19537	1	90390	uc011lib.2	1947	ENSG00000164758	MED30	mediator complex subunit 30
40412	chr9	21189576	21189775	200	*	3.60689	5.26848	2.43581	Promoter (1-2kb)	9	21186618	21187598	981	2	3441	uc003zon.2	-1978	ENSG00000236637	IFNA4	interferon alpha 4
42279	chr9	139306393	139306707	315	*	3.60689	5.26848	2.43581	Promoter (1-2kb)	9	139305116	139318213	13098	1	23203	uc011mdz.2	1277	ENSG00000165688	PMPCA	peptidase, mitochondrial processing alpha subunit
42786	chrX	31527877	31528076	200	*	3.60689	5.26848	2.43581	Promoter (1-2kb)	23	31137345	31526415	389071	2	1756	uc004dcq.1	-1462	ENSG00000198947	DMD	dystrophin
67	chr1	670029	670228	200	*	3.60689	5.26848	2.43581	Promoter (<=1kb)	1	661139	670994	9856	2	100133331	uc009vjm.3	766	NA	LOC100133331	uncharacterized LOC100133331
2461	chr1	155225357	155225556	200	*	3.60689	5.26848	2.43581	Promoter (<=1kb)	1	155222540	155225274	2735	2	10712	uc001fjq.1	-83	ENSG00000160767	FAM189B	family with sequence similarity 189 member B
8549	chr12	50676676	50676989	314	*	3.60689	5.26848	2.43581	Promoter (<=1kb)	12	50569563	50677353	107791	2	51474	uc001rwj.4	364	ENSG00000050405	LIMA1	LIM domain and actin binding 1
13159	chr15	64995979	64996178	200	*	3.60689	5.26848	2.43581	Promoter (<=1kb)	15	64979773	64995462	15690	2	4947	uc002ano.2	-517	ENSG00000180304	OAZ2	ornithine decarboxylase antizyme 2
13716	chr15	102514610	102514809	200	*	3.60689	5.26848	2.43581	Promoter (<=1kb)	15	102514398	102516808	2411	1	374666	uc002cdr.3	212	ENSG00000185596	WASH3P	WAS protein family homolog 3, pseudogene
14146	chr16	30546717	30546916	200	*	3.60689	5.26848	2.43581	Promoter (<=1kb)	16	30535322	30546219	10898	2	79724	uc010vex.2	-498	ENSG00000169957	ZNF768	zinc finger protein 768
19481	chr2	114340457	114340775	319	*	3.60689	5.26848	2.43581	Promoter (<=1kb)	2	114341230	114356613	15384	1	375260	uc002tka.3	-455	ENSG00000146556	WASH2P	WAS protein family homolog 2, pseudogene
21789	chr20	36152794	36153133	340	*	3.60689	5.26848	2.43581	Promoter (<=1kb)	20	36145819	36152953	7135	2	10904	uc021wde.1	0	ENSG00000166619	BLCAP	BLCAP, apoptosis inducing factor
22497	chr21	31767481	31767680	200	*	3.60689	5.26848	2.43581	Promoter (<=1kb)	21	31768392	31769138	747	1	140258	uc002yoa.3	-712	ENSG00000198390	KRTAP13-1	keratin associated protein 13-1
22597	chr21	40929285	40929484	200	*	3.60689	5.26848	2.43581	Promoter (<=1kb)	21	40928369	41034815	106447	1	10317	uc002yyb.1	916	ENSG00000183778	B3GALT5	beta-1,3-galactosyltransferase 5
23991	chr3	58064339	58064538	200	*	3.60689	5.26848	2.43581	Promoter (<=1kb)	3	58063983	58157982	94000	1	2317	uc003djm.2	356	ENSG00000136068	FLNB	filamin B
26338	chr4	9330836	9331035	200	*	3.60689	5.26848	2.43581	Promoter (<=1kb)	4	9331637	9333229	1593	1	728393	uc021xlm.1	-602	ENSG00000235780	USP17L27	ubiquitin specific peptidase 17-like family member 27
27826	chr4	90759213	90759412	200	*	3.60689	5.26848	2.43581	Promoter (<=1kb)	4	90645250	90759447	114198	2	6622	uc003hsr.3	35	ENSG00000145335	SNCA	synuclein alpha
30838	chr5	69518470	69518669	200	*	3.60689	5.26848	2.43581	Promoter (<=1kb)	5	69434954	69517842	82889	2	11039	uc003jyo.1	-628	NA	SMA4	glucuronidase beta pseudogene
31630	chr5	110063436	110063635	200	*	3.60689	5.26848	2.43581	Promoter (<=1kb)	5	109755198	110062450	307253	2	642987	uc011cvh.2	-986	ENSG00000186952	TMEM232	transmembrane protein 232
32072	chr5	137072542	137072741	200	*	3.60689	5.26848	2.43581	Promoter (<=1kb)	5	136972983	137071779	98797	2	26249	uc010jem.1	-763	ENSG00000146021	KLHL3	kelch like family member 3
33143	chr6	25829905	25830104	200	*	3.60689	5.26848	2.43581	Promoter (<=1kb)	6	25783126	25830835	47710	2	6568	uc011djy.2	731	ENSG00000124568	SLC17A1	solute carrier family 17 member 1
33492	chr6	52773874	52774073	200	*	3.60689	5.26848	2.43581	Promoter (<=1kb)	6	52761439	52774496	13058	2	2940	uc003pbb.3	423	ENSG00000174156	GSTA3	glutathione S-transferase alpha 3
37952	chr8	17753483	17753682	200	*	3.60689	5.26848	2.43581	Promoter (<=1kb)	8	17721900	17753047	31148	2	2267	uc003wyb.3	-436	ENSG00000104760	FGL1	fibrinogen like 1
40293	chr9	15231548	15231747	200	*	3.60689	5.26848	2.43581	Promoter (<=1kb)	9	15170842	15232442	61601	2	158219	uc003zlq.2	695	ENSG00000155158	TTC39B	tetratricopeptide repeat domain 39B
2041	chr1	144158031	144158230	200	*	3.60571	5.26282	2.43581	Promoter (2-3kb)	1	144160411	144201052	40642	1	100288142	uc021otk.1	-2181	ENSG00000162825	NBPF20	NBPF member 20
42985	chrX	49207523	49207722	200	*	3.60453	5.25719	2.43581	Promoter (<=1kb)	23	49207116	49304154	97039	1	729447	uc004dnv.4	407	ENSG00000189064	GAGE2A	G antigen 2A
2694	chr1	169703481	169703680	200	*	3.59981	5.23483	2.43004	Promoter (<=1kb)	1	169691781	169703220	11440	2	6401	uc001ggm.4	-261	ENSG00000007908	SELE	selectin E
26297	chr4	9219839	9220525	687	*	3.59864	5.22929	2.42471	Promoter (1-2kb)	4	9221878	9223470	1593	1	100287205	uc031sdi.1	-1353	ENSG00000227551	USP17L12	ubiquitin specific peptidase 17-like family member 12
36664	chr7	87851365	87851817	453	*	3.59864	5.22929	2.42471	Promoter (1-2kb)	7	87838175	87849399	11225	2	6717	uc010lej.2	-1966	ENSG00000075142	SRI	sorcin
7387	chr11	105012477	105012676	200	*	3.59511	5.21277	2.40878	Promoter (2-3kb)	11	105008448	105010461	2014	2	59082	uc021qpy.1	-2016	ENSG00000255501	CARD18	caspase recruitment domain family member 18
13240	chr15	73046501	73046700	200	*	3.59511	5.21277	2.40878	Promoter (2-3kb)	15	73043708	73048788	5081	2	83440	uc002ave.4	2088	ENSG00000159322	ADPGK	ADP dependent glucokinase
8245	chr12	32733541	32733740	200	*	3.59511	5.21277	2.40878	Promoter (1-2kb)	12	32734894	32797685	62792	1	121512	uc001rlb.1	-1154	ENSG00000139132	FGD4	FYVE, RhoGEF and PH domain containing 4
42102	chr9	119975250	119975449	200	*	3.59511	5.21277	2.40878	Promoter (1-2kb)	9	119187504	119977021	789518	2	23245	uc022bml.1	1572	ENSG00000148219	ASTN2	astrotactin 2
22285	chr21	15582773	15583112	340	*	3.59511	5.21277	2.40878	Promoter (<=1kb)	21	15481135	15583212	102078	2	149998	uc010gkw.2	100	ENSG00000188992	LIPI	lipase I
26340	chr4	9332593	9333266	674	*	3.59511	5.21277	2.40878	Promoter (<=1kb)	4	9331637	9333229	1593	1	728393	uc021xlm.1	956	ENSG00000235780	USP17L27	ubiquitin specific peptidase 17-like family member 27
35632	chr7	17977073	17977272	200	*	3.59277	5.20185	2.40046	Promoter (2-3kb)	7	17830385	17980131	149747	2	23161	uc003stv.3	2859	ENSG00000071189	SNX13	sorting nexin 13
26342	chr4	9334346	9334954	609	*	3.58808	5.18023	2.37973	Promoter (1-2kb)	4	9336384	9337976	1593	1	728369	uc021xln.1	-1430	ENSG00000232264	USP17L24	ubiquitin specific peptidase 17-like family member 24
42986	chrX	49218166	49218365	200	*	3.58691	5.17486	2.37454	Promoter (<=1kb)	23	49217763	49233491	15729	1	100008586	uc004doa.3	403	ENSG00000236362	GAGE12F	G antigen 12F
35783	chr7	29522460	29522659	200	*	3.58458	5.16419	2.36429	Promoter (<=1kb)	7	29523432	29553944	30513	1	1124	uc011jzv.2	-773	ENSG00000106069	CHN2	chimerin 2
1317	chr1	89528379	89528578	200	*	3.58341	5.15888	2.35922	Promoter (2-3kb)	1	89517987	89531043	13057	2	2633	uc001dmx.2	2465	ENSG00000117228	GBP1	guanylate binding protein 1
3552	chr1	231007646	231007845	200	*	3.58341	5.15888	2.35922	Promoter (2-3kb)	1	230972865	231005335	32471	2	84886	uc001hud.2	-2311	ENSG00000119280	C1orf198	chromosome 1 open reading frame 198
15702	chr17	65824640	65824839	200	*	3.58341	5.15888	2.35922	Promoter (2-3kb)	17	65821780	65980494	158715	1	2186	uc002jgf.3	2860	ENSG00000171634	BPTF	bromodomain PHD finger transcription factor
41223	chr9	69384759	69384958	200	*	3.58341	5.15888	2.35922	Promoter (2-3kb)	9	69381981	69425109	43129	1	728747	uc004afn.3	2778	ENSG00000172014	ANKRD20A4	ankyrin repeat domain 20 family member A4
20909	chr2	207582800	207582999	200	*	3.58341	5.15888	2.35922	Promoter (<=1kb)	2	207516345	207583120	66776	2	391475	uc002vbr.1	121	ENSG00000232125	DYTN	dystrotelin
30113	chr5	34025508	34025707	200	*	3.58341	5.15888	2.35922	Promoter (<=1kb)	5	34017963	34024523	6561	2	114899	uc031sjb.1	-985	ENSG00000082196	C1QTNF3	C1q and TNF related 3
42173	chr9	125660028	125660227	200	*	3.58341	5.15888	2.35922	Promoter (<=1kb)	9	125613602	125660389	46788	2	54542	uc004bnd.1	162	ENSG00000056586	RC3H2	ring finger and CCCH-type domains 2
35749	chr7	26399216	26399415	200	*	3.58108	5.1483	2.35068	Promoter (1-2kb)	7	26400504	26413949	13446	1	29887	uc010kuv.3	-1089	ENSG00000086300	SNX10	sorting nexin 10
14178	chr16	32161118	32161317	200	*	3.57992	5.14304	2.34595	Promoter (2-3kb)	16	32162609	32163874	1266	2	440362	uc002ecx.4	2557	NA	NA	NA
26314	chr4	9246731	9246930	200	*	3.57643	5.12736	2.33069	Promoter (1-2kb)	4	9245605	9247197	1593	1	100287327	uc031sdl.1	1126	ENSG00000249104	USP17L17	ubiquitin specific peptidase 17-like family member 17
19780	chr2	133015750	133015949	200	*	3.57527	5.12217	2.32568	Promoter (<=1kb)	2	132905164	133015542	110379	2	554226	uc002ttj.3	-208	ENSG00000163046	ANKRD30BL	ankyrin repeat domain 30B like
26128	chr3	195210473	195210672	200	*	3.5741	5.11699	2.32063	Promoter (1-2kb)	3	195208645	195208667	23	2	100847082	uc031sda.1	-1806	ENSG00000265924	MIR5692C1	microRNA 5692c-1
26317	chr4	9248334	9248968	635	*	3.5741	5.11699	2.32063	Promoter (1-2kb)	4	9250356	9251948	1593	1	100287178	uc011bwp.2	-1388	ENSG00000233136	USP17L11	ubiquitin specific peptidase 17-like family member 11
21714	chr20	29625724	29625923	200	*	3.57238	4.21484	1.48411	Promoter (1-2kb)	20	29624035	29653908	29874	1	284802	uc010ztl.1	1689	ENSG00000149531	FRG1BP	FSHD region gene 1 family member B, pseudogene
8218	chr12	30832696	30833050	355	*	3.57179	5.10668	2.31064	Promoter (2-3kb)	12	30781915	30830178	48264	2	10526	uc010sjt.2	-2518	ENSG00000133704	IPO8	importin 8
43975	chrX	101111048	101111336	289	*	3.57179	5.10668	2.31064	Promoter (1-2kb)	23	101087085	101112549	25465	2	55998	uc004eih.1	1213	ENSG00000126952	NXF5	nuclear RNA export factor 5
41996	chr9	112212465	112212664	200	*	3.57179	5.10668	2.31064	Promoter (<=1kb)	9	112137974	112213664	75691	2	5774	uc004beb.2	1000	ENSG00000070159	PTPN3	protein tyrosine phosphatase, non-receptor type 3
2426	chr1	152777302	152777619	318	*	3.57063	5.10155	2.30698	Promoter (1-2kb)	1	152777311	152779107	1797	2	353133	uc001fap.1	1488	ENSG00000197084	LCE1C	late cornified envelope 1C
2217	chr1	146515676	146515875	200	*	3.56831	5.09133	2.29704	Promoter (1-2kb)	1	146490895	146514599	23705	2	728989	uc001epd.3	-1077	NA	LOC728989	phosphodiesterase 4D interacting protein pseudogene
26315	chr4	9247048	9247247	200	*	3.56831	5.09133	2.29704	Promoter (1-2kb)	4	9245605	9247197	1593	1	100287327	uc031sdl.1	1443	ENSG00000249104	USP17L17	ubiquitin specific peptidase 17-like family member 17
294	chr1	17086302	17086502	201	*	3.56716	5.08625	2.29211	Promoter (<=1kb)	1	17081129	17086552	5424	2	11223	uc001azp.5	50	ENSG00000186715	MST1L	macrophage stimulating 1 like
35927	chr7	37887755	37887954	200	*	3.56716	5.08625	2.29211	Promoter (<=1kb)	7	37888199	37940002	51804	1	51314	uc003tfn.3	-245	ENSG00000086288	NME8	NME/NM23 family member 8
36575	chr7	82795000	82795199	200	*	3.56485	5.07613	2.28239	Promoter (2-3kb)	7	82449796	82792197	342402	2	27445	uc003uhv.2	-2803	ENSG00000186472	PCLO	piccolo presynaptic cytomatrix protein
29027	chr4	159647548	159647747	200	*	3.56024	5.05608	2.26286	Promoter (2-3kb)	4	159630279	159644552	14274	2	5481	uc003iqc.3	-2996	ENSG00000171497	PPID	peptidylprolyl isomerase D
42155	chr9	123961044	123961243	200	*	3.56024	5.05608	2.26286	Promoter (2-3kb)	9	123963761	124095120	131360	1	2934	uc004bld.1	-2518	ENSG00000148180	GSN	gelsolin
26349	chr4	9342523	9342765	243	*	3.56024	5.05608	2.26286	Promoter (1-2kb)	4	9341129	9342721	1593	1	728369	uc021xlo.1	1394	ENSG00000232264	USP17L24	ubiquitin specific peptidase 17-like family member 24
36489	chr7	75073918	75074117	200	*	3.56024	5.05608	2.26286	Promoter (1-2kb)	7	75066793	75071993	5201	2	100101267	uc010lde.1	-1925	ENSG00000272391	POM121C	POM121 transmembrane nucleoporin C
37475	chr7	143584336	143584535	200	*	3.56024	5.05608	2.26286	Promoter (1-2kb)	7	143548461	143582466	34006	2	9747	uc011ktu.2	-1870	ENSG00000198420	TCAF1	TRPM8 channel associated factor 1
17966	chr2	11484762	11484961	200	*	3.56024	5.05608	2.26286	Promoter (<=1kb)	2	11321778	11484711	162934	2	9475	uc002rbd.1	-51	ENSG00000134318	ROCK2	Rho associated coiled-coil containing protein kinase 2
38976	chr8	86565630	86565863	234	*	3.54974	4.07855	1.3513	Promoter (2-3kb)	8	86566828	86567905	1078	2	100288527	uc003ydl.1	2042	NA	REXO1L2P	REXO1 like 2, pseudogene
574	chr1	42959995	42960311	317	*	3.54876	5.00698	2.2161	Promoter (2-3kb)	1	42962769	43047185	84417	1	728621	uc010oju.1	-2458	ENSG00000186409	CCDC30	coiled-coil domain containing 30
3645	chr1	241698364	241698563	200	*	3.54876	5.00698	2.2161	Promoter (2-3kb)	1	241695434	241758949	63516	1	8564	uc009xgp.3	2930	ENSG00000117009	KMO	kynurenine 3-monooxygenase
5723	chr10	135442815	135443014	200	*	3.54876	5.00698	2.2161	Promoter (2-3kb)	10	135438603	135440299	1697	2	441581	uc010qvg.2	-2516	ENSG00000225899	FRG2B	FSHD region gene 2 family member B
7031	chr11	83986426	83986625	200	*	3.54876	5.00698	2.2161	Promoter (2-3kb)	11	83172585	83984323	811739	2	1740	uc010rtb.1	-2103	ENSG00000150672	DLG2	discs large MAGUK scaffold protein 2
7429	chr11	108136601	108137007	407	*	3.54876	5.00698	2.2161	Promoter (2-3kb)	11	108139137	108142133	2997	1	472	uc009yxs.1	-2130	ENSG00000149311	ATM	ATM serine/threonine kinase
7916	chr12	10019358	10019557	200	*	3.54876	5.00698	2.2161	Promoter (2-3kb)	12	10004968	10022458	17491	2	9976	uc001qwn.3	2901	ENSG00000110852	CLEC2B	C-type lectin domain family 2 member B
8546	chr12	50307956	50308280	325	*	3.54876	5.00698	2.2161	Promoter (2-3kb)	12	50302666	50305646	2981	2	283332	uc001rvl.4	-2310	ENSG00000258135	LINC02396	long intergenic non-protein coding RNA 2396
11445	chr14	39731949	39732179	231	*	3.54876	5.00698	2.2161	Promoter (2-3kb)	14	39734476	39815230	80755	1	4253	uc010tqe.1	-2297	ENSG00000150527	MIA2	MIA SH3 domain ER export factor 2
11728	chr14	53622975	53623174	200	*	3.54876	5.00698	2.2161	Promoter (2-3kb)	14	53503458	53620046	116589	2	80821	uc001xaj.3	-2929	ENSG00000100523	DDHD1	DDHD domain containing 1
13041	chr15	56211800	56211999	200	*	3.54876	5.00698	2.2161	Promoter (2-3kb)	15	56119122	56209329	90208	2	4734	uc010ugj.2	-2471	ENSG00000069869	NEDD4	neural precursor cell expressed, developmentally down-regulated 4, E3 ubiquitin protein ligase
13879	chr16	14400005	14400204	200	*	3.54876	5.00698	2.2161	Promoter (2-3kb)	16	14397824	14397906	83	1	574455	uc021tdg.1	2181	ENSG00000207639	MIR193B	microRNA 193b
16566	chr18	52261290	52261489	200	*	3.54876	5.00698	2.2161	Promoter (2-3kb)	18	52258390	52266724	8335	1	284254	uc002lfq.1	2900	ENSG00000178690	DYNAP	dynactin associated protein
17639	chr19	48461324	48461523	200	*	3.54876	5.00698	2.2161	Promoter (2-3kb)	19	48458939	48459058	120	1	100170218	uc010xzc.1	2385	NA	SNAR-C2	small NF90 (ILF3) associated RNA C2
23715	chr3	38833116	38833315	200	*	3.54876	5.00698	2.2161	Promoter (2-3kb)	3	38738837	38835501	96665	2	6336	uc003ciq.3	2186	ENSG00000185313	SCN10A	sodium voltage-gated channel alpha subunit 10
26309	chr4	9238838	9239482	645	*	3.54876	5.00698	2.2161	Promoter (2-3kb)	4	9236111	9238060	1950	1	100288520	uc031sdk.1	2727	ENSG00000223569	USP17L15	ubiquitin specific peptidase 17-like family member 15
40847	chr9	43130564	43130763	200	*	3.54876	5.00698	2.2161	Promoter (2-3kb)	9	43089972	43133544	43573	2	441425	uc004acw.1	2781	ENSG00000276203	ANKRD20A3	ankyrin repeat domain 20 family member A3
41685	chr9	93834802	93835001	200	*	3.54876	5.00698	2.2161	Promoter (2-3kb)	9	93825576	93837414	11839	2	100129316	uc004ard.1	2413	NA	LOC100129316	uncharacterized LOC100129316
4589	chr10	52835980	52836179	200	*	3.54876	5.00698	2.2161	Promoter (1-2kb)	10	52834234	54058110	1223877	1	5592	uc001jjo.3	1746	ENSG00000185532	PRKG1	protein kinase cGMP-dependent 1
11758	chr14	56112908	56113107	200	*	3.54876	5.00698	2.2161	Promoter (1-2kb)	14	56110993	56151302	40310	1	3895	uc010aoq.3	1915	ENSG00000126777	KTN1	kinectin 1
13834	chr16	10062842	10063041	200	*	3.54876	5.00698	2.2161	Promoter (1-2kb)	16	9856532	10064652	208121	2	2903	uc010uyn.2	1611	ENSG00000183454	GRIN2A	glutamate ionotropic receptor NMDA type subunit 2A
18237	chr2	33951272	33951471	200	*	3.54876	5.00698	2.2161	Promoter (1-2kb)	2	33951128	33953284	2157	2	151325	uc002rpb.3	1813	ENSG00000239649	MYADML	myeloid associated differentiation marker like (pseudogene)
19009	chr2	88046285	88046484	200	*	3.54876	5.00698	2.2161	Promoter (1-2kb)	2	88047606	88058994	11389	1	5342	uc002ssl.3	-1122	ENSG00000125551	PLGLB2	plasminogen-like B2
22453	chr21	27511159	27511358	200	*	3.54876	5.00698	2.2161	Promoter (1-2kb)	21	27252861	27512708	259848	2	351	uc010glk.3	1350	ENSG00000142192	APP	amyloid beta precursor protein
26318	chr4	9251482	9251681	200	*	3.54876	5.00698	2.2161	Promoter (1-2kb)	4	9250356	9251948	1593	1	100287178	uc011bwp.2	1126	ENSG00000233136	USP17L11	ubiquitin specific peptidase 17-like family member 11
26323	chr4	9257813	9258499	687	*	3.54876	5.00698	2.2161	Promoter (1-2kb)	4	9259850	9261442	1593	1	100287178	uc031sdn.1	-1351	ENSG00000233136	USP17L11	ubiquitin specific peptidase 17-like family member 11
26352	chr4	9344325	9344524	200	*	3.54876	5.00698	2.2161	Promoter (1-2kb)	4	9345874	9347466	1593	1	728400	uc021xlp.1	-1350	ENSG00000231051	USP17L28	ubiquitin specific peptidase 17-like family member 28
26361	chr4	9357086	9357285	200	*	3.54876	5.00698	2.2161	Promoter (1-2kb)	4	9355364	9356956	1593	1	728386	uc021xlr.1	1722	ENSG00000227140	USP17L5	ubiquitin specific peptidase 17-like family member 5
30530	chr5	54396689	54396888	200	*	3.54876	5.00698	2.2161	Promoter (1-2kb)	5	54398474	54406080	7607	1	3001	uc003jpm.3	-1586	ENSG00000145649	GZMA	granzyme A
37483	chr7	144040124	144040323	200	*	3.54876	5.00698	2.2161	Promoter (1-2kb)	7	144038211	144038237	27	1	100873765	uc031szn.1	1913	NA	RNU6-57P	RNA, U6 small nuclear 57, pseudogene
40411	chr9	21143768	21143967	200	*	3.54876	5.00698	2.2161	Promoter (1-2kb)	9	21140631	21142144	1514	2	3467	uc003zol.1	-1624	ENSG00000177047	IFNW1	interferon omega 1
42063	chr9	116640321	116640520	200	*	3.54876	5.00698	2.2161	Promoter (1-2kb)	9	116638562	116818875	180314	1	114991	uc011lxj.2	1759	ENSG00000157657	ZNF618	zinc finger protein 618
44458	chrX	129630745	129630944	200	*	3.54876	5.00698	2.2161	Promoter (1-2kb)	23	129628915	129631421	2507	1	55855	uc010nrh.3	1830	NA	FAM45BP	family with sequence similarity 45, member A pseudogene
291	chr1	16957178	16957377	200	*	3.54876	5.00698	2.2161	Promoter (<=1kb)	1	16944751	16957604	12854	2	84809	uc001aze.3	227	ENSG00000215908	CROCCP2	ciliary rootlet coiled-coil, rootletin pseudogene 2
295	chr1	17090020	17090219	200	*	3.54876	5.00698	2.2161	Promoter (<=1kb)	1	17081129	17090975	9847	2	11223	uc010ock.3	756	ENSG00000186715	MST1L	macrophage stimulating 1 like
926	chr1	67518794	67518993	200	*	3.54876	5.00698	2.2161	Promoter (<=1kb)	1	67473197	67518730	45534	2	23169	uc010oph.2	-64	ENSG00000116704	SLC35D1	solute carrier family 35 member D1
7885	chr12	7864146	7864345	200	*	3.54876	5.00698	2.2161	Promoter (<=1kb)	12	7864089	7870152	6064	1	359787	uc001qtf.3	57	ENSG00000187569	DPPA3	developmental pluripotency associated 3
10992	chr13	108955698	108955897	200	*	3.54876	5.00698	2.2161	Promoter (<=1kb)	13	108955154	108955713	560	1	10673	uc001vqs.1	544	ENSG00000102524	TNFSF13B	TNF superfamily member 13b
16476	chr18	44544611	44544810	200	*	3.54876	5.00698	2.2161	Promoter (<=1kb)	18	44542731	44544607	1877	2	100506888	uc021ujk.1	-4	ENSG00000274744	ELOA3D	elongin A3 family member D
21460	chr20	9197800	9197999	200	*	3.54876	5.00698	2.2161	Promoter (<=1kb)	20	9198037	9461462	263426	1	5332	uc021wal.1	-38	ENSG00000101333	PLCB4	phospholipase C beta 4
22556	chr21	36412573	36412824	252	*	3.54876	5.00698	2.2161	Promoter (<=1kb)	21	36410233	36411723	1491	2	80215	uc011adz.2	-850	NA	RUNX1-IT1	RUNX1 intronic transcript 1
25984	chr3	184529376	184529575	200	*	3.54876	5.00698	2.2161	Promoter (<=1kb)	3	184529931	184770402	240472	1	23355	uc003fpb.1	-356	ENSG00000156931	VPS8	VPS8, CORVET complex subunit
26295	chr4	9217652	9217851	200	*	3.54876	5.00698	2.2161	Promoter (<=1kb)	4	9217131	9218723	1593	1	100287178	uc031sdh.1	521	ENSG00000233136	USP17L11	ubiquitin specific peptidase 17-like family member 11
26324	chr4	9260371	9260570	200	*	3.54876	5.00698	2.2161	Promoter (<=1kb)	4	9259850	9261442	1593	1	100287178	uc031sdn.1	521	ENSG00000233136	USP17L11	ubiquitin specific peptidase 17-like family member 11
31363	chr5	95018653	95019024	372	*	3.54876	5.00698	2.2161	Promoter (<=1kb)	5	94987885	95018695	30811	2	83890	uc010jbh.1	0	ENSG00000145757	SPATA9	spermatogenesis associated 9
34425	chr6	105850048	105850247	200	*	3.54876	5.00698	2.2161	Promoter (<=1kb)	6	105725442	105850999	125558	2	5550	uc003prc.3	752	ENSG00000085377	PREP	prolyl endopeptidase
35158	chr6	152783760	152783959	200	*	3.54876	5.00698	2.2161	Promoter (<=1kb)	6	152748739	152784025	35287	2	23345	uc003qow.3	66	ENSG00000131018	SYNE1	spectrin repeat containing nuclear envelope protein 1
37878	chr8	12050206	12050405	200	*	3.54876	5.00698	2.2161	Promoter (<=1kb)	8	12039613	12049350	9738	2	85002	uc003wvf.4	-856	ENSG00000186523	FAM86B1	family with sequence similarity 86 member B1
41210	chr9	69262031	69262230	200	*	3.54876	5.00698	2.2161	Promoter (<=1kb)	9	69204538	69262593	58056	2	644019	uc004afj.4	363	ENSG00000215126	CBWD6	COBW domain containing 6
43000	chrX	49353785	49354105	321	*	3.54876	5.00698	2.2161	Promoter (<=1kb)	23	49354118	49373139	19022	1	2543	uc004doj.3	-13	ENSG00000205777	GAGE1	G antigen 1
44055	chrX	104466276	104466475	200	*	3.54876	5.00698	2.2161	Promoter (<=1kb)	23	104463611	104465358	1748	2	56157	uc004emb.3	-918	ENSG00000268629	TEX13A	testis expressed 13A
293	chr1	16973958	16974157	200	*	3.54762	5.00215	2.2161	Promoter (<=1kb)	1	16973908	16976915	3008	1	11209	uc009vox.3	50	ENSG00000186301	MST1P2	macrophage stimulating 1 pseudogene 2
26170	chr3	197892318	197892517	200	*	3.54419	4.98774	2.21505	Promoter (2-3kb)	3	197894547	197935258	40712	1	728262	uc011buq.1	-2030	ENSG00000236438	FAM157A	family with sequence similarity 157 member A
2043	chr1	144160309	144160508	200	*	3.54305	4.98296	2.21046	Promoter (<=1kb)	1	144160411	144201052	40642	1	100288142	uc021otk.1	0	ENSG00000162825	NBPF20	NBPF member 20
8469	chr12	45309880	45310079	200	*	3.53736	4.95929	2.18732	Promoter (2-3kb)	12	44902058	45307711	405654	2	4753	uc010sla.1	-2169	ENSG00000184613	NELL2	neural EGFL like 2
12031	chr14	76734466	76734665	200	*	3.53736	4.95929	2.18732	Promoter (2-3kb)	14	76737450	76737476	27	2	100873740	uc031qpk.1	2811	NA	RNU6-31P	RNA, U6 small nuclear 31, pseudogene
26322	chr4	9256863	9257214	352	*	3.53736	4.95929	2.18732	Promoter (1-2kb)	4	9255104	9256696	1593	1	100287404	uc031sdm.1	1759	ENSG00000248920	USP17L19	ubiquitin specific peptidase 17-like family member 19
32301	chr5	151786489	151786772	284	*	3.53736	4.95929	2.18732	Promoter (1-2kb)	5	151771102	151784840	13739	2	56923	uc003luv.2	-1649	ENSG00000132911	NMUR2	neuromedin U receptor 2
41326	chr9	70478358	70478685	328	*	3.53736	4.95929	2.18732	Promoter (<=1kb)	9	70432000	70477644	45645	2	445571	uc004afz.4	-714	ENSG00000196873	CBWD3	COBW domain containing 3
2044	chr1	144160606	144160924	319	*	3.53055	4.93133	2.16108	Promoter (<=1kb)	1	144160411	144201052	40642	1	100288142	uc021otk.1	195	ENSG00000162825	NBPF20	NBPF member 20
2060	chr1	144173897	144174407	511	*	3.52829	4.92212	2.15203	Promoter (2-3kb)	1	144176439	144830407	653969	1	728841	uc021oto.2	-2032	ENSG00000270231	NBPF8	NBPF member 8
42989	chrX	49236082	49236281	200	*	3.52265	4.8993	2.13042	Promoter (<=1kb)	23	49235708	49242997	7290	1	645037	uc011mnn.1	374	ENSG00000189064	GAGE2B	G antigen 2B
2795	chr1	174930822	174931021	200	*	3.5159	4.87234	2.10404	Promoter (2-3kb)	1	174933905	174964445	30541	1	9910	uc010pmv.2	-2884	ENSG00000152061	RABGAP1L	RAB GTPase activating protein 1 like
2065	chr1	144177092	144177291	200	*	3.51478	4.86788	2.09965	Promoter (<=1kb)	1	144176439	144830407	653969	1	728841	uc021oto.2	653	ENSG00000270231	NBPF8	NBPF member 8
2046	chr1	144161567	144161766	200	*	3.51141	4.8546	2.08745	Promoter (<=1kb)	1	144162001	144167711	5711	1	100288142	uc001ejz.1	-235	ENSG00000162825	NBPF20	NBPF member 20
2796	chr1	174931925	174932124	200	*	3.50806	4.84142	2.07451	Promoter (1-2kb)	1	174933905	174964445	30541	1	9910	uc010pmv.2	-1781	ENSG00000152061	RABGAP1L	RAB GTPase activating protein 1 like
17626	chr19	48448869	48449345	477	*	3.50582	4.8327	2.06594	Promoter (<=1kb)	19	48448179	48448300	122	1	100126800	uc010elq.1	690	NA	SNAR-A12	small NF90 (ILF3) associated RNA A12
2280	chr1	148282567	148282864	298	*	3.50471	4.82835	2.06166	Promoter (1-2kb)	1	148252730	148280742	28013	2	400818	uc001erg.2	-1825	ENSG00000269713	NBPF9	NBPF member 9
13262	chr15	74376293	74376492	200	*	3.50359	4.82402	2.0574	Promoter (1-2kb)	15	74362198	74374891	12694	2	342096	uc002axa.1	-1402	ENSG00000159289	GOLGA6A	golgin A6 family member A
18000	chr2	14771574	14771773	200	*	3.50359	4.82402	2.0574	Promoter (1-2kb)	2	14772810	14780168	7359	1	151354	uc002rbz.2	-1037	ENSG00000162981	FAM84A	family with sequence similarity 84 member A
26319	chr4	9251767	9251966	200	*	3.50359	4.82402	2.0574	Promoter (1-2kb)	4	9250356	9251948	1593	1	100287178	uc011bwp.2	1411	ENSG00000233136	USP17L11	ubiquitin specific peptidase 17-like family member 11
3685	chr1	244613134	244613333	200	*	3.49248	4.78129	2.01593	Promoter (2-3kb)	1	244571794	244615436	43643	2	159	uc001iaj.3	2103	ENSG00000035687	ADSS	adenylosuccinate synthase
8655	chr12	56084773	56084972	200	*	3.49248	4.78129	2.01593	Promoter (2-3kb)	12	56078354	56081880	3527	2	3679	uc001shf.3	-2893	ENSG00000135424	ITGA7	integrin subunit alpha 7
12987	chr15	53835786	53835985	200	*	3.49248	4.78129	2.01593	Promoter (2-3kb)	15	53805938	53833300	27363	2	256764	uc031qsd.1	-2486	ENSG00000166415	WDR72	WD repeat domain 72
11095	chr14	19408846	19409045	200	*	3.49248	4.78129	2.01593	Promoter (1-2kb)	14	19407015	19410111	3097	2	642426	uc031qnr.1	1066	ENSG00000257504	LINC02297	long intergenic non-protein coding RNA 2297
17630	chr19	48452168	48452453	286	*	3.49248	4.78129	2.01593	Promoter (1-2kb)	19	48453553	48453671	119	1	100170226	uc010xzb.1	-1100	NA	SNAR-C3	small NF90 (ILF3) associated RNA C3
24834	chr3	113614270	113614469	200	*	3.49248	4.78129	2.01593	Promoter (1-2kb)	3	113616318	113666021	49704	1	54762	uc003eas.3	-1849	ENSG00000178075	GRAMD1C	GRAM domain containing 1C
26303	chr4	9228344	9228732	389	*	3.49248	4.78129	2.01593	Promoter (1-2kb)	4	9226622	9228214	1593	1	100287238	uc031sdj.1	1722	ENSG00000232399	USP17L13	ubiquitin specific peptidase 17-like family member 13
26320	chr4	9252267	9252466	200	*	3.49248	4.78129	2.01593	Promoter (1-2kb)	4	9250356	9251948	1593	1	100287178	uc011bwp.2	1911	ENSG00000233136	USP17L11	ubiquitin specific peptidase 17-like family member 11
28538	chr4	129919676	129919875	200	*	3.49248	4.78129	2.01593	Promoter (1-2kb)	4	129805152	129918440	113289	2	132320	uc003igo.2	-1236	ENSG00000151466	SCLT1	sodium channel and clathrin linker 1
34616	chr6	116445499	116445698	200	*	3.49248	4.78129	2.01593	Promoter (1-2kb)	6	116440085	116447296	7212	2	1300	uc003pwm.3	1598	ENSG00000123500	COL10A1	collagen type X alpha 1 chain
39543	chr8	113657720	113657919	200	*	3.49248	4.78129	2.01593	Promoter (1-2kb)	8	113655722	113655812	91	1	100302225	uc022azy.1	1998	ENSG00000238399	MIR2053	microRNA 2053
40991	chr9	46688637	46688836	200	*	3.49248	4.78129	2.01593	Promoter (1-2kb)	9	46687557	46746820	59264	1	387628	uc031tdx.1	1080	ENSG00000227449	FGF7P6	fibroblast growth factor 7 pseudogene 6
41630	chr9	89560007	89560386	380	*	3.49248	4.78129	2.01593	Promoter (1-2kb)	9	89559277	89562104	2828	2	2619	uc004aox.4	1718	ENSG00000180447	GAS1	growth arrest specific 1
42608	chrX	16139972	16140303	332	*	3.49248	4.78129	2.01593	Promoter (1-2kb)	23	16141424	16171641	30218	1	2925	uc004cxj.3	-1121	ENSG00000126010	GRPR	gastrin releasing peptide receptor
904	chr1	66259505	66259704	200	*	3.49248	4.78129	2.01593	Promoter (<=1kb)	1	66258856	66840262	581407	1	5142	uc001dco.3	649	ENSG00000184588	PDE4B	phosphodiesterase 4B
2068	chr1	144179648	144179847	200	*	3.49248	4.78129	2.01593	Promoter (<=1kb)	1	144179474	144223374	43901	1	100288142	uc021otp.1	174	ENSG00000162825	NBPF20	NBPF member 20
2117	chr1	144812770	144813008	239	*	3.49248	4.78129	2.01593	Promoter (<=1kb)	1	144811947	144827928	15982	1	400818	uc021ouf.1	823	ENSG00000269713	NBPF9	NBPF member 9
2170	chr1	146057435	146057634	200	*	3.49248	4.78129	2.01593	Promoter (<=1kb)	1	146032542	146057622	25081	2	728912	uc001eox.3	0	NA	NA	NA
2193	chr1	146395157	146395356	200	*	3.49248	4.78129	2.01593	Promoter (<=1kb)	1	146395307	146450973	55667	1	149013	uc021ovf.1	0	ENSG00000268043	NBPF12	NBPF member 12
2322	chr1	148319619	148319818	200	*	3.49248	4.78129	2.01593	Promoter (<=1kb)	1	148011680	148320506	308827	2	400818	uc021owh.1	688	ENSG00000269713	NBPF9	NBPF member 9
2323	chr1	148320095	148320294	200	*	3.49248	4.78129	2.01593	Promoter (<=1kb)	1	148011680	148320506	308827	2	400818	uc021owh.1	212	ENSG00000269713	NBPF9	NBPF member 9
2331	chr1	148326339	148326754	416	*	3.49248	4.78129	2.01593	Promoter (<=1kb)	1	148271792	148326848	55057	2	25832	uc021owt.1	94	ENSG00000270629	NBPF14	NBPF member 14
26343	chr4	9335582	9335781	200	*	3.49248	4.78129	2.01593	Promoter (<=1kb)	4	9336384	9337976	1593	1	728369	uc021xln.1	-603	ENSG00000232264	USP17L24	ubiquitin specific peptidase 17-like family member 24
26356	chr4	9349819	9350018	200	*	3.49248	4.78129	2.01593	Promoter (<=1kb)	4	9350619	9352211	1593	1	728419	uc021xlq.1	-601	ENSG00000228856	USP17L30	ubiquitin specific peptidase 17-like family member 30
26363	chr4	9359309	9359508	200	*	3.49248	4.78129	2.01593	Promoter (<=1kb)	4	9360108	9361700	1593	1	391627	uc031sdq.1	-600	ENSG00000251694	USP17L9P	ubiquitin specific peptidase 17-like family member 9, pseudogene
35846	chr7	32796849	32797048	200	*	3.49248	4.78129	2.01593	Promoter (<=1kb)	7	32797898	32802536	4639	1	401321	uc003tcz.2	-850	NA	LINC00997	long intergenic non-protein coding RNA 997
36436	chr7	72422506	72422705	200	*	3.49248	4.78129	2.01593	Promoter (<=1kb)	7	72418832	72422834	4003	2	260294	uc003twl.3	129	ENSG00000106133	NSUN5P2	NOP2/Sun RNA methyltransferase family member 5 pseudogene 2
17696	chr19	50640949	50641148	200	*	3.49137	4.77708	2.01593	Promoter (1-2kb)	19	50642375	50642494	120	2	100170217	uc010ybz.1	1346	NA	SNAR-B2	small NF90 (ILF3) associated RNA B2
2082	chr1	144194868	144195111	244	*	3.49026	4.77288	2.01593	Promoter (1-2kb)	1	144196231	144201052	4822	1	100288142	uc001ekl.2	-1120	ENSG00000162825	NBPF20	NBPF member 20
1565	chr1	104199393	104199785	393	*	3.48695	4.76034	2.00629	Promoter (1-2kb)	1	104198302	104207173	8872	1	276	uc001duv.3	1091	ENSG00000237763	AMY1A	amylase, alpha 1A (salivary)
19782	chr2	133018124	133018323	200	*	3.48143	4.73965	1.98616	Promoter (2-3kb)	2	132905164	133015542	110379	2	554226	uc002ttj.3	-2582	ENSG00000163046	ANKRD30BL	ankyrin repeat domain 30B like
42997	chrX	49336583	49336782	200	*	3.48143	4.73965	1.98616	Promoter (1-2kb)	23	49334992	49342370	7379	1	100132399	uc011mns.3	1591	ENSG00000227488	GAGE12D	G antigen 12D
2326	chr1	148322174	148322574	401	*	3.48143	4.73965	1.98616	Promoter (<=1kb)	1	148279747	148322078	42332	2	25832	uc021owx.2	-96	ENSG00000270629	NBPF14	NBPF member 14
17619	chr19	48441452	48441699	248	*	3.47923	4.73145	1.97859	Promoter (1-2kb)	19	48442798	48442917	120	1	100170219	uc010xza.1	-1099	NA	SNAR-C4	small NF90 (ILF3) associated RNA C4
17610	chr19	48430785	48430984	200	*	3.47375	4.71112	1.95864	Promoter (1-2kb)	19	48432075	48432194	120	1	100170218	uc010xyz.1	-1091	NA	SNAR-C2	small NF90 (ILF3) associated RNA C2
37480	chr7	143931443	143931642	200	*	3.47265	4.70709	1.95467	Promoter (1-2kb)	7	143929004	143929936	933	2	346528	uc011kub.2	-1507	ENSG00000221970	OR2A1	olfactory receptor family 2 subfamily A member 1
2099	chr1	144215598	144215797	200	*	3.47046	4.69904	1.94672	Promoter (2-3kb)	1	144218499	144830407	611909	1	728841	uc010oyd.2	-2702	ENSG00000270231	NBPF8	NBPF member 8
17636	chr19	48457557	48457842	286	*	3.47046	4.69904	1.94672	Promoter (1-2kb)	19	48458939	48459058	120	1	100170218	uc010xzc.1	-1097	NA	SNAR-C2	small NF90 (ILF3) associated RNA C2
18019	chr2	15562446	15562787	342	*	3.47046	4.69904	1.94672	Promoter (1-2kb)	2	15307032	15564592	257561	2	51594	uc010exl.1	1805	ENSG00000151779	NBAS	neuroblastoma amplified sequence
43609	chrX	78621213	78621412	200	*	3.47046	4.69904	1.94672	Promoter (1-2kb)	23	78615881	78623049	7169	2	9452	uc004edh.3	1637	ENSG00000078596	ITM2A	integral membrane protein 2A
2319	chr1	148315975	148316218	244	*	3.45956	4.65942	1.90806	Promoter (1-2kb)	1	148267018	148317326	50309	2	25832	uc001erl.1	1108	ENSG00000270629	NBPF14	NBPF member 14
26326	chr4	9261761	9261960	200	*	3.45956	4.65942	1.90806	Promoter (1-2kb)	4	9259850	9261442	1593	1	100287178	uc031sdn.1	1911	ENSG00000233136	USP17L11	ubiquitin specific peptidase 17-like family member 11
26350	chr4	9343040	9343239	200	*	3.45956	4.65942	1.90806	Promoter (1-2kb)	4	9341129	9342721	1593	1	728369	uc021xlo.1	1911	ENSG00000232264	USP17L24	ubiquitin specific peptidase 17-like family member 24
2300	chr1	148297243	148297461	219	*	3.45956	4.65942	1.90806	Promoter (<=1kb)	1	148011680	148298262	286583	2	400818	uc021owg.1	801	ENSG00000269713	NBPF9	NBPF member 9
17670	chr19	50605041	50605240	200	*	3.45413	4.63997	1.88923	Promoter (<=1kb)	19	50604148	50604268	121	2	100169951	uc010ybr.1	-773	NA	SNAR-A3	small NF90 (ILF3) associated RNA A3
2301	chr1	148297753	148298070	318	*	3.45305	4.6361	1.8854	Promoter (<=1kb)	1	148011680	148298262	286583	2	400818	uc021owg.1	192	ENSG00000269713	NBPF9	NBPF member 9
[truncated: 392 more rows]

## Sheet: ESR2DNMT1_E3_peaks_annotation
	seqnames	start	end	width	strand	Fold_change	neg_log_10_pvalue	neg_log_10_qvalue	annotation	geneChr	geneStart	geneEnd	geneLength	geneStrand	geneId	transcriptId	distanceToTSS	ENSEMBL	SYMBOL	GENENAME
145	chr14	64727151	64727522	372	*	95.5564	277.576	269.363	Promoter (<=1kb)	14	64701688	64727466	25779	2	2100	uc010aqd.1	0	ENSG00000140009	ESR2	estrogen receptor 2
1	chr1	9912	10209	298	*	9.32025	15.8589	11.4367	Promoter (1-2kb)	1	11874	14409	2536	1	100287102	uc001aaa.3	-1665	ENSG00000223972	DDX11L1	DEAD/H-box helicase 11 like 1
549	chr8	133686178	133686486	309	*	8.25602	15.0019	10.5945	Promoter (1-2kb)	8	133584201	133687863	103663	2	23639	uc003ytk.4	1377	ENSG00000129295	LRRC6	leucine rich repeat containing 6
469	chr6	152201661	152202027	367	*	7.89114	61.9737	55.9835	Promoter (<=1kb)	6	152201790	152424408	222619	1	2099	uc011eex.2	0	ENSG00000091831	ESR1	estrogen receptor 1
4	chr1	27815783	27816079	297	*	7.86589	13.1859	8.81593	Promoter (<=1kb)	1	27730734	27816678	85945	2	10163	uc001bof.2	599	ENSG00000158195	WASF2	WAS protein family member 2
467	chr6	152128943	152129596	654	*	7.85525	154.798	147.61	Promoter (<=1kb)	6	152128814	152424408	295595	1	2099	uc010kir.3	129	ENSG00000091831	ESR1	estrogen receptor 1
294	chr2	234476382	234476997	616	*	7.51096	11.9623	7.63008	Promoter (<=1kb)	2	234450914	234475428	24515	2	55230	uc010zmu.1	-954	ENSG00000085982	USP40	ubiquitin specific peptidase 40
535	chr8	86567483	86567830	348	*	7.36403	11.9379	7.60615	Promoter (<=1kb)	8	86566828	86567905	1078	2	100288527	uc003ydl.1	75	NA	REXO1L2P	REXO1 like 2, pseudogene
470	chr6	152265202	152265745	544	*	7.22109	130.733	123.954	Promoter (<=1kb)	6	152265308	152382259	116952	1	2099	uc010kit.1	0	ENSG00000091831	ESR1	estrogen receptor 1
536	chr8	86574262	86574712	451	*	7.13971	10.7537	6.45534	Promoter (1-2kb)	8	86568695	86575726	7032	2	254958	uc022axf.1	1014	ENSG00000205176	REXO1L1P	REXO1 like 1, pseudogene
539	chr8	86757339	86757686	348	*	6.98771	10.6989	6.40207	Promoter (<=1kb)	8	86756684	86757761	1078	2	100288527	uc022axg.1	75	NA	REXO1L2P	REXO1 like 2, pseudogene
541	chr8	86787840	86788282	443	*	6.83803	10.7446	6.4467	Promoter (1-2kb)	8	86758551	86789306	30756	2	254958	uc022axh.1	1024	ENSG00000205176	REXO1L1P	REXO1 like 1, pseudogene
5	chr1	32045614	32045815	202	*	6.77836	10.6285	6.33298	Promoter (1-2kb)	1	32043746	32053287	9542	1	64129	uc021oko.1	1868	ENSG00000142910	TINAGL1	tubulointerstitial nephritis antigen like 1
468	chr6	152163608	152164031	424	*	6.58643	72.3573	66.1618	Promoter (<=1kb)	6	152163732	152420056	256325	1	2099	uc021zgz.1	0	ENSG00000091831	ESR1	estrogen receptor 1
147	chr14	64746661	64746925	265	*	6.47488	11.37	7.0507	Promoter (2-3kb)	14	64693751	64749793	56043	2	2100	uc001xgy.2	2868	ENSG00000140009	ESR2	estrogen receptor 2
339	chr22	44180426	44180665	240	*	6.42135	11.0531	6.7414	Promoter (2-3kb)	22	44112551	44178205	65655	2	64800	uc003beb.4	-2221	ENSG00000186976	EFCAB6	EF-hand calcium binding domain 6
435	chr5	65283669	65283869	201	*	6.42135	11.0531	6.7414	Promoter (<=1kb)	5	65284463	65376851	92389	1	55914	uc010iwx.2	-594	ENSG00000112851	ERBIN	erbb2 interacting protein
532	chr8	82598545	82598751	207	*	6.42135	11.0531	6.7414	Promoter (<=1kb)	8	82569151	82598589	29439	2	3612	uc003ych.2	0	ENSG00000133731	IMPA1	inositol monophosphatase 1
179	chr16	62069240	62069481	242	*	6.31692	10.5057	6.25165	Promoter (1-2kb)	16	61685915	62070739	384825	2	1006	uc002eog.2	1258	ENSG00000150394	CDH8	cadherin 8
214	chr19	853775	854058	284	*	6.31692	10.5057	6.25165	Promoter (1-2kb)	19	852291	856246	3956	1	1991	uc002lqb.3	1484	ENSG00000197561	ELANE	elastase, neutrophil expressed
450	chr5	172261865	172262064	200	*	6.29753	9.25445	5.04095	Promoter (<=1kb)	5	172261223	172379688	118466	1	57222	uc003mbw.4	642	ENSG00000113719	ERGIC1	endoplasmic reticulum-golgi intermediate compartment 1
544	chr8	86839803	86840074	272	*	6.24592	9.78759	5.55786	Promoter (<=1kb)	8	86775050	86840171	65122	2	254958	uc022axi.1	97	ENSG00000205176	REXO1L1P	REXO1 like 1, pseudogene
328	chr22	20326096	20326421	326	*	6.12377	8.83345	4.6522	Promoter (<=1kb)	22	20326399	20350461	24063	1	729444	uc011ahm.1	0	NA	NA	NA
14	chr1	158653633	158653832	200	*	5.70553	10.6	6.30664	Promoter (2-3kb)	1	158580496	158656506	76011	2	6708	uc001fst.1	2674	ENSG00000163554	SPTA1	spectrin alpha, erythrocytic 1
508	chr7	124428248	124428447	200	*	5.70553	10.6	6.30664	Promoter (2-3kb)	7	124417346	124430864	13519	2	154872	uc003vlj.2	2417	ENSG00000275356	C7orf77	chromosome 7 open reading frame 77
165	chr16	6822246	6822445	200	*	5.70553	10.6	6.30664	Promoter (1-2kb)	16	6823810	7763340	939531	1	54715	uc010uyb.1	-1365	ENSG00000078328	RBFOX1	RNA binding fox-1 homolog 1
226	chr19	51813985	51814383	399	*	5.70553	10.6	6.30664	Promoter (<=1kb)	19	51815102	51834102	19001	1	402665	uc002pwc.2	-719	ENSG00000142549	IGLON5	IgLON family member 5
233	chr2	39102993	39103192	200	*	5.69223	10.4798	6.22745	Promoter (<=1kb)	2	39103103	39109850	6748	1	729967	uc010fak.3	0	ENSG00000188010	MORN2	MORN repeat containing 2
192	chr17	30264198	30264527	330	*	5.59498	71.9213	65.7317	Promoter (<=1kb)	17	30264044	30328057	64014	1	23512	uc002hgt.2	154	ENSG00000178691	SUZ12	SUZ12, polycomb repressive complex 2 subunit
513	chr7	138792288	138792487	200	*	5.50402	9.16212	4.95231	Promoter (1-2kb)	7	138728266	138794465	66200	2	56829	uc003vun.3	1978	ENSG00000105939	ZC3HAV1	zinc finger CCCH-type containing, antiviral 1
9	chr1	94661203	94661402	200	*	5.50402	9.16212	4.95231	Promoter (<=1kb)	1	94642177	94661497	19321	2	9411	uc001dqk.3	95	ENSG00000137962	ARHGAP29	Rho GTPase activating protein 29
476	chr6	158580542	158580741	200	*	5.50402	9.16212	4.95231	Promoter (<=1kb)	6	158566952	158580331	13380	2	84947	uc031sqr.1	-211	ENSG00000122335	SERAC1	serine active site containing 1
515	chr7	143999367	143999566	200	*	5.45889	8.91711	4.73316	Promoter (2-3kb)	7	143996466	143997598	1133	1	441295	uc003wei.2	2901	NA	OR2A9P	olfactory receptor family 2 subfamily A member 9 pseudogene
572	chr9	88555009	88555208	200	*	5.45889	8.91711	4.73316	Promoter (<=1kb)	9	88556057	88637217	81161	1	60560	uc004aoi.4	-849	ENSG00000135040	NAA35	N(alpha)-acetyltransferase 35, NatC auxiliary subunit
164	chr15	102494483	102494682	200	*	5.44105	8.82538	4.64439	Promoter (<=1kb)	15	102495088	102496558	1471	1	100124412	uc010bpi.3	-406	ENSG00000248893	FAM138E	family with sequence similarity 138 member E
514	chr7	143945596	143945795	200	*	5.4145	8.69373	4.51736	Promoter (2-3kb)	7	143947564	143948696	1133	2	441295	uc003web.2	2901	NA	OR2A9P	olfactory receptor family 2 subfamily A member 9 pseudogene
485	chr7	24901320	24901519	200	*	5.4145	8.69373	4.51736	Promoter (1-2kb)	7	24873706	24903218	29513	2	26031	uc003sxj.1	1699	ENSG00000070882	OSBPL3	oxysterol binding protein like 3
596	chrX	73163094	73163293	200	*	5.40571	8.65133	4.4795	Promoter (<=1kb)	23	73164159	73220326	56168	1	554203	uc004ebo.2	-866	ENSG00000225470	JPX	JPX transcript, XIST activator
499	chr7	98464552	98464751	200	*	5.35355	8.41087	4.35717	Promoter (2-3kb)	7	98444111	98466917	22807	2	222865	uc011kiq.2	2166	ENSG00000166448	TMEM130	transmembrane protein 130
367	chr4	9339759	9339958	200	*	5.27717	8.08847	4.04929	Promoter (1-2kb)	4	9341129	9342721	1593	1	728369	uc021xlo.1	-1171	ENSG00000232264	USP17L24	ubiquitin specific peptidase 17-like family member 24
366	chr4	9253730	9253929	200	*	5.26882	8.05507	4.01649	Promoter (1-2kb)	4	9255104	9256696	1593	1	100287404	uc031sdm.1	-1175	ENSG00000248920	USP17L19	ubiquitin specific peptidase 17-like family member 19
228	chr19	54167717	54167948	232	*	5.08377	7.3894	3.38542	Promoter (1-2kb)	19	54169927	54170024	98	1	574459	uc021uzj.1	-1979	ENSG00000207644	MIR512-2	microRNA 512-2
578	chr9	126167034	126167295	262	*	4.75461	8.5341	4.36564	Promoter (2-3kb)	9	126164804	126164882	79	2	693186	uc022bnd.1	-2152	ENSG00000207991	MIR601	microRNA 601
2	chr1	1605353	1605552	200	*	4.74353	8.43404	4.36564	Promoter (2-3kb)	1	1601214	1608285	7072	2	728661	uc021oeu.1	2733	ENSG00000189339	SLC35E2B	solute carrier family 35 member E2B
81	chr10	133752622	133752821	200	*	4.72315	6.36626	2.62997	Promoter (<=1kb)	10	133753535	133770053	16519	1	55844	uc009yay.3	-714	ENSG00000175470	PPP2R2D	protein phosphatase 2 regulatory subunit Bdelta
290	chr2	209224363	209224562	200	*	4.72315	6.36626	2.62997	Promoter (<=1kb)	2	209224569	209359231	134663	1	5746	uc010zjb.2	-7	ENSG00000144407	PTH2R	parathyroid hormone 2 receptor
359	chr3	195633012	195633211	200	*	4.64816	7.71121	3.69459	Promoter (2-3kb)	3	195590236	195635880	45645	2	10188	uc003fvu.1	2669	ENSG00000061938	TNK2	tyrosine kinase non receptor 2
594	chrX	70949218	70949417	200	*	4.58668	7.33782	3.34261	Promoter (<=1kb)	23	70430035	70948962	518928	2	618	uc011mpt.1	-256	ENSG00000236824	BCYRN1	brain cytoplasmic RNA 1
84	chr11	20127536	20127735	200	*	4.36994	6.33673	2.62997	Promoter (1-2kb)	11	20125757	20143147	17391	1	89797	uc001mpv.3	1779	ENSG00000166833	NAV2	neuron navigator 2
82	chr11	10772457	10772687	231	*	4.23647	5.86517	2.23241	Promoter (<=1kb)	11	10772811	10801290	28480	1	9646	uc001mja.3	-124	ENSG00000198730	CTR9	CTR9 homolog, Paf1/RNA polymerase II complex component
576	chr9	114659423	114659622	200	*	4.23647	5.86517	2.23241	Promoter (<=1kb)	9	114659206	114695433	36228	1	7357	uc004bft.3	217	ENSG00000148154	UGCG	UDP-glucose ceramide glucosyltransferase
13	chr1	148256047	148256246	200	*	4.06872	5.36368	1.83408	Promoter (2-3kb)	1	148011680	148258489	246810	2	25832	uc021owf.2	2243	ENSG00000270629	NBPF14	NBPF member 14
29	chr1	248571442	248571641	200	*	3.80368	6.54713	2.62997	Promoter (2-3kb)	1	248569296	248570405	1110	1	26696	uc010pzm.2	2146	ENSG00000175143	OR2T1	olfactory receptor family 2 subfamily T member 1

## Sheet: ESR1SUZ12_E3_peaks_annotation
	seqnames	start	end	width	strand	Fold_change	neg_log_10_pvalue	neg_log_10_qvalue	annotation	geneChr	geneStart	geneEnd	geneLength	geneStrand	geneId	transcriptId	distanceToTSS	ENSEMBL	SYMBOL	GENENAME
332	chr1	248571304	248572301	998	*	19.525	40.2566	36.2588	Promoter (2-3kb)	1	248569296	248570405	1110	1	26696	uc010pzm.2	2008	ENSG00000175143	OR2T1	olfactory receptor family 2 subfamily T member 1
1400	chr21	9825416	9827651	2236	*	15.5011	61.0468	56.8597	Promoter (<=1kb)	21	9826203	9826263	61	1	100500815	uc021wgw.1	0	NA	NA	NA
1498	chr22	20326095	20326699	605	*	10.1366	19.5206	15.7675	Promoter (<=1kb)	22	20326399	20350461	24063	1	729444	uc011ahm.1	0	NA	NA	NA
1605	chr4	9222221	9222633	413	*	9.75087	16.6739	12.9611	Promoter (<=1kb)	4	9221878	9223470	1593	1	100287205	uc031sdi.1	343	ENSG00000227551	USP17L12	ubiquitin specific peptidase 17-like family member 12
2259	chr8	82754615	82754914	300	*	9.71322	16.9805	13.2639	Promoter (<=1kb)	8	82711818	82754521	42704	2	64089	uc011lft.2	-94	ENSG00000104497	SNX16	sorting nexin 16
1698	chr4	9360322	9361552	1231	*	9.65873	16.2006	12.4939	Promoter (<=1kb)	4	9360108	9361700	1593	1	391627	uc031sdq.1	214	ENSG00000251694	USP17L9P	ubiquitin specific peptidase 17-like family member 9, pseudogene
1630	chr4	9246647	9247021	375	*	9.39498	16.056	12.3515	Promoter (1-2kb)	4	9245605	9247197	1593	1	100287327	uc031sdl.1	1042	ENSG00000249104	USP17L17	ubiquitin specific peptidase 17-like family member 17
321	chr1	228781534	228781832	299	*	9.11546	14.9507	11.2642	Promoter (1-2kb)	1	228780394	228882416	102023	1	58480	uc021pkj.1	1140	ENSG00000116574	RHOU	ras homolog family member U
1668	chr4	9333538	9334430	893	*	8.65346	15.2127	11.5226	Promoter (1-2kb)	4	9331637	9333229	1593	1	728393	uc021xlm.1	1901	ENSG00000235780	USP17L27	ubiquitin specific peptidase 17-like family member 27
1654	chr4	9269667	9270297	631	*	8.52088	13.8855	10.2168	Promoter (<=1kb)	4	9269345	9270937	1593	1	100287441	uc031sdp.1	322	ENSG00000250745	USP17L20	ubiquitin specific peptidase 17-like family member 20
1634	chr4	9249533	9250094	562	*	8.35696	16.0811	12.3763	Promoter (<=1kb)	4	9250356	9251948	1593	1	100287178	uc011bwp.2	-262	ENSG00000233136	USP17L11	ubiquitin specific peptidase 17-like family member 11
1628	chr4	9244493	9245492	1000	*	8.30422	13.5105	9.84737	Promoter (<=1kb)	4	9245605	9247197	1593	1	100287327	uc031sdl.1	-113	ENSG00000249104	USP17L17	ubiquitin specific peptidase 17-like family member 17
1663	chr4	9328550	9329470	921	*	8.23452	13.1152	9.45794	Promoter (1-2kb)	4	9326891	9328483	1593	1	728393	uc021xll.1	1659	ENSG00000235780	USP17L27	ubiquitin specific peptidase 17-like family member 27
2470	chr9	139944509	139944791	283	*	8.07932	12.6428	8.99304	Promoter (<=1kb)	9	139942551	139944717	2167	2	954	uc022bqb.1	0	ENSG00000054179	ENTPD2	ectonucleoside triphosphate diphosphohydrolase 2
1627	chr4	9242515	9242793	279	*	7.99912	12.9916	9.33621	Promoter (2-3kb)	4	9245605	9247197	1593	1	100287327	uc031sdl.1	-2812	ENSG00000249104	USP17L17	ubiquitin specific peptidase 17-like family member 17
1664	chr4	9329740	9330509	770	*	7.99912	12.9916	9.33621	Promoter (1-2kb)	4	9331637	9333229	1593	1	728393	uc021xlm.1	-1128	ENSG00000235780	USP17L27	ubiquitin specific peptidase 17-like family member 27
1702	chr4	9365194	9365969	776	*	7.99912	12.9916	9.33621	Promoter (<=1kb)	4	9364855	9366447	1593	1	728369	uc031sdr.1	339	ENSG00000232264	USP17L24	ubiquitin specific peptidase 17-like family member 24
1645	chr4	9261138	9261451	314	*	7.99877	15.4816	11.7881	Promoter (1-2kb)	4	9259850	9261442	1593	1	100287178	uc031sdn.1	1288	ENSG00000233136	USP17L11	ubiquitin specific peptidase 17-like family member 11
1646	chr4	9261648	9261909	262	*	7.9705	13.6805	10.015	Promoter (1-2kb)	4	9259850	9261442	1593	1	100287178	uc031sdn.1	1798	ENSG00000233136	USP17L11	ubiquitin specific peptidase 17-like family member 11
1638	chr4	9255531	9256058	528	*	7.84065	12.4221	8.77882	Promoter (<=1kb)	4	9255104	9256696	1593	1	100287404	uc031sdm.1	427	ENSG00000248920	USP17L19	ubiquitin specific peptidase 17-like family member 19
1692	chr4	9355690	9356460	771	*	7.71634	11.9697	8.33426	Promoter (<=1kb)	4	9355364	9356956	1593	1	728386	uc021xlr.1	326	ENSG00000227140	USP17L5	ubiquitin specific peptidase 17-like family member 5
1681	chr4	9345570	9345998	429	*	7.69512	11.9313	8.29634	Promoter (<=1kb)	4	9345874	9347466	1593	1	728400	uc021xlp.1	0	ENSG00000231051	USP17L28	ubiquitin specific peptidase 17-like family member 28
1656	chr4	9271045	9271399	355	*	7.6354	12.7437	9.09195	Promoter (1-2kb)	4	9269345	9270937	1593	1	100287441	uc031sdp.1	1700	ENSG00000250745	USP17L20	ubiquitin specific peptidase 17-like family member 20
1637	chr4	9253070	9253297	228	*	7.60471	12.0178	8.38188	Promoter (1-2kb)	4	9255104	9256696	1593	1	100287404	uc031sdm.1	-1807	ENSG00000248920	USP17L19	ubiquitin specific peptidase 17-like family member 19
676	chr12	81993677	81993933	257	*	7.6011	11.7623	8.1302	Promoter (1-2kb)	12	81655728	81992150	336423	2	8499	uc031qiv.1	-1527	ENSG00000139220	PPFIA2	PTPRF interacting protein alpha 2
1622	chr4	9237395	9237675	281	*	7.59883	14.3551	10.6767	Promoter (1-2kb)	4	9236111	9238060	1950	1	100288520	uc031sdk.1	1284	ENSG00000223569	USP17L15	ubiquitin specific peptidase 17-like family member 15
1040	chr18	44556187	44556793	607	*	7.59079	11.7439	8.11198	Promoter (<=1kb)	18	44554573	44556449	1877	2	162699	uc010xdb.2	0	ENSG00000183791	ELOA3	elongin A3
1647	chr4	9262180	9264076	1897	*	7.53757	12.223	8.58301	Promoter (<=1kb)	4	9264598	9266190	1593	1	100287205	uc031sdo.1	-522	ENSG00000227551	USP17L12	ubiquitin specific peptidase 17-like family member 12
1606	chr4	9223155	9223587	433	*	7.45931	11.5109	7.88383	Promoter (1-2kb)	4	9221878	9223470	1593	1	100287205	uc031sdi.1	1277	ENSG00000227551	USP17L12	ubiquitin specific peptidase 17-like family member 12
1607	chr4	9223773	9224338	566	*	7.45931	11.5109	7.88383	Promoter (1-2kb)	4	9221878	9223470	1593	1	100287205	uc031sdi.1	1895	ENSG00000227551	USP17L12	ubiquitin specific peptidase 17-like family member 12
1609	chr4	9225125	9225415	291	*	7.42775	11.719	8.08749	Promoter (1-2kb)	4	9226622	9228214	1593	1	100287238	uc031sdj.1	-1207	ENSG00000232399	USP17L13	ubiquitin specific peptidase 17-like family member 13
1632	chr4	9248297	9248545	249	*	7.42775	11.719	8.08749	Promoter (1-2kb)	4	9250356	9251948	1593	1	100287178	uc011bwp.2	-1811	ENSG00000233136	USP17L11	ubiquitin specific peptidase 17-like family member 11
1680	chr4	9343723	9344872	1150	*	7.42775	11.719	8.08749	Promoter (1-2kb)	4	9345874	9347466	1593	1	728400	uc021xlp.1	-1002	ENSG00000231051	USP17L28	ubiquitin specific peptidase 17-like family member 28
1600	chr4	9217514	9217912	399	*	7.42775	11.719	8.08749	Promoter (<=1kb)	4	9217131	9218723	1593	1	100287178	uc031sdh.1	383	ENSG00000233136	USP17L11	ubiquitin specific peptidase 17-like family member 11
1666	chr4	9331949	9332623	675	*	7.40995	11.4242	7.79835	Promoter (<=1kb)	4	9331637	9333229	1593	1	728393	uc021xlm.1	312	ENSG00000235780	USP17L27	ubiquitin specific peptidase 17-like family member 27
1596	chr4	9212920	9213309	390	*	7.40605	11.2482	7.6252	Promoter (<=1kb)	4	9212383	9213975	1593	1	100287144	uc031sdg.1	537	ENSG00000231396	USP17L10	ubiquitin specific peptidase 17-like family member 10
2300	chr8	86788766	86789142	377	*	7.39057	14.4501	10.7701	Promoter (<=1kb)	8	86758551	86789306	30756	2	254958	uc022axh.1	164	ENSG00000205176	REXO1L1P	REXO1 like 1, pseudogene
1601	chr4	9218085	9218732	648	*	7.34324	12.658	9.00792	Promoter (<=1kb)	4	9217131	9218723	1593	1	100287178	uc031sdh.1	954	ENSG00000233136	USP17L11	ubiquitin specific peptidase 17-like family member 11
2168	chr7	74981341	74981575	235	*	7.32573	11.097	7.48094	Promoter (<=1kb)	7	74942617	74981240	38624	2	5380	uc003uco.1	-101	NA	PMS2P2	PMS1 homolog 2, mismatch repair system component pseudogene 2
1602	chr4	9219869	9220174	306	*	7.30361	11.2389	7.62022	Promoter (1-2kb)	4	9221878	9223470	1593	1	100287205	uc031sdi.1	-1704	ENSG00000227551	USP17L12	ubiquitin specific peptidase 17-like family member 12
1604	chr4	9220831	9221714	884	*	7.30361	11.2389	7.62022	Promoter (<=1kb)	4	9221878	9223470	1593	1	100287205	uc031sdi.1	-164	ENSG00000227551	USP17L12	ubiquitin specific peptidase 17-like family member 12
1708	chr4	9370279	9370548	270	*	7.27381	11.0002	7.38607	Promoter (<=1kb)	4	9369600	9370796	1197	1	391622	uc011bws.2	679	ENSG00000205946	USP17L6P	ubiquitin specific peptidase 17-like family member 6, pseudogene
1603	chr4	9220388	9220624	237	*	7.25017	11.4225	7.79666	Promoter (1-2kb)	4	9221878	9223470	1593	1	100287205	uc031sdi.1	-1254	ENSG00000227551	USP17L12	ubiquitin specific peptidase 17-like family member 12
1631	chr4	9247236	9247742	507	*	7.24042	12.1008	8.46291	Promoter (1-2kb)	4	9245605	9247197	1593	1	100287327	uc031sdl.1	1631	ENSG00000249104	USP17L17	ubiquitin specific peptidase 17-like family member 17
320	chr1	228780485	228781058	574	*	7.20956	11.0766	7.46099	Promoter (<=1kb)	1	228780394	228882416	102023	1	58480	uc021pkj.1	91	ENSG00000116574	RHOU	ras homolog family member U
1670	chr4	9335094	9335516	423	*	7.12638	11.5501	7.92189	Promoter (<=1kb)	4	9336384	9337976	1593	1	728369	uc021xln.1	-868	ENSG00000232264	USP17L24	ubiquitin specific peptidase 17-like family member 24
1685	chr4	9349310	9349673	364	*	7.12638	11.5501	7.92189	Promoter (<=1kb)	4	9350619	9352211	1593	1	728419	uc021xlq.1	-946	ENSG00000228856	USP17L30	ubiquitin specific peptidase 17-like family member 30
1677	chr4	9341329	9342307	979	*	7.09985	10.889	7.27746	Promoter (<=1kb)	4	9341129	9342721	1593	1	728369	uc021xlo.1	200	ENSG00000232264	USP17L24	ubiquitin specific peptidase 17-like family member 24
1621	chr4	9234751	9236887	2137	*	7.08189	10.8584	7.24756	Promoter (<=1kb)	4	9236111	9238060	1950	1	100288520	uc031sdk.1	0	ENSG00000223569	USP17L15	ubiquitin specific peptidase 17-like family member 15
1629	chr4	9245927	9246458	532	*	7.06401	10.828	7.21768	Promoter (<=1kb)	4	9245605	9247197	1593	1	100287327	uc031sdl.1	322	ENSG00000249104	USP17L17	ubiquitin specific peptidase 17-like family member 17
1599	chr4	9217090	9217380	291	*	7.04418	10.5808	6.97517	Promoter (<=1kb)	4	9217131	9218723	1593	1	100287178	uc031sdh.1	0	ENSG00000233136	USP17L11	ubiquitin specific peptidase 17-like family member 11
1695	chr4	9358010	9358394	385	*	7.02854	10.7679	7.15859	Promoter (1-2kb)	4	9360108	9361700	1593	1	391627	uc031sdq.1	-1714	ENSG00000251694	USP17L9P	ubiquitin specific peptidase 17-like family member 9, pseudogene
1623	chr4	9238793	9239077	285	*	6.99917	11.0082	7.3937	Promoter (2-3kb)	4	9236111	9238060	1950	1	100288520	uc031sdk.1	2682	ENSG00000223569	USP17L15	ubiquitin specific peptidase 17-like family member 15
1597	chr4	9215328	9215945	618	*	6.99917	11.0082	7.3937	Promoter (1-2kb)	4	9217131	9218723	1593	1	100287178	uc031sdh.1	-1186	ENSG00000233136	USP17L11	ubiquitin specific peptidase 17-like family member 11
1679	chr4	9342890	9343589	700	*	6.99899	12.097	8.4595	Promoter (1-2kb)	4	9341129	9342721	1593	1	728369	uc021xlo.1	1761	ENSG00000232264	USP17L24	ubiquitin specific peptidase 17-like family member 24
1900	chr4_gl000193_random	86631	87088	458	*	6.98357	15.0739	11.3855	Promoter (1-2kb)	29	73408	85550	12143	2	441058	uc003izy.3	-1081	NA	LINC01667	long intergenic non-protein coding RNA 1667
1660	chr4	9325449	9325716	268	*	6.95269	11.6342	8.00455	Promoter (1-2kb)	4	9326891	9328483	1593	1	728393	uc021xll.1	-1175	ENSG00000235780	USP17L27	ubiquitin specific peptidase 17-like family member 27
1611	chr4	9226231	9226481	251	*	6.9488	10.4104	6.80836	Promoter (<=1kb)	4	9226622	9228214	1593	1	100287238	uc031sdj.1	-141	ENSG00000232399	USP17L13	ubiquitin specific peptidase 17-like family member 13
1901	chr4_gl000193_random	87766	88251	486	*	6.80479	12.1793	8.54007	Promoter (<=1kb)	29	49163	88375	39213	2	441058	uc003izx.3	124	NA	LINC01667	long intergenic non-protein coding RNA 1667
1667	chr4	9332856	9333443	588	*	6.79245	10.1352	6.5386	Promoter (1-2kb)	4	9331637	9333229	1593	1	728393	uc021xlm.1	1219	ENSG00000235780	USP17L27	ubiquitin specific peptidase 17-like family member 27
2287	chr8	86758112	86758752	641	*	6.77493	12.5394	8.89461	Promoter (<=1kb)	8	86756684	86757761	1078	2	100288527	uc022axg.1	-351	NA	REXO1L2P	REXO1 like 2, pseudogene
1635	chr4	9250258	9250480	223	*	6.77344	10.3401	6.73998	Promoter (<=1kb)	4	9250356	9251948	1593	1	100287178	uc011bwp.2	0	ENSG00000233136	USP17L11	ubiquitin specific peptidase 17-like family member 11
495	chr10	135489663	135489940	278	*	6.73277	9.89114	6.30055	Promoter (2-3kb)	10	135487177	135491849	4673	1	653548	uc031pxw.1	2486	NA	DUX4L3	double homeobox 4 like 3
714	chr13	57717559	57717865	307	*	6.73277	9.89114	6.30055	Promoter (2-3kb)	13	57715052	57718073	3022	1	729246	uc010thd.1	2507	ENSG00000227151	PRR20D	proline rich 20D
1386	chr20	62324825	62325078	254	*	6.73277	9.89114	6.30055	Promoter (1-2kb)	20	62326094	62330051	3958	1	100533107	uc002yfy.3	-1016	ENSG00000026036	RTEL1-TNFRSF6B	RTEL1-TNFRSF6B readthrough (NMD candidate)
776	chr14	52455967	52456166	200	*	6.73277	9.89114	6.30055	Promoter (<=1kb)	14	52456228	52471420	15193	1	51637	uc010aod.3	-62	ENSG00000087302	RTRAF	RNA transcription, translation and transport factor
1058	chr19	4247488	4247687	200	*	6.73277	9.89114	6.30055	Promoter (<=1kb)	19	4247111	4269085	21975	1	55702	uc002lzv.4	377	ENSG00000105248	YJU2	YJU2 splicing factor homolog
2089	chr7	44059653	44059876	224	*	6.73277	9.89114	6.30055	Promoter (<=1kb)	7	44053161	44058748	5588	2	84820	uc003tjh.2	-905	ENSG00000214783	POLR2J4	RNA polymerase II subunit J4, pseudogene
1038	chr18	44554244	44554843	600	*	6.71249	9.99637	6.40316	Promoter (1-2kb)	18	44554573	44556449	1877	2	162699	uc010xdb.2	1606	ENSG00000183791	ELOA3	elongin A3
71	chr1	17088929	17089128	200	*	6.69498	9.96612	6.37343	Promoter (1-2kb)	1	17081129	17090975	9847	2	11223	uc010ock.3	1847	ENSG00000186715	MST1L	macrophage stimulating 1 like
63	chr1	12907774	12908085	312	*	6.69498	9.96612	6.37343	Promoter (<=1kb)	1	12907236	12908237	1002	2	649330	uc009vno.2	152	ENSG00000277058	HNRNPCL3	heterogeneous nuclear ribonucleoprotein C-like 3
1612	chr4	9226776	9227422	647	*	6.69498	9.96612	6.37343	Promoter (<=1kb)	4	9226622	9228214	1593	1	100287238	uc031sdj.1	154	ENSG00000232399	USP17L13	ubiquitin specific peptidase 17-like family member 13
2290	chr8	86760492	86760939	448	*	6.62366	11.1008	7.48473	Promoter (2-3kb)	8	86756684	86757761	1078	2	100288527	uc022axg.1	-2731	NA	REXO1L2P	REXO1 like 2, pseudogene
1694	chr4	9357030	9357752	723	*	6.60877	9.81797	6.2353	Promoter (1-2kb)	4	9355364	9356956	1593	1	728386	uc021xlr.1	1666	ENSG00000227140	USP17L5	ubiquitin specific peptidase 17-like family member 5
1633	chr4	9248844	9249377	534	*	6.54593	10.2707	6.67183	Promoter (<=1kb)	4	9250356	9251948	1593	1	100287178	uc011bwp.2	-979	ENSG00000233136	USP17L11	ubiquitin specific peptidase 17-like family member 11
96	chr1	67094198	67094397	200	*	6.53842	9.53034	5.95404	Promoter (<=1kb)	1	67094123	67094200	78	1	100422871	uc021oon.1	75	ENSG00000264720	MIR3117	microRNA 3117
1639	chr4	9256272	9256522	251	*	6.52474	9.67479	6.09533	Promoter (1-2kb)	4	9255104	9256696	1593	1	100287404	uc031sdm.1	1168	ENSG00000248920	USP17L19	ubiquitin specific peptidase 17-like family member 19
1671	chr4	9336462	9337013	552	*	6.51646	9.66074	6.08153	Promoter (<=1kb)	4	9336384	9337976	1593	1	728369	uc021xln.1	78	ENSG00000232264	USP17L24	ubiquitin specific peptidase 17-like family member 24
489	chr10	128596112	128596352	241	*	6.51105	9.48044	5.90568	Promoter (2-3kb)	10	128594023	129250780	656758	1	1793	uc010qun.2	2089	ENSG00000150760	DOCK1	dedicator of cytokinesis 1
715	chr13	57726493	57726692	200	*	6.51105	9.48044	5.90568	Promoter (1-2kb)	13	57728195	57731216	3022	1	729246	uc010thf.1	-1503	ENSG00000227151	PRR20D	proline rich 20D
1619	chr4	9233126	9233412	287	*	6.49995	9.63276	6.05421	Promoter (2-3kb)	4	9236111	9238060	1950	1	100288520	uc031sdk.1	-2699	ENSG00000223569	USP17L15	ubiquitin specific peptidase 17-like family member 15
1641	chr4	9258399	9258959	561	*	6.42534	10.4165	6.81413	Promoter (<=1kb)	4	9259850	9261442	1593	1	100287178	uc031sdn.1	-891	ENSG00000233136	USP17L11	ubiquitin specific peptidase 17-like family member 11
2162	chr7	72511386	72511612	227	*	6.42143	9.31853	5.74804	Promoter (1-2kb)	7	72509966	72519691	9726	1	5380	uc011kep.3	1420	NA	PMS2P2	PMS1 homolog 2, mismatch repair system component pseudogene 2
1701	chr4	9364548	9364971	424	*	6.4038	9.28694	5.71704	Promoter (<=1kb)	4	9364855	9366447	1593	1	728369	uc031sdr.1	0	ENSG00000232264	USP17L24	ubiquitin specific peptidase 17-like family member 24
1642	chr4	9259152	9259453	302	*	6.39901	11.1131	7.49668	Promoter (<=1kb)	4	9259850	9261442	1593	1	100287178	uc031sdn.1	-397	ENSG00000233136	USP17L11	ubiquitin specific peptidase 17-like family member 11
1006	chr18	108712	109513	802	*	6.3831	40.1609	36.1654	Promoter (<=1kb)	18	109065	122222	13158	1	727758	uc002kke.3	0	ENSG00000263006	ROCK1P1	Rho associated coiled-coil containing protein kinase 1 pseudogene 1
971	chr17	21904354	21905533	1180	*	6.37869	11.8646	8.23074	Promoter (<=1kb)	17	21904062	21913070	9009	1	284124	uc002gza.2	292	ENSG00000276399	FLJ36000	uncharacterized FLJ36000
2480	chrUn_gl000222	84009	84679	671	*	6.33546	22.4473	18.6555	Promoter (2-3kb)	66	74365	81351	6987	2	401074	uc011mfx.2	-2658	ENSG00000242516	LINC00960	long intergenic non-protein coding RNA 960
1682	chr4	9346149	9346714	566	*	6.31709	9.13269	5.56728	Promoter (<=1kb)	4	9345874	9347466	1593	1	728400	uc021xlp.1	275	ENSG00000231051	USP17L28	ubiquitin specific peptidase 17-like family member 28
2192	chr8	7430643	7430893	251	*	6.28502	9.27217	5.70242	Promoter (1-2kb)	8	7413660	7431920	18261	2	441317	uc031tac.1	1027	NA	FAM90A7P	putative protein FAM90A7
1899	chr4_gl000193_random	84984	85323	340	*	6.25419	12.8609	9.20743	Promoter (<=1kb)	29	73408	85550	12143	2	441058	uc003izy.3	227	NA	LINC01667	long intergenic non-protein coding RNA 1667
1650	chr4	9267259	9267587	329	*	6.2494	9.01353	5.4506	Promoter (1-2kb)	4	9269345	9270937	1593	1	100287441	uc031sdp.1	-1758	ENSG00000250745	USP17L20	ubiquitin specific peptidase 17-like family member 20
2289	chr8	86759405	86759631	227	*	6.2488	14.5101	10.8292	Promoter (1-2kb)	8	86756684	86757761	1078	2	100288527	uc022axg.1	-1644	NA	REXO1L2P	REXO1 like 2, pseudogene
1036	chr18	44550272	44550693	422	*	6.20898	9.14608	5.58035	Promoter (<=1kb)	18	44548658	44550534	1877	2	100506888	uc021ujl.1	0	ENSG00000274744	ELOA3D	elongin A3 family member D
1648	chr4	9265052	9265352	301	*	6.19957	8.92651	5.36553	Promoter (<=1kb)	4	9264598	9266190	1593	1	100287205	uc031sdo.1	454	ENSG00000227551	USP17L12	ubiquitin specific peptidase 17-like family member 12
1675	chr4	9339699	9340300	602	*	6.1757	9.36271	5.79105	Promoter (<=1kb)	4	9341129	9342721	1593	1	728369	uc021xlo.1	-829	ENSG00000232264	USP17L24	ubiquitin specific peptidase 17-like family member 24
2265	chr8	86568346	86568605	260	*	6.15777	11.8781	8.2441	Promoter (<=1kb)	8	86566828	86567905	1078	2	100288527	uc003ydl.1	-441	NA	REXO1L2P	REXO1 like 2, pseudogene
1636	chr4	9251645	9252233	589	*	6.13476	9.02368	5.46052	Promoter (1-2kb)	4	9250356	9251948	1593	1	100287178	uc011bwp.2	1289	ENSG00000233136	USP17L11	ubiquitin specific peptidase 17-like family member 11
1699	chr4	9361859	9363190	1332	*	6.12412	9.93065	6.33904	Promoter (1-2kb)	4	9364855	9366447	1593	1	728369	uc031sdr.1	-1665	ENSG00000232264	USP17L24	ubiquitin specific peptidase 17-like family member 24
1613	chr4	9227686	9228077	392	*	6.08635	8.73074	5.17463	Promoter (1-2kb)	4	9226622	9228214	1593	1	100287238	uc031sdj.1	1064	ENSG00000232399	USP17L13	ubiquitin specific peptidase 17-like family member 13
494	chr10	135483009	135483236	228	*	6.05949	8.57514	5.02457	Promoter (2-3kb)	10	135480558	135485241	4684	1	22947	uc031pxv.1	2451	NA	DUX4L1	double homeobox 4 like 1
985	chr17	34803515	34803714	200	*	6.05949	8.57514	5.02457	Promoter (2-3kb)	17	34745936	34806015	60080	2	729877	uc021tvh.1	2301	ENSG00000274226	TBC1D3H	TBC1 domain family member 3H
994	chr17	46868684	46868953	270	*	6.05949	8.57514	5.02457	Promoter (2-3kb)	17	46839593	46871686	32094	2	284076	uc002iob.3	2733	ENSG00000170703	TTLL6	tubulin tyrosine ligase like 6
1517	chr22	22649408	22649687	280	*	6.05949	8.57514	5.02457	Promoter (2-3kb)	22	22652463	22664058	11596	1	96610	uc010gto.3	-2776	NA	BMS1P20	BMS1, ribosome biogenesis factor pseudogene 20
1120	chr19	37761220	37761419	200	*	6.05949	8.57514	5.02457	Promoter (1-2kb)	19	37756841	37759912	3072	2	284412	uc002ofw.3	-1308	NA	LOC284412	uncharacterized LOC284412
1659	chr4	9324633	9325029	397	*	6.05949	8.57514	5.02457	Promoter (1-2kb)	4	9326891	9328483	1593	1	728393	uc021xll.1	-1862	ENSG00000235780	USP17L27	ubiquitin specific peptidase 17-like family member 27
2547	chrY	6116239	6116551	313	*	6.05949	8.57514	5.02457	Promoter (1-2kb)	24	6114264	6117053	2790	1	64591	uc004fqs.1	1975	ENSG00000168757	TSPY2	testis specific protein Y-linked 2
2558	chrY	9211545	9211910	366	*	6.05949	8.57514	5.02457	Promoter (1-2kb)	24	9207466	9213071	5606	2	100289150	uc022cjd.1	1161	ENSG00000225516	FAM197Y5	family with sequence similarity 197 Y-linked member 5
65	chr1	15683640	15684001	362	*	6.05949	8.57514	5.02457	Promoter (<=1kb)	1	15684287	15690812	6526	1	114827	uc001awf.3	-286	ENSG00000142621	FHAD1	forkhead associated phosphopeptide binding domain 1
286	chr1	228605319	228605518	200	*	6.05949	8.57514	5.02457	Promoter (<=1kb)	1	228596475	228604583	8109	2	51127	uc009xfb.2	-736	ENSG00000162931	TRIM17	tripartite motif containing 17
1893	chr4	190992197	190992396	200	*	6.05949	8.57514	5.02457	Promoter (<=1kb)	4	190992204	190993669	1466	1	653544	uc031sie.1	0	NA	DUX4L6	double homeobox 4 like 6
2161	chr7	72497125	72497324	200	*	6.05949	8.57514	5.02457	Promoter (<=1kb)	7	72490260	72496404	6145	2	389517	uc031sxu.1	-721	NA	NA	NA
2559	chrY	9212827	9213028	202	*	6.05949	8.57514	5.02457	Promoter (<=1kb)	24	9207466	9213071	5606	2	100289150	uc022cjd.1	43	ENSG00000225516	FAM197Y5	family with sequence similarity 197 Y-linked member 5
1707	chr4	9369926	9370125	200	*	6.01956	8.5004	4.96206	Promoter (<=1kb)	4	9369600	9370796	1197	1	391622	uc011bws.2	326	ENSG00000205946	USP17L6P	ubiquitin specific peptidase 17-like family member 6, pseudogene
1691	chr4	9353912	9354228	317	*	5.96638	9.33922	5.7679	Promoter (1-2kb)	4	9355364	9356956	1593	1	728386	uc021xlr.1	-1136	ENSG00000227140	USP17L5	ubiquitin specific peptidase 17-like family member 5
1669	chr4	9334520	9334895	376	*	5.92405	8.45458	4.91745	Promoter (1-2kb)	4	9336384	9337976	1593	1	728369	uc021xln.1	-1489	ENSG00000232264	USP17L24	ubiquitin specific peptidase 17-like family member 24
95	chr1	66820912	66821168	257	*	5.91775	8.31245	4.77969	Promoter (<=1kb)	1	66820070	66840262	20193	1	5142	uc009was.3	842	ENSG00000184588	PDE4B	phosphodiesterase 4B
1033	chr18	44542453	44542799	347	*	5.89284	8.26699	4.73566	Promoter (1-2kb)	18	44542731	44544607	1877	2	100506888	uc021ujk.1	1808	ENSG00000274744	ELOA3D	elongin A3 family member D
1684	chr4	9348702	9348956	255	*	5.86813	8.22212	4.69178	Promoter (1-2kb)	4	9350619	9352211	1593	1	728419	uc021xlq.1	-1663	ENSG00000228856	USP17L30	ubiquitin specific peptidase 17-like family member 30
1688	chr4	9352037	9352521	485	*	5.86813	8.22212	4.69178	Promoter (1-2kb)	4	9350619	9352211	1593	1	728419	uc021xlq.1	1418	ENSG00000228856	USP17L30	ubiquitin specific peptidase 17-like family member 30
718	chr13	57743875	57744074	200	*	5.85994	8.20728	4.67747	Promoter (2-3kb)	13	57741331	57744352	3022	1	729250	uc010thh.1	2544	ENSG00000234278	PRR20E	proline rich 20E
2412	chr9	67791156	67791355	200	*	5.85994	8.20728	4.67747	Promoter (2-3kb)	9	67792929	67794189	1261	2	100133121	uc004aet.4	2834	NA	FAM27B	family with sequence similarity 27 member B
1	chr1	10029	10229	201	*	5.85994	8.20728	4.67747	Promoter (1-2kb)	1	11874	14409	2536	1	100287102	uc001aaa.3	-1645	ENSG00000223972	DDX11L1	DEAD/H-box helicase 11 like 1
594	chr11	79152946	79153145	200	*	5.85994	8.20728	4.67747	Promoter (1-2kb)	11	78364328	79151695	787368	2	26011	uc001ozl.4	-1251	ENSG00000149256	TENM4	teneurin transmembrane protein 4
816	chr15	20769512	20769855	344	*	5.85994	8.20728	4.67747	Promoter (1-2kb)	15	20767674	20781026	13353	1	729786	uc010tzc.1	1838	ENSG00000181984	GOLGA8CP	golgin A8 family member C, pseudogene
1853	chr4	79568834	79569115	282	*	5.85994	8.20728	4.67747	Promoter (1-2kb)	4	79567148	79605655	38508	1	100505702	uc021xpk.1	1686	ENSG00000251442	LINC01094	long intergenic non-protein coding RNA 1094
699	chr13	37598210	37598440	231	*	5.85994	8.20728	4.67747	Promoter (<=1kb)	13	37583451	37599084	15634	2	55578	uc001uwe.3	644	ENSG00000102710	SUPT20H	SPT20 homolog, SAGA complex component
1687	chr4	9350897	9351477	581	*	5.85177	8.19251	4.66479	Promoter (<=1kb)	4	9350619	9352211	1593	1	728419	uc021xlq.1	278	ENSG00000228856	USP17L30	ubiquitin specific peptidase 17-like family member 30
1640	chr4	9257217	9257564	348	*	5.84987	9.48716	5.91177	Promoter (2-3kb)	4	9255104	9256696	1593	1	100287404	uc031sdm.1	2113	ENSG00000248920	USP17L19	ubiquitin specific peptidase 17-like family member 19
2302	chr8	86791245	86791512	268	*	5.84987	9.48716	5.91177	Promoter (1-2kb)	8	86758551	86789306	30756	2	254958	uc022axh.1	-1939	ENSG00000205176	REXO1L1P	REXO1 like 1, pseudogene
1902	chr4_gl000193_random	88641	88862	222	*	5.84987	9.48716	5.91177	Promoter (<=1kb)	29	49163	88375	39213	2	441058	uc003izx.3	-266	NA	LINC01667	long intergenic non-protein coding RNA 1667
1693	chr4	9356634	9356833	200	*	5.84363	8.17781	4.65051	Promoter (1-2kb)	4	9355364	9356956	1593	1	728386	uc021xlr.1	1270	ENSG00000227140	USP17L5	ubiquitin specific peptidase 17-like family member 5
1005	chr18	107767	108631	865	*	5.80565	55.6857	51.5416	Promoter (<=1kb)	18	109065	122222	13158	1	727758	uc002kke.3	-434	ENSG00000263006	ROCK1P1	Rho associated coiled-coil containing protein kinase 1 pseudogene 1
1649	chr4	9265510	9267020	1511	*	5.79234	8.74776	5.1909	Promoter (<=1kb)	4	9264598	9266190	1593	1	100287205	uc031sdo.1	912	ENSG00000227551	USP17L12	ubiquitin specific peptidase 17-like family member 12
69	chr1	16973317	16973719	403	*	5.77734	8.20892	4.67906	Promoter (<=1kb)	1	16973908	16976915	3008	1	11209	uc001azm.4	-189	ENSG00000186301	MST1P2	macrophage stimulating 1 pseudogene 2
1620	chr4	9234149	9234512	364	*	5.71366	8.10335	4.5786	Promoter (1-2kb)	4	9236111	9238060	1950	1	100288520	uc031sdk.1	-1599	ENSG00000223569	USP17L15	ubiquitin specific peptidase 17-like family member 15
1683	chr4	9347682	9348283	602	*	5.71366	8.10335	4.5786	Promoter (1-2kb)	4	9345874	9347466	1593	1	728400	uc021xlp.1	1808	ENSG00000231051	USP17L28	ubiquitin specific peptidase 17-like family member 28
70	chr1	17046846	17047236	391	*	5.71366	8.10335	4.5786	Promoter (<=1kb)	1	17017713	17046652	28940	2	284729	uc001azn.1	-194	ENSG00000268869	ESPNP	espin pseudogene
1643	chr4	9259823	9260022	200	*	5.71366	8.10335	4.5786	Promoter (<=1kb)	4	9259850	9261442	1593	1	100287178	uc031sdn.1	0	ENSG00000233136	USP17L11	ubiquitin specific peptidase 17-like family member 11
1662	chr4	9327286	9327803	518	*	5.71366	8.10335	4.5786	Promoter (<=1kb)	4	9326891	9328483	1593	1	728393	uc021xll.1	395	ENSG00000235780	USP17L27	ubiquitin specific peptidase 17-like family member 27
1598	chr4	9216164	9216823	660	*	5.66995	9.89459	6.30376	Promoter (<=1kb)	4	9217131	9218723	1593	1	100287178	uc031sdh.1	-308	ENSG00000233136	USP17L11	ubiquitin specific peptidase 17-like family member 11
704	chr13	48652553	48652752	200	*	5.62446	7.78932	4.27439	Promoter (1-2kb)	13	48651273	48654129	2857	1	100873965	uc031qlm.1	1280	ENSG00000229111	MED4-AS1	MED4 antisense RNA 1
1993	chr5	58881638	58881837	200	*	5.62446	7.78932	4.27439	Promoter (<=1kb)	5	58264866	58882324	617459	2	5144	uc003jrx.2	487	ENSG00000113448	PDE4D	phosphodiesterase 4D
1674	chr4	9339039	9339434	396	*	5.59929	8.15642	4.62943	Promoter (1-2kb)	4	9341129	9342721	1593	1	728369	uc021xlo.1	-1695	ENSG00000232264	USP17L24	ubiquitin specific peptidase 17-like family member 24
[truncated: 109 more rows]

## Sheet: ESR2SUZ12_E3_peaks_annotation
	seqnames	start	end	width	strand	Fold_change	neg_log_10_pvalue	neg_log_10_qvalue	annotation	geneChr	geneStart	geneEnd	geneLength	geneStrand	geneId	transcriptId	distanceToTSS	ENSEMBL	SYMBOL	GENENAME
[truncated: 260 more rows]
